# Supplementary material for: Screening and Identification of putative long non coding RNAs from transcriptome data of a high yielding blackgram (Vigna mungo), Cv. T9
Source: Data Brief. 2018 Feb 20;17:459–62. doi: 10.1016/j.dib.2018.01.043 (PMC5988335; doi:10.1016/j.dib.2018.01.043)
Supplement: Supplementary file 2 — Supplementary material [file mmc2.zip › mmc2.fasta]

>c5497_g1_i1
CGGAAGAGTTAACTGCATGCAGGTGTGGCCTCCGATTGGAAAGAAGAAGTTTGAGACTCTCTCTTACCTTCCTGACCTTA
CCGATTCCGAATTGGCTAAGGAAGTTGACTACCTTATCCGCAACAAGTGGATTCCTTGTGTTGAATTCGAGTTGGAGCAC
GGATTTGTGTACCGTGAGCACGGAAACACTCCCGGATACTACGATGGACGGTACTGGACAATGTGG
>c6942_g1_i1
CTAACGAAGTGGCAATTCATTTTCCTAACAACCTTAACTCAAAAGAACTCAAAAGTTCTAGAGCATTCCAGTGTACGACA
AGAGCAACGGCCCCCTTGAGAATTGAACGGCCCAGATGAAACAGAACCTTCAAGACCAAATCCCTCGTCACCTTCTTGCA
TTGTAACAATAAAACCTAATCCCTTACCCATTTCCCCATCCTCAACACTCCAAAGCGTTTACGTTATCCACAACGACACT
CATCAACCCTCCTTAAACCCTAGCTATGGCTTCCACCTTCTCCGCAATGTCCTCATACAAGCTCTCCTCCTCCGCCGCCA
TCTCCTCCTTCCCTTTCTCTGGCTCTCGACGTCAATCCAATGGCGTCGTTCTCGCCAGAAGAAGCCGCAACGCCAGGGTC
TCCGCCATGGCCAAGGAGCTGCATTTCAACAAGGACGGCACTGCAATCAAGAAACTCCAGAGCGGTGTGAACAAGCTAGC
GGATCTGGTAGGGGTCACGCTTGGTCCCAAAGGAAGGAATGTTGTTCTCGAGAGCAAGTATGGTTCGCCGAAAATCGTAA
ACGACGGTGTCACTGTTGCCAAAGAGGTTGAATTGGAGGATCCCGTTGAGAATATTGGTGCCAAGTTGGTGAGGCAAGCT
GCTGCCAAAACCAACGACTTGGCTGGTGATGGAACCACGACATCTGTTGTTCTAGCTCAAGGCCTTATCGCCGAAGGTGT
TAAGGTTGTCGCGGCCGGTGCCAATCCTGTTCTCATCACTCGTGGCATTGAGAAGACAGCAAAGGCTCTGGTGTCCGAGC
TTAAGAAGATGTCAAAAGAGGTTGAAGATAGTGAGTTGGCAGATGTGGCAGCAGTTAGTGCTGGGAACAATTATGAAGTA
GGAAATATGATAGCTGAAGCATTGAGTAAAGTTGGTAGAAAGGGTGTTGTGACCCTTGAGGAGGGAAAGAGTGCCGATAA
CAGTCTGTATGTCGTTGAGGGAATGCAATTCGACCGTGGCTACATTTCTCCATATTTCGTTACTGACAGTGAGAAAATGG
CTGTTGAGTACGAGAACTGTAAGCTGCTGCTGGTTGACAAAAAAATAACCAATGCCAGGGATCTTTTCAACATACTGGAG
GATGCTATTAGAAGTGGATACCCTATATTGATTATTGCGGAAGATATTGAACAGGAAGCTCTAGCAACTCTTGTGGTGAA
CAGACTTAGAGGGTCACTTAAGATTGCAGCACTTAAGGCCCCTGGATTTGGAGAACGCAAGAGCCAGTACCTTGATGATA
TTGCAATCTTGACTGGAGGTACTGTAATCAGAGAAGAGGTTGGCCTTTCTTTGGACAAAGCTGGGAAAGAGGTTCTCGGA
TTTGCGTCTAAGGTGGTACTCACTAAGGATACAACAACAATTGTTGGTGATGGAAGTACCCAGGAGGCAGTGAACAAGAG
AGTTGCACAAATTAAGAACCTAATTGAGGCTGCAGAGCAAGATTATGAGAGAGAAAAGCTGAATGAGAGAATTGCTAAAT
TGTCTGGTGGTGTGGCTGTGATACAGGTTGGCGCACAAACCGAAACAGAGCTCAAGGAAAAGAAATTGAGAGTTGAAGAT
GCTCTTAATGCTACAAAGGCAGCTGTAGAGGAAGGTATTGTAGTTGGAGGTGGCTGCACTTTGCTGAGACTTGCATCAAA
GGTGGATGCAATCAGGGATAGTCTTGATAATGATGAAGAAAAAGTTGGGGCTGATATTGTAAAAAGAGCTCTTAGTTACC
CTCTGAAATTAATTGCCAAGAATGCTGGTGTCAATGGTAGCGTTGTCAGCGAGAAGGTATTGTCCAGCGACAATCTAAGA
TATGGATATAATGCTGCCACTGGGAACTATGAAGATTTGATGTCTGCTGGGATCATTGACCCAACAAAGGTCGTCAGATG
TTGCTTGGAACATGCAGCCTCTGTTGCGAAGACCTTCTTAATGTCAGATTGCGTGGTTGTTGAGATAAAGGAACCTGAGC
CCGTACCTGCTGGAAACCCCATGGACAATTCAGGATATGGTCTGTAGAGACCACGGGGAAGTTCCAGTGAGAACAGATTT
TTTTTTTCTCCGGATGAAATGCAGAATATTTGGTAGCCATTTTATTTATAGATGGAATCTGTAGTAGTGTTATGAACCAG
ATAGTGATGCACCATCCCATGCCTATATTTTTTGAAGTTATTAATAAAAAATTTTGCG
>c4709_g1_i1
TTTTAGGATTTTGGTGTTTTTGATATGAAGTGATTATAATTTTCTAATCAGCCTATCCAGTTGTGCAAAAAATTAGTCTC
TTGAAACTTATTTTATCTGTAAATTAGTCGCTTACCCAATTATGTATGCTATAAACTAGACGTTTGTTCTTTTAAAAGAA
ATGTTACCACTTTTCATGTTTGTTTCAGAGGCAAATTAAGCGACAGAAATCACCACAATAATGAACTAGATGTTTGTTTC
AGAGGCATTTTTCATTGCAATTTTCAAAAATGAAATCACCACGATAATGAACATTGAATCTAGCACAGAAATAATTTGGT
CAATTAACTCGAATAAAACTCTTCCGAAACATTTCACCGGATACACTGACACCAACGAAAGAAAACTTTAATTTGACTAG
AGCTAAGCATTAACTATTTCAATTTGGTAAAATGTTTGGAAAATATCCTATTTTTCCAAATTTGTGAGATAACCCTTTGA
TCAACCAGCCACTGAAATTTAAAAAAAAAAATCATAAATAGACTACATGCGAGTTATGTCGAAACTCCGAGAAAGTAAAC
ATTCAGTTGGTTTTAAGATAAAAAACACTCAAACATGCCAGAACTCTGTCCTCTTTTCTTCTGAAGAAAATAAGCTGAAT
CCTCAGGTATAAGTTCATTTTATGTTTAATTAATGTTTCAAATGCTACAAACCCATCATGATACTGTTATTAAGGTGACA
GTCTTTGTATTCACAATGTCATCATACACGAAAAGTAAAGACTAACGACAGAGCCCAACTCAACACACAAAAATTGGTCA
TTTTTGCAATTGTAGGCCCTTATAGGATTGAACCATGTGTGTTTATAGCTTTGAACTTGGCAAACCCAGAGCTTTTGCAT
TGACAATGCTTGGGCATGCAGCTGGTGGCTGGGCATTCTCATTGAGGAATGGTTCCACCCTATTGGCATCAAACCATACT
GGGTACCCTTTAATCTTACCCAGAACGTTTAGAGCTGCTAGTGTTGCCATTCCCTCACGGGTCCACTTGGAAGCAGATGC
AATGTGGGGTACCACAATGGCATTCTTCAAATCTGCAAGACCAGGTTTCATGTAGGGCTCGTCCTCAAACACATCAAGTC
CTACTCGAAACAGTGGATTCTCTTTTAAATGCTCCACTAGTGCAGCTTCATCAATAACAGGCCCTCTACTGCAATTTATA
AGAATTGCTTCCTTCTTCATCTTAGCAAGTCTTTCCTTGTTGACTAGATGATAAGTGGTTTTATCCAACACAGGATGGAG
ACTAATTATATCCGCCTCCTGGAGGACCTCATCCATGGATGATGCCCTTTTCCATGTCACTGGGGTTTCACCACTTGCTT
TCAAGAATGCACCATAAGCTGTGACAAACTTTTCTAGTCGTGTGGACTGGTAGAGATCAAAGTAGATTAGGTTCATCTTG
AACCCTTCAACCATCATTCTTGCATAAGCAGATCCAATACGACCAGCTCCAATTACACCAACAGTTTGTCCCTTGAGCAA
GTTTCCAACAAATAAATGAGGAAGCCATCCATCATATAGTCCTGCCCTCATGAATTCATCTGCCTCCACTATCCTTCTAG
CAGCTGCCAAAGACAGCGAAGCTGCCAACTCTGCCGTTGTCTCAGTGAGCACACCAGGAGTGTTTCCAACAGCAACACCA
TACTTGTTTGCAGCATCAACATTCACATTGTTATAACCAACAGCCATGTTACTGAAAGCTTTACCTCCAGCTCTGCTCAA
AGCAGAGAACAACTCTTCTCCCCAGTCTTCGGTCAACTGTCCTATAACTCCATCGCACTTAGCACCAATCAAAGCAATGA
TGTCTTCAACTGACAGTATCGTTTTCTTCTCAGTACATATTTCAAGGCGACAATCATTCTGAATGAGAAGATTAATCCAA
CGTGTTCCAGGCATTGATTTTGTGCTGATGACCCTGTATTTGCCATTTGGATTCCATACCTCAATGGACACTGGCTTGGC
CATGAAGGTAGCAAAAGTGTGAAGTGGCTATGGATAGTGGAAGTTGAGGTTGTAATAATTTCAGTTGGTATTTGCTTATA
ATGTTAGAGACTGATGATCCAGTGTGCAACAGAGCAGAATAGTAATTTATCTATGACCAATAAAATCGGTGCATGGAGAA
GACTTCGACGTGAAAGTCCTCGAACAATTTTGAGATAACGTGAAAACAAAACAAAATAGGATGAGGCTGTGGTTGGAGTG
TCTTTGGGCCTCTCGTTAGGATAATGTCCATTTTATTTCCTTAAAGACAAAT
>c9439_g1_i1
CTGAAAAACTAATAATCCAATTTACTCATTTAATTAATTTAATGATATCAATATGTTTTCTCATCAAAATTTCAAAACCT
CTTTCTGATAAGATGCCACCAAAAGCTAAGGCAAGAAAATAGGAGTCTCCACTTCCCAAGTTGCACCAAAGGGGCTCAAA
ACCCGAACGGAAAGGCAAGGAAGAGTTATTGGAGTTTCTTTCCACTGAAGAATGCGAATCCAACATAAGATCGTGGAATT
TAAAAGTGATCACTAGAGAAAAAACATACCCACAACAGCATTATATTTGAGATAAGAATAATCTCGTAAGGTAATGACAT
AAACCAGAACCCCACCATTTGCATCTTTGCCTTTCGATACCCTTTTGTTAAAGCCAAGACCTTTCTCCTCTCAGATTTGT
GAAGGAGGTGGGGAGGGGATAGAACAGGGAGAAACATAGGACAGAGAAAGTATAAGCACAAATGTGAGGCTCTTGTTGAA
ACACACAAGTGTTTTGTTTTTCTCAAATTTGTGTTTTGTTTGTATAGATTTGTAGATTCAGTTGCATGCATAGATTTTCG
TTCACACATATTTCTCTCTCTCTCTCTCTTATAACTTTACCTTTCTATCCTCAGGATTATGAAGTGGTAAGGAACTAATC
AGCCACAGACCCAAAAACCAACCAAAGCTTCCTCCTTTTCTCCAATGGCAGCTTGGGTTTTATCAGAATGTGGTTTAAGG
CCTCTTCCTCCTGTATTTCCACGGCCAACACGGCCCATTGTGTGCCAAAAGCCTTCAAAGTTTAGATTTTTTAACACAAC
TAAGGGAGTGGCAGATCTGAAGCTCCAACCAAGAGGGTTTACAAGTTGCAATTACAGGGAGAGAAGGTGGGAATTGGGAG
TGAGTGCACCACTGAAGGTTGCCACCAGCGAGGGAGAAGAAGAAAGTGTCAATGGCGTTAATGGGGTTGGAGAGGAACTA
CCTGAATTTGACCCTAGTGCACCACCACCCTTCAAATTGGCAGATATCAGGGCTGCCATTCCCAAACACTGCTGGGTGAA
GGACCCTTGGAAGTCCATGAGTTATGTAGTGAGAGATGTCATTGTGGTTTTTGCGTTGGCTGCTGCTGCAGCTTATCTTA
ACAACTGGATAGTTTGGCCTCTCTACTGGGCTGCTCAGGGAACCATGTTCTGGGCCCTCTTTGTTCTTGGTCATGATTGT
GGTCATGGAAGCTTTTCAAACAATCCCAAGCTGAACAGTGTTGCTGGGCACTTGCTGCATTCATCAATTCTAGTTCCATA
TCATGGATGGAGAATCAGTCATAGAACACATCACCAAAATCATGGCCATGTTGAAAATGATGAATCCTGGCACCCGTTGC
CAGAGAAAATTTTCAACAGCATGGACAATGTAACACGTACTTTAAGATTTAAAGTACCTTTTCCATTGCTTGCGTATCCC
ATCTACCTTTGGAATAGGAGTCCTGGGAAGACTGGTTCTCATTTTGATCCAAACAGTGATTTGTTTGTCCCAAGTGAGAG
AAAAGATGTTATCACTTCAACAATTTGTTGGACAGCTATGGCTGCCTTGCTTGCAGGTTTGGGATTTGTGATGGGTCCAG
TTCAATTGCTTAAGCTTTATGGCATTCCCTATGTGCTTTTTGTTATGTGGTTGGATTTGGTGACTTATTTGCATCACCAT
GGCCACGAAGACAAATTACCTTGGTATCGTGGAGAGGAATGGAGCTACCTTAGGGGTGGCCTTACAACTATTGATCGTGA
CTATGGATGGATCAATAACATTCACCATGACATTGGAACCCATGTCATTCATCACCTTTTCCCTCAAATACCACACTATC
ACTTAATAGAAGCAACTGAGGCAGCTAAACCAGTTCTTGGTCAATATTATCGGGAGCCAAAGAAGTCCAGCCCTCTTCCA
TTTTACCTCATTGGAGAATTGCTAAAAAGCATGAAGAAAGACCATTTTGTCAGTGACACTGGGGATATTGTGTACTATCA
AACAGATCCTACAATTAGTAACTCATCTACATCACAGTGAAACTTCCATTTTTCCCTCTTGAAGACAGAGGGAGGCCACA
TAATATGTTGCTGCATATGACACTATTTCTGAACTCTGAAGATTTTGTCTGAGCTTATGCTCTGTGAGTCTAGTTGAATT
TCTGATGAGGGAATGAATGAATGCATGACTGATTTGATTGTGACTGCATGATTTTAAGCATGATCAGGGTTCATGTGTAA
GGTGTTCTCCTTGAAGAACAAGGAATATGTAAATTGCAAATTCTTGATGAAGGGTATACTGTCTTCATCGATTTAATTAA
ATATTTTTTGCTCAAACTCAAACACCAATGATGAATGATAATTGAATAGAATTGTATCAAAAGATGTCACTTTCTTTTGC
TTATTACCTTCCTTTTGTATTCCTCTTCTTTAGTGGTTGTTGATATTTCTTTAGATAGTGTGTCAAATCATGTCATCTTG
TAATGTCCCTTATTCAAGGTTCTTTTATTTTGGTCCAATTATATATATGTGATATTTTAATAAAGTTGAGTTTGGGG
>c5995_g1_i2
TGATTACAACATCCAAAAGGAGTCTACCCTACACTTGGTGCTGCGTCTTCGTGGTGGTATGCAAATCTTTGTCAAGACCC
TCACCGGAAAGACCATCACCCTTGAGGTGGAAAGCTCTGACACTATAGACAATGTCAAGGCCAAGATTCAAGATAAGGAA
GGTATTCCTCCGGATCAACAGCGTTTGATTTTCGCTGGGAAGCAGCTGGAAGATGGAAGGACCTTGGCCGATTACAACAT
TCAGAAGGAATCTACTCTTCACCTTGTCCTCAGGCTTCGTGGTGGCATCATTGAGCCTTCGCTTATGGCTTTGGCTCGCA
AGTACAACCAAGACAAGATGATTTGCCGCAAATGCTATGCTCGTCTTCACCCAAGGGCTGTGAACTGCCGCAAGAAGAAG
TGTGGCCACAGTAATCAGTTGAGGCCAAAGAAGAAGATCAAGTAAATCTTGGTTGATGTTGTCGGTCTCTTGTTCGTTGT
GGATTTGGGACTGGGACTGGTTTGTTGATTTATATACTTGTCGTTAATTGTCTCTGGTTTTATTAATGTGACATGTTTTG
GTGGATATTTTTGTAGTGGTCAGTTAAATTGCTATGATGATGACATTTAATTATGCTTCCTTTTCCTTTCCATATTCGAT
TGCATTCTTTAGTCGATTTGACAATTGCATACTGTCTTCTTCACATTACGATTAACA
>c6024_g1_i1
CGGACGTGACAAAGAACTTCCTTGGTAAGATAAGTCTTCAATCCTCTAGTTGGCATGACACGTGTGAATTTCCTTCTGAC
TGTAGAGCATTAATCCTGAAAGAAGTAATAGTTTCTTTTCTTATATATTGTCTCTTCACATGCACATACTATTTTGCATA
TTTTCTTTTTAATATATTTTAGCTATTCAACGTGAATTTTATCTCCTGTTCTTCTATGTATCTATATTTGGACATGTTAT
GCTAGTGTAAGCTAATTTTTGTGGGCAACTCTGCTTTCTTTGTACTATTGTTAATTAGAAATCATTCTCATGTTACTGTG
GAAGCTATCTCAGCTTATTGTTACGCAATCACATCTTTCAGTGGATTTTATATTTGCATCTTTTTACTTCCCTTGATTGG
AAATTATACTTAAAGTATAGCTCCTTATCACACAATTGTCTCCAGTGTTTATTCCAGTCATATTAAATTTACTGTTAATT
GACAGTTTAGGTGTGAATTACCAGATTTCGGAGCTCTCTTTCTACTTAGTTTTGTCTGCATGTGAGTTATAAAACATTGA
AACATACTTTTTAGTTTTTGAAATACTAATATTTAATTACTGACAGATGGAATTGGGGAGGATTACTGCAAGACTATAAC
CTCCTCTCACAGAGCAAGTGCTTCAGAGAATAAATACTCTGCCTAATAAACCCTTAGCTGATAAAGTATAAAACAACAGG
AACGCCCAGATACCCCTCACCATTAATTCCTCTAAAGCTTGCTGGTACCCTTTTTGGGTCATGGCAATCATACCAAAACA
GTAAGGAAAACATAAAAGAATTTAGTCACGTGCTCCTTCCTTAATTCACATTGTATTTCTCCTAGTATAGATGCTAATAT
TAGGTCTCTTCCCTGACGCTCAAGCTGAACCTATTCTACTTAGCTGACTTTATTCTAATTATACGAGTTTATCTAGAATA
ATACTATTAAGAAGGATGCCTTTGGGAGTGTTACACAAAAAGAAAAGGTCTGAAATATAACAAATTATCTCTCTCCGTAT
CTGGTTAAGTATGACAGCCATTACTGTCAAAATATTATGTCGGGGTTCTTGCATGTATCAGTATTTGAATAGAATATAGA
TAGAGATGGGCAAAAGACAGGAATTGAACTCTCTAATGGTGGATTCACCATCCACTGCCTTGATCAATTTGGTCACATCC
ACCTTTATACTATCTAAAAATGATCTATATCTCAATTTCTACCCTTTCATTATCCCTTTTTTTTCTTTCTAACAAAGGAA
AAAAAGATAAGGAATCATGAAATAAATCAAAAACGTATGTATAAATCTAGAGAAATCTAAAAAAAAGATTACTAATCCAA
TATCCAATATAAAGGAGTAATATCAACTTTGTTAATATTGCTCCTTTATTTTCAAACAAAAACTCGTCTACTTTAATTTA
AGATCAAAATTTTATCCATTAACAGATGGAGCTTCCATCGCAGCTAGATCTAGAGGGAAATTATGAGCATTACGTTCATG
CATTACTTCCATACCAAGGTTAGCTCGGTTAATAATATCAGCCCAGGTATTTATTACACGACCTTGACTATCAACTACGG
ATTGGTTGAAATTAAAACCATTTAAGTTGAAAGCCATAGTGCTGATACCTAAAGCGGTAAACCAAATACCTACTACAGGC
CAAGCAGCTAGGAAGAAATGTAAAGAACGAGAATTGTTGAAACTTGCATATTGGAAGATCAATCGGCCAAAATAACCATG
AGCAGCTACAATATTATAAGTTTCTTCCTCTTGACCAAATCTGTAACCTTCATTAGCGGATTCATTTTCTGTGGTTTCCC
TGATCAAACTAGAAGTTACCAAGGAACCATGCATAGCACTGAATAGGGAGCCGCCGAATACACCAGCTACACCTAACATG
TGAAATGGATGCATAAGAATATTATGCTCAGCCTGAAATACAATCATAAAATTGAAAGTACCAGAAATTCCTAGAGGCAT
ACCATCCGAAAAGCTTCCTTGACCAATAGGATAGATCAAGAAAACAGCAGTAGCGGCTGCAACAGGAGCTGAATATGCAA
CAGCAATCCAAGGACGCATACCCAGACGAAAACTAAGTTCCCACTCACGACCCATGTAGCAAGCTACACCAAGTAAGAAG
TGTAGAACAATTAGTTCATAAGGACCGCCGTTGTATAACCATTCATCAACAGAAGCTGCTTCCCATATCGGATAAAAATG
CAAACCTATAGCCGCAGAAGTAGGAATAATCGCACCAGAAATGATATTGTTTCCATAAAGTAGAGATCCAGAAACAGGCT
CACGAATACCATCAATATCTACTGGAGGGGCAGCGATAAAAGCGATAATAAATACAGAAGTTGCAGTCAATAAAGTAGGA
ATCATCAAAACACCAAACCATCCAATGTAAAGACGATTTTCGGTGCTGGTTATCCAATTACAGAAGCGACCCCATAGGCT
TTCGCTCTCGCGTCTCTCTAAAATTGCAGTCATGGTAAAATCTTGGTTCATTTAATCATTAGGGACTCCCAAGCACAAAA
ATTCTCTCTAATGCGAGAATTTGAGGACTTGTTATTCAACAGTATAACATGACTTATATACCAGTGTCAACCAATATTCA
TATCCATAGTATGTTCTTATTCATTAGTATGTTATTCTTCATTTCGGTTTATCCGAATTTACCTTTTTGATCCCATTTCA
TTGATTCATAAAAAAAGTTTATTTTGTATATATCGTTATATTTATAGAAATATAGATATAATACAGATATAATACAACAT
CGATCTACAAATTAGAATGAGTTGCCCGGGACTTGAACCCGGAACTAGTCGGATGAAGTAGATATTTTATTCTTTAATCA
AATTCAACAATAGAATAAAACAAGAAAAAATCCCTCCCCAAGCCGTGTTTGCAGTTTTCATTGCACACGGCTTTCCCTAT
GTATACATCTAAACCTGAATTACTTGCCTAGCAAAAGACTCTAAGAAAGTGAAATATAATATTCAATTTATTAACCCCGA
ATCTTGACTCTGACTACATGAGCATTTCAAAATCCTATAGATATAGAAGACTAAAAAAAATTATTTTTTTATCCTCATTT
AATAAAAAGAAGGAAGTTCGTTTTATCAATTTACACCGATTTAAAAAATATCATAACCTATTTTAACTTATAAATAATTG
ACGAAATCGTTTCTGAAAAGAATATCCAAATACCAAATCCGACCTCTATAAAACCTACGCAAAGTCAAAGAAGTTCTTGG
AAAAATCAAAGAAAAAAGATCTTCTTCTGTAAAAAATTCTTCCAATAATTTTTCTGAACTTAATTTTTTCAAATAAATGC
GCACAGTACTTTTGTGCTTACGAGCCAAAGTTTTTATACAAGAAAACCGAAGTATATATTTTATTTGATAGAAACTCTTT
TTTTTTGCAGATCCATTGTAATAATGAGAAAAATTTCTGCATATGCGCAAAAACCGGTCAAGAATATCAAAATCAGATAA
ATTGGCCCAAACCGGCTTACTAATAGGATGACCCATTACATTACAAAATTTTGTTTTAGCCAATGATCTCATTAGAGGAA
TAATGGGAACTATTGTATCAAGTTTTTTGATAACAATTTGAATTAGAAATGAATTTTGCAACATTTGACTTCGTACTACT
GAAAGATTTAGTGGAATACTTAAAAAATAGCCTAAAAAGTGAAATGAATACTGAGATAATTCGTTTATATAGATCGTTTC
TAGTCCAGCCCAAATATCAAAATGACATTGCCATAAATATATAAAATAGTATTTCCATTTATTTATCAAAAAAGGAGTAT
TCTTTAAAACCAGAATTGATTTTCCTTGATATCTAACATAATGGATGAAAGTATCCTTAAAGAAGAATAAAGTATATGAA
CAATTCTTAGTAGATACTTTTACAAGATGTTTTATTTTTTCATAGAAAAAAATTCGCTCAAAAAAAACGCGAAAATGTTT
TAACTGTAACTGAGAGGATTTGTTACGTAGAAAAAGAAAGATAGATTCATATTCCCATACATATAAATTATATAGGAACA
AGAAAATTCTTCGATTCCTTTTTGAAAAAAAAGTAAAAATCCATTTTTTTGGAGGAAAAAGACTATTCCAATTAGAATAG
TAATAAAAAAACAACCTTATTAAATGAAAGAAAGATACATCTTTTATCGAATATCGAAGGATTTGAACCAAGATTTCGAG
ATGGATAGGATAGGGTATTCGTATATCTGACTTATGATTTAAATATATCAGTTTATCTTCGAAAAAGGGAAAAATCGAAT
GAATTGATTGCAAATTTGTATAAGATTTTACGATTTCTAATCCCCTGAAGGAAGAGCTAAATAATTGTAGAGAAAATAGA
ATCTCCACGACGATACCAAAACCTTCTAATATTATTTGAGAATAAAAATGATAGTTATAACCCACAAAAGTATTTTTTTT
AGAATCGTTAACAAAAAGAATGAAATGAGTCTGTTGATACATTCGAGTACTTAAACGTTTTACAATTAGTAAACTAAAAT
TATTGTTATAATCTACATTTTCTATAAAAAAGGACTCATGACGATAAGCTAGTCCATAAATAGATTCCCGAAAAAAAAGT
GGGTATAGGATGTCCTGGTATCGAGATCTATGAAGTTCTAAATATGCTTTATATTGCTCCATTCAAAAAGTCTATTTGGT
CAAACAAAGAATCAGAGATTCATTGGATTATCAAATGATACATAGTGCGATATGGTCAAAACAGAAAATTATAGGTATAA
ATAGATACCTAGAAAACAAGTAAAACCCATTAACGGACTCTCTCTAATCGATTTTTCGCCTAATTTTTGTTCTAGGATAA
CGAGCTAATTAAGAATCCTTTATTTTTTTACCTAATCGCTCTTTTGATTTTGGAAAAAATATCTTTATCAATATACTCTT
TCTTTTACACATTTATCGCTACCCCAAAATACCAAAAGATAATGGAAAATAGCTATATAGTTAGGACTCATAAAAAAAAT
AACCCATTTACCAGAAAAGCTTTTCCCACATCAAGCACTAACCTATTTTTAACGTACAATTAGATGGGGTAATGATCCAA
ATAAAAAAGAAACGAAAGCTCGATGCTTTTGGTTTTCCTATTATAATTAGAACCACCAAGTTCTATCCCTTTATTAATCA
AACCCAACTGAATTTTTTTTGTTACGAGCCAAAAATTCAAACAAAAATTTGAGCTGGATCCTATAAGAATGAAATATTTT
TAGAATTCTTCATTGATACGACATGCTACTTTTTCCAGTCATTCCTTTCTGGATCAGTCGTGGTTTTACAAGCTCTACCG
ATAGTATCGACGAATCGATTGCTTCATAGAAATGTGTAAAAAATAGAGTCGCTCTTAAAAGCCGAGTACTCTACCATTGA
GTTAGCAACCCCACTACAATTTAAAAAATAAGGTGGATGTTTATACCCAATCGCAATAAAAAAAAAATAAAATTACAAAA
TTGAATTGTCTAAAAAACTAAAAAAAGATATACCACCTAGTGAAATACTATGTTATAGTTATCCATTATTATTATATATA
TAAGACTATATATATTCGTATATATAGATCTATGATTTTCGTATATATAGATTCGTGTTTACCTTTCAATTCACTTACTT
ATTAATTCAAAAAGTTTTTCTTGTTTGTATCGCAGAAAGAAAACCAATGAACCTACCATTTGATGAAGTAATAACACCTA
TTTAACGTAAGTAAGGTGATCAATTTATTCACGATCGGATTATATTGATTTGATACAGTGTTGTCAATATTAGTATTGAC
AAAAAATACAATCGAATAAATCAAATCGAATTAATAAGATTTTAATTCTTATTAATTCGATTACGATTATTAGTATTATG
TTAGAATTACTTATAAGAAAAATTCTTTCAATATAAATATATCTATTTTCTAAAATGATATTCTAATCTAAAAAAACGTA
TCAAATTATAGAAATATAGAAATCAATAGGAAAATAAAAATTTAATATAGATTAATATAGGATAAATTTCATATAGAAAT
GGAGCAACCTCCCTATTATGTGAAATTCACATCGAAAAGGGCAATAGCCAGTTTCCCTTATAAATTGTAATCACTTTTTT
CGTAAAATATCATCTACTTACTATGCTTCTATTCCACTACGAAAGATAGAAATCTATTTTATTTAATAATGAAGTATCTT
TGTATTCGGCTCAATCCTTCTTTTAGGAAAAGATTGTGCCGAATTTAATTGCAATTAATCCAAAGTATCCATTGCTTCGA
ATTCAAATAGTATCCACTGCTTCGAATTCAAATAGTATCCACTGCTTCGAATTCAAATTTGATCTCCTTCCATACTTCGC
AAGCAGCAGCTAATTCAGGACTCCATTTGCTAGCCTCACGGATAATTTCATTACCTTCACGAGCAAGATCACGTCCTTCA
TTTCGAGCCTTCACACATGCTTCAAGAGCTACTCGATTAGCTACAGCACCTGGTGCATTTCCCCAAGGGTGTCCTAAAGT
TCCTCCGCCAAATTGAAGTACGGAATCATCTCCAAAGATTTCGGTCAGAGCAGGCATATGCCAAACGTGAATACCTCCCG
AAGCAACAGGTATAACACCTGGTAGAGAAACCCAATCCTGAGTGAAATAAATACCACGACTTCGATCTTTTTCAACAAAA
TCATCACGCAGTAAGTCAACAAAACCTAAAGTGATTTCTCTTTCCCCTTCAAGTTTACCTACTACGGTACCGGAGTGGAC
ATGATCTCCACCAGATAAACGTAATGCTTTAGCTAATACACGAAAGTGCATACCATGATTCTTTTGTCTGTCGATAACTG
CATGCATTGCACGATGTATATGAAGAAGTAGACCATTATCTCGGCAATAATGAGCCAAGCTAGTATTTGCAGTGAATCCC
CCTGTTAAATAATCATGCATTATGATAGGAACACCTAATTCTCTGGCAAATATAGCTCTTTTCATCATTTCTTCGCATGT
ACCCGCAGTTGCATTCAAGTAATGCCCTTTGATTTCACCTGTTTCAGCCTGTGATTTATAAATCGCTTCAGCACAAAATA
AGAAACGGTCTCTCCAACGCATAAATGGTTGGGAATTCACATTTTCATCATCTTTGGTAAAATCAAGTCCCCCGCGAAGA
CATTCATAAACAGCTCTACCATAATTCTTAGCGGATAACCCCAATTTAGGTTTAATAGTACATCCTAATAGGGGACGACC
ATACTTGTTCAATTTATCTCTCTCAACTTGGATGCCATGAGGCGGACCTTGGAAAGTTTTAACATAAGCGGTTGGGATTC
GCAAATCCTCCAGACGTAGAGCACGCAGTGCCTTGAACCCAAATACATTACCGACAATAGAAGTAAACATGTTAGTAACA
GAACCTTCTTCAAAAAGGTCTAAGGGATAAGCTACGTAAGCAATAAATTGACTTTCTTCCCCAGCAACAGGTTCGATGTG
ATAGCATCGTCCTTTGTAACGATCAAGACTGGTAAGCCCATCGGTCCACACAGTTGTCCATGTACCAGTAGAAGATTCGG
CGGCTACCGCAGCACCTGCTTCTTCAGGTGGAACTCCAGGTTGAGGAGTTACTCGGAATGCTGCCAAGATATCAGTATCT
TTGGTTTCATAGTCAGGAGTATAATAAGTCAATTTATAATCTTTAACACCAGCTTTAAACCCAACACTTGCTTTAGTCTC
TGTTTGTGGTGACATAAATCCCTCCCTACAACTAATGAATTAAGAATTCTTGAAACAATAAGGTCTACTCGATATGACTT
AGGAGTTAATGAAATCTTTTACAAAAATCAACTAATATTATCCATTAATCCCAAAGGTTCGTTATGTTATTATTAAATTA
AA
>c2022_g1_i1
ATAGCATTCACACCACACACAACACATGTACTTCAAACCCATCACCATTCTCTGTTCTTCTCCTTCTCTCAATCCTTTTC
AATTTCATTATCAGCATGGGAAGTTCCGGAACCACCGACTATGGAGCATACACTTACCAAAACCTTGAGAGGGAACCTTA
CTGGCCCACTGAAAAGCTCAGAATTTCCATCACCGGGGCTGGTGGTTTCATTGCCTCACACATTGCACGCCGCCTCAAGA
CTGAGGGGCATTACATCATTGCTTCTGATTGGAAGAAAAACGAGCACATGACTGAAGACATGTTCTGCCATGAGTTCCAC
CTTGTTGATCTTAGGGTCATGGATAATTGTTTGACAGTTACCAAGGGTGTGGATCATGTTTTCAATCTTGCTGCTGATAT
GGGTGGAATGGGTTTCATCCAGTCAAATCACTCAGTCATTATGTATAACAATACCATGATCAGTTTCAACATGATTGAAG
CTGCTAGGATCAATGGTGTTAAGAGGTTTTTTTATGCTTCTAGTGCTTGTATCTACCCTGAATTTAAACAGTTGGAAACA
AATGTGAGTTTGAAAGAGGCTGATGCCTGGCCTGCTGAGCCACAAGATGCATATGGGCTAGAGAAGCTTGCAACTGAAGA
GTTATGCAAGCATTATAACAAGGACTTTGGAATTGAGTGCCGCATTGGAAGATTCCATAACATATATGGTCCTTATGGGA
CATGGAAAGGGGGAAGGGAGAAGGCTCCTGCAGCATTTTGTCGGAAGGCTCTTACTTCCAAAGACCAATTTGAGATGTGG
GGAGATGGATTGCAAACAAGATCCTTCACCTTTATTGATGAGTGTGTTGAAGGTGTACTCAGATTGACAAAATCAGATTT
CCGGGAGCCAGTGAATATTGGAAGTGATGAAATGGTGAGCATGAATGAAATGGCTGAGATTGTTCTTAGCTTTGAGAATA
AGACTATACCAATACACCACATTCCTGGCCCAGAAGGTGTTAGAGGACGTAATTCAGACAACACATTAATTAAAGAAAAA
CTTGGTTGGGCTCCAACTATGAAATTGAAGGATGGACTGAGAATCACATACTTTTGGATCAAAGAGCAGCTTGAGAAAGA
GAAGGCATCTGGTATTGATTTATCAGTGTATGGATCATCCAAAGTGGTGCAAACTCAGGCTCCTGTTCAACTGGGTTCTC
TGAGGGCTGCAGATGGCAAAGAATAAAGCCACTGATGTATGAATTTCACAATAAAATAATATCTGTTGTTGGAAGTGAAG
GCTTAGTTTATGTTACTATTTTACAGATATCTCTCAGATCAGCAGATCACATATAATAGAGTCACTAAAGCATTACTTAA
ATGTTTCAAGTGAATTCATGTTGGTATTAAGTAGAAATCTTTAGTCAGATATTAGCTATTGTTGAAGTTAGTTTCATGTA
TTTGAGACAGATGCTGTTATGTAGCTAGCTTCTGTGATGTTAATAACTGCTGTTTAAGGTGTTGTTGTTCTATTGGAAAT
TTTAGCTTGTGTTAAAGTCTAAGTTATATGATTTATAATCATGCATTTAATTGTATTCACTGTTTTTCTCTAATCAAGAT
ATGATTTTTTTTTTACAA
>c3025_g1_i1
GAACGATATTATCTTTTATGAGTTAAAAAATGGAAACACATCACATAAAATTAATTAAGACTATAAATATATAATTCCTC
ATTTTTTACTAACATTAATTTAGACTATAAATATTTTTAACATTAAACTCATTTTAATTTTGCAATTGCAAGCACTGAAT
TTTAATTTTATTTTTACCCTGATATAATAATCCACGCGTCGATCGTAGACGATAGGACGCATCTTATCCTTTTTTCTTTT
TTTTTTTTGATATCTGGATAGTATAGAAACCTAAGCTTGGTTTGGTTTGCAGAGAGTGAAAAATCAGAAACAGAGGCATG
GCTTCGTGTACAACACCACCTTCGCTTATGCTGGCTCATCCACAAGACCTATCTTCTTCTCTTCGCTTCTTCTCTCACAG
TCAGAGACCTCTTTCTAGAACGTTCTCGTTTTGTCCTCTCGTATTGAAGTCCTCTTCCAAGTGGGTCAGGTTCAGTTTCC
GAGCAGAGCCCAAATCCAGGACTAGCCATGCAGTTGTCGCCGCTTTGGCTGCCGAAGTTGAACTGGCTGAAACGGTCGAC
GACACGGCGGATGGAGTCGATGGGTCCGCCCCCACCGACGCTGTCGCCACCGTCAAGCCTAAGAAAGGCAAGGCTGCATT
GCCTCTCAAGAGGGACAGGTCAAGGTCTAAGAGGTTCTTGGAAATTCAACAATTGAGGGAACGTAAGAAAGAGTATGACT
TGAAGACAGCAATATCTTTGGTTAAAGAAACAGCTAAAACCAAGTTTGTTGAGACAGTAGAAGCCCATTTCCGCCTCAAC
ATTGACCCTAAATATAACGACCAACAGCTAAGAGCAACAGTAAATCTGCCCAAGGGAACTGGAAAACCGGTTAAAGTGGC
TGTTCTCACTCAAGGTGAAAAATTCGATGAGGCAAAAAATGCAGGAGCTGATTTGGTGGGTGGAGAGGACCTTATAGAAC
AGATAAAAGGAGGATTCATGGAGTTTGATAAACTAATTGCTTCTCCAGATATGATGCCTAAGGTTGCTAGCCTAGGGAAG
ATTCTGGGGCCAAGAGGACTGATGCCAAACCCAAAAGCTGGCACTGTAACACCTAATATTCCTCAGGCTATAGCAGAATT
CAAGCAGGGAAAAGTTGAATACAGGGCAGATAAAACTGGAATCGTGCACTTACCTTTTGGAAAAGCTGACTTTACAGAGG
AGGATCTTCTTGTAAACTTGCTTGCTGCTGTGAAATCAGTAGAGGCAAACAAACCTTCAGGTGCTAAAGGTGTGTACTGG
AAAAGTGCCCACATATGCTCATCCATGGGACCTTCAATCAAGTTAAATATTAGGGAGATGCTTGATTACAGACCTCCATC
AGAATAGAACCTTTACCTGTAAATGCTCGTTTGAGTTCAGTCGGCCATCCCGGGTCCATTGTGAGATATTGTCAAATATT
TAATGAAAGATGTTACCAAAGTTATATCTGGGGATGAACAGGAGATATATGACACTCTGATGCTTATATCTCTTCCAAAT
GTTTGCACACTACATTACATAATCTTTGACCCCGGCTGAGGATTTTCCTTGCATTACTTTGTAACTAACACCAGACATCT
AATTATATTTCCTTTCATGGGAATAAATTTTCATTTTACGTTTGATTATTAGGTATTCCACTTTTCAACATCCTGTGATC
GTTGTACTCATTACAACTGGAATGACATAATATGGCCCAGGAAACCATTTACAGGGTTAGCTTCATGTTTATAGATGGAT
GAGTTTTTAACAGACTCTACTGTTAAAATACTTTGACACCCGACTTAGTATTTG
>c526_g1_i1
AGAGAAGGCAGTGCCATATTTTGCAATGTAAACTGAAAGCAGATGTCATTTAATTCAAAAGATCATTGAAACAATAAATT
GGCAGAAGATATGATATGAATATTAACAGCATTAGCCACCCACATGTAAAAAACACAAACTGCAACCAATTGTTCTAGGT
TTCATAATAATAGCCAAAAAAGATGAAAATGGAGTAACAAAGCATAGTGAGACACAGCTAAAGGAAGCTACTAAAACAAG
GGATAGAGCAAACAAGTAGGATACTAAGAAACGAAGGACAGAGGAAACAAGTAAGGATACTAAGGAGCAGTAGTACCAAT
TAAAGCAAACAAGAAAATAGACACTCAACTAACAAAAGCTAATAACCCCAAATGAAGATTGACCTAGTGGAAATAGAATT
CCCAACAAAACTTATCTGCCCTGTCCCTCTTGTATGCTTTTCAAATTTTGGTTATGGTTGATTTGTCCTCACTTGGCCAT
CATCACTTTGACAAACTCCTCATAGTTGATCTGGCCATCGCCGTCGACATCAGCCTCGCGAATCATCTCATCAACCTCCT
CATCGGTCAGCTTCTCCCCAAGATTTGTCATAACATGGCGGAGCTCAGCAGCAGATATAAAACCATTCTGATCCTTGTCG
AACACACGGAAAGCTTCTTTAAGCTCCTCCTCTGAGTCAGTATCTTTCATCTTGCGAGCCATCAGATTGAGGAACTCCGG
GAAATCGATGGTTCCGTTGCCATCAGCATCAACCTCATTTATCATGTCCTGCAACTCTGCCTCAGTTGGGTTTTGCCCAA
GTGACCGCATTACAGTCCCAAGTTCCTTGGTAGTAATGCAACCATCGCCGTCCTTGTCGAAGAGGCTGAAGGCCTCCTTG
AACTCGGCGATCTGGTCGTCGGTGAGCTGGTCGGCCATTGGAGCAGAGAGGGGGGCGTTTTTGGAAGGCGAGAAAGTGAG
GGAAAAC
>c4883_g1_i1
GTTCCTTACGCCCAACGCATCTTGGTGGTTCGGGTTCGGAACTAGGTTTGGGTGAAGACTTTGTGCGGATAAGAACGACC
CCTACCCTCTCACTCGTTTTCTCTCTCTCTAAAACGCCATCATCTACCGCTTCCAAGTCCTACAAGAACCCATTCCTTCC
CTCATAGCCCCCACTCTTCTCCACTTCTCAAACTTCGAACTTCATCACTCTTCCCTCAAACCACAAATCACATTCTCTCC
AAACAAACTCTCCCTCCGACCAACATGGCAATTGAAAACCATGACACTGCTGTCAGAGAAATCAAGCCCAAGAACAGGAG
AATCATGGGTGCTGGAGGTCCTGATGATGAGGACAATAGGTGGCCGCCATGGTTGAAGCCACTGCTCAAAGAGAGCTTCT
TTGTTCAATGCAAGTTACATGCTGATTCTCACAAGAGTGAATGCAACATGTATTGCTTGGACTGTATGAACGGCCCTCTC
TGCTCTCTCTGCCTCGCCCACCACAAGGATCACCGTGCAATCCAGATTAGGAGGTCCTCATACCATGATGTGATCAGGGT
TTCTGAGATTCAGAAGGTGTTGGACATCACTGGTGTCCAAACCTACATTATCAACAGCGCAAGGGTGGTGTTTTTGAACG
AGAGGCCTCAGCCAAGGCCAGGAAAAGGGGTCACAAACACATGTGAAGTCTGCGAGCGAAGCCTTCTTGATTCTTACCGC
TTCTGTTCACTTGGTTGCAAGATTGTTGGAACATCTAAGAACCCACAGAAGAAGAAGAAGCAGTCAACGGCAATGTCATC
AGATTCTGAGGATTCATACAGTAGCAACAGCGTCCATGGCCTGCAGAAAAACTGCAAAGTTCAGAGCTTCACACCGTCCA
CTCCACCTCCAACTTCGGTTAATTACAGAACTGCCAAGAGAAGAAAGGGAATACCGCACCGAGCCCCAATGGGGGGACTA
ATCATAGAGTATTAGATAGTGGGTATTTTTAGGTTATTTGCTATAATGCCCTTGGATATAAATATAATGCTAATGCAAGT
GTTTCGACGAGGTTTCACCGTTCCAATACTCGAGCTTTTCTAGGCCAGTATTGGAACTGTCACCTTCTGTTATTTAATGT
TTCCTGTAGCAGTTTCTAGCGTCTTGTATATATATATATATATAATATATATATATAAAGTCCAATAGAACTGGAAAAGG
CTGAAGAAGAAGTAGTGAAAATAAGACACCTGTGAAATAGTTGATGGTGCAGTGATCAAAACAATGGCGTGTAGCAAAAT
AATAGGCAAGGCTCTTTTCGACCTAGCTAAGATGATGATAAGGACTTATAGGTTTGGTTTCTAAGGTAATTATACCTAAG
TTTTGGGGTAGAGGATGTACATAGTGGCTAAGTGAGTTGGGGATGAGGACAAATGAAATGATGACAATGTACTTCTTGGA
AAATAGGTGGTATGTCTAAATTATATGAGAATAGCACAATAAAGATATAATATTATTGCAAATACCTTTCTTTTTTTTTC
ATTAATTTTAATTTCCCAGTGTTAAAATGTTACTTTTGTCTAGTGGCGGTGAATGGGGGTAGTGGCGAAGGTAATACAAG
CTTCCAAAGAGTGGGTCCACTGCAGCCGGCTTAAATGGGGCGGGTTCGTCAGCGTTTACACGTGTCAAACGTTGATTGGG
GTTTGTGAAAGCCAAGTTGTGTTGGTTCTCGAAAACAGAGAATTGGTCAGCCGCCTCTATTAAAAAGAAAAACGATAATT
CTATGGGCGGTTCCCTACTCTTGGATCTGACGGATGACATTGAGCACTATTGACGGCTGCGATCTCTTGATCTTCTCTCG
ATGATGGGGTAGATTCCCGAAGGCAGAAATCGTAGGGCTTGGAGCGTTTGATCGAACTTTTGTGTAGTGGACGTGTAAAA
TGAACGCATTATTATTAGCTAAAGCATAGATGGGGTTTGTCGTAAACAGAAGAGGTTAGTGCGACTTATTGGAAAGTTTC
TTGGCTTGGCAATTTGTTGATGGGTCTAATCATGAGATGATAAAGTTACAGCTATTAGTGGAGTCATTCTAAACGTGTTT
TTTTACCGCAAGGACTTCGATCCTACTCCCACTCAACTAAAACATTTATGTTAAACTTCCTGAATCTGGAAAAGATGTGT
CATCCCCTGCAAAGAGAAACAAAATAATCACGGTCAGAGAAAACCAGATTTTAGTTCTTCTAACGTGAAATGTTTCCTCT
TGGAGAATGCCTAAGATTTTAAGGAAACTCTTTTGACTTTTCATTTTCAGTTAATGTTTCTTAGACTGTAAGATTTTAGA
TCCATTTTACACAAAGTTTAAGTAATAAATGAT
>c4008_g1_i1
TCTCGTGGTTGTATCTCTTACTCTGAGACCTGGTCATTGGGATCTCCATACGCTGGATCTGCTAAGATACGCTTGATCCA
TATGGGCCTCCTCGACCACTTGTGGGACGACACCGTCGCCGGCCCAAGGCCCGATAACGGTCTCAGCAAGCTCCGTAAAC
ACCACACCTTCAATTTCCGACCTGGCTCCGGCAAGGAAGCGGAGGGCGGGAGCGTGAGATCGTACGGTGACGAATCATCG
TCGGGGGAAACGACGAGAGTGACGCGTAGTATCATGATCGTGAAACCGCCAGGGTATCAGAGTGGATCGCCTCCGGTTTC
TCCCGCCGGTTCTACTCCTCCGGTTTCTCCATTTTCGGGAGCAAAGGATTCGACTCGGTTTCGAAGAAGGTCGGCATCAG
ACGCGTACGAGAAACGAGGGCAGAACAGATCAGACCCTTCTTCTCCTTACGATGTGTGAGAAATGAGTTGCATTTTCTCA
GATCAGCAGCCCTTTTGGGCTTTTCTGTATTCATTTTTGTTTAGTGTTTTGTGTGTACGTATGGGTGTATAGTAAGGAAT
GAAGCAGGTTGAGATGAGGTTGTGCTGCAGTTCACGCGAGCTAGCTTTTTGTTTAGCTTCTTTAAGTGTTTGCTTAGGTG
AGCTGGGTAGTGGTTGGTAAATTGTAAGTAAGAAGGTGTAAGGGTAGAGTAGCAGTGTATCATGTATCTGTGTATTTATG
CTCAATAAGACATTCCTGCGTTTGTTGCTGTACTTCATTTCTCCTTGTAAATTAAGTTTTAGCTTAACCAATGACAACCT
TGTAACTCAGTATTCATAGGCTTAAGTGTATCTAAAAAATGAAACAAATTTTTGTCTTCAAGGATGCTTCCAG
>c2966_g1_i2
CTCTTTCCTTACTTAGTCATATCTGCAACTTGGTTTGGTTTTCTCTTCCATCTTTGTTTCGTTCAAGAGGGGCTTCTCTC
TCTTTCTCTCTCTGCAACGCTTCCTTTTCTTCGTAGATCGAACGCGAATCTTCTTCTGTTCTTTTTCCATGGCCTCTAAG
CGGATTCTGAAGGAGCTCAAGGACCTCCAGAAAGACCCTCCAACCTCTTGCAGTGCCGGTCCCGTAGCAGAAGATATGTT
TCATTGGCAAGCAACTATAATGGGACCCCCTGACAGTCCTTATGCTGGGGGTGTTTTTCTAGTCACTATTCATTTTCCTC
CTGACTATCCATTCAAGCCACCCAAGGTTGCATTCAGGACAAAAGTTTTTCACCCAAATATCAACAGCAATGGTAGCATT
TGTCTCGATATCTTAAAGGAGCAATGGAGCCCTGCCTTGACAATATCTAAGGTGCTGCTCTCCATTTGCTCCCTATTGAC
GGATCCAAACCCAGATGATCCCTTGGTGCCTGAAATTGCTCATATGTACAAGACAGACAGGTCCAAGTATGAGACAACTG
CAAGGAGCTGGACTCAGAAGTATGCAATGGGCTAGTATGTTGCAATGAGGCCTTATATTATAGGATAGGACATGTTCCTT
CCATTTGTTAAAAGACATTAATGTATAATCTATCTTTCCATTCCCGCTGTTGACTTATGTCGTGGATAGGTCTCTTGTTG
CCCACATACATCTGTGAAGACAATAGGGAGGATTTTTAGTGTGTTTGTATGAAACTTCTCCTGTGAGTGCTGGGAAATAT
CAGTTGCTGATATTCTTCACTGTGCTCACAATTATTTATCTTTGCATACTATGATGATTCCTAGTTCCTACAATTTACTT
GGATTCCTTACCAATACTTCACTTCTTTATGACATTATAGTAATAGCTATATACCGAAACTATATTTGTATTATTGACTA
TGGAATCATCTTTTGTTCTGTTTGGCGAAAATGTGTTTCATG
>c4105_g1_i1
TTTTTTTTGAACACACTTTAAACAGTCATTTCCTCGATGATTCACAGATGTATACAAATGTCTTCTACAAATCAATGACC
CCTTAATTATACATGTCGGTCCCTCGTCATGCTCCTGTAACTAATACTCTACTGTGTATAGCTCTAGTCTATAGCAGAAG
AAAAATGAGACCTAATATATAACCATTTAACAATTGGATTAAACATATTAACTATCACTACTCTACAAAGCTGGAATATG
TACACATATTTACAGTGCTGTTACTTTTCAAGAAAAGACTACCATCAGAACTTAAAACCAGGGATGCCACGTTGGATCCA
TCATGCACAAGTTCCTAGGGTTCAAGGCAGCTTCAACCAATTCAGTAACACCCCTCTGCACAGGTTGTGGTGGATCCATA
ACATTCTCCTCCTCTTCAGAAAAATTTTGAGGAGCGATTCCCTTAACCCTCGTAATAACATGTTCCACATTTGTGATAAC
TTTCTGCTTGAAGTCAACTGGGCTCATGGTACCACCTGCAGCCATAGAGGCCATGGGCATCCCAAGGGGCCTTCTCCAAG
ACCAAGACAGTAGCTCATCGCGGAAAAACATTGCTAGATGATGCCACAGGTGCTGACTTTGCTTAGGTGAAGCCACAGCC
TGCGCAGCTGCACACATTGAGGATACGATTAGGCCTTCCACGCCATGGGAGAAGAAGGCTTGCATATTCCTTGTCAGTCT
AAATGGGACTGGTTCGTTAAACTCAATCAACCCATTTGGGTCATATGCAGGATGAAAATCAGTTTGGAATATTTTTCCAG
TGTTCTTAGCAAACAAAATCTTATTCGGAGACCTCCCACCAATTTGTAGCATAAAGGACATGAAACTTGAAAGGGCTAAC
TGGACGGCAAACTGCTTCTTGAAAGCCCAACTATGGTTGCCACTTGGTAGTGTTTTATACATATACTGCGAAAAAATGTT
GTCATTAACAAGATTTTTTGTTATCTCATTATAGGCTTGCAGACGAAGATCAACAACAGCTTCTGGTGATATTTGGCCAG
AGATAGCTTGGTTCAACTGCTCCTTGAAATAGGTTATAGGAAGATCTGCCTCACGGTCATTCCTTGCACAATGATTCTCA
TAGACCTCAAGGAAAGTACTATACATCAAATCATCTTCCACCATGCGAACCTGAGACCAAACAGGAATAATTATGGGTGT
GTGAATGCATATGTGACGGCGTCTTGATTCCTTGTGCTTCTCAAACATTTGGTTCATCACACGGAAAAGCTGCAATATGC
GCTCATCACTTCTAGCATTGGGAGTCAAAGATGTCTGAACAATAAAATGACGTTGGGAGCCATCAGAGCCAATTAGTGTC
AAGCGGCGAAAACTGCTACCATGCCTCCGCACAATTGGAATATCTGCCGCAACCCTATCCAACTTAACAGTATGATCTGG
TGCAATTTCCTGATCAGTGAAATATTGCCCAGGGACTTCAACATCAATAACATGGAAGTCCCGCAATACCTTGCTTTCTT
CTTCCAGCTTTAATACTGCTGGAAACCGATCCTCAACATTGCTTTGAAGAACATTTTTCCAGTGTTTCAACCGCTCAGTC
AGTTGAGAGAGGGTAGATGGAAAAGTGGCAGTGCTTTCTGGATCAAGATCTCGTTCAAAATCCTGTTTGTACTCCCTCAC
AAAATCAACATGCTTATTTACAGCATCAGCAGAAAAGCAAGCTCTACAAACACCAGAGAGTTCTTTCTTGAGAGACTGAG
GAACTTCAGCGGTTGTAGCTGTTGGATATTTATAGCAGCGATGAAGCAAAGCATTAACCACAGCCAGAAGCCTCTCTTCA
GGAAGAGTGACAAATCTTGAACCAATTTCTGTTAGCAAGATCTCGAGTTCACTAGCCAAATTAGCATGCTTGCCCCTAAG
GGCCTCCATTATATCTTTTGCAGCATCAAAAGCACTGGCAGCTGAAGCCACAAAACCTAAAGCACCAGCAGCACGTCTTA
AAGTGTTTTGACCACCTTCATTGAGGTTTGCAGAACCTTGCTGCAAAGGTTGGTCATTTCCATTGTGCATGTTGCTTTCT
ACACTTGTAGACCTTTCAGGTTCTTGCCCATGTGAGTTTCCACCATCATGAGATCCAATTCCACCCGCAGGCTGGGAGCT
TTGGTGAGCTTGAATATCAGTTGGCAAGTTACTCCCCCCTGGACCCTGTACTCTTGCATTTCCATCAGCCAACCCACCAA
GAGAACCAGTACTAGTACCAGAAACACTCTGTTGTGTTCTTTGTTGAGCCATTGCAATCCTACCAAGTTCAGATTTATTC
GCAACATCCCGTCGTTCCAGTAAGTATGTGCGCAACCAATAATACAAAGCCTGAGGATACAACGTTGCAATCTTCATAAG
AACAAGTTTACAGTGAGGAGCTTCGGTCCTCTGAAGAGAGAGCAAGAGCTGTGGAATCCAAGAGAGCCAAACCCAATGTG
GTATTTGTTCATAGTACTTATCAAATGCCCTTCCAACAGGCTCATTAGAAGTATCAAAGCTAAGAAGATAAAGCACACGA
GCAAGATGGCTTCTTGAATTGGACACACCAAATTTTATACCTTGCAAAAAGCAGCTGACAGCATATTCCAACCAAATCTC
TTCATGAGTTTCTCTGTAAGCCATATCACAGTAGTCTCCCCAGCTTATCCATCCTTTCGGCAAGTTTTTGAAAAGACTAA
TGGCATTTGAATAAGCAACATTAGTAGACTCGGAATCATTCAATTTTAACAAGAAATCCCCTTTCAGACGGAAAATTTCA
GCCTTATGCTTTGCAGGAAAATACTCTAGATTAGTGCTGTTGATCAGATTGATACCACTTGTAAGTTCTCCCTTACTTTC
TAGGTATGCCTTTGCTTGTTCAGTAATCTTAACAAACGCTTCCTGCACTTCCATAGTTGAATGGCCGTATAATTTTTCAA
GTATGGTGACACAGACATCAAAAAGGCCTTGCTTGCGAGCAATGTGAGCAAGCCTGTTTACAGTCCAAGCTTTGTCACGG
TAACCAAGATGATGAAGTGCTGAATTTGTGGCACCAAAATCTTTGAAAGCATCAATGACAGAGTTGTACATTTCATTCCT
CCACTGCAGCAAATCATACCAAACAGACATATTATCCCATTCATTTGGGGTTCTAAGTCTCCATGTCTCAAGGATGTCCT
TCAGATCAGCATAAAGGTTCCCTTGCACACCAACCACTGAATTTCCTGAGAGTTTATTTCCATTGGAAATATCTATTAGA
ATCCTAGCTGACTCTTGAACTTCAACTATTTGTTGGAATTGCTGCAGAAGAGGAATTCTGGAATGAACAGACATTTCAGG
CAGCTGCCACCATTGTTCTAGAGCAAGATCAACAGCTTTACCTACCATATTCTCAGCATCCCCCACACCATTTGTATTTT
TATCATGAAGAGCAAAGTATGCTTGAATTAGACGAAGCTTTGGAGTTTCTTCCACTTGAGCTTTGGGAATGACATGCTCT
TTCATATATGTCCAGTCAGGCAATTTCCAAAGACTGTCAAGCAGAATTTCGTAATTCTCAACACTCTTGCCGAAGTCTGC
CAGTGCTTCCCATTGACTAAGTTGACTAGCACAGTATAACCACTGCTCTTCCCATAGACACATCTCAGCCTTAGGCACAG
TGTTATTATATGTTCCTTGAGTTGCCTTCACCATGGCTTGATAGAAGAGGCTTTGGGCACGATGCCAATAGCCATGCTGA
ACAAGAGAAAGGCCAGCCCGGGTTTCAGCAGTCACTGATCTCTTCTTCCACAGCCCACATCTCATATCCTCTTCATTGAG
CAAACGATAGAGCTCAGCCAGAGACTCGGAGCATTTGGAATCATTGGGGAACAACATAACATGACTTTCCAACAAAGCTA
GTGCAATGTGCCATGCATTATAAGTTTTCCCAATATATTTAATAAGCTCGCTTGGCATTCTGGGTTGAGGATGGCTCAAC
TGAAGCCCTTCTAATAGAGCTTGCACTACATTTGGTCTGTTGGCTTGCTGCTTCTTGTGGTAATCTTTAGACAAAAGATT
AATCATTGGTTTTGCAAGTGTTACCTGTTCTTCTTTATGCAATGTAACCCAGACAATTGGAAATACCAGTACCCACAAAT
GGTACGCAACGTTAGCATCTGTGTGAGCTAGCTCTCTCAAGGGAATTAATAGATCAACCACCTGGAGTTTGCTCATGCTG
TTAAGAAACTGGGCATGCTTATGCACAAGGGTCTCCAGTGTTAGAGGAGCATCCTCAGATCCTTCAAGTACATCATTCGC
CTTATGTGGCATCCCACTCAATTCCATAATAGAACCTGAAACGAAAAGGGGTTGAACTCTGGCAGAATTTGGAGCTAGTG
TAATAGGTTTATCCTCAACCAATATTGCCAGGAGAAGATCAAGGCCTTGCTTGAGCCAGAAGACATCACTCAAAGCCCCC
CAGTCTTGAATTTGGATGATAAATTGAAGTCTGGTAAAAAGAGTTTTTCCAAGAGACTCGTGATAGAGAGAGAAAAATTT
CATCCTAACTTCTGGATCCTTGGCTCGTAAACCAAGCATATATAGCCTTTCCACCTTCTGAAAAATCTCTTGACGCAAAG
GTAAAGGGTATTTATTTGAATCTGCACAAATCCCGTATAGAAGTTCAAGATATTTCCTATCCCACTCTTCCAGAGCAACT
GGTGTGAAATTTTGCTTGTCAACTTGTGACAGCTTTTGAAGAAAAGAAACTATCTCCTTGGGAGTGAGAAAGGAACCTGG
CGTGATTGGAGTTCCTTGTTTACAGAAGTCATCTTCAACCCACCCTTTAACCACATCAAGTATGCAAAGAAGTACACTTG
CATCAATTGCTTTCTCCGACAGTAAAGCATTCAATATTTGAGAAACAGACCGCTTGCACTCAGAAACAACCATCACTCTA
TCAGTGATAAGTTTCAAAATTGATTTTACATTTGAAATAACTGCTCCAACATCAGCACCTTGACGAGAAGATGTGACTGC
TGAATCTGGATCTGTTCTCTGACCTTGTCTTAAATGAGGCCCTGCCGCTGAACCCATATCTCGTTGCAGCCGTTGAAGAA
TGCGAACCAAAATTAAAGGATCAACAAAGTTCCTTTGTACCTCTGTCAAGGTTTTTATGACAAGCAATAGGAAACTAATT
GAACTAGCATTATTGTCATCACTTGCCGTTTGAGGAGCTGTGACAGTGGTAGCATGCTTCTGTATCAAATCATCAAGCTT
CTGGTACAATAACTTAACATCTGCAGGTGTGGTAGTTGCTTCTTGAGGAAAAGCAACAAAAATCATCCTCAACAGTGAGC
AAAAAGATTTGCCATTATCTAACAGTTTATGCTTGAAACATGGTTCAAGAATTTGAGAAATCTGATTAATGTTATTTCTT
ATGAACAAGTGAGGTTGTTTCTCTAACACTTTGTTCATGACATCCAAACCCTGTGCAAGTGCAGTGGATGGATCCTTTGT
TTGAGATGGCTGTATACTGCTCAGAAGCTTTTCCAAATAATTAAATTTGACATTAGCATTCGGCCACACCTCCAAAGCTT
GTGAAAGTAGCTCCAGAGCTTGTTTGTACATGGCACTTGCCTCTTTGTCCTTTGGTTCTATGACCAGAGCAACTCTGATA
AGAAAATTGATAATCATTTCCTCCATTGCAGCATTTGGTTTAAATTCTTCATCAGGTTGAGTGCCAGATCCAGGGGTTTC
TATGTTAGTTATTGATGAAGGACCACCAGGTGACATGACACACATGGATTGCAGGCCAGGTTCTGCTTTTACTCGCTTAG
TTGTATCTTCAGGAAATGTAGACCCATCCACAGATCGCTTAGAATCAGCTGAGCTAGGATTAAAGACATCATTGATTTGG
TTGGGTGCATCAGAATCGGTAACAACTTTCACCTCATTTTGTCTTTGCCTCTCCCAGTTAACAACTAATCCAGCAAGTTC
AATGGCAAGTCGTCTGTTTTCTGCTGTGGTATTATAAGGCAATCCAAGCCGGCTAAGAGAATTCACCATCTGAGGAACAA
ATTGTGCTCTGCAGCTATAGAAGAGATCGGAATGTCGGACTATAAGTTGGAATATGTGAATAAGATTGGGAATTGAATGA
CCTTCTTCTACAAGGATTTTCTTAGTGTATCTTATCCATATGGGCATTCGAGAATCACCAAGGGGTAAACGTCGTGGCAG
TGCTGGCATTAGAATGTCAAGAGCTTGCTTGACCAACATTTTATTTTCCGGTTGGCAAGTCCTGAGAAGAGCAACAAAAA
CCTGGAGTATTATTTTTTCAGGGGCTTGATATGCCTCCAAGAAATGGCAAACATTCACAAATGCCCATTGTTTGCTAGCT
GTGTCTTCTCGCTTAAGATGATTCCACCCAAACTTTATCAATTCCTTCCTATGATGGACAAGATCATTCTGAAGATATTT
AAGAAGCAAGGTGGCAAGCTGCAGTAGTTCTATTCTTAATGGCTCATCATACTCAGCAGAAACCTCCTCTGGAGGATCAA
GAAGTTTATCAACAATTGTCTTTATAATACCAGGATCAACAACTTCCCAACTTTGACCATTTTGAAAGGCATGTGCAAGC
ATAGGAAGAATAAGCATTTGCATCACAGTAACCAAATGGTCGTGACCAAGTTGTTTTGATTGGAAAAGACTGAGAAAATG
CAGTAAAAGAGCCTTTTTCATGCCTGGAGGATAACCTTCTGCAACCTCAATAATGTAAAACTCCTTTAGGAATGTGTAGT
CAATCCGACTGTGAAATAAGAATATGGTAAGTATATCAAAGAGAACATTCACTTCGTTTTTGTCATGTCTCAAGTAATTA
AGAAAGCATTTGACAAGCCATTTACTTTCTTTAACTTGGACTAGGTTAAGCTCCTGTTCCTTTTGCAAGCGAGATATTCT
TGCAGGTGACTTCCAAACAAGTACCAATGTATCAAACACACTACGATTACTTTGTAACCAACCAGGGATTAATTTAACCA
GGGTTTTTATAAGTGCTAGTCCCTGAAAGTAAGCATCAGAAGTTGTACTGGGAGGAAGAGCAGGTGGGTTAGAAGCATCA
GTTGATGGTGCAACACTTTCTTCACCTAATAAAGCAGTATGTGTACTTGTGGATGCTGGAGTCATTGTCACATCAGATTT
GGGAAGAAATTCAGAGAATGCGCTTGCAAGTATCTTTTGTGGTGATTTTGCAAGTTCATCTCTTAGTGGTTGGCCAGCTT
CTGAACGAATTATATACATGAAACGCCTGAAATACTTTGGTTCACTTAATCGAGCAAGAAAATAGTCTACTGCAAGGGAT
GCATATCTATTTAAAAACTTTGTGAGTGGAAGGCGATATGGACTATTGATTTCACTATATACTTGGCCTGGGGGTAGAGC
TCCTTCCAAATCAATTGTCAAGGTTACAAGTTCATCCAGGAACTTTGAGGCAGCGGGAGGAAGCAAATGAAAAAGCTCAA
TTATAGCTGCAGCAATCTTTGGTTCTTCACCAGCCTTCCACGACTTCTGACTTTGTGCCAACTTCTCAGGCTCCAACCAC
CTCTTGAGATGCTCTAGAAGTTTTCCACCCAAAGTAACATTAAACCAGTTCGATAACAGTTCGAGCAGGCGAGCAAGACC
AAGCAGAAGAGGCATACTAAGATTTTTTGTGTGTGCTAAATTCACCAATATAGGCCTAAGGCTGCTTTGTAGAAGTTCTT
TGGGCATCCTTTGATTAATAACCTGCCGCAGGCCCTCTTTTGCAACAACAACAATTTCTGGAGTTCGACAGGTTAAAGAC
TTGAAAAACATTGAAATAATCTTGGCACGCAACTCAGAGTGGTTTTGAGTTTTAAAATCAGCCCATGCCATTGTTGTACA
AAGCAGTTCAATGCAAGCAGTACGAAGTTTAGTCAATGATGTCATCACTTTAGGGTTGATAAACTTAGCAACCCAGGCAG
TGTCATCAGATTCTGCTATTTGCAAGGCTTCTTGCAGGAAGTTAACTAACTCTGGTGTCAACTTGAGAAGAGGTGGCCTC
AATGCTAGACAGAAATTCAATGCTGTAACTGTTCCAACCTGTTGATCAACAGTCTTCAACTTGAGTGATCGCACAATAAG
AGGCTGGAGAAAAGGCTGATATAGTGGCTCTAGTAATTCTGACACCTCACTACCAGTCCTGCTAGCTAAAAGTGCCAAGC
ATGATTGTACATTCTTCCTCACAGTGATAGATGCATTCTGGTTGAACAATTCTTGAGCGAGAAAATCAACAACTCCTTGA
AAGCTCTGCTTTCGTGCCTCACTGTTAGCTTCATCAACATTATTTACCACTCGAAGAACTTGAGTAAGCACTTGACTTGT
CTCCTCCTGCTCCTTGCTAGCATATATGGGAAGCTTTTTAAGAACATATATTAGACCACGCACAATTCTTACTTGAAAAA
GGCAAAGAGTCTCAACAGTGACCTTTCCAACCAAAGCACCAAGTCCCATGACGCCACCCATTTGAGCTTGCCATGTAAGC
CCATAGCAACAGTGCAGAAGACGAGGCAACAGTTGTTCAAATACAGGTACACGAACACTAGGAGGTGGAGAATATACAGG
ATTCATTGATGGACTAGAGACGATCATAGGTGTACCTGGCCCTCTGGACATTATGAAGTCAGTATGTTTTGAACGAGCAA
GAAATACAAGTGTTTCTGCAAACACATTTAAAGCCCCAAGAGCAGCTCTGGCATGAAGCCTGTTTTCATCTGCTAGTACA
TCAACTAAAGCATCCAAGAATATTAGGGGGTCCAGCTCCTTCAAATTTGAACAAGCGTTGCTTTTTAGCCTAGAACCAAC
ATGAACGTTATTTGAGAGTGATGAACCCCCAAGTGCTGCTACTGATACATTGCTAGATGAAGAATCAATGTGAAATATTA
CTGCAAAATGTCGACATATATTGACAACAAAATCATCTGTGGGATCTGTGAGATCTGTCTCACCATTGGCAGCAATGACA
GTCATCAAAAGAATTTTAAAAACGGACTTCTCAGCCATAAGTTGGGTCTTTGTCTTTACACCTAAGTCGGCCTTGACATC
CATCAACTCAGACCTCCGCGATGTTTGATCAACTGTAGAAACTAACAAGGCAGATAGTTGCTTCGACGTAGATCCATCAT
CAGTAACATTTCCAGGCAAATTGAGCTGAGATGACAGGCACACCCGAAGAAATTTTAGAGCTTGCTTCCGATAGAAGGCA
TCCATACCACAAATTTTGTTCATTACAGCTTCCACAGCAAGATTTATGCATCGATCAAGTGGCACCAAGAATGGAGTTGC
AGGCTCAAATGTCAAAATCAAGCGAAGCCCATGCTCAGGATTCTCCTTACACTCAAGTGCAAGAGGTTCTTTGAGAAATC
GTCTGTTTCGGCCTCCTAACTTGCCAAGAAGCTGCAATGCTTTTGCACCCCAAGGATAAGGAGCCGGTCTTAAGTGAGAC
CACAAGGCAAGAATCACCTCAGACATAACACTAGCCATAATGGGTTCAAGAAAATCAGGATTTAAACTATCAACCCAAAA
CTCAAGGGTTCTTAAACCAAGACTCACTAATTCATCACTTCCCTTGAGACATAATACCAAAGGCTTCATAAGACGAGAAA
GGTATGGTAAAAGAGAGCTTAAACGTGCGGGTAAGGTCAAGCAGAGCTCCAATAAAAGATCTCTCATATCTTCTGCAGTT
GGCCCTTCCAACATAGCAAGCAGCATATTGAGGCAGGGCTGCAACATGGGCACCAAGTCACGGAGCAAAAGTTCATATTT
GCACCCTGAAAGTGCCTTGAACATTGTACGAAGCAACTGCATGTAGCCAAGAGGTTTTTCTACTTCAGTAGCATTTTTCA
TGCAAAATTCCATTATAACAGGAGCATGAGGCTGCAAAATCCGTTCAAAATCAGCTGGTGCTTTGGTAACAGCACCAAAT
ATAAATCGAAAGAGATGCAAAACCAATTTTGCAGCAGGTGAATCTGGTTGCTTCAAGGCATCAAGTTTTCCGCTCACAAG
AAAATTAACAAGAACATCTGCAAATGGCCGGTACACTTTTGGGGCTGATAGAAGGGTAGAGAATATATGGACAAGTTGAT
TGTTGGAGATCATGCAATCAAAAAGCTCAGACATACACAGAGAGAACATATCCATCAGATCTCGAGGTTCCATGATGGCC
AAAATTTGTGAGAAGAGATGCATCATTTCCCTCTCCTCTTCCTTCTCTTTGAAAAGAGCTAAGCAATGAACACCACTTTT
TAAAACACCAGAAGCTTTGCATACCTCATCTTCTCTCATGCCCCTTAATGCTTGAGGTGGGGATAGATTGGAAGATGGTG
AGACAAGAGTCTGAGGCCTAGGGGAATGTGCATGGGTGATGCTCCATATTATGGTCTTCATTCCCATCACTAATGTTTTT
ATCAAATGTTTGCAATCATTTACTTCCTTTGAATGCTCTACAGGAACTTGCAAAGCCAAAACTGCCTGCACAGGGAGTTC
AAGCTTTGATCTCAAGGTAGCACGATCCTTTCCTTCCTCACCTTCCTCCAAAAGCTGGGGAATTGTCCGTTTGAAAGTAC
TGAATTTCCCAACAAAAGCATCCAGAATGCGGCCCAATAGAATCCTTGCTTCATCTGTAGATTGCTGATCAACCCCTTTC
TCAAAAATTGGTTCCACCAGATTTAACATCAAGCGAGCACAAGTGGTGTGGATGCTCAGTGATAAAGAAGCATCATGCAT
ATTACTTGAGAATAAGTAAATAATTCGCGACAGCTGTGATAAGGAAAGATCTTGCCGAACATGATGTACAATCTCTGCCA
AAAGACTATAAGCCAAGGGTCTCAATGTCTCAAAGCATGCCCTTCCAGTCCCAACTAGAACCCTTTCTTCCAGTAGAGTA
TCTATAAGAGGAAATAAACCTCTCCTGAAATCTGTTCCAAGGACATGTTTCAGAGATATCAATAGCTCCTTTCTAATGGA
TACAGAATCAGAGCATGTAACAAGCAAATTCACAATGCTTTTACATATACTTTCTTCATGCGGCCTTATATAATCAGCAT
AGCTCTTCAATAAATAAGTTAAAAAGGAAACCGTCTTAACCTGCGCACCCTTGAGCTCAATGAAATGAGTTTTCAAATGA
GGAGGAACCCTTTCTGGGCCAGGAACTGATATAGCAGCAACCATCAATGGCAATAATTGAGGAATATTGGCTTGCACAAG
ACGACTGTATAATTGAAACAGAAACATCACCACCAGCGGACTCTCTGTAACTATCTTGAATGAGCGTGTACTTGGATTAA
GCTGTGAACCAGTTGCAGTGGTGGTGTTTATACCTTGATCAGAAAGTGAAGTCTCCATGGGCTTGACATCTTCCCCAGTC
ATTGCCATGTTGTCAAAGAAATGGCTAACGGTCAGTTTAAAATTTTGGTAAATCTTGCAGACAAAGTCCAGAAACGGCTG
GACCTCATTCTCTAGAGTTGGCCTAAAGTTCCTCAATAGGTCAAATATTATACGAATACAGATTAGACCATTCTCTTCAT
TATCAGTGGTAAGCACTTGCATGGCAACCTTCAAGAGGTCCTGAACAAAGGGGCGGAGAACTTCACTGTGTGGAAGTCTA
TTCAATATCTCAACTACAATATTCCGAAGTTTGTGCTCTGGATTGTCCACAAACTGTGGCTTCGTAATTTGTAGCAGTAT
CGCCGAGAATGCCCTGAAGTAGCACTTTAGAAAATTCAAATACTCAGCCGTGTGTGCAATCTCTAGACTGTCCCTAACCT
CCATCACCATCTGCAGCCTCCCTTGAACAGGGATGTCGGGCTCCACAAGGTGACGGGAATGTTGTTCGAAATTCTGAACC
GGGCTCATTTTGTTACTGTATAAGTGAGAGGAAATCAGAAAAGACTCGAACCCTAGTTCAATTTTATGAGAGAGGAACGA
TTCCGAGTCTAAAACGCTTATAGTATGATTCTAACTCTAGGGTTCAATGAAGTAACGCTAACCAAAGGTTCTGCGAGCAA
CCTAGAGCATACCTCTCACTCTTGCAATTGAGAGGGAATGATTTAAACCGAACTAAGAGGAATTGGAGGGGTTAAAGAAA
GAAGAATTTGCAGCAACTATGAATTAGGGGTAGAATTTGCTAGGTCTTTAGAAGCAGCATTGAGTGACAGTACGTTCCCT
CCTCCTCCGAGTGTCGCGTTTTCGTCCTTCTACGGGACTCGACTTGGCACCACCGGTTTTCGTGACTGGTGA
>c10545_g2_i2
GACCAACTTGTCACCCCATGGACTATCTCAGTTGCCAGTGGTTGGTCTTTGCTAAGGGATCCACAGTACAACAAAGGGCT
AGCTTTCAGTGAGAAAGAGAGGGATGCACACTATTTGCGTGGACTTCTACCTCCCACTGTCCTCACTCAGTTACTTCAGG
AGAAGAAACTGATGCACAACATCAGGCAATATAAGGTTCCCTTGCAAAAGTACGTGGCCATGATGGAACTTCAGGAGAGG
AATGAAAGGCTGTTTTACAAACTACTCATTGACAATGTTGAGGAATTGCTCCCAGTTGTATATACTCCTACTGTTGGTGA
GGCTTGCCAGAAATATGGGAGCATATTCAGGCGTCCTCAGGGTCTTTACATTAGTTTAAAAGAAAGGGGTAAAGTCCTCG
AGGTTTTGAAAAACTGGCCTGAGAGGAATATTCAAGTTATTGTTGTAACTGATGGTGAGCGAATTTTGGGACTTGGAGAT
CTTGGATGTCAGGGGATGGGGATTCCTGTTGGTAAATTGGCTTTGTACACTGCACTAGGAGGAGTTCGTCCTTCAGCTTG
TTTGCCTGTCACTATCGATGTGGGGACAAATAATGAGACATTACTGAAGGATGAATTTTACATTGGGCTTAGACAAAAAA
GGGCAACTGGGCAGGAATATTACGACCTTCTGGATGAGTTCATGACTGCTGTGAAGCAAAATTACGGAGAAAAAGTTCTT
GTACAGTTTGAAGACTTTGCGAATCACAATGCTTTTGAGTTGCTCGCTAAATATGGTACAACACATCTTGTTTTCAACGA
CGATATACAGGGGACTGCATCTGTTGTTCTAGCTGGTGTTGTAGCAGCCCTGAAGCTCATTGGTGGGACCTTACCTGAGC
ACAAATTCCTCTTTCTCGGTGCTGGAGAAGCTGGAACTGGTATAGCAGAGTTAATAGCTCTTGAGATGTCAAAGCAGACT
AAGGCACCCATAGAAGAGAGTCGCAAGAAGATATGGCTTGTAGACTCAAAGGGTTTAATTGTTAGTTCCCGGAAAAATTC
ACTTCAACACTTCAAGAAGCCCTGGGCTCATGAACATGAGCCAGTCAACAGTCTCCTAGAAGCCGTCAAGGTGATCAAGC
CTACAGTTTTGATTGGATCCTCTGGTGTGGGAAAAACATTTACAAAGGAA
>c11232_g1_i1
TTGTCAGACTGTTGATATCCAACTCATTCTCTCCATCACTATATAAACCCGCCTATATCATTCCATCATTTTTCATTTCC
CCTCCAACTCGCTCTTGACTCACTTCCTCTCCGATTCCGCGAGCGAGGCGAGTGCATCAGGTGAGGTCGATCTGTTTCTT
CATCATGGCCACTGGACAACTATTCTCTCGCACTACACAAGCTTTATTTTACAACTACAAGCAGCTGCCCATCCAGCGGA
TGCTTGATTTTGACTTCCTCTGTGGCAGGGAAACCCCATCAGTTGCTGGGATAATTAATCCTGGTTCTGAGGGATTTCAG
AAACTCTTTTTTGGTCAGGAGGAAATTGCCATCCCTGTTCATTCTGCCATCGAAGCAGCATGTGCTGCACATCCTACTGC
CGATGTCTTCATCAACTTTGCTTCATTTAGAAGTGCTGCAGCATCATCCATGGCTGCTTTGAAGCAGCCAACAATTAGAG
TTGTTGCTATTATTGCTGAGGGGGTACCTGAGTCAGACACTAAGCAATTGATTGCATACGCCCGTGCAAACAATAAGGTT
GTTATTGGTCCAGCTACTGTTGGAGGCATTCAAGCAGGTGCTTTTAAAATTGGTGACACAGCTGGAACAATTGACAATAT
AATTCAGTGCAAGCTCTACAGGCCCGGATCTGTTGGATTTGTTTCTAAATCTGGTGGGATGTCCAATGAACTATACAACA
CTATTGCCCGTGTAACTGATGGGATTTATGAAGGCATTGCCATTGGAGGGGATGTTTTCCCAGGTTCCACACTTTCTGAC
CATGTTTTACGGTTTAACAACATACCCCAGGTTAAAATGATGGTAGTACTTGGGGAACTTGGTGGGCGTGATGAGTATTC
CTTAGTGGAAGCTCTAAAACAAGGGAAAGTATCAAAACCAGTTGTTGCCTGGGTTAGTGGGACATGTGCGCGACTATTCA
AATCTGAAGTACAATTTGGTCATGCAGGAGCTAAAAGTGGTGGCGAGTTAGAATCTGCTCAAGCAAAGAATCAAGCACTA
AAGGATGCCGGAGCTGTTGTTCCCACATCATTTGAAGCTTTTGAAGCTGCAATTAAGGAAACATTTGACAAATTGGTTGA
AGAAGGGAAGGTCACGCCAGTCAAGGAAATCACTCCTCCACCAATCCCTGAAGACCTTAGCTCTGCAATTAAGAGTGGAA
AAGTCCGTGCTCCAACTCATATTATTTCCACGATTTCTGATGACAGAGGTGAGGAGCCATGCTATGCTGGTGTACCCATG
TCTTCCATTATTGAAAAAGGTTTTGGTGTTGGTGATGTTATCTCTCTTCTGTGGTTTAAACGCAGCCTTCCACGATACTG
TACTCAATTTATTGAGATATGCATCATGCTATGTGCCGACCATGGTCCTTGTGTTTCTGGTGCTCACAATACTATTGTGA
CAGCAAGGGCTGGGAAGGATCTAGTTTCCAGTCTTGTATCAGGTTTGCTTACGATTGGTCCACGATTTGGGGGTGCCATT
GATGATGCTGCTCGCTACTTCAAGGATGCTCATGACAGGGGGCTTACACCTTATGAGTTTGTGGAAAGTATGAAGAAGAA
GGGAATCCGTGTGCCAGGAATAGGGCACAGGATCAAGAATAGGGACAACAAAGATAAGAGAGTTGAGCTGCTACAGAAGT
TTGCACGCACACATTTTCCTTCTGTTAAATACATGGAATATGCTGTTCAAGTTGAAACCTACACCCTCACAAAGGCAAAT
AATTTAGTTCTTAACGTAGATGGTGCAATTGGATCTCTTTTCTTGGATCTTCTTGCCGGTAGTGGGATGTTCAGCAAACA
AGAGATTGATGAAATTGTGGAGATTGGCTATCTGAATGGGCTCTTTGTGCTGGCACGCTCCATTGGTCTGATTGGGCACA
CCTTTGACCAGAAGCGATTGAAGCAACCTCTATACCGTCACCCATGGGAGGATGTTCTCTACACAAAGTGAGAAAAAAAT
TGTAACTGTAAGAACTTTGCAATGCATTAGCAATCCTTTGGGAAATCATGCATCTGAAATATGCTGGAGTTAGACTAGTG
TTGTACGGTTTATTGGTGAGGATAAATTTCATAAAGAGAGGTCATTGATGAACATTGATGAATGTGAATTCAATAGGAAA
TTATCACATAAATTGAAGCTCGTGTTGCCCAAGTTGGGGGAAATGTTTTGTTATTAACTATAAAAGTTTTAAAAAACTTG
GTAGTCTGTTTTTCTTGCACAAATTATAACAGTG
>c2046_g2_i1
AAAAAAGAAAAAGAAAAAAACACATACAGAGGTTAATTATTTGATTCCTCTCTCTTTCTTTTGTTACTTAAATACCACCT
CTTTCCACTGAACTTAGGCATACACCTATCAAAAACACAGTTACCTAACTATAGTAGTGATTGAGGAGAAATGGCTAAAG
ATGTTGAGGTTCAAGAGCAAGGAGAATACTCTGCAAAAGACTATCATGATCCTCCTCCAGCACCCTTGTTCGACCCCGAA
GAGCTCACACAGTGGTCCTTCTATAGAGCCCTTATCGCTGAGTTCATAGCAACCCTTCTCTTCCTCTATATCACTGTCCT
CACCATAATTGGCTACAAAAGACAGACTGATACCAACGTTGGTGGCACCGAATGTGATGGGGTTGGCATTTTGGGCATCG
CTTGGGCCTTTGGTGGCATGATTTTCATCCTTGTTTACTGCACTGCCGGTATTTCAGGAGGACACATAAACCCAGCGGTG
ACATTCGGGCTGTTCCTAGGACGCAAGGTGTCGTTGATAAGGGCGTTGTTGTACATTGTAGCACAGTGTGCCGGTGCTAT
CTGCGGCACTGGACTGGCGAAGGGGTTCCAAAAGGCGTACTACAACAGGTATGGAGGCGGTGCTAACTCTGTTGCTGATG
GCTACAACAAGGGCACTGCTTTGGGTGCTGAGATTATCGGTACCTTCGTTCTTGTCTACACTGTCTTCTCTGCCACTGAC
CCTAAGAGGAACGCTAGGGACTCCCATGTTCCTGTACTAGCACCACTCCCTATTGGCTTTGCTGTGTTCATGGTTCACTT
G
>c3047_g1_i1
AAAATAACCCTCTCCTCCTCCACCGGGATATAAATACCCTTCTCCTCCACCACCTGTTTATAAGTACAATTCTCCTCCAC
CACCTGTTTACAAATACAATTCTCCTCCACCACCGGTTTACAAATACAAGTCTCCACCACCACCGGTTTACAAATACAAG
TCTCCACCACCACCGGTTTACAAATACAAGTCTCCACCACCACCGGTTTACAAATACAAGTCTCCA
>c6169_g1_i1
GCTGTCTTTACCTCTTTGCCCTTCCTTCATCTTTGACGTTAACGTCTCATATGGACCGACAGAGTCATTTGAGCAGCACA
CTTTTGCTGGCATGAATGTGCAACATGTCATGCATGTAATTACCTTCCAATTTCAAGGTTCTTTTCTTTCCTTGTAACTT
TGAAGTATGTATGTCTGTGCTGGATATTGGTGACTCAGTATTTCTTCACAGTAAGTAACACATACTTATCATCATTTATA
TATGCCTATTGATTTTGAAGGACAAGTGGCTTCAACACTTGCATTCATTCATATCTACTTTCAAGTGCCTTCAACACTTT
GAAAACACAACATGGGATATTGGAAGTCCAAGGTTCTTCCCAAGATCAAGAAGGTTTTCGAGAAGAATCCCTCCAAGAAA
GCTGCTGCTGCTGCTGAGGCAACCAAGTCCTTCGATGACTCTAAGGAGGAATACAACAAAGTGTTTGAAGAAAAGAAGAC
TGAACTTCAAACTAAAGTGGTTGAAATATATGAGGCTTCACCAACTGAAATCAAGAGTTTGGTTAAAGAACGCAATGAAG
GAGGGCTAAAGAAGAACACCACACAAGTTCACAAGTTCCTAGAAGAGCTTGTTAAAATTGATTTCCCTGGATCAAAGGCG
GCATCTGAAGCATCTTCTAAGTTTGGACCAACCTTGGCTTCGAGTTCGGTTTTCTTTGTGTTTGAGAAGGTGTCAACTTT
CGTTGTTACAGAAGAGAAAGAAGAGAAGGGTGAAACTAAAACAGAAGAAACAAGTAGTACTGTTGTCCAAGAGAGAGAGA
TAGTGGTTGAAGAGGAGAAAAAGGAAGATGAGAAAGCACAAGTAACAGAGACAAGTGGAGAGAAAAAGGTGGAAGAACAA
CCAGCTGAAGCTGCTGCAAAAGAGGAAGAGAAATCTACTGAAGCAGCTGATCAGAAAGAAGAACCAGCAAAGGCTTGAAA
AAGATGTAGCTGCTTCTTGAAGGATGCAGCAGATATACTGTACTCTTAGTTTGCATATACTGAAAATTGTGACATAGCAT
TCCCTTATTCTTTTATTACTGTGTAAAATCGGTTTTGTGGTGCTTAGTTTGATTTTGCTGCAGATTTGGTGATTAGTATG
CATGTGAATGTTGTATGGTCAATTTGTTTTGTAATTTTCACTTTGATTTCTCATTCAAGAAATTGTAATAATAATTCGGT
TCATGGAACCCTTCCTGTAGCTATGTGTTCTTTCATTTAACAGTTGTCAGTTCTCCATTATGATGTAACTTCTGTTTGCC
TTAGTTTATATTTATTTCTTT
>c5995_g1_i1
AGCCATTTGGGTTGAAGGAAAGAGTGAAGCAGCAGCAGAAAGGGAGAAGCAAATATGCAGATTTTCGTCAAAACCCTAAC
GGGGAAGACTATAACCCTCGAGGTTGAGAGCAGCGACACCATCGACAATGTCAAGGCCAAGATTCAAGATAAGGAAGGTA
TTCCTCCGGATCAACAGCGTTTGATTTTCGCTGGGAAGCAGCTGGAAGATGGAAGGACCTTGGCCGATTACAACATTCAG
AAGGAATCTACTCTTCACCTTGTCCTCAGGCTTCGTGGTGGCATCATTGAGCCTTCGCTTATGGCTTTGGCTCGCAAGTA
CAACCAAGACAAGATGATTTGCCGCAAATGCTATGCTCGTCTTCACCCAAGGGCTGTGAACTGCCGCAAGAAGAAGTGTG
GCCACAGTAATCAGTTGAGGCCAAAGAAGAAGATCAAGTAAATCTTGGTTGATGTTGTCGGTCTCTTGTTCGTTGTGGAT
TTGGGACTGGGACTGGTTTGTTGATTTATATACTTGTCGTTAATTGTCTCTGGTTTTATTAATGTGACATGTTTTGGTGG
ATATTTTTGTAGTGGTCAGTTAAATTGCTATGATGATGACATTTAATTATGCTTCCTTTTCCTTTCCATATTCGATTGCA
TTCTTTAGTCGATTTGACAATTGCATACTGTCTTCTTCACATTACGATTAACA
>c415_g1_i2
CCTTTCTCAGGTCTTTTTGCGTTACCACATGGTATAATCTCGAATAAAAGGTTTGAAGTGAAGACAAACCTTGTATCAGT
GATCACTTTATCTCATTTCTCCACCATACAATTCACAACACTGAATTTGTCACGAACTTCTGCTACTAATGCAAGCTAAC
ATTTTCTTCTATCTTCCAAAAGACACCATGAATCCTTCTCACATTTAGTGACAAAAGAGTACTTGATCAAATAGAAAAGA
AAAAAAAAAAAAAAACATGTCATGCAGTGGTGGTAGCTTGGGTTATGGGGGAGCAACCTGCTTGAGCAATGTTCACCACA
CAAAGAAGGTGCAGCAGCAATCACTGAGAAGCAGTTTGATAGGCAGGAAAATTGGTGGAGTGATGAAGTGTTGGAGAGGC
AAAACTGGTAATAACAGCAACAGATGGAAAAGGGTAGGAGTTGTGCAGTGTAGAGGGATAGGAGACTTCGTTGGAGGAGA
CTTGATATGGCTAGATATTGATCGTTGGCTTTCAGATGTTGAAGAGCACAAAGCACTTGCAATATACCCTCCTCATGAAG
GAGGCTATGAGGGCCGTTACTTGTCACGTCTCATACGTCAGGGCTACTATTTCCTTGACCTCTCAGCTCGTGGCCTTGGT
GACCCTGAAACCACCCTCACCAAGATTCACCCTGTTTGCCCTGCTCATGTTGGAAAGCAGCCAATAGCAAGGTGGTATTA
TCCTCCAGAAGTTGATTTCAGATTAGAATCATTGCCACCAAATGCCAAAGGATTGGTGGTCTGGATACTTGAAGCCAAGG
TTCTCTCTAAGGCAGAACTGCAGTTCCTAGCTTTGCTGCCAACACTTAGGCCTAATGTGAGGGTCATTGCTGAATGTGGA
AACTGGAGAAAGTTTATGTGGAAGCCACTGAAAGAAATTGCAGGACTAACTAGCATTGAGGAAGCTTAGTGGTGCTTCAA
TGTTACTTATCATTCCTTATTTCCAACCTTCAACAATCAAGTACAGATATTCATTTTACCTTCTCCAATTTAAGGCTTTT
CATAGCTGCATATGAAAGAAGCCACAGAGATATAGGAAAAATAATTTTCCTTGTATATAATTAGATTTGTCTGTCATGAA
TAGCCCTTTAATTCTCAAGGTTTAATTTTGTCCATTTCCTCAAATTCCATTGTGAAATTGTTCAGAATCATTTATTTGAT
CTAATACTTAGTTCTGTCTCTTCTTCCAGTGTGTTTTAAGTTCTAAACAGTATAATGGTGGCTCTGTTATGGTGTGAGAT
CGGAA
>c10545_g2_i1
GACCAACTTGTCACCCCATGGACTATCTCAGTTGCCAGTGGTTGGTCTTTGCTAAGGGATCCACAGTACAACAAAGGGCT
AGCTTTCAGTGAGAAAGAGAGGGATGCACACTATTTGCGTGGACTTCTACCTCCCACTGTCCTCACTCAGTTACTTCAGG
AGAAGAAACTGATGCACAACATCAGGCAATATAAGGTTCCCTTGCAAAAGTACGTGGCCATGATGGAACTTCAGGAGAGG
AATGAAAGGCTGTTTTACAAACTACTCATTGACAATGTTGAGGAATTGCTCCCAGTTGTATATACTCCTACTGTTGGTGA
GGCTTGCCAGAAATATGGGAGCATATTCAGGCGTCCTCAGGGTCTTTACATTAGTTTAAAAGAAAGGGGTAAAGTCCTCG
AGGTTTTGAAAAACTGGCCTGAGAGGAATATTCAAGTTATTGTTGTAACTGATGGTGAGCGAATTTTGGGACTTGGAGAT
CTTGGATGTCAGGGGATGGGGATTCCTGTTGGTAAATTGGCTTTGTACACTGCACTAGGAGGAGTTCGTCCTTCAGCTTG
TTTGCCTGTCACTATCGATGTGGGGACAAATAATGAGACATTACTGAAGGATGAATTTTACATTGGGCTTAGACAAAAAA
GGGCAACTGGGCAGGAATATTACGACCTTCTGGATGAGTTCATGACTGCTGTGAAGCAAAATTACGGAGAAAAAGTTCTT
GTACAGTTTGAAGACTTTGCGAATCACAATGCTTTTGAGTTGCTCGCTAAATATGGTACAACACATCTTGTTTTCAACGA
CGATATACAGGGGACTGCATCTGTTGTTCTAGCTGGTGTTGTAGCAGCCCTGAAGCTCATTGGTGGGACCTTACCTGAGC
ACAAATTCCTCTTTCTCGGTGCTGGAGAAGCTGGAACTGGTATAGCAGAGTTAATAGCTCTTGAGATGTCAAAGCAGACT
AAGGCACCCATAGAAGAGAGTCGCAAGAAGATATGGCTTGTAGACTCAAAGGGTTTAATTGTTAGTTCCCGGAAAAATTC
ACTTCAACACTTCAAGAAGCCCTGGGCTCATGAACATGAGCCAGTCAACAGTCTCCTAGAAGCCGTCAAGGTGTAAAATA
TGTTTGCATATGGTCTTCAAGGGGTATGTCCTTCTCCCTAATTACTGCACATTTCAGGTGATCAAGCCTACAGTTTTGAT
TGGATCCTCTGGTGTGGGAAAAACATTTACAAAGGAA
>c6850_g1_i1
AGAGAATAGAAAATAGAAAAAGAAAAAAATTGGCGTTGATTTGTTTTTCCTTTCAACGAAAGTCCGAACCGAACACGACA
GGTTCAAGCTATAGCAGTACCCAAAACCCTAGCTAATCTCAGTAGTGAGTAAGTGAAACGCACTGTGTTTGTAGGACTTG
AAGCGTGGCTGCATTAAGTTATCCGATTCCGAGCTTACAATTTCTTTCTGATCTTTGCAATGGCGGAATCATTGCAATCT
CTCGTTTCACTCTCCGAATTGGTTTCCACTTCCTCCACTAACCAACGTGTTCGGATATTCCGTCGCGAAATTCCTGCGTT
CTTGAGTTCCTATGCCTCAGAAATGTCAACCGAGCTCGCTTCGCTACTTACCGATATAGTGTTCCGAACGGTTGCGATTT
ACGATGATCTCAGATCGAGGAAAGCGGTCGATGAAGTGATTGTGAGAGCGTTAGGGGAAGAGGTGTTCATGAAGACCTTC
GCAGGAGCTCTAGTTCAGAATATGGAAAAGCAATCCAAGTCTCAATCTCATGTTGGATGCTATAGACTTCTCAGTTGGTC
GTGTTTACTTCTGAGCAAGAGCCAGTTCGCCGCGCTTTCCAAGAATGCTTTGTGTAGAGTGGCTGCGGCGCAAGCTTCTT
TGCTTAGTTTAGTCTTGCAAAGGTCTTTTCGCGAGGGAAGGGCTTGCAGGAAAAAAATTTTCCATTTGTTTTCCCAGTCA
CTTAATATCTATAAAGTCTACCTGGAAGAGCTGAGAAATGGACGAATTCCTTTCAAGGATTGTCCTGAATTATTAATGTT
CTTGCTGGAGTTCTCATTTCAATCTCCCTCTTTAGTTGTGGAATTCAAGCCAACGTTTCTTGATATATATGTTAGTGCGA
TACTGAGTGCAAAAGAAAAGCCTGGAAAGAGTCTTACTGAGGCATTTCGTGTTCTTTATTTGCAAATGTCACATGAAGAT
TTTCAAAATATTGTTGTACCATCTTCTGTTAAAATGCTAAAACGCAATCCGGAGATCGTGTTGGAGTCTGTTGGCATTCT
TTTGAAGTCTGTTAACCTTGATCTGAGTAAATACGCAGCTGAAATTCTTTCAGTAGTATTAGCACAAGTTCGGCATGCTG
ATGAAGGGAGGAGGGATGGGGCACTGTCTATAGTCAAGAGTCTGAGCCAAAAATCTAGTAATCCAGATGCATTGGACACA
ATGTTCAATGCTATTAAAGCTGTTATTAAAGGCTCAGAAGGAAGGCTTACTTTTCCATACCAGAGAGTAGGGATGGTAAA
TGCAATACAAGAATTGTCTAATGCACCAGATGGAAAATACCTTATCAGTCTGTCTCGTACAGTATGCGATTTTCTTCTAT
CATACTACAAGGACGATGGAAACGAGGAGGTTAAAATTGTGATTTTGTCAGCTATAGCTTCTTGGGCAGTTAGATCAACA
GATGCCATTCAAGAGAGTTTGGTTTCCTTTTTTGTTTCTGGCCTCAAAGAGAAGGAAACGTTAAGAAAGTGTTTTCTGCG
CAGTCTACATACTATTTCCAAAAATGAAGATGCTATCTTAAAGATGTTACCGTTGTTTGGTGCTCTTGTCCAACTTGTTA
AAACTGGCTATACTAAGGCAGTGCAACGTTTAGATGGCATGTACGCATTGTTACTAGTTGCAAAGATAGCTGCTGTTGAT
ATTAAAACTGAGGAAGCATTGGTAAAAGAAAAGATATGGGCTCTGATATCACAAAATGAATCTTCGGTTGTGCCAATTTC
TATGGCTTCGAAGCTATCAATTGAGGATAGCATGGCATGTGTTGATCTTCTTGAAGTGCTTCTTGTGGAACATTTACAGC
GTACACTATCCAACTTCTCTGTCAGATTGTTGTTACAGTTACTGGTTTTTTTTATATGCCATCCGAGGTGGGATATTCGA
AGAACGACATATAATGTTACTAGGAAGATTATCACGTCTGCTCCTATGTTATCTGAAGATCTATTCTTGGAATTTTCAAA
GTACCTTTCTTTGATTGGAGAAAAACATTTAGCCTTAAAAATAAGTGATACTGATATTTCTTTGGACCCTCAAGTTTCGT
CTGTTCCATCTGTTGAGGTGTTGGTTAAGGCTCTGCTTATGATGTCACCACCAGCTCTGAAACATGCTCCAGATTCATTT
GTCAGAATATTACTTTGCTCGCATCATCCATGTGTAGTTGGTAGTGCAAAAAGAGATGTGGTGTGGAAGAGGCTCTGCAA
GTGTCTGCAAGCACATGGTTTTGTTGTCATTGATATTATTTCGGCAAACGTGGGAAACTTCTTAAAGGTCTTATTGGGAC
CAATGGGCTTGAAGAGTGCTAATTCTTTAGAACAACAGGCAGCAGTATTGTTGCTTTCAAGCTTGATGTCTATAATCCCT
GGAGATACATATGTGGAATTTGAAAAGTACTTGCTAAATATTCCTGAGCGGTTTGCGCATGATACACTTTCTGAGAAAGA
CATTCAGATCTTTCATACACCTGAAGGAACACTTTCAACTGAGCAAGGGGTTTATGTTGCCGAATCTGTTAGTGCAAAAA
ACACAAAACAAGCAAAGGGCCGCTTCCGGATGTATGATGATGAAGATGAAGTGGATCATACCCGTTCTAACCATTCAGTG
AAGAGAGATCTACCTAGTAGAGAAGCTGCTGGTGCAGGGAAAAAGGATACCGGGAAGGCAGCAAAGAAGGCTGGCAGTGA
CAAAGGAAAAACAGCGAAGGAAGAAGCAAGAGAATTGTTACTTAAGGAAGAGGCTTCTGTACGAGATAGAGTTGATGAAA
TACAGAAAAATCTGTCTCTGATGCTAAGAACTCTTGGAGATATGGCAATAGCTAATTCAGTTTTTGCTCATAGTAGGCTG
CCTTCAATGGTCAAGTTTGTTGAACCATTAATGCGATCTCCTATTGTAAGTGACGAGGCTTTTGAAACCATGGTTAAACT
AGCTAGGTGCACTGCTCCCCCTCTATGTGATTGGGCCCTGGACATTTCCACTGCTTTGCGTTTAATTGTGACTGATGAAG
TTCATCTTCTGTTGGATCGAGTTCCGTCGGTTGCTGAAGAAGAAGTCAATGAAAGACCATTTCGTGGCCTTTTTGAGCGA
ATTTTAGATGGCCTATCTATTTCTTGTAAATCAGGAGCACTTCCTGTAGATTCTTTTTCCTTTGTATTCCCGATAATTGA
GCGTATTCTTCTGTGCTCAAAGAAAACAAAATTTCATGATGATGTGCTTCGCATATTATATTTACACCTTGATCCACATC
TACCTCTTCCTCGGATTCGGATGTTATCAGTACTTTACCATGTGCTTGGTGTTGTTCCATCCTATCAAGCATCAATAGGA
CCTGCACTAAATGAGTTGAGCCTTGGTTTGCAACCTGCTGAAGTTGCTGCTGCACTTTATGGAGTTTATGCAAAAGATGT
TCATGTAAGAATGGCTTGCTTGAATGCTGTAAAATGTATTCCTGCAGTTGCTAATCGATCTCTACCTGAAAGCATTGGGG
TTTCAACTAGTATATGGATAGCTCTACATGATCCTCAGAAGTCAGTTGCGCAAGTGGCAGAAGACATATGGGATCATTAT
GGGTTTGATTTTGGAACTGATTTTTCAGGGCTTTACAAAGCACTCTCTCACATTAATTACAATGTTCGTGTGGCAGCTGC
GGAAGCATTGGCTGCTGCCTTGGATGAGCATCCAGATTCTATACAAGAGTCCCTTTCCACTTTATTTTCGTTGTATATTC
GTGACATGGGTGCTGGAGATGCCAATGTTGATGCTGGTTGGCTTGGTCGGCAAGGAATAGCTTTAGCATTACATTCTGCT
GCTGATGTTTTGAGAACAAAAGACTTGCCTGTTGTCATGACATTTCTAATATCAAGGGCTCTGGCTGATCCAAATGCTGA
TGTTAGAGGTAGAATGATTAATGCTGGTATATTGATCATTGATAAAAATGGAAAGGATAATGTCTCGTTGTTATTTCCCA
TCTTTGAGAACTACTTGAACAAAACAGCTCCAGACGAAGAAAAATATGATTTGGTTCGTGAGGGTGTGGTTATCTTTACT
GGAGCTCTGGCCAAGCACTTGGCAAAGGACGATCCCAAGGTTCATGCTGTTGTGGACAAGTTGTTGGATGTTTTAAATAC
TCCTTCAGAAGCAGTTCAACGGGCTGTCTCTGCCTGCTTATCTCCATTAATGCAATCAAAACAAGATGATGCAGCTGCTC
TTGTTAAGCGGTTGATGGATCAAATGATGAAAAGTGAAAAATATGGAGAACGCCGTGGAGCTGCTTTTGGACTTGCTGGG
TTGGTTAAGGGATTTGGCATTTCCTGCTTGAAAAAGTACAGCATTGTGATTACACTTCAAGAGAGTCTTGCTGAGAGGAA
CTCTGCGAAATCCCGTGAAGGAGCCTTACTTGGATTTGAGTGCCTTTGTGAAACACTGGGCAGAATTTTTGAACCGTACG
TGATTCAAATGTTACCATTACTTTTGGTTTCGTTCTCTGATCAAGTTGTTGCGGTCCGGGAAGCAGCTGAATGTGCTGCT
CGTGCAATGATGTCTCAACTTAGTGCTCAAGGAGTGAAGCTTGTTCTTCCATCTCTTTTGAAGGGTCTTGAAGATAAAGC
TTGGAGGACAAAACAAAGTAGTGTACAACTTCTTGGTGCTATGGCTTACTGTGCTCCTCAACAGTTGTCTCAGTGTCTCC
CTAAGATTGTTCCCAAATTGACTGAGGTTTTGACTGATACACATCCTAAAGTCCAGTCAGCTGGGCAAATGGCCCTTCAA
CAGGTTGGGAGTGTCATAAAGAATCCAGAAATATCTGCTCTTGTCCCTACTCTACTTAAAGGACTCAGTGATCCAAATGA
GCATACAAAATATTCCCTTGATATTCTTCTCCAAACAACCTTTGTTAATTCAATTGATGCGCCTTCACTTGCATTATTAG
TACCAATAGTACATCGAGGGTTGAGGGAACGTAGTGCTGACACCAAAAAGAGGGCGGCCCAAATAGTTGGAAACATGTGT
TCCTTGGTTACAGAACCGAAGGATATGATTCCATATATAGGATTGCTACTTCCTGAAGTAAAAAAGGTGCTTGTGGATCC
TATACCCGAGGTTCGGTCAGTTGCTGCTAGAGCCATTGGATCCCTTATAGGAGGAATGGGTGAAGAAAATTTCCCGGATC
TTGTCCCGTGGTTGTTTGACACATTAAAGTCTGATAATAGTAATGTTGAACGCTCTGGAGCAGCACAAGGGCTGAGCGAG
GTCTTAGCTGCTCTTGGTATCGAGTACTTTGAGCATGTACTTCCTGACATTATTCGAAATTGCTCCCATCCGAAGGCACC
TGTACGAGATGGATACTTGACTCTGTTCAAGTACTTGCCACGGTCGTTAGGAGTCCAGTTTCAAAACTATCTGCCCCAGG
TGCTTCCTGCTATTCTAGATGGTCTTGCTGATGAAAATGAATCTGTTCGAGATGCTGCACTGGGGGCTGGCCATGTTCTT
GTCGAGCATTATGCAACAACTTCTCTACCCCTTCTCCTTCCTGCTGTCGAGGATGGCATTTTTAATGACAGTTGGCGAAT
TCGACAGAGCTCAGTCGAGCTGTTGGGTGATCTATTATTCAAAGTTGCTGGAACTTCTGGTAAAGCTTTACTTGAGGGTG
GCAGTGATGATGAAGGTTCTAGTACAGAGGCACATGGTCGTGCCATCATTGAAGTTCTAGGACGTGATAAGCGTAATGAA
GTACTTGCTGCATTGTATATGGTTCGAGCTGATGTCAGTTTGTCAGTGCGCCAGGCTGCATTACACGTGTGGAAAACTAT
TGTGGCAAATACCCCCAAGACTCTAAGGGAAATTATGCCAGTTCTGATGGACACTTTGATTACGTCCCTTGCATCCCCAT
CATCTGAAAGGCGGCAGGTTGCTGGACGCTCACTGGGTGAGCTTGTCAGGAAGCTTGGTGAACGGGTACTTCCCTTGATA
ATTCCAATCTTATCCCAGGGGCTAGGCGACCCTAACAGCAGCAGAAGACAGGGTGTATGTGTTGGTCTGAGTGAAGTGAT
GGCAAGTGCTGGTAAGAGTCAGTTGTTGACTTTCATGAACGAACTCATCCCAACTATTCGTACTGCACTCTGTGATAGTG
TGCCTGAGGTTCGTGAATCAGCTGGCTTAGCATTCAGCACCTTATATAAGAGTGCTGGAATGCTAGCTATTGACGAGATT
GTTCCAACACTTTTACATGCATTGGAGGATGATGAAACTTCTGATACCGCACTTGATGGTCTTAAGCAAATTTTAAGTGT
CCGAACGAGTGCGGTATTGCCACATATTTTACCGAAACTGGTTCATCCTCCATTGTCTGCCTTCAATGCACATGCTTTAG
GAGCTTTAGCAGAGGTTGCTGGTCCTGGCCTTGACTTTCATCTTGGTACTGTGCTTCCACCTTTGCTATCTGCGATGGGT
GACGATAACAAGGAAGTGCAAACATTGTCTAAGGAAGCTGCTGAAACAGTGGTCTTAGTTATTGATGAGGAAGGTATTGA
GCCACTCATATCAGAGCTGGTCAAAGGTGTTAATGACAGTCAGGCTGTTGTAAGAAGATCTAGTTCATATCTGATAGGAT
ATTTCTTCAAAAATAGCAAGTTATATCTGGCTGATGAAGCTCCAAACATGATATCTACCTTAATCATCTTGCTAAGTGAT
CCTGATTCATCTACTGTTGCTGTTGCTTGGGAAGCTTTGTCAAGGGTCATTATTTCAGTACCCAAGGAGGTTCTTCCTTC
TTATATAAAACTTGTCCGAGATGCTGTGTCAACATCCCGAGACAAGGAACGGAGGAAGAAGAAGGGAGGGCCAATTCTCA
TACCTGGATTTTGTCTTCCTAAAGCACTTCAGCCTATATTGCCAATTTTTCTCCAAGGTCTGATAAGCGGGTCTGCTGAA
TTGAGGGAGCAGGCTGCTCTGGGACTTGGCGAATTGATAGAAGTTACCAGTGAGCAATCACTCAAGGAGTTTGTCATCCC
AATAACAGGGCCTCTTATCCGAATTATAGGTGATCGATTCCCATGGCAAGTGAAGAGTGCCATCTTGTCTACTCTAACAT
CGATGATAAAAAAGGGTGGAATCTCCCTGAAGCCTTTTCTTCCTCAGCTGCAAACAACATTTGTCAAGTGTCTACAGGAT
TCTACAAGAACTGTTCGATCTAGTGCTGCCTTGGCACTTGGGAAGCTTAGCGGACTCAGTACCAGGGTTGACCCTTTAGT
TAGTGATTTGCTGTCCAGTTTGCAGGGATCTGATGGCGGTGTACGGGAAGCTATTCTGACTGCATTAAAGGGTGTCTTGA
AGCATGCTGGGAAAAATGTCAGCTTGGCTGTTAGAACTCGTTTTTACAATGTTCTCAAGGATTTAATTCATCATGATGAT
GATCAAGTTCGGATATTTGCTTCTAGCATATTGGGAATCTTGGCACAGTACCTTGAAGATGTTCAGCTGACAGAGTTGAT
TCAAGAACTGTCAACTCTAGCTAATTCACCAAGCTGGCCTGCCAGGCATGGTTCCGTCCTTACAATATCTTCCTTGTTTC
GTTACAATCCCTCAACAATCTGTTCGTCTTCCTTGTTCCCAACTATTGTTGATTGCCTTAGAGACACCCTAAAGGATGAG
AAGTTCCCTCTTCGAGAAGCTTCAACCAAGGCATTGGGAAGGCTGCTTCTTTATAGAGCTCAAATAGATCCTTCTGATAC
ACTGCTTTACAAAGATGTTCTTTCACTGCTAATTTTATCCACCCGTGATGACTCCAGTGAAGTTAGGAGAAGGGCATTAT
CTGCCATAAAAGCTGTTGCTAAGGTAAATCCATCAGCCATTTTGTCACAAGGCACCATAGTTGGTCCTGCACTTGCGGAG
TGTTTGAAAGATGCGAATACCCCAGTTAGACTTGCTGCAGAACGATGTGCGCTGCATGCCTTCCAACTAGCAAAGGGTTC
AGAAAATGTTCAAGCAGCTCAGAAGTATATTACTGGTTTGGATGCTAGGCGTCTATCCAAGTTTCCCGAATATAGCGATG
ACAGTGATGATAGCGACGAGGATACCTCGAGTAGCTAAGAAGTTTCTCTTTCATCAAGTGCTGTGTTTCTCCTTTCTTCA
TGGTCTAGGTACAGAATTCTCTTGATAACCAATTTTTCTCGAGCACTGTGATATACTAAAAAATATAGAAATATGCAATT
TGAGGCTTTTTACCCAATTTTTTGCGCCTGGGTATTTTGATTATATCAACGTCTTTGTAAATTAGACGAGTCTAATTATT
TGTAACTATATTTGTATTTCTAATCAATTTTGGCGGTAATATATTTTTTACCTACAAAAAAA
>c10600_g1_i2
TATGTTTCCAAATTTCAGAAAATCCAACAAATATTTCAAACAAAAAACGTCAAGATTCTCCATGGAAGCAATTTCTCAAC
ATTCATGCGCAGGTAGAAACCATAATCCAAGATATTTTATAACAGCATGTTCATCAAATAAGAAGAATAGACGCCAGTTT
TTCCTGCATGAATCCCTTTCTAATGAACATAAAATTACAAATTGAATAAGGTAAATAATTGGGAACTTAATTTGCACTGA
ACTCATCTACATCATGAACCTAATAAAATATAAGATGCAATGACTACCTCATAGTCCCAATCACTGTTTTTACAAATTAA
GTCGACAGATTATGCTGATGCTATTCTTATTCAGAATGCATTGTTTCCAGCTTTCGAATGAGTATGCACATTTACTCAAG
AAGCTTATTGCAGGTGCCAACACCAACAGCAGCAGCAAGATGCCATGCAGCATGAAGGTAAGGAGTTTTAGGAAATAAAT
CATCAGCTACAAAAAGCATACAACCAATTAATGACGACATCTTATGCACTGTGTGAGCCATCCTCAAGTCTGGATCCTTC
AATGCCCTTTTAGCAAATGCTACCTCCATCATCCCTGTGTGAATAACTGAAACCATCATCGGATTAACAGGAAGAAATAT
TGCAGATGCTGCCATCAGTAACTTGGGATTCTCATTTCTGAGGGCCATTGACAAACAAACAGTTGTTGTGGCTATCATTG
TGTAGTCAACCCATCTCAAAAATTTCCTCAACCTTCCTCTTGAGGAATGATACATGCTTGAGGCCACTCCAACTCCAATT
AGTGAATTAGCATACAACTTTGAATTGATATTCTTCCTGGGGGCATGGATTCCAAGAGCTATAAAAGGAATTGAAGTAAC
CACATTAGCAAACCTTTCAGCAAGATTCTGATCACCATGACAACTAATACTACAATGGATGGGTCTTAAGCATGCTGGTC
TCTGGTGCCACAGTCTTTGCATTAGCAGCTGCTGATTTGCTTCAGTAGTTGACGTTCGTCCGGTTGAAGTATGAAAGTCC
TCATTTTGAGTAGTTTCTGTCAAATCAAACGGTGAGTGAGGTGCCACTTGAACTCCATGGACACCCTCAAGGGCTCTACT
GTGATTCAGTATGCTGTTTTGAGTCATGTCCTCCCTCACAGAAGATTTTAGTCAACTTAAGTACCAGCAAGAAGTTGCTG
GCACTGATCGGTTGGAGAGTGGAGTCTAGCCAATGCTGAAAGTGAATATGTAGCAATGCAGAAGCGCGTATTGTATTTAT
AAAGGAGAAGGAGGTGATTGATTTTTCAGTTGATGGGTATTTTG
>c2966_g1_i1
CTCTTTCCTTACTTAGTCATATCTGCAACTTGGTTTGGTTTTCTCTTCCATCTTTGTTTCGTTCAAGAGGGGCTTCTCTC
TCTTTCTCTCTCTGCAACGCTTCCTTTTCTTCGTAGATCGAACGCGAATCTTCTTCTGTTCTTTTTCCATGGCCTCTAAG
CGGATTCTGAAGGAGCTCAAGGACCTCCAGAAAGACCCTCCAACCTCTTGCAGTGCCGGTCCCGTAGCAGAAGATATGTT
TCATTGGCAAGCAACTATAATGGGACCCCCTGACAGTCCTTATGCTGGGGGTGTTTTTCTAGTCACTATTCATTTTCCTC
CTGACTATCCATTCAAGCCACCCAAGGTTGCATTCAGGACAAAAGTTTTTCACCCAAATATCAACAGCAATGGTAGCATT
TGTCTCGATATCTTAAAGGAGCAATGGAGCCCTGCCTTGACAATATCTAAGGTTATGACTGTACTAAACTTCTTAATGCT
AATCTTCAATGGCTTTACTTGTGATGGAAAGGTAGTTTTGCGATACAGTAACAATGCTTATAATCACAAATATTTCTGAG
GCAAAGAATATACAAATAATCGGTAGAGAAATCCAACAGTTAATTTAGCATCGTGTTACCTGTGGTCTGTATGATATGAG
GATGTCTGCCATAATCCAGAATTTCTAATGCATTTTATGCCATTGGTTAAAATTTTTTGGAATTTGTAAAATCATGAATG
AAACCATTAAATATGAATTAGAATCCACTAAACTTTGTGATTTCTAATAAATTTCACCCAAAAATAGTAGGGTGGGCTCT
TTCGTTCCTCATGTTATGAAAAATATGCTGGGTCTATTTCACATTCTGGGGTCTGGACTGCGTGCAATTCTTGTAGTATA
CTATTTTATTGCATGCATCTGTTTCACCATATAAAACCTAAGTTCTGGCTAGTAATATCATTCAACACTTCTTAATGTGG
TCTCGTTGTGAAACTTTTTCTGGGAGAAACATTGGAAGGCCTCCTATTGCAATGTTTTATGTATATGGTTGCTGTTTCTG
TTGGACTATTGCTGTTTTTTAAATGGGTGGGAAGGGTTTCTCTTTCCTTTTTCAGGTGCTGCTCTCCATTTGCTCCCTAT
TGACGGATCCAAACCCAGATGATCCCTTGGTGCCTGAAATTGCTCATATGTACAAGACAGACAGGTCCAAGTATGAGACA
ACTGCAAGGAGCTGGACTCAGAAGTATGCAATGGGCTAGTATGTTGCAATGAGGCCTTATATTATAGGATAGGACATGTT
CCTTCCATTTGTTAAAAGACATTAATGTATAATCTATCTTTCCATTCCCGCTGTTGACTTATGTCGTGGATAGGTCTCTT
GTTGCCCACATACATCTGTGAAGACAATAGGGAGGATTTTTAGTGTGTTTGTATGAAACTTCTCCTGTGAGTGCTGGGAA
ATATCAGTTGCTGATATTCTTCACTGTGCTCACAATTATTTATCTTTGCATACTATGATGATTCCTAGTTCCTACAATTT
ACTTGGATTCCTTACCAATACTTCACTTCTTTATGACATTATAGTAATAGCTATATACCGAAACTATATTTGTATTATTG
ACTATGGAATCATCTTTTGTTCTGTTTGGCGAAAATGTGTTTCATG
>c10646_g2_i1
GTATATCTGTGTCCCTTTCTTCTTCTCCAATTCATTCATCCCCGCCCTCAACACTATAAATACCATAAACCCCTTATTGC
ACCTTCTTTTACTCAATTCCACTTCATACCCAAAACACTCACTCTACGAACCTCTTCCTCTTTCTTGATCCGTTCCGTAA
TGGCCGATGGCCTCACCGTCCTCGCTGACGCTCTTTCCCCGTCTTCCTCCGGCGAGTTTATCCAGAAGCTCCGCACCGAT
GACGACGTTCGGTTAGGTCTGAACACCTTCTGCTCGGTCCTCCGCGGCGGTCTCCAATCTTCTGATGACGGAACCTCACG
CTTCCTCTCTTGGACTGACGCACAGATTCACGGGATTTCTTCATTCGCCTACGCAATCGCATCCGCTTCTCGATCTTTGT
CAGTGGAGCAATCCAAGGGCGTGCTGGTTGCAATTGTGCAGCAGTCTATAGAGTTTGCTTTGTGCCATTTGGAGAATTCC
GGATTTGATAGTGATGATCTAGGAATTCAGAACAACATGATACACCTTTTAGAGATGGCTTTGGTTGATGGAATAAATGT
AGTTGCAGACGTGTTTCAGCCTACAACTGCAAGTGCCTTGGTAGATATTTTGCCAATTGTTGATGATTGTTGTAGTGATT
TTGTGGATGACTACAAAAAATGCCACCTAGAAGGCTTCAGATGCTCAAAGGAAGAAAAATCAATGGATTGGCTTCTAAAA
ACTCTGGCCTCTGAGTGCTTGCCTCGTGATAGGCAAGAATCTGGATTCATTGAAAAAACTTGTGATCAATATTTGAATAA
TTTTCTCTTTCTATCCCAGCACTGGGCAGTTGTCCATGGAAAATACACTCCTCGCTTGATCTTGCTGTGCAATAAGCTAG
CTAAAGTAAAAGATGTATTAGATGAGAGGGCTCTGAGTCAAAATTTTCGAAGGAGACTGTCCTTCATTTTGAGGATTTTA
AAGATACTTGGAAGTCTTTTAAAGGATGTTCCATATGTTGAATACGATGCCACATTGATGAAGGCAGTTGGCTCATTTTG
TGATACTCTATGTAGTTTGTTTAGAGTTAAGTTGGAGTTTGTGAATACCTATGCTACCACTGAAGGAAGTTTTGATAGCA
TTGTTTTAATGGTTATTGAAGAATTTATTCACAGTATTCAGGTTATTTTTGGCAATAGCAATGTTGCCCAGAATATTCAA
ACATGTATCATAGCAGCTATATTGGAGAGTTTGGATTCTTCTGTTTGGACGTATGACAAATCTTCTCCCAATTTGAAGCC
GCCCCTTGCTTACTTCCCTCGATTTGTTGTTTATATGCTGAAGCTCATTAATGATCTGAAAAGACAAACACATCAAATTC
CTTTTGAATGGAAAAACATTGAGGAGGACTGTGTTGGCAGTTCTACTGACTCACAGTTCAGTTCTCCTTCATGTCTTCAT
CATGAGTCTGTTCCTTTGCTGAAGGGATTTACGTTTGAAGAGATTCTAAAATTGATATTTCCTGTGTCAAGTCAATGGAT
CACCAATTTGATGCAACTTGCTTTGTTCCTTCATTCTGAAGGACTGAAGTTAAGGCCAAAATTGGAAAGGTCTCATTCTA
GTTTGGTAAAAGTTACTGGAACATCTGAAGTTGAAAATGCAGTATGCCATGAGGATGAGGCTCTTTTTGGAGATCTTTTT
TCTGAAACTGGGCGATCTGTTGGATCTACTGATGGATGTGAACAACCACCTGTTAATGCATTAGTTTCTAGTTCCAGCTA
CCAAAATATGCCAATACAAGCTGCTGTAGAACTTTTGAGCTTTCTAAAAACATGCATCTTCTCTGCTGAGTGGCATCCCT
CCCTTTATGCTGATGCCTGCAACAAACTCAGCAGTAGAGACATTGATATTTTGCTTTCCCTACTCAATTGTCAGGGCTGT
TGTTGTGAAGATAATATGTCTGATAGTTGCACTCCATTGCATGATGATGGAAAGATTGGACATATCCACGATCTTTGTTT
TGATCTTTTATGCAACCTTCTCACTAATCATTCTTTGAATGATTCTCTTGAAGACTACCTTGTGGATAAAATCCTGACTG
TTGAGAATGGTTCCTTCTGCTACAATGATAGAACCTTGACCCTGCTTGCTCACACATTGTTTTCTAGAGTTGGTTCTTCT
GGTAGTCAGTTGAGAACAAAAATTTTCAGGGTATATGTTGCCTTTGTTGTTGAGAAGGCAAAAGCCGTCTGCATTAAATG
CTCAAGTATCAATGATCTTGCTGGTACTCTTCCCTTGCTGTTTCATATTGAGATAGTTCTTATGGCATTTCACCTGTCTT
CTGAAGGAGAAAAGGCAGCAATGGCAAAATTAATATTTTCATCCCTCAAAGACGTAGCTAATTCAACATTAGATTTGAAC
AGCACACTATTAACATGTTGGGCTTTAGTAGTTTCAAGGTTGATCTTAATTCTTCGTCATATGATATTTCACCAACATAC
TTGTCCGACATCATTGCTCTTAGATGTGCGATCTAAGTTGAGAGAAGCACCACTTTCCGGCTCATCCATCCAAAACAAAG
TTAATGATCACATGTCATCTTGGTCGTCAACTGCGTTTAGAAACATTGGAGGTGGATTGATTGGAGAGGAAACTTTTGTG
AGTAGCTTGATTGGACACCTAATTGATATTTCTGGGTCATCTACTCTTGTTAGGGAAGGTTTGGCAATTGATAGCTTAGC
TTTGAACTGGGAAGAGATATATTTTACTTTTTTGCTTATTCTTGGATTTTGGAGGGGTAAAAGAGCTGCTGCAGTTGAGG
ATCTAATTGTTGAAAGATATGTTTTCTCTCTTTGTTGGGATATTCCTTATGTAGGCTTTGATGCAGTCCATTCAATTATA
GCTTGGGATCAAGACCATCCTGTGGATCTGTCAAATATGTTGCATTTTTTCCACTTCAGCCATTTACTCCTTGGCCATCC
AGAGGGCATTGGGAATTTAACTATTTCTCCAGATGTTATATTGAGCCTGCTTCATCATTTAAATGCTTTTTCCATACCAG
AATCCATTGAGCAATTAGATTGGTATTTCCTCAGAAGTGGAATGTGGCTTTCTCTGGTGCTCTCATTCACTAATGTTGGC
ATATATAAATATATTGTGGACGATTATACTTCCGGACATGGTCTATCCTGGACTGAGAATGGTTTGGGGGATGATAAATA
TGTTAAATGTGCTGGAAACATGATTTCCTCCATGATTGAGTCTGGCCAATTTGCTTTGCTAGTAAAGCTGTTCTCATCAT
TGCTGAACAAGTATTTACAAGTTTGTCAAACCGCTTTCCTTGATATCCTTAGTAACAAGCAAAAGCTGGTTTCTGGGTTT
TCACCATTGCTGCTTCTGAAACATGCTGAAATGGACCAAAGCCTGCAGGATGAGCTCTTGGAGAGGAGTGGTTCCAATGC
AGGCGAGTTGCAGTCTATTCTTAGCATTATATCAAGGCTGGATACTATTGTTGATAAAAAGGCCTCTGGTATTCTTTCTA
AAGCTTCTTGGGAGTGCCTATTGCATGGTTTTCCTTTTAATCTTTCTACTCCCAGTGCTACCATGTTTTCTTGTATTCTT
AGTATAAGAGGTATTATCTTTGCCTTAAATGGTTTACTTAGAATAAAAGAAGCAGGAAGTATTATTAACGTGGGGACTGA
AGTTCTTGAACAAGTTCTTGATGCAGTAACAACCATCAAGTATGATCGGATCTTTGAAAGTGTCCATGAGCAATGCGACA
GTATTGGTGACTGCTTGAGTGCTGAACTGGAATTGTCATGTTATGAAAATTTAATTCTAATGAAACAAATGGAAGGGTTT
CTGAAGGATGTCAATGCTGGAGGAGCATGTGATTGCAGTCTTCGTGAATGGATAGTCTGTAAAATTATTGAGATGTTAAA
CAGCCTAAGAGGAGACCCTTCAGAGTCTGTTATATTTCATTTCTATCTCGGTGTTGAAAATTTGCCTGGAAAGATGAATA
AGGTTTTGCAGTTGCATCTTGGTGATTGCTTGGTTCTAATAGATTCTTTAGATTCCTGTTTCTCTGAATCAGTGAATGTG
AAGGTTCTTGGTTTCTTTGTGGATCTTTTGTCTGGTGAGCAATTTCCTGACCTCAGAATGAAGATACAAAAGAGATTTCT
AGACAGAGATGTAAATTGTGTATCTCAGTGGTTGGAGAGGAGGCTTTTAGGAAGCATAATTAAATCAGATAGTGGGGTGA
ACTGTGCAAATGGGAGCTCCATTTCTCTTAGGGAGTCAACAATGAATTTTATTCTGTGTCTTGTATCACCACCCTCTGAA
CAACTATCAAAAGAACTGCAGCAGCATATATTTAATTCTGCATTGGGGTCACTTGATTCTGCCTTTTTGCTGTTTGATAT
ACATGTAGCAAAGTCTTTTTTCAATTTCCTTGTTCAAATTTCTAGAGGAGAGTTTTTGATGAAACAGCTTCTGATGAGGA
CTATAATGTTGATGGAGAAACTGGTGGCCAATGAAAATCTGCTTCCCGGACTGAAGTTTCTATTTGGCTTTATTGAAACT
ATATTGAGTGATTGTGGATCTGGTAAAACTTCCTTGCAAAAGGCAACTAAGAAGTGTTCTTCGGGCAATAGTCTTGGGGT
AGGACATGCTTCTGCTCGGCTGGTTGGATCTAGAAAAAATTCTGAGACATATATTCTCTCTGCCAATCAAGAAGGGGGGT
CAACCTCTCTTGAATGTGATGCAACTTCTGTAGATGAGGATGAAGATGATGCAACTTCTGATGGAGAGGTTCTTAGCATA
GATAAGGATGATGAAGAGGATGCTAACAGTGAAAGAGCCCTTGCCTCTAAAGTTTGCACATTTACTTCCAGTGGCAGCAA
TTTCATGGAGCAACATTGGTATTTCTGCTATACTTGTGACTTGACTGTATCCAAAGGCTGCTGCTCTGTCTGTGCCAAGG
TTTGTCATCGGGGTCATCGTGTTGTCTATTCACGTTCAAGCCGGTTTTTTTGTGACTGTGGAGCTGGGGGTGTGAGGGGT
AGCAATTGCCAATGCCTGAAACCTCGAAAGTTTACTGGAGATAGCAGCGCCCCTGTTCGTGGCTCAAATACTTTTCAGTC
ATTTTTACCCTTCCCTGAGGATGGGGATCAACTGCCAGACAGTGATTCAGAATTTGAAGAAGAAATCAGTTCAGATGCAG
ATAACTCACTCAGGTTATCTATTCCTAAAGAGATTCAAGAAGGGATTCCAATGTTATTGGAAGAACTTGATATTGAGAGT
CGGGTGCTGAATCTTTGCTCTTCTTTGTTACCATTTATACGAAGCAGAAGAGATTCTCACCATTCCAAAGATAACAAGAT
CTGTACGGGTGAAGATAAGGTGATTTCTCATGGCATTGATCTCTTGATATTAAAGAAAGCATATAAAACTGGATCATTTG
ATCTCAAGATAAAGGTTGATTATTCAAATGCCAAAGAGCTTAAATCACATTTAGCAAGTGGTTCTCTTGTGAAGTCCTTG
CTTAGTGTTAGTGTACGTGGTCGACTTGCCATTGGTGAAGGTGATAAAGTTGCTATATATGATGTTGGGCAGTTGATTGG
TCAAGCTACCATTGCACCTGTGACAGCTGACAAGACCAATGTGAAACCTCTTTCTAAAAATATTGTCCGCTTTGAAATTG
TACAACTTGCATTCAACCCTGTGGTTGAGAACTATCTACTCGTAGCAGGTTATGAGGATTGCCAGGTCCTGACATTGAAT
CCTCGTGGTGAAGTGATTGACCGCCTTGCCATTGAACTAGCTCTGCAAGGCGCATATATTCGACGGGTGGATTGGGTGCC
ATGCTCTCAAGTTCAATTAATGGTTGTGACTAACAGATTTGTAAAGATATATGACCTTTCTTTGGACAACATCAGTCCAA
TGCACTACTTCACTTTGCAAGACGACATGATTGTGGATGCAGTTCTTTGTCCAGCTTCCCAAGGTAGAATGTTTCTCCTT
GTTCTTTCAGAAAATGGAAACTTATTCAGTTTAGAGTTGTCCGTCAAAGGTAATGTTGGGGCTGTGCCACTGAAAGAACT
TGTACAACTTCAGGGGAAAGAGATTCATGCAAAGGGATCGTCATTATATTTCTCTTCAACTTATAAGCTACTATTTGTAT
CTTTTCAAGATGGCACTTCATTGGTCGGTCGCCCAAGCCCTGATGCAGCTTCTTTAGTTGAGGTGTCTTCTGTATATGAG
GAACAAGAAAGTAGTCTCCGGCCTGCAGGTGTACATCATTGGAAAGAATTGCTTTCTGGCAGTGGATTATTTGTTTGCTT
ATCAACAATGAAATCAAATTCTGCACTTACTGTGTCAATGGGTGAACATGAGATAATTGCTCAGTGTATGCGACATTCAG
TTGGTTCCACCTCACCTATAGTTGGTATGACTGCATACAAACCACTATCGAAGGATAAAATCCACTGTTTTGTTTTACAT
GATGATGGTAGCCTTCAAATATATTCTCATACCCCTGCTGGTGTGGATGCAAGTGCGATTGTAGCATCTGAAAAAGTTAA
GAAATTGGGTTCAGGAATTCTCAATAAAGCCTATGCTGGTACAAATCCTGAATTTCCTCTTGATTTCTTTGAGAAGACTG
TGTGCATTACACCGGATGTGAAACTAGGTGGTGATGCCATTAGAAATGGAGATTCTGAAGGAGCTAAACAGAGTTTTCTA
AATGAGGATGGCTTTCTAGAAAGCCCAAGTCCTGCTGGTTTTAAGATATCCATCTTCAATTCAAATCCTGATATAGTTAT
GGTTGGTTTTCGAGTTCATGTGGGAAATACATCAGCAAGTCACATACCATCTAGCATTTCTATTTTCCAAAGAGTTGTTA
AATTAGATGAGGGAATGAGGTCCTGGTATGATATTCCATTCACTGTTGCAGAGTCGCTTCTTGCAGATGAAGAATTTACA
ATATCTGTTGGGCCAACCTTTAATGGCTCAACACTTCCTAGAATTGACTCACTTGAAGTTTATGGCCGAGCTAAAGATGA
ATTTGGTTGGAAAGAGAAAATGGATGCTGTTTTAGATATGGAAGCAAGAGCACTTGGTTCAAATTCATCACTTGGTGGAT
CTGGAAAGAAGCGCCGGTCAATGCAGTCTGCTCCTATTCAGGAGCAAGTAATAGCAGATGGGCTCAAGTTAATTACTAAG
TTCTATTCATCATGTAGGCAACAGGATTGCTCAAGGCTTGAGGAAGCAAGAACTGAACTTGAAAAACTGAAGTGCAAGCC
TTTACTAGAAACAATATTTGAGTGTGATAGAGAACCAATTCTGCAGGCTTCTGCTAGTCGTGTCTTACAAGCAGTTTTTC
CAAAGAAAGAGATATACCATCAAGTTAAGGATACCATGCGGCTTCTTGGAGTGGTAAAATCCTCGTCAATACTTTCCTCA
AGGCTAGGGATAGGTGGTGCTTCAGGAAGTTGGATCATTGAAGAGTTCACCACCCAGATGCGTGCAGTTTGTAAGATTGC
ATTGCAACGCCGATCAAATTTAGCAACATTTCTGGAGACTAATGGCTCAGAAGTGGTGGATGTGCTCATGCAAGTTTTGT
GGGGAATTTTGGATTTTGAGCAGCCTGACACACAAACCATGAACAACATTGTTATGTCTGCAGTTGAACTCATTTATTGC
TATGCTGAATGCTTGGCCCTACATGGAAAAGATGCAGGAGTGCATTCCGTGGCTCCTTCTGTTGTGTTACTTAAGAAGCT
TCTCTTTTCATCCAATGAAGCTGTTCAAACAGCTAGCAGTTTGGCCATATCTTCGAGATTGCTTCAGGTCCCTTTCCCAA
AACAGACCATGTTGGCTACTGATGATGCTGTTGAAAGTGTAGTGTCAGTTCCTGGCGCAGCTGACTCAAGTACTGGAAAC
AACCAAATCATGATTGAGGACGACACTATCACTTCATCAGTCCAATATTGTTGTGATGGTTGCTCAACAGTACCTATACT
AAGGCGAAGATGGCATTGTACTGTTTGTCCTGATTTTGACTTGTGTGAGGCTTGCTATGAACTAGATGCAGATCGACTTC
CTCCACCACATTCTAGAGATCATCCTATGACAGCAATTCCAATTGAAGTGGATTCAGTGGGAGATGGCAGTGAATTTCAC
TTCACAGCCGATGATGTTAGTGACCAGAACTTAATGCCTGTTCCTGCTGATAGCCAGGTGCAGAATTCTTCTCCATCAAT
TCATGTCTTGGAACTAAATGATTCTGGGGATTTCGCCGCTTCATTAACTGATCCTGTCTCAATTTCTGCTTCCAAACGGG
CCATAAATTCTTTACTTCTTTCTGAACTTCTTGAGCAATTGAAAGGATGGATGGATTCAACCTCAGGAGTTCAAGCAATC
CCTGTTATGCAGCTTTTCTACAGGTTGTCATCTGCTGTTGGTGGACCTTTCATAGACAGCTCTAAGCCGGATAGCTTAGA
TCTAGAGAAGGTAATCAAGTGGTTTTTGGATGAGATTAATCTCAACAGACCATTTGTAGCCAGATACCGTTCATCATTCG
GTGAAGTTGCTATCCTGGTCTTCATGTTTTTCACGTTGATGCTTAGAAACTGGCATCAGCCTGGTAGTGATGGTTCAATG
CCAAGACAGAGTGGGACTACTGACATGCAAGATAAAAATGTGGTTCATTTTCCACCACCAACGTCAGCCAATGTTAAGAC
CTCATTAGGTGACCAAGAGAAGATTGACTTTGCATCACAACTGCTTCGAGCTTGTGATTCCCTTAGGCAGCAATCGTTTG
TAAATTATTTAATGGATATATTGCAGCAGCTAGTGTATGTTTTCAAATCTCCTGTTAACAATGAAGGTGTGCATAGTAAT
ACTGGGCCTGGATGTGGGGCTCTACTAACAGTCCGTAGAGATTTACCAGCTGGTAATTTTTCACCTTTCTTTTCTGATTC
GTATGTCAAAGTGCATCGAACAGACATCTTCATGGACTACCACAGACTTTTATTAGAGAATGCTTTCCGATTGGTATACA
CCCTTGTTAGGCCAGAAAAGCATGACAAAACTGGGGAAAAAGAAAAGGTCTACAAGTTATCATATGGTAAGGATTTGAAG
CTTGATGGTTATCAAGATGTTCTCTGCAGTTACATTAACAATCCTCACACCAATTTCGTAAGAAGATATGCCAGGAGGCT
TTTTCTGCATCTCTGTGGGAGCAAGTCTCATTATTACAGTGTTCGAGACTCTTGGCAGTTCTCTAGTGAAGCCAAGAGAC
TTTATAAACACATAAACAAATCTGGTGGTTTTCAAAATAATCCCATCCCATATGAAAGAAGTGTAAAGATTGTGAAATGC
CTTTCCACTATGGCAGAAGTTGCTGCTGCACGTCCTCGTAACTGGCAGAAGTACTGTTTAAGGCATGGAGATATTTTGTC
TTTCCTGATAAATGGTATATTTTATTTTGGTGAAGAGTCTGTTATTCAGACTCTTAAGCTTCTCAATTTTGCCTTCTATA
CAGGAAAAGATGTTGGTCACACTCCTCAAAAAATGGAGTCAGGAGACCTAAGTTCAAACAAATCAGGTACCACTCAAGAA
TCAAAGAAGAAAAAGAAAGGTGAAGATGGAGCTGAATCCGGTTCAGAGAAGTCTTATTTAGATATGGAAGCAGCAGTTGA
TGTCTTCACCGACAAGAGTAGCCATATTTTGAAACAGTTCATAGATTGTTTCCTTTTGGAGTGGAATTCAATTAGTGTGC
GTGCTGAAGCCAAATTAGTTTTATATGGTGTTTGGCATCATGCTAAACCAATATTTAAGGAAACCATTCTATCTGCACTG
TTGCAGAAAGTTAAGTTCCTTCCCATGTATGGACAGAATATAGTTGAGTATACGGAACTTGTTACTTGGTTGCTTGGAAG
ATCCCCTGATTCTAGTTCAAAACACAGGATTTCTGACCTTGTGGACCGATGCTTGACATCTGATGTGATTAGATGCATCT
TTGAGACTCTCCATTCACAGAACGAGCTGTTAGCCAACCATCCAAATTCTCGCATATATAACACTTTGAGTGGCTTAGTG
GAATTTGATGGATACTATCTGGAGAGTGAACCTTGTGTTGCCTGCAGCACTCCTGAAGTACCTTACAGCAAGATGAAGCT
AGATTCGCTGAAATCTGAAACAAAATTCACTGACAACCGGATCATAGTGAAATGCACTGGGAGTTACACAATCCAGACTG
TGATAATGAATGTTCATGATGCCAGAAAGTCAAAATCAGTGAAGGTTTTGAACCTGTACTACAATAACAGGCCAGTCACT
GACTTGTCAGAGTTGAAAAATAACTGGTCTTTATGGAAGCGTGCAAAAAGTTGTCATCTTGCATTCAATCAGACAGAGCT
GAAAGTTGAATTTCCCATTCCAATTACAGCTTGTAACTTCATGATTGAACTAGATTCATTCTATGAAAATCTTCAGGCAT
TGTCTCTTGAACCATTGCAATGTCCACGTTGTAGTCGTCCAGTCACAGATAAACATGGTATATGTAGCAACTGTCATGAA
AATGCTTATCAGTGTAGGCAATGTCGCAACATTAATTATGAGAATTTAGACTCCTTTCTATGCAATGAGTGTGGATACAG
TAAATATGGGCGGTTTGAGTTTAATTTCATGGCAAAGCCAAGTTTTACATTTGATAATATGGAGAATGATGAGGACATGA
AAAAGGGATTGGCAGCCATAGAATCTGAATCAGAGAATGCTCATAGGAGATATCAGCAACTTTTGGGTTTCAAAAAGCCC
TTGCTGAAAATTGTATCAAGCATTGGTGATAGTGAAATAGACTCACAACAGAAGGACTCCGTACAGCAAATGATGGTTTC
TTTACCTGGTCCTTCATGTAAAATCAACAGGAAGATTGCTCTTCTTGGAGTTCTGTATGGAGAGAAGTGCAAAGCAGCTT
TTGATTCTGTCAGCAAAAGTGTCCAGACACTGCAAGGACTACGCAAGGTGTTGATGAATTATCTGCACCAGAAGCATTCT
GATGCTAGCGTGGCCTCAAGATTTGTTGTTTCCAGATCACCAAATAATTGCTACGGCTGTGCAACTACATTTGTAACACA
ATGTCTGGAACTATTACAGGTGCTGGCAAGGCATCCAAATTCTAAGAAACAACTTGTTTCATCTGGCATTTTGTCTGAGT
TATTTGAGAATAACATTCATCAAGGGTCTAAAGCTGCACGTGTCCAAGCAAGGATCGTACTTTGTTCTTTATCTGAAGGT
GATGTAAATGCAGTTACTGAGCTGAACAGTCTGATACAAAAGAAAGTTTTGTACTGCCTTGAGCATCATCGCTCCATGGA
CATTGCTGTGACCACGCGTGAGGAACTGTTATTACTTTCTGAGGTGTGTTCTTTGGCTGACGAATTCTGGGAATCCAGAT
TACGTGTTGTGTTTCAATTATTGTTTTCTTCCATCAAGTTAGGTGCCAAGCATCCGGCCATATCTGAGCATGTCATTCTT
CCTTGTCTGAGAATTATATCTCAGGCCTGCACACCTCCAAAACCTGAGACACCAGACAAAGAGCAAGGACTTGGGAAATC
TCCTGCAAATACAAAGGATGAGACTATTCAAACTGTATCCGTGACTGGTGCTGTCACTGTTAGTGGAACAAAAGCCTTTC
CTGATTCATCAGAAAGAAATTGGGATGCCACACCCAAGACTAGAGATATTCAATTATTGAGCTATTCAGAATGGGAGAAG
GGAGCTTCCTATCTTGATTTTGTTAGAAGGCAATATAAAGTGTCTCAGGCTGTCAAAGGTACAGGCCAAAGGTCACGACC
ACAAAGGCATGATTACCTGGCCCTTAAATATGCTTTGAGGTGGAAGCGTCGTGCTGGTAAAGCAGCTAAAAGTGACTTGT
CAGTATTTGAATTGGGATCATGGGTTAAAGAACTTGTTTTGAGTGCTTGTTCTCAATCTATTAGATCAGAGATGTGCACA
CTCATAAGCATGCTTTGTGCTCAAAGTTCATCCAGACGGTTCCGATTGCTGAACCTAATAGTTTCTTTGTTACCTGCAAC
ACTTTCTGCTGGTGAAAGTGCTGCAGAGTATTTTGAGCTGCTATTCAAGATGGTAGATTCAGAGGAGTCTCTTTTATTTT
TGACTGTTCGGGGGTGTCTACGTACAATATGTACGCTAATTACCCAAGAAGTGAATAATGTTGAGTCTCTGGAGAGGAGT
CTGCACATTGATATAACCCAGGGGTTTATCCTTCACAAGCTCATAGAGCTTCTTGGTAAATTTTTGGAGGTTCCAAATAT
TAGATCAAGATTCATGCGAGATGACTTACTTTCTGAAATTCTTGAGGCCCTTATTGTAATTCGTGGCTTGATAGTTCAGA
AGACAAAGTTGATAAGTGATTGCAATCGTCTACTTAAAGATCTTTTAGATAGTCTGCTGGAGGAAAGCAGTGAAAACAAG
CGACAATTCATTAGAGCTTGTGTCAATGGCTTGGAAATACACAGGGAGGAGAGAAAGGGGCGGGATTGTTTGTTTATCTT
AGAGCAACTATGCAATGTGATCTGCCCCTCAAAACCGGAGCCTGTATATTTGTTGGTCCTGAACAAAGCACATACACAGG
AAGAGTTTATCAGGGGATCAATGAATAAGAATCCATATTCGAGTGTTGAAATTGGCCCATTAATGCGTGATGTTAAGAAC
AAGATCTGCCATCACTTGGAATTGTTAGGTCTTCTCGAGGATGACTATGGAATGGAATTGTTAGTTGCTGGAAATATTAT
CTCTCTTGATTTGAGCATTGCACAAGTGTATGAGCAAGTCTGGAAGAAATCAAATCAATCATCAAACCTGACTAATTCCA
ACTTGTTGTCTCCAAATGCTGTCAACTCATCCAGAGATTGCCCTCCAATGACAGTAACTTATCGGCTTCAGGGCTTGGAT
GGTGAGGCAACTGAGCCGATGATTAAAGAGTTGGAGGAAGATAGAGAGGAGTCTCAGGATCCAGAGGTTGAGTTTGCCAT
TGCAGGTGCTGTTCGTGAGTGTGGTGGACTGGAGATACTACTGTCCATGATTCAGCGTCTGCGAGATGATTTCAAGTCCA
ATCAGGAGCAACTGGTTGCAGTTCTTAATCTTCTTATGTACTGTTGCAAAATCAGAGAAAATAGACGAGCCTTGTTGAAG
CTAGGAGCTTTAGGTTTGCTTCTTGAGACTGCAAGGCGAGCTTTCTCAGTTGATGCCATGGAGCCAGCTGAAGGCATACT
TTTGATTGTTGAAAGTCTGACCTTAGAAGCGAATGAAAGTGACAATATAAGCATCACACAAAGTGCCCTTACTGTCACTA
GTGAAGAAGCTGGGACAGGTGAACAAGCCAAGAAGATAGTTCTAATGTTCTTGGAGAGATTATCTCATCCATTGGGGCTT
AAGAAATCAAACAAACAACAGAGGAACACAGAGATGGTTGCTCGAATATTGCCTTACTTAACCTATGGTGAACCTGCAGC
TATGGAAGCTCTTATCGAGCATTTTAGTCCTTACTTGCAAGATTGGGGAGCATTTGACCATTTGCAGAAACAACATCTGA
ATAATCCAAAGGATGATAATATTGCTCAGCAAGTTGTGAAGCAGAGATTCACACTGGAAAATTTTGTTAGAGTTTCAGAG
TCGCTCAAGACAAGTTCTTGTGGAGAGAGATTAAAGGACATTATCCTAGAGAAAGGTATAACTAAAACTGCAATAACATA
TTTGAAAGATAATTTTTCCAATACAGGGCAGGCTGGATTTAAGAACAGTGCTGAATGGGCACAGGGTTTAACACTGCCAT
CTGTCCCCCTTATATTGTCTTTGCTGAGGGGTTTATCAATGGGGCATATGCTCACTCAGAAGTGTATTGATGAAGAAGGT
ATCTTACCCTTGTTGCATGCCTTGGAAGGAGTTACAGTAGTAAATGAAATCGGGGTAAGGGCTGAAAATTTGTTGGACAC
ACTATCTAACAAGGAGGGGAAAGGAGATGGATTCTTAGAGGAAAAGGTGTGTAAGCTGCGGCATGCAACTAGGGATGAAA
TGAGGCGTCGGGCTCTACGGAAGAGAGAGGAATTGCTTCAGGGGCTAGGAATGCGTCAAGAACCCTCTTCAGATGGAGGT
GAACGTATTGTTGTTTCCCTGCCAGTCCTTGAAGGTTTAGAAGATGTCCAGGAGGAGGAGGATGGGCTGGCATGCATGGT
ATGCCGGGAAGGATACAGTTTAAGGCCTGCTGATTTATTGGGTGCTTACTCTTATAGTAAGCGAGTGAATCTAGGTGTTG
GTTCTTCAGGAAGTGCTCGTGGAGGAGAGTGTGTTTACACTACTGTAAGTTACTTCAATATTATTCATTTCCAGTGCCAT
CAAGAGGCCAAGAGAGCTGATGCTGCTTTGAGGAATCCAAAGAAAGAGTGGGATGGGGCAACACTTAGAAACAACGAGTC
TCTCTGTAATTCGTTATTCCCAGTCAGAGGTCCATCTGTTCCTCTGGCACAGTATCTTCGCCATGTTGACCAGTATTGGG
ACAACCTGAATGCACTTGGACGCGCTGATGGAAATAGGCTCCGCCTGCTGACTTATGACATTGTTCTGATGTTAGCTCGG
TTTGCAACGGGAGCATCGTTCAGTGCAGATTGCCGAGGGGGTGGACGGGAAAGTAATTCCCGGTTCCTCCCATTTATGAT
CCAAATGGCACGCCATCTACTTGATCAAGGAAGCCCCTCCCAGCGTCGCAATATGGCCAGGGCAGTATCAGCATACATAT
CCTCTTCCTCGTCAGATGTCAGACCCTCTTCTCCATCTGGCACCCAACCTACATTGGGCACCGAAGAGACTGTCCAATTT
ATGATGGTAAACTCATTTCTCTCAGAATCTTATGAGTCCTGGCTGCAGCATCGCCGTGCTTTTCTGCAGCGTGGAATTTA
CCACGCATACATGCAGCACACACATTCTCGTGCACCGTCTGTTACAGCTCCTCCACAAGGTGTAGAATCTGGAAGCATGG
GCCAAAGTGCTACAGCAGAAGCAGGGAAGAATGATGATCTTTTGTCTATTATTCGTCCAATGCTTGTCTATACAGGCTTA
ATTGAGCAGTTACAACATTTCTTCAAGGTCAAGAAATCAGCAAGTGCAATACCTGCAAGGACTGAAGGGGCTTCATCTAC
AACAGAAGGGGAAGATGAAAGTGGAAACCTGGAGCCCTGGGAAGTAGTTATGACAGAGCGACTCTTGAATATAAAGGAGC
TGCTCGGATTTCCCAACGAGATGTTGTCATGGCTTGATGACATTAATTCTGCCATGGACTTGCAGGAGGCCTTTGACATA
GTTGGTGTTCTTGCTGAGGTGTTGTCTGGTGGGTTCACCCGGTGTGAAGATTTTGTGCAGGCTGCAATTAATGCGGGGAA
AAGCTGAATATTTTTGTTTCTCATTCGTAATAGTGAAATATTAAACAGCTCAACTCCTACACTGAGGGAATGTAAAACGC
TTGGCTACTATGTTCTTTTCAACGTACGAAGCCGATGAAAATGCAAGGGGCGTGCCTATTGCGATGGTGTGAAAAAAAAA
AACACATTCTTTTTTAATGCTTCATTCGATAAATCCCCGACCAGATCAAACTTACCTATGCGACTACGTAACATCGAGGA
CAAAGAACTCCCAAGAACAGTTAATTTCTGGCAACATAACCCATATGAGATCTCCCTCTAAATCGATTATTACATATAAA
CGTAAGAAATTACACGTCGTAGTTTCAAGGGTATGACATCCAAAAGCAAGAAACAAATCGTTTATTATGATTTCTAAAT
>c2445_g2_i1
GGTCATGTCAGGAATTCTCTTGTCGCTGTCATCATATCCCTCGCCATAAAATTCTTTGGAGCTCACATCAATAGTAGGCT
TTTCCAGAGGAGCTTCTCCACTTACCTTTGAATAAACCTGAGACATCATTTCAGCAAGCTGCCTAACTGTAACCTCGTTG
TTTGGGTTACCCACATTAAAAATCTGTCCATTGGCCCTGGCAGGATTTTCAATCATCAGCAAGACAGCTTCAATGGCATC
CTTAATGTAAACAAAGGTTCTCTGGGATTGGCCACCATCCACAAGCTTGAGGGGCTCACCACGGAGGAGATTATTGCTAA
AGCATGCCAGAACCCGAGGAACACCCTCACTT
>c10600_g1_i1
TATGTTTCCAAATTTCAGAAAATCCAACAAATATTTCAAACAAAAAACGTCAAGATTCTCCATGGAAGCAATTTCTCAAC
ATTCATGCGCAGGTAGAAACCATAATCCAAGATATTTTATAACAGCATGTTCATCAAATAAGAAGAATAGACGCCAGTTT
TTCCTGCATGAATCCCTTTCTAATGAACATAAAATTACAAATTGAATAAGGTAAATAATTGGGAACTTAATTTGCACTGA
ACTCATCTACATCATGAACCTAATAAAATATAAGATGCAATGACTACCTCATAGTCCCAATCACTGTTTTTACAAATTAA
GTCGACAGATTATGCTGATGCTATTCTTATTCAGAATGCATTGTTTCCAGCTTTCGAATGAGTATGCACATTTACTCAAG
AAGCTTATTGCAGGTGCCAACACCAACAGCAGCAGCAAGATGCCATGCAGCATGAAGGTAAGGAGTTTTAGGAAATAAAT
CATCAGCTACAAAAAGCATACAACCAATTAATGACGACATCTTATGCACTGTGTGAGCCATCCTCAAGTCTGGATCCTTC
AATGCCCTTTTAGCAAATGCTACCTCCATCATCCCTGTGTGAATAACTGAAACCATCATCGGATTAACAGGAAGAAATAT
TGCAGATGCTGCCATCAGTAACTTGGGATTCTCATTTCTGAGGGCCATTGACAAACACTGCAGAATGGATTTAATATTCA
AATATGATATCAAATTGATTTACTCACAGAAAAGTATATAACAATACCATGCTAGACAATAAAGAAAAATGCTACACATA
CAGAAAACATGTCCAAATACACAAGTAATGAGCCTTCTTTATTTCGTTGCTATACTTAAGCAACAAAACAAAAAAGAAAA
AACTTTAAGGCACAGAGGATAGTAAAACCATGAGAAAAACAACAAGACATTAACTAGAGATAATCAATGTAATCTTCATA
AGGCTTCCTCACTTTCCAAATTGGGTTTTTAGGATTAAGGTAGACTTAAAAATTCAAATTCTAAGATTATAAAAGCCTAT
TTTTGATCTATTATTGGATACTTGTATTTGTCTATGCTCTAGATGTCTATTCATAAGTGTGAGAGAGTGTTATAATTGAG
CCACCCACATTTGTCCATGTTCCAGATGTCGGCATTACAGGGTGTGTTGGAATAACACATTGACTGCAATATTGTCGATA
TAATTAATCCTCATACAACTTGAGCAATCCTTACCATACAAATCAATTTTGTGGAATTAAGTTAAACCCAAAGCCCAAAT
TATAAGATGTTGAAATATTGAAACTTGGTTATTTCTGAATATAGCGTAATGATAATCTAACCTCTCCTTTATAGAATAGC
CCTGATTTCAAACAATCCCTTTCTCCATATTCAGTGACTCGGCATTATTGTTGATATGAAAGAAATATAAAAAAGTAATA
TATAGAAATCACCAACTATATAATATACCTTTTTCTCCAAAAGAAGTTAAATATACGTACTCAATCCAGATGCTGGAAAC
ACAATAGTTGGCATAAAGATTCACTTTATTGTAAAACATATACAAGAAATTTGCCATTTGAAACAAAATTAGGGAAAAGG
GCATTTCTAAATTGAGTGGACGTGCAGAAGTGCTGATGACCAGTATAACTGCAGAAAAAAACTTAGTTCTTCTAACCATC
ATTGTAGTGGTGGTATAATTTCCAGTTATTAGGTCTAGACAATATTGATAAAAGCTTCCTAGTACAGAATATAGCAAATA
TAATCAGGGTTTTGCACATTATTGAATAGCCAATTTTATTCATCTGTATGTTACTTACAACAGTTGTTGTGGCTATCATT
GTGTAGTCAACCCATCTCAAAAATTTCCTCAACCTTCCTCTTGAGGAATGATACATGCTTGAGGCCACTCCAACTCCAAT
TAGTGAATTAGCATACAACTTTGAATTGATATTCTTCCTGGGGGCATGGATTCCAAGAGCTATAAAAGGAATTGAAGTAA
CCACATTAGCAAACCTTTCAGCAAGATTCTGATCACCATGACAACTAATACTACAATGGATGGGTCTTAAGCATGCTGGT
CTCTGGTGCCACAGTCTTTGCATTAGCAGCTGCTGATTTGCTTCAGTAGTTGACGTTCGTCCGGTTGAAGTATGAAAGTC
CTCATTTTGAGTAGTTTCTGTCAAATCAAACGGTGAGTGAGGTGCCACTTGAACTCCATGGACACCCTCAAGGGCTCTAC
TGTGATTCAGTATGCTGTTTTGAGTCATGTCCTCCCTCACAGAAGATTTTAGTCAACTTAAGTACCAGCAAGAAGTTGCT
GGCACTGATCGGTTGGAGAGTGGAGTCTAGCCAATGCTGAAAGTGAATATGTAGCAATGCAGAAGCGCGTATTGTATTTA
TAAAGGAGAAGGAGGTGATTGATTTTTCAGTTGATGGGTATTTTG
>c415_g1_i1
CCTTTCTCAGGTCTTTTTGCGTTACCACATGGTATAATCTCGAATAAAAGGTTTGAAGTGAAGACAAACCTTGTATCAGT
GATCACTTTATCTCATTTCTCCACCATACAATTCACAACACTGAATTTGTCACGAACTTCTGCTACTAATGCAAGCTAAC
ATTTTCTTCTATCTTCCAAAAGACACCATGAATCCTTCTCACATTTAGTGACAAAAGAGTACTTGATCAAATAGAAAAGA
AAAAAAAAAAAAAAACATGTCATGCAGTGGTGGTAGCTTGGGTTATGGGGGAGCAACCTGCTTGAGCAATGTTCACCACA
CAAAGAAGGTGCAGCAGCAATCACTGAGAAGCAGTTTGATAGGCAGGAAAATTGGTGGAGTGATGAAGTGTTGGAGAGGC
AAAACTGGTAATAACAGCAACAGATGGAAAAGGGTAGGAGTTGTGCAGTGTAGAGGGATAGGAGACTTCGTTGGAGGAGA
CTTGATATGGCTAGATATTGATCGTTGGCTTTCAGATGTTGAAGAGCACAAAGCACTTGCAATATACCCTCCTCATGAAG
GAGGCTATGAGGGCCGTTACTTGTCACGTCTCATACGTCAGGGCTACTATTTCCTTGACCTCTCAGCTCGTGGCCTTGGT
GACCCTGAAACCACCCTCACCAAGATTCACCCTGTTTGCCCTGTCAGTTCTTTTTATTCACAACACTCTTGTTTATCATT
GTTTAATCGGTTGGAAGTTCCACGTCGACTAGAAATTAGGTCAATTTATAGTACATAAGTGGTGGATGTAAAGCTCACCT
TCCAATTTAGTTTCCTAGGATTGAGTTAGACTTAAAATCTAATTCTAAGACTCTTTAGTAAACGTGAGACTTCCAATATA
ACCCAATAACAATCACTTTTAACTTCAAATATTGAAATATTTCAAATGGTTTTGTCATGAATTTCAGGCTCATGTTGGAA
AGCAGCCAATAGCAAGGTGGTATTATCCTCCAGAAGTTGATTTCAGATTAGAATCATTGCCACCAAATGCCAAAGGATTG
GTGGTCTGGATACTTGAAGCCAAGGTTCTCTCTAAGGCAGAACTGCAGTTCCTAGCTTTGCTGCCAACACTTAGGCCTAA
TGTGAGGGTCATTGCTGAATGTGGAAACTGGAGAAAGTTTATGTGGAAGCCACTGAAAGAAATTGCAGGACTAACTAGCA
TTGAGGAAGCTTAGTGGTGCTTCAATGTTACTTATCATTCCTTATTTCCAACCTTCAACAATCAAGTACAGATATTCATT
TTACCTTCTCCAATTTAAGGCTTTTCATAGCTGCATATGAAAGAAGCCACAGAGATATAGGAAAAATAATTTTCCTTGTA
TATAATTAGATTTGTCTGTCATGAATAGCCCTTTAATTCTCAAGGTTTAATTTTGTCCATTTCCTCAAATTCCATTGTGA
AATTGTTCAGAATCATTTATTTGATCTAATACTTAGTTCTGTCTCTTCTTCCAGTGTGTTTTAAGTTCTAAACAGTATAA
TGGTGGCTCTGTTATGGTGTGAGATCGGAA
>c2046_g1_i1
TGCTGTGTTCATGGTTCACTTGGCTACAATCCCAGTTACTGGCACAGGCATTAACCCAGCAAGGAGTTTTGGAGCAGCTG
TAATCTACAATGACGACAAAATCTGGGATGATCAGTGGATTTTCTGGGTTGGACCAATTGTTGGAGCAGCAGTGGCTGCA
TTCTACCACCAATACATCCTTAGAGCAGCAGCTATCAAGGCTCTTGGATCATTCAGGAGCAATGCTTAATTGATAAATAA
TTAAGCTTCTTAATTTCCAACAAGGCTATGGTGTTTTCAGGAAGAATAATAATTTTCATGTCGAGGAGTGCTAGTCTGTC
TTGCAGCTCCCTAATTTAAGCTTTTTCGTCTTTTCTTTCCATCAGCTGCAGTGATTGCTGTTGTGGGGTTTGGAAGATAA
GGCGAAAACCATTGGGAGCATCAAAATTGTAGATAAGCATGTTTGTGTCAAGGGTGTATTTTGTATCCCTTTTCTGTTTC
TTTTAACGTCCTTGTAAGTGTTGCTTTTCATTTTTCATTTTACTCTTCTTAATTAAGTATTAATCTTTTCTTAATCATCA
TATGTAATGTATCTTAACTTGAGCAATATTATAATGATTAAGCTGTTGGTTTCTTATAAAAAAAA
>c3768_g1_i1
AGGAGACAAGTGCATGAAGCACAACCTTTCGTAGGGGGTCCGTAGAATAATTTAATCTTCTGGATTGTTCATTTAAAGGA
CTTCGCCATACTTAAATTCGTCAAGGCAAGCAGACACAGTGGAATTATAGTGTTGTGGTAGAGGAAGAAGAATCACTGAG
AGCATCATGGCGAGAGTAGGTAGAATGAAGTTGGGTTCTCAAGGGTTGGAGGTGTCTGTGCAGGGATTGGGGTGCATGGG
AATGTCTTGGAGCTATGGTCCTGCTAAGCCAGAACCTGATATGATTGCTCTTATTCACCATGCTGTTCAAAGTGGTGTAA
CTTTTCTTGACACTGCTGACATCTACGGTCCTCACACCAACGAAGTCCTGTTAGGAAAGGCTCTGAAGGGAGGGTGGAGA
GATAAAGTTGAATTGGCTACCAAGTTTGGAATCAAAGATACACCTGAAGGGAAAAAGGAGATACGAGGTCATCCAGAATA
TGTGAGGGCTGCTTGTGAGGACAGCTTGAAGAGACTCGAGATCGATTGTATTGATCTCTATTACCAACATCGTGTTGATA
CTCGTGTGCCTATTGAAGCCACGGTTGGGGAGCTCAAAAAACTTGTTGAGGAGGGAAAGATAAAATATATTGGTCTGTCT
GAGGCCTCAGCCTCAACAATCAGAAGAGCACATGCAGTTCATCCGATAACAGCAGTGCAGTTGGAGTGGTCGCTATGGTC
AAGAGATGTTGAGGAAGAAATAGTTCCAACTTGCAGGGAACTTGGCATTGGAATTGTTGCATATAGTCCTCTTGGGCGAG
GGTTCTTGTCATCAGGATCAAAGCTGCTTGAGAATTTTGCACCGGATGATTCCCGGAAGAATCTGCCCAGATTCAAACCT
GGAAATGTAGAGCACAATAATATTATATTTGATAAGGTTAAGGAACTGGCTACAAAAAAGGGATGTACTACATCTCAACT
TGCACTGGCATGGGTTCATCACCAAGGGAACGACGTGTGCCCAATACCTGGAACAACCAAAATTGAGAACTTTAATGATA
ACCTTGGGGCTTTGTCTGTCAAACTAACACCAGAAGAAATAGCAGACCTTGAGTCCTTTGCTGCTGAAGATATCAAGGGT
GGTAGATACATGGAAGGGGCAAATACATGGAAGACTGGTAATACTCCACCACTTTCTTCTTGGAAAGCTCCATGATCAAA
TCAAGTGCATTGCTTAATGCTTGTACTATTGTATGACTCTGCTAGTAGTACCTCGTGCATTTGCTGCTTAAATAAATTTA
TCTGTTTTGAACTCTTCTAGTTTCTAGCAGCAGCTGGTGTCTTTTCAGGGTGGTTTAAACTCTGTCAGATGATTCCATAT
TGCTTCAGTTGTGTACACTTATAATTGAGTTCAGACAAATAAATGATTATGGCTTTGCGCTCTGAAATTCTTAGCAATTG
ATTCTAGAATCTAGAATTATTCATACCAGATGTGGAGGACGAAACTTCTTATATATTTATATAGAGAAACATACTAAATG
AGAACAATTTTTATCATCAGAAGTGCAT
>c1917_g1_i1
GAAGGTATCATCAGTCTTCCTTCTGGATAGCTTAAAGGCCACATTTGGTATATCTTTTAAAGGTGTGCCACGTCCCTTTT
CAATGCGAAATTCTTTGGTTGCATCTTTCTCAATTGATGTTACCAACCTCTCAACTAACTTCCTCTCTCGCACAGGACGG
TCAATAGTAGGAGTCCTTGGTTCTATTTTCTTTGGTTCCTTTCTTTTTTCTTTATCTTTCTCCCCATTGATCTTCTCTCT
CCCACGTTTTTTTGATCCTTTGTTAACCTTATTATTCTCTTCCTTCACTTCTTTTAACTTATCAATATTATCCTTATCTT
TGTCTTCGTCCTGGTCCTCTTCCATTGCCACTTCAATTTTCTCCTTTGCATCACCCTCCTCCTTCCCCTTAATGCCATCC
TCTACTTCCATAGCATCTACTTTTGGTTTCTCAGTTTCCACGTCTTCATTTTTTTGTTTATCTTCCACTGTTTCTTTAAC
CCCAGTGTCTTCATCCATTTTATCATTCTCAGATATATGAAAGTCTTTCTTATCCTCCTCTATTTCTTTCAATTTATCAC
CTTTTGTATCTTCTACTATATATTTCACACCATCAACTTCCTTAACCTCCTTAACTTCTTCCACACCATCAACTCCCTTA
TCCTCCTTGACTTGTTTTACACCATCAACTTTTGCACCATACTTTACTACTACATCATCAACTTCCTTATCCTCTTTTAC
TTTTTCTGCGCCATCTTTCTCATCCTTGTATACTCCATCCACCCCATCTTCTTTCTTATCCTCTTTCACGTCTTCCATTC
CATCTTCTTTCTTATCCTCTTTTGTGTCTTCCACTCTACCTTCTTCCTTATCCTCTTTTGCTTCTTCCACTCCATCTTCT
TTATTATCCTTGTTTGCCACTTCCACTTCATCTTCTCTCTTATCCTCTTTTGCTCCATCCATTCCATCTCCTGTCTTATC
ATCTTTTGTTTCTTTCTTATCCTCTATAGCTTCTTCCACAACACGAACTTTCTTGTCCTCTTCTACCTTTTCCACATTAT
CAGCTTTCACGTCTTCAGTTTGTTTTACGATATTTTCTTTGAACTCTTTGATTCCATTGTTCGCCAAGACTTTTCCTTCG
TCAGTTTCCAAGTCCTTTTTCTCAGTACTTCTATCCAAAGTTTTCTCCTTAGAGTTGTTTCCATTTGAATCAGTCTCCGA
AACTTCATTCACTGGTTCTTCTTCACCCATACTGATCTTACGTACAGTATATATACAGAATTACTATTTCCTAAGCACAC
TATGCTCTACACAGAAGTGAAGCCTGCACATTCAGTTGAAAGAGAAGGAAAGAACATAGCTCACTTTGTTTGCCCATCTT
CCCCTGTTTCTCTGCCACTCTCAGTAACAAGTATGTGCGTAAATCTAAGGTTATTTACGAGAATTTAGA
>c7687_g1_i2
CATATTTTAAAGAATTTATATAAACAAACAAAACATTGAACAATATGATGCCAAGGCAAAAAGCAAGTTATAAAAGATAA
TTTTATTCTAACACTTGTATTAATCAAGTCGCGTGATTACAGTTACAGAGGCACTTTTTAACTCAGCCAAAACCATTAAA
ACATGATTTATGAAGCAACTAGAAGCTTAGAAAGTAGATACAGAGCTCAGCTATTAATGCTTCTTTCTGGCATTGAGCTG
CTTGAACCAGTATGCTGACATCTTGGGGTATCTCTTGAGGGTTTTGAAATCAACATAAACAATTCCAAACCTTGATGTGT
AACCTAACCTCCATTCAAAGTTATCTAGCAAAGACCATGCAAAATAGCCGACCACATTTGCTCCATCATCAACAGCCTTC
TTTAGGTTAGTCAAATAGCCTTTGTAATAGTTTATTCTTGTGGTGTCATGCAAACCCTTGGGGAGAGTCACATTACCCGG
ATCATCCATGCCATTTTCAGATAAGATCACTGTTGGGTTTCCATAACGTTGCTTTACGTACATCAATGATTTGTAGATGC
CCCATGGTACGTTGTAAAGCCAATAAGAATTAGCTCTTGGACCAATTGGCACTCCATTCTTTGCATAAGCAAACCCTGCA
TTCCAATCCATTTGATAGCCTGGGACTTTAGGTTTTGATTGATGAGGATCGTACATGTAGTAGGTAGTATATTGGTTGAT
TCCAACAAAATCAATCGAACCCTTCACGATTTTAACTTCTTCACTAGTGAATTTGGGGAGTCTTTCCCCAACAATTTCTT
GAACTGTCCTTGGATACTCTCCATAAACAAGGGGGTGAAGGAACCATCCCAAATGAAAGTCTCTGGCTCTTTGAGCAGCA
TAATTGTCGGCTTTTGATCTTGTAAGAGGCTCATACCAAACAAAATCCAAGAGAATTCCAATTCTTCCCTTTTGCTTTTC
TTGATACTTCTCTCGGTATCTTTGAGCAGCAGCTGCATGTGACAATATCAAGTTGTGTGCAACAATATAAGGCTCAGTGC
CTGAGTTACCAGCTGTACAATTCCCATATTCTTTTGAGCACCTTCCAGGGGCAAAGAAACCATTATCATAGCCAAGAGCA
GCCACCACACGAGGTTCATTAAACGTCATCCAATTCTTAACTCTGTCTCCAAAAGTCTTGAAACAAAATTCTGCATAATC
TGCGAAATCTTTCACAACTTGGCGACCCAATAATCCGTTGTACCTCTCCTCAAGTGCCAAAGGAAGATCATAGTGGTAGA
GGTTTGCATATGGGTTAATACCTTTTTTCAGTAAGTAATTGATCAATCTATTGTAGTATGCCACACCTTTCCAATTTACT
TTGCCGGTTCCATTTGGAAAAATTCTGGACCACGAGATTGAGAACCGATAAGCATCAAAATTCAGTCTGGACATGAGATT
TATATCATCTTTGTAGCGATGGTACTGATCAACAGAAACTTCTCCCGTCCCATTATTTGCGACAATACCGGGCTTTTTGA
TAAAAACGTCCCAAATGCTTGGGCCGCGACCGTCTTTGTGGGCCATACCCTCCACCTGATACGCAGACGTCGCCGTTCCG
AATATGAAGCCCTTGGGAAAAACCTCTCTGCTCAAACCTCCGGTGTCGAAATGCACCGTTTCGGGTTCCACGGTGGCATC
TGCAGCCGCGACGCAGCGGACAACCGCTGCCGCAGCGATGAAGAGCGAAAAGAGGAACCACGAACGGTGAAATGGAGCGA
GAGAGAGCATATCGGAGCCCTCACAGCACAGCAGAAAAGAGTGTTTGAGTGAAGAAGATAATGGCAGTGATGAGATGAGT
GAGATCGATTTATAGGCAAAATTTGTTGATACTGG
>c1220_g1_i1
TTCTTCATTTTTTTTTCCAGGTAAATCCATCAGGGTAGAACCAACAAGGCACACCCACCTTACTAGCAGAGTGATTGTGC
ATTGAAATATATAATAAATACATAACAGCATCTATAGACAGGATGATGATATTGATGACAAGCATCGCATAGTAACACCC
AAATGGGTGTGAGAAGAAAAATGTCAGGGCAGACAATCCCTATTAAAATCATAAACACTCATCACTACTAAGTAGAAAAC
CGCATACCTGATACAAACCCATACAAATGTTTGCTCATAATTATCTAATATGGCAGGTGTAACTACCAAACCACCGTGAA
GTGAAAAAGGGTAAAATGTAAAAGCTCCCTAGAGTTTAACAGGAATCAATGTGCAGATAGTTGCATAAACCACATCAAGA
GAAGCGCGGAGTGTTACTGGTAATACATCATTTGCTGTGCAGCTGCAACATTCTGGAACCCACCATCATATATTGCTTGG
CTGGCTCCAATGGCTGCTGCTTGTTTAAGAGGATGTTGGCTTTGGGGATGCATCAAGGCAGCATGCATGCTCCCCATCTT
ACTCATGGCTAGTTGTCGCTCGTATGCCAAAAGATCGTTTGGAGACAGCCCAGGCAGAGATGCAGCAGCAGGTGGGGGTA
GGGGATTTGAAGCAGTTCCAGGTGGTGTGGGCTTGCTCCCCCAAGAGCACTTAATTTGTTTTCCAAGAAGAAGAGATTGG
GCATTCCCCATCTGAATAGCCAGAGCTGCTTCAGCATGATTACTGTACCTCACAAAACCAAACCCTTTATCACGCTGGAC
ACGAACCTCCTCTATCACGCCAGCCCCAAGAGAATGGAAGTGGCGATGGAGATCGAGTTGAGTTACCTCTGAAGCAAGGT
TACCCACATAAACTGTAGTATACTGAAGATTGTTCTCAGGAGCATCACTATTAGACACCTCTTTACCATCTTCAGATGAG
CCATTTGTTAGTTCCACCACACTTTTTGCATCTGAGTTTTGCTTCTCTTCTATACCACCAGCACCTTTAGTTGCCCAGTT
ACAGCGTATTTGTCTACTTCCAAGCCATTTACCAGTCAAATCATTTATAGCGTTTTGTGCATCCTGCTGACTGCGGAATG
AAACAAATCCAAATCCTCTTGAACGCCCAGTCTTCTGATCCCACATAACCCTTGCATCTGAACAACTGGTGTAGACAGAA
AAGCATGCAAAAAGTGTAGCATCAGTGACCTCAGGACTTAGATCACCAACAAAAATATTGTAATGACCTGATGTGTCCTC
TCGCTGACCACTGGCATATGCCCAATTAACTTTGATAGGCTGGCCAAATAGATGCCTTCCATTAAGAGATAATATGGCAA
GAGCAGCAGATCTGCGATCAAAGTAATGAATAAATCCATAGGATGACTTCTCCTTTCTGATAAGTTTGCAACCTTCAACT
GGGCCAGTACCAGCAAAAACTTCTTGCAAAAGAGGTTCAGTTACCTGTGTATGGATGTTCCCAACATACACACTGCGGCA
AGTACTTGGATCAAAACCAGGAGGCAGATTTCCACTTGGAATTGGTTCAATCTGAGGAGGAGCAAGGAGGCCAGGATGGT
AGAGAGACTGCTGTTGAAGAAGTGCTTGCTGCATCAGAGCCTGTTGTTGTTGCTGCTGCTGCTTCAGCCTGTGATTCTGC
ATTTTCCTCTTCTCTTTTTCTTGTCGAAAATTTTCCCAGAAAATGGGTTTCGGTGGAGATTAGGGTTCAAAGGGTCCCAA
GCTATGGCCCTCAAAGAGCACAGGCCTCAGAAAAACCAGAGGAGAGGAAGAGGAAGAAGAAGAAG
>c5052_g1_i1
ACAGCATAAGGGTAGTCCTCTATGAAGAGACGAAGACCACGAGGGCACTCTGGATCCTCGGTTGCTATTCCTCTTTTTAT
AAGATCAGCTGGCAATGCTTGATCTGTAAAAACCCAATCCTTGTAAATCGTAGCAGACATTTCCATAGAATACCTTCCCC
ATAAAAAGGTTTTCTCTATAATTCCACCGTCATTGACAAGAGATCCCCGAGCAAGGGCATTTATGTTCATGGTGTCACGA
TAGTGAGGGTGCAGGAGTTTATATATAGGATGAACAACACTGAGATGCCTGTTTGTTGCTATGACAAATGGCTCA
>c6169_g1_i2
GCTGTCTTTACCTCTTTGCCCTTCCTTCATCTTTGACGTTAACGTCTCATATGGACCGACAGAGTCATTTGAGCAGCACA
CTTTTGCTGGCATGAATGTGCAACATGTCATGCATGTAATTACCTTCCAATTTCAAGGTTCTTTTCTTTCCTTGTAACTT
TGAAGTATGTATGTCTGTGCTGGATATTGGTGACTCAGTATTTCTTCACAGTAAGTAACACATACTTATCATCATTTATA
TATGCCTATTGATTTTGAAGGACAAGTGGCTTCAACACTTGCATTCATTCATATCTACTTTCAAGTGCCTTCAACACTTT
GAAAACACAACATGGGATATTGGAAGTCCAAGGTTCTTCCCAAGATCAAGAAGGTTTTCGAGAAGAATCCCTCCAAGAAA
GCTGCTGCTGCTGCTGAGGCAACCAAGTCCTTCGATGACTCTAAGGAGGAATACAACAAAGTGTTTGAAGAAAAGAAGAC
TGAACTTCAAACTAAAGTGGTTGAAATATATGAGGCTTCACCAACTGAAATCAAGAGTTTGGTTAAAGAACGCAATGAAG
GAGGGCTAAAGAAGAACACCACACAAGTTCACAAGTTCCTAGAAGAGCTTGTTAAAATTGGTAAAGTGATTGTGGCCATT
TTTTAACTAAAAGTTGTAACTGTGATCTCTTTTACTTATAAAGGAATGATTTCGAGTGTTTTTAACTGAGAGGTGCCGAT
AAAATTTCAGATTTCCCTGGATCAAAGGCGGCATCTGAAGCATCTTCTAAGTTTGGACCAACCTTGGCTTCGAGTTCGGT
TTTCTTTGTGTTTGAGAAGGTGTCAACTTTCGTTGTTACAGAAGAGAAAGAAGAGAAGGGTGAAACTAAAACAGAAGAAA
CAAGTAGTACTGTTGTCCAAGAGAGAGAGATAGTGGTTGAAGAGGAGAAAAAGGAAGATGAGAAAGCACAAGTAACAGAG
ACAAGTGGAGAGAAAAAGGTGGAAGAACAACCAGCTGAAGCTGCTGCAAAAGAGGAAGAGAAATCTACTGAAGCAGCTGA
TCAGAAAGAAGAACCAGCAAAGGCTTGAAAAAGATGTAGCTGCTTCTTGAAGGATGCAGCAGATATACTGTACTCTTAGT
TTGCATATACTGAAAATTGTGACATAGCATTCCCTTATTCTTTTATTACTGTGTAAAATCGGTTTTGTGGTGCTTAGTTT
GATTTTGCTGCAGATTTGGTGATTAGTATGCATGTGAATGTTGTATGGTCAATTTGTTTTGTAATTTTCACTTTGATTTC
TCATTCAAGAAATTGTAATAATAATTCGGTTCATGGAACCCTTCCTGTAGCTATGTGTTCTTTCATTTAACAGTTGTCAG
TTCTCCATTATGATGTAACTTCTGTTTGCCTTAGTTTATATTTATTTCTTT
>c2663_g1_i1
TTCACAATCAAGTACTGGACTCTTTCATTATTGAAAAAGTACAGACTTTGAGGTCACATTGATGATTAGAATTTAAAAAA
GTATACTAAGTAGGAAATAACACAGCAACTTTCGCAAGCACAAACTATTAATGAACACATTCAAGGACATTGAACGTGAT
GTCCTACAATTCATTTTGCATAATTGAATTGAAACACCAGTGTCAAAATTTGCTGAAACAAGCTAATGCAATACCACCAA
GCAAAGCTCAGCATCAGTAAGGAATGATCTGTAAAATTGCATTAAATTGACGCAATCTACATTAACTCCTGTTAGAAAAA
CAAAGCTCCACTACAATATACAACGGGCAAGAGGGCAAAGCATGAGGTGAAATAATTGCAAGGGCGGTAAATGGACGGCA
ACTTAATCCTGCTATGCTCTGCAACGTCAATGTTCAATAGTTTGAAGGATTATACATATTCATCTATACCGTATTGAAAA
TTATATGACGACGCGCTGTACGCCAGTGCATCAATGAAATCTGACTTTCTCTTTACCATCAAAGAGGTTCAAGGGAACCA
CTTTTCAATCTTTCCATCCGCGCTTGAAGGCCAGACAGCGCCTTCTCATCCATAGGAAGTACCCCACCGTGCAAAGTATT
CTCCGTACCAACATGCTCTGCTGTATGAGGAATCTGACTAGGAGGAACTCCATGATTCAAGTTGTCATTTGCACTCGTTA
AGTGCCTACCAACAGATTCTGTACTTCCAGCAGCTGCTGCTAATTGCATACTCTTCATCCTCTCTCTGATTGCATCCAAC
GTACCACTGGTTACTCCTGTCATAAATCTATCATTTCTTTGGTCACCTAATGTATAGTCAGAATTTAATGCTCTAGACGT
AATGGCATTCGCAGGCCTATTCTCCTCACTGTATGATGGGGGTAAATTAAAATTTGTTGGGTCAGGTTTCACATTTAATT
TAGCATCACCCAATGGATTTGCATTTACAGGTGAGAGAGGTGCAAAATCAGGGGAAGATATGTTTAAAGATGCTGGTGGA
GGAGTAGGCATAGGTAAACTCGAGGGAGTTCTTCCAGCTGCAGCATTCTTTTCCATCTGAGCAAGACCATCTCTAATGTA
GGTTCGAAAGGCCTCGCTAGCATTTTGAAGCTGAGCAAATATGTCAACCTTAGGGTACAATTGGGTAATCCGATATAGCT
CATATAGACCAATTGTGCAAGTTTGCTTCTCCCCAATCTTCTTAAATATAGCAGCCAACTCTTGCTTTAACTGGGCATCA
GCAGAATGGGTCCCCGAGGCCGAATTATTGGTTGCTGAGTCTCCCCAATGGTTTTGTCCCCCAGGTCCAGATGCAGTCAA
CATTCTTGCCGCAGCCAAAGTCTCAAGATTAAGTTCAATGTATGCAAGGATGATGGGTTGAGGTTTTGCATCAATAGGAA
CCATTGAAAGATGACCCTTTATCGCTGCACCACGAAGCTTGACAAGTTCATGCAGAACAGTTTTTACCATTCGTAAAGGT
TTGTCATCAGCACCAGCCCTTCTTCTAATTTCTTCCATTCCCAAGTCTTGCAGGTACAAATGGATACTTTGAAGAATGCG
ATCAAGGTCAACATCATATATAGTACTCTGAAGGACCTTAGTAAGCTTGATAAGGCATTTTACAACTAGATCAGAAAACT
TCTGATTTCTGGAAGCAAGTGACTCGTTTGATGCTGGTGAAGGCCATCTGGATGGATCTAACGGCCGTAAAAGATTGATT
AAGACAACAAAGGAAGAAGTACGATCTGCATTATCCAGAATCTTAAGCATCAACACATTCAATGCTTTCAACAGTTGACT
TCCATCTTCCATATGAGGAACCCTGTCATCCAAGAGCCACAGAAGCAGCTCAGTAATGAGACTGTCAAGAGTGCTCTCAT
TTACAGCATGTGCTAATCTTTTATTCTGAAAAGTCTGCATGAGAGTGTTAAGCACATATTTACAAGATCGTGACGAAGCC
CCAGTCAAATTGAAGTCAAAGGTTCTTGCAACCTTATTTGCAAGGCATGAAACTAATCTATCTGCATCTTTCACAAGTTC
ATCCATAACAATACCGTCTGGGTCATTAGAGACCTGACCTAACTCATAACAAATAACTTTCATTCCATCAACAGACTGTT
CAGGAGATCCAAAAGAAATTATATCAAGTGCTTCATTCCAATCTGGGGGTCCACTAGCAACAGCGGAAGAACGGGAAATC
AATTGTCTCTCTATGTTACTATCAGGTTGACCATAATTTTTCCTCAATATTGGACCAGCAAGAGATCTAGACATCTCTCC
ACTTTGCTCTGCAACATCAGACCCATTTTCCCTGACTGAGCGTCTTAAAATGGCCCTTGCTTCACCAGGCTTCCCTTCCT
TCTTCTTTTCCATCTCCCGTACCTTCCACTTGAATCTATCATCTAACATGCTTCTTTGAGCATCTGAAAGGTTTCCAACA
AAATCCCAGATGTCATTACCTAGAATCTTATAACAAGTAGCTAATGTATTTAATGCAGCTTTCCTAGTTTCACCATCCCG
TTCTGCTGTCAAACTAGCAACAGCTTGCAATGATTTTAGCTGCCCACCAATCTCAGCAACATGATGATCAATGATAAATC
CAACCAAATCAACACATTCAATTCGAGTTCGATTATTCTTGGAACGCAAACCCTCTAATATATAGGGGAAACATTTAGAA
ACTGAATATATGGCAACAAACTGTTTGGTCAGCTCGCGCATTTTTTCTCGTACTTTCTCAATGTTATGCCCTAACTTCTC
TACAAGGCATGGAAGAAACACTGCCACTTCAGATTCTGTCAGAGTGTAACCCTCCTCCTTCAAGGTGTCAAGCAGTTCTG
GAAGAAATTCCAGCACCTTCAATAGACATGTTGTGTTTGACTTGCAAAACTGTAACACAAACCACCTCAGAAGAATGTCC
AAAACTTCTATTACTTCCTTAGCAATGGAAGGAAGGGCCTTCTGTAGCATTTGAAGTCCATCAACTTGCTTCTTAAAATC
TGCACTTAAGAGTCTCCTATGTAAATCCTCTCGGAAATACTTCATCATATCATTCTCAAGATCTTGAATTTGCTCAGGAC
GTGGGTCCTCAAACTTACACCTTCGAACCACCATTCTCTCCCTATCTTCCTTATTTGAATCCTTGATATTTAACAAAGCT
TGAGACTGTACCACTATATCTTGAACAGATATTGGTTCAGATTTAGTGCCTTTTGTTGCCACAGCTCTCGAAGATGCAGC
TCTATTTCCATGTTTTGAAACACCATTAACAGTTGATTTCCCCCCCTTCAATTTTGCTGGTGCACCCACTGAAACCGATT
TGGCCACCACAGATGACTCTTGAAAAGCTCCATATGGTTTCAACTTCTCAAGAACCAGAGTCAGTGCTGGTCCATGAATG
TCTTTAACTATCTTTTCAATCATTTCATGTCCACTAACTCTCAGTATCTCATTAATGCAAGCTTCTGCTGCCTTGCGAAC
ATCAGAAGATTTATCTGTCATTGCGGAAGAGGCAGGCTTCAGCAGTTGTGCAGCTTCAGCAAAACTACTTAACCCAGAAA
GTTGCTTAGATAACCAATCAAAAAGATCCTTACGCCCATCCGCACCAATTTTAGAGTCCACCAAAGCAATTGCAATATAT
GGAACCATTTTATCAAGATGAACAGCAGCCAGCCAAGAATCTAAAGTATTCAGTACGCATTCTCTCATGTGCTTCTTGTT
GTCACCAAGACATTTCAATATATCAGACAGAATACCCTTGCTGGCCTTCTCTACAACTTGCCCCATTGCAGATGCAACAT
TGCCAATGGTTGTCAAGGTAGCCATGACGATGTTTTTGTTGCTATCAAAGAGTCGTCCCCTGAGAGCTCCAAACAACTCA
CCAATTCCAGTTGCTTGAATGCGCTTATTAGCCTCTTCCAATATTTTGTTTACAGCATCAACAGACTCCATACGAACCTT
CCAATCAGGGCTTTCCAAGCTCTTCAGAAGAGTTTGAGTGATCTTTCCACTGATGTCTTCACGAGGCAAGCCATCAAGTC
CACCAGCAACAACAGATGAAGAGGAATCCGAAGCCCTGACAGTTCTCTTGGTAACTACAGATGCTCCCTCAAAAGGATTC
TTCTCATACTCCGTATCAAGGGCACTAAGCAGTGCAGGCTTTACATCAGTAAGAAACCCTTTAATGTCTGGACCAACAAA
TCTATGCAAAACACCCAAGAGCTTAATTGATGCATTTCTAGTAGCAGCAGTACTTGACTGCAGCCCAGTGTCTTTAAGAA
AATCAATTAAATCCTTAAGCTTAATATGAGAAACACCAAAATCCTCGACAGCAGAAACCATCCACAAAATTCCCTCACTG
AGAACCTTAGGATTCTTATGCTCCTTCATGATCTTGTAAAGTCTTTCCAAAATGAATCCTGGACCAACAGCTTCACACAA
AGTAGTCAGGCATTTCATTGCATGTGCACGTGTCTTAATATCTGCAACACGTTCACTTAATCCTGAAATACAAAGTACCG
CACACTTCTTTGGAAATTTTGCTGCAGTCGAACCTATATGATTGACCACTTCAATAACCTGCTGCTGAACCTGAACATTT
TTCTCGCCCCATCCAGGTAAAGTGCAGAGTAAACGAATCAAAATTTCTGCTGATTGGTTGAGGTCCTGTAAGCTTTCTAC
CTGCTGTTTCAGTGAAGAAATGGCTTCTAGACGCTCTTTCCACACAGCACTTTTCAATAGAGCAATAGTATCTGACTGTA
TAAGAGAACCTATTCGACTTTCAATCTCTTCAAGACTCATCTCAGTAGGCTCAACATCCTCAGGTGGTTCAATTGATTTT
GAAGCCTTCACCTGTGCAACTCCATCAGTTTTTTTGTTTGTGCCAGACTTTACAGCCCCTCCTGCTTTCTTAGTGACAGG
AGCTGACTGAACAGGTCTCTTTCCACTAAGCATGCTAGCTGCTGACCTTTTGACAAATGAACTTTCAGAGGTCTCTGCAG
AAGATGCACTTGCCCGGGTATTTTGCACAGAAGCTGCAGAAGAACCAACAGGCACAGCATCCTCAGAACCTGAAATCATT
TCCGAAAGCTTCTTTCTTCTAACATCATCAAGTTTCTCCAATGACCTCTCCAGAGGTCTCATACCAACCAACTTAGCTAT
TGCAGCCAATGCTGAAAAGGCGGCATCCCTGACTTCAGGAGTGCCATCGTTTAGGCACTCCATACAGATTGGAACATAAT
CCTTGTGCACCTTTGTAACAACACCCTTGTTACTTGTTTCAATACAAAATGTCACCCAGGTCAAGGATAACGATCGCACA
AGAGGGACTTTGTTTTTTGTGGCTGTCTTGACATCTTCAATGATATCTATGAGGCTGATGCATCCAGCTTTATGCATCGC
TTGAAGAGTCTGTATCAATGCCTCAGCCAAAGCAGGTTTTTTTTCCTTCAACTTTTCAAGCAAAACAGGCAATAAAAAGC
GAGAACTCGCGGAAAAATGAGTTCTTAATCCACGAGCAAGATTGCCAATAGCCTGAACAGCTTCAACTGCAACAGCAATA
TTCACATCTGTAATTAGCTTCTTTAAGGTCCGACAAACTTCAGAGAAATCACCAGGAGAAATTCTTTTAGTTGATGCAAG
CTTTGTTAGCTCAGCAACAGCTTCCTTCCTTTCAGACCATTTGGTGGCTTTCACTCCATCCCAAAATCCTGACTTCTCCA
AAGGAGTCAGTATATCAACAGGATCAACAAGTTCATATTCATCAATTTCTTGAGGAGCATCATTCCCAGAATCTTCAGTA
GGGCCAGGACCCACAACCTCTGACACAGCTTCCTGTTCAGGTTCCTTGTCTTGCTCAGATCTTATTTTACGGGTTGGCTT
TGCTGCTCCAGTAACATTTACAAGTTCTGCTTCTAGCTCTTTTTTCATAGTATCTCTCATTTTCTCAAACAAAATTGACT
TTACACTATCTTTACCAATCCAACGGCAAAGCTCGAGGGTCAACCCTTTAGAGGATGCACGAACATTTTGATCTTGATGA
TCAAAGAGTTCTGGAAGCATCTTCAAAAGTCTTTTTGGGGGCACAATTTTTGCTCCAAATTCACTTAAAGCTTGAAACAT
AACATCTATTGCAGGTACCACCGCTTTAGCAACTTTGTTTTTTATTGCTTTCTCCATCGCATCCAGAAACGCATCCACGG
CCTCCAATTCCACCCATAACAAAAACACTGCCTGAGCCTTCTCTACTGTCTTTGGCCTTCCCGTCAGACATTTAGCCACA
ACCGCATCGCAGACCTCCTTCCCGTACCTCCCAGCGTCGGCATCCGCAGCTCGCAAGTAAGCAATCAAAGCATCCAGCGC
CTTCTCCTGCACCGGCGCATTTGAATCCGCCACTGTCTTTTTGAAAAAATGTCCGAATTCGCGGATGCGAGAGTCCTTAG
GATCGGTGATGGAGTCGCAGAGCGAGGCCAAATCGATGTTCGCCTCGTTGCGCACTTTCCAATTCTTGTGGAAGAGGCGA
TCCTCCCATGGCAATTTTTTGGCCTCCTTCAACAACTTCTCTTCCTCCGACATTGTTATTTCTCTCCTATCAAACTACAA
TCCTCAGGTCTCAAGCCTATCGATCTCCGCCGAATCCTATAGAGAGAAAGAAGAGTGTGCGTGATTGTTTCGGTGTGTGT
TCGGTGATATTTTGGATTTGGGAGAGTGCCGGCGAGAGGGAAGGGAGGGTGGGGGATGTAGAAGAAACGGTGAATGACCG
TGCAAAGGCTTTTGTATATTTGCTTCAAAAACACAACAGAGAGAGAAAGAGTATGAGAGGAGGAG
>c2761_g1_i1
GGGAAATAGGAAATAACAGAAGAGAGGCAAAGAAAAGATAAAAGGTAGCAGCACTACAAAACCTCACGCCTTTTGTCCTT
TGGTTTTTTAACTCTTTGCTTCACAGTTGCGTTGCCTCTCGCCGAAACCCTTGCAGCCACTATACAATCCCTATCGCCAT
GGATATTGAGGAGGATATCCGTTCTTTACAGCTTGAATCAGCAGAAGACAATAACGGGGTGGTAAATCCAGAGGATGGAA
GGCCGGAAGAGGTCGAGAAATCTGATAAGATGGATGAAGATCCCAAGCAAGAGGTTGAAGCACAGTCTGTTGAGCCTGAG
CCAAAAGTGAAAGATAAGGAGGTTCATCCTGTTCAAGAAGAAGAAGAGGAGCCAGAGACAACTAAAAGGCACTTGAATGT
GGTGTTTATTGGCCATGTGGATGCTGGTAAGTCTACAACTGGAGGCCAGATACTTTTCCTCAGTGGTCAAGTTGATGAAC
GGACTATTCAAAAATACGAGAAAGAGGCCAAGGACAAAAGTCGAGAAAGTTGGTATATGGCTTATATAATGGACACAAAT
GAGGAGGAGAGGGTAAAGGGAAAGACAGTTGAAGTTGGAAGAGCACATTTTGAAACTGAGACAACAAGGTTTACTATTTT
GGATGCACCTGGCCACAAAAGCTATGTTCCTAATATGATTAGTGGTGCATCTCAAGCTGATATTGGAGTTTTGGTTATAT
CTGCTCGGAAGGGAGAGTTTGAAACTGGATATGAGAGAGGTGGACAGACTCGTGAGCATGTCCAGCTTGCAAAAACGCTG
GGTGTGTCTAAGCTGCTTGTTGTTGTTAATAAAATGGACGAACCTACAGTGCAGTGGTCAAAAGAAAGGTATGAAGAAAT
TGAGTCAAAGATGGTTCCATTTCTAAAGCAATCTGGGTACAATGTCAAGAAAGATGTCTTGTTTTTGCCAATATCTGGTC
TAGCGGGTTCAAACATGAACACAAGGGTGGACAAAAGTGTTTGCCCATGGTGGAATGGGCCTTGCTTGTTTGAGGCCCTT
GATGCTATCGAAGTTCCACCGCGAGATCCCAAAGGTCCTTTCAGGATGCCCATTATTGACAAATTTAAGGACATGGGAAC
TGTTGTTATGGGCAAAGTTGAATCTGGTTCTGTTCGCGAGGGAGATTCTTTGTTGGTCATGCCAAATAAGGATCAAGTAA
AAGTTGTTGCCATATTCATTGATGAGGACCGTGTTAAACGTGCTGGACCTGGTGAAAATTTACGGATTAGATTATCTGGT
GTTGAAGAAGAAGACATAGTAACTGGATTTGTCCTGTCTAGTGTTGCTAATCCAATACCAGCAGTTAATGAGTTTGTTGC
TCAGTTGGTGATCCTTGAATTGCTAGACAATGCTATTTTTACTGCTGGGTACAAGGCTGTTCTGCATATCCACTCTGTGG
TTGAGGAATGTGAGATTGTTGAACTTCTACAGCAAATTGATACAAAGACAAGGAAGCCTTTGAAAAAGAAAGTTCTCTTT
GTGAAGAATGGCGCTGTTGTAGTGTGCCGTGTTCAGGTTAATAACTCTATTTGCATTGAGAAGTTCTCTGATTTCCCGCA
ACTTGGGAGGTTCACTCTTCGCACTGAAGGAAAAACTGTTGCCGTGGGAAAAGTGACTGGTCTGTGAGTTTGTAACAATT
TTTGACGGAGGACAGGAATTCGTGCACAAATTAGTGGAGTGGCAGCATTGAGGCATAGTTGACAGCATCAAGTTTACCAT
ATATTCATTTTGGTATTTGTTTTGCTTTTACATGGTAGTATTCATTGAAGAGTTATTTATTGCTGCTGGTGCCCATATAC
TTGTATACGGCCTAACAAGGCCTGGCTGCTTCAGTGTTTTGCGATTGGCTGGGCTGTTTCAAGCCAGCCACTCTCGAGAT
ATAAATTTGAAATGGATGCTTTTAAATTAATCTGCCTTATTAGCTGTGGAAACTGACGACTATTTTAGCCCAACTTTCTA
GTCCCAGTTGACTAGCATATTTAATTTTGATAGTGATAATATTATTTCTTTAAGAGTGATTCATGTTGATGGAATTTTGT
TAAACGAGAAATATGCTAGTTGGGTTCACCAGCCTATGATTTATGATTTGATAATGAATAAATACACTTCAATAGATCGG
A
>c6017_g1_i1
CTCTCTCTCTCTCTCTATCTCTCTGTACAGCCTAAGCTTAAGCTTATCTCTCCCCCACCCCACTTGTTGCCTCTGCCCTA
TGTTATAGCCAAAAGGGTGAGAGAGAAAGAAACACAAACAACAAGCATAGAGAGAAACTAGAGAGAGAAAGAAGTTGAGT
GAGTTTAGAGAGATAGATAAGAGAAGAAGATGATGAACGGTGACTCTCGCAGTGCTCTTGAGGCACAGTACATAAGGAGA
CATCACAAACATGAACCAAGGGAAAACCAGTGCACTTCTGCTCTTGTTAAACACATCAAAGCCCCTGTTCACCTTGTTAG
TTTGCCTTTTCTACCTTACCTTGTTGGACCGATTGTGTTGTAAATTGAGTGTCTTTGGTTGGTGGGTCTGATTTGCTTGA
TGAGGGTGGGATGAATTTTTTTCCTTTTTATTTTTTGGAGATCTGTGAGGTTGTGCTTGTTCTGGGGTGTTTCCTTTGAG
TTTCTAATTTTGTATACTTATCTGGCTGTGTTTATCATGGCATTTCTCTTTTGTTTTTTGTCTTTTTTCTTGAAGATGGG
TGGTTAACTGGCTGTTCTAGATTTTGAGTTATGTAGATGTTGTCAAAGTTGGATTTTCACCTTTGAAGATGCTGGCTTTT
CTGTTGGGTTTTGACAAGATTTTGAATTGCAGTCCAAGTTGCATGTGATCGCAATAGCAGTGGCGATGATCATCAGCAAT
TGCAGTTGTGATGCAGTTGCAGTGACTCCACAAATCTTGACACTGCAGTTTTGACTGCTGCAATTGTAGTTACTGCCATG
CAGTGATTCAAACAAAATAACAGCTTTGAAGTTGCAGCCATAACTGAAGTTTTTTAAAATCATGTGTTTTGGTTATGAAA
TCAGTTTTTCTGGAAGGGTATTTTTCATTTTACTAAGATGTTTCCTTTGAGTTTTGTATGTTATACTCACTTAATTGATT
CTCTTTTGTGTTTGTTCATTTGTTTGTCAAGTCTTCCATAAGATGGAGTTTTCACCTCATGAGATATGAGTTTTTTGTTT
GGTTTTGACAAGATTTTGAAAACAGTGCAGCTTTGTCACCATCTTTGCAGTTGTGAAAAATTGTGAGAAATATGGCCAAT
GCTGCAGCAATTGCATTGGGTGACGGGTTGCAGTGATTTCAAGAATCTTGATGTTGTGGCATAGATTGGGATTATTGTTG
CATGTGATTGCTGTCTCAAAAATCTTGATGCGGTGGCATCACTGTAGTTGCATGTGGTTGCAATAACTCCAAAATCAATG
ATGCTGCAGTGTTGGTCACAATTGCAGTGGAGATGTGGCCAAAACTGTAGTATTTTTAAAACCTTATATTTTGGTTGTCA
AATCAGTTGTTGGGGAAGGGTAATCTTCCTCAAATCTGGTCTTGATTGAGTTTTTCCTAGCATGTTTAATTTTTGAAGAT
GGTGTTTTCTGTTTGTGTTTGTTTGTCAAGATTTACAACAGTTGGATTTTTCATCTCATGACGCCAGTTTTGAATTGTGG
CTGCTGGTGCTGCTTTGTCACCTTCCTTGTTGCTGTGAAAAATTGCAGACAAATATGTTCTGCTGCTGCCGAAATTGTAA
TGGTGTTGCAATTGTTGTGAATTAAAAAATCTTGATGCTGTGACAGCGGAATACAATAACTCCAAAAACCTTGACACTGC
AGTGTCAGCCGCAATTTCAGTCACAATGCGGTTGTAGTGACTCCAAAAGCCATCACACCGAGGCTGAAATTGCGGCTTTT
TGAAACCTTGTGTTTCGGATAAGCCTTTTGGGAGAAGGGTAATCATCATTCTATCAGAAGGTTTTGTTTGAGGTTTTCCT
GTCACAGTTACTTCTGAAGATAAAAAAACACAGTAACCTATTTGAAGGTTTTTCTTTTTGTGTGTATGAATGAATTTGTT
TGTCAAGTTTTGCGAATCAATCCTTCTGGTTAATAGAGGATGTAAGTGGAAAAAGAAGGAAATTTGAAAATGTTGGATGG
GGTGCATGTTACTCAGCAGGTGATGACATGATGGCATAAGGGCCTCTAATTCTTTGTTTTTTTGGAGACTTGTTTTCAGT
ACATCAAGTAATGTGTAAAATTCTCAGCTTTTACCAGATTATCAACCAATTTTATTCTTTTTATGGACTTTTGATGAAGG
TTCAGTGTCATGAAATTAAAGAAATAAGTATATGTGATGATGGCATGCTTTCTTATTAGGTGGATTTTAGCATAGCAGTA
TAGGAAAAAAGTAATCGATTGAAATATAAACCATTTGTTTCCCTTCCCAGGTGTGGTCGCTGGTTAGAAGATTTGATCAA
CCCCAGAAATATAAACCATTTGTTAGCAGATGCATCATGCAAGGAGACCTTGGCATTGGAAGTGTTAGAGAAGTGAATGT
TAAATCTGGCCTTCCAGCCACAACAAGTACTGAGAGGTTGGAACAACTTGATGATGAGGAGCACATTCTTGGCATCAGGA
TTGTTGGAGGCGACCATAGGCTGAGGAACTATTCTTCCATAATAACAGTGCATCCAGAGGTGATTGAGGGAAGACCTGGA
ACAATGGTGATTGAATCATTTGTGGTGGATGTGCCTGATGGAAACACTAAGGATGAAACTTGCTACTTTGTGGAGGCTTT
GATCAGGTGTAACCTAAGCTCTCTTGCTGATGTCTCAGAGAGGATGGCAGTTCAAGGCCGAACCGATCCCATCAACCATT
AAGCATGTCTGGGGGAGAATGAAGTTGGTTCATGATCCATTGCTCTCTGATCTAGTTCCAGTGTGAACATTGGTTGGAGT
ATTCCTTCCATTGTTCCCAGAAGTTTTGGAAGTTTTTTCCTCTGTATCATGGATACAATTCCCTACCATCCCTCACAAGT
TTTGTAAGATGAGATTCTGAGCCTCATGATGGTTGGGGAAAGTTTTTTACCTGCTCTTTTCTTCCTGGATTTTGTGAATG
GTGTTTTGTTACTACAGTTGTCTGTAAATATTTTTGTTGAGACAAAACCAGTTTCTGCACTCTTTCAATTTCATGTTTAG
TTGCAACTTTTGCCAGATCTATGTGCTGGTGCAAGAGAATTCCAAATAGTGGATACTTCCTTGTTATTTTCTTCTAAGTA
GTGTAGCTTTTTTAAGTTACTCGTTCCACCTTCTTCCTGTTTAGGTCTATGTTTTCACAATCAATCAAGTTCTTTATGCT
CTTCCTCTCTCTGTGTATCTTTGAGGAATTTCAAACAAAGATACCGTTTCTTCATGCACTTACTTTGAGGACCTTTTAAG
ACACTTTTATTACATGCACCTTGCTTTGAGGAACTTCAAAG
>c10671_g1_i1
GTGAGTTGTGACAGTCATTGAGCATAAGAAGTATCGCCTCCTTCACTTAGGTGTTTGGCCTTTTCCTTCTTTGAACAACA
AAACCCCAATCTCTTCCTTTGCCTTTCACTCCCTCAACAAACCAACAACAACTACTCCTTTTCTCTTCTCTATTTTCCTC
TCTTTCTTTGGCGATCTCAACGAAGCTCTTCCACTCAAACACACCCTTTAATTATATCGCATTCTCTTACTTACCATTAG
ATTGGACTTTCTCCTCTTCCTCTTTTTCTGGATCTTCAATCTCTCCCTGATTTTTCGGATTTGGGGGATCGAGTTTGAAG
GGGGAAATGGCTGCTTCTTCTGCGTCTCTCGCTGGTGCTTCTGCTTCGGACCTTTTGAGAAGTTCAACGAGCGGTTTCAA
TGGTGTTCCTTTGAGAAGCTTGGGCAAGGGAAGGTTGGTTGTAAAGAGTAGGGATTTTAGTGTTGCTGCCAAGCTGAGGA
AGGTGAAGAAGCATGACTATCCTTGGCCCGCTAATCCTGATCCCAATGTGAAAGGTGGGGTGCTGACCCACCTTTCCCGT
TTCAAGCCACTCAAGGAAAACCCAAAGCCTGCCACTTTGGATTTTGAAAAGCCTCTTGTTGATCTGCAAAAGAAGATCTT
TGATGTACAAAAGATGGCAGACGAAACTGGTCTGGACTTCACTGATCAGATTCAATTATTGGAGACTAAGTACCAGCAGG
CTTTAAAGGATCTCTATACGCATCTGACTCCTATACAGCGGGTCAACATCGCACGACATCCTAACAGGCCAACTTTTCTT
GATCACATCTTTAACATAACTGAAAAGTTTATGGAAATCCATGGTGATCGGGCAGGTTATGATGATCCAGCTATTGTTAC
TGGTATAGGGTTGATAGATGGTAGAAGATACATGTTCATTGGTCACCAAAAGGGTAGAAATACTAAAGAAAATATTCAGC
GTAACTTTGGGATGCCAACTCCTCATGGTTACAGGAAGGCTCTTCGTTTGATGGAATATGCAGATCATCATGGGTTCCCC
ATAGTTACATTCATTGACACACCTGGTGCTTACGCTGACCTTAAATCAGAGGAACTAGGACAAGGTGAAGCAATTGCTCA
CAATTTGAGATCCATGTTTGGTCTGAAGGTTCCAGTTATATCTATAGTTATTGGAGAAGGTGGTTCAGGTGGTGCCCTTG
CGATTGGATGTGCTAATAAACTACTGATGCTTGAAAATGCTGTTTTTTATGTTGCAAGTCCAGAAGCATGTGCAGCAATC
TTGTGGAAGAGTGCTAAAGCTGCTCCAAAGGCTGCTGAGAAGCTGAGGATTACAGCACCTGAATTGTGCAAATTACAAGT
TGCAGATGGTATTATACCTGAGCCGCTTGGTGGTGCACATGCAAATCCAGAGTGGACATCTCAACAGATAAAGAAAGCAA
TCAATGACACCATGGACGAACTCACCAAGATGGACACTGACGAGCTTATAAAACATCGCATGCTTAAGTTCAGAAAGATC
GGTGGGTTCCAGGAAGGTATTCCTATAGATCCTATGAGAAAGGTCAACATGAGGAAGAAGGATCTTTCAATTACTAAGAT
GCCCGATGCTGAACTGCAAGATGAGGTTCAGAAACTGAAGAAACAAATTTTGGAAGCTAAGGAATCTTCTCCCATTCCTC
CAAAACTAGATTTAGATGAGATGTTAAAGCAACTGGAGAAGGAGATCAATCAAGAATACACTGAGGTAATTAAAGCTGCA
GGCTTGACAGAGAGGTTCTTGCAACTACAGGAGGAAGTCTCAGCAGCAAATGCAGATTCTGAAAGTCTTGATCCATCGCT
GAAGGATAAGGTAGATAAGCTAAGGGTGGAGTTTGAAGAGAAATTGCGTGCATATTCTAATCATGGTAGGCTACAGAAAT
ATCTTAAGTATTTCAATGAATTATCTGAAGCAAAGCAGTTGTCAGGTGTAAGCAAGGACACTGTCACATTTAAGCAAGAG
TTGAAGACGACACTTGGTCAAGTCTTGAGTAATCCTAAATTAAAGAAAGAGTTTGAAGCATTAAAGGATGAAATTAGAAG
TGTTGGTGCATCCTCAGGAAGTGATATGGATGAGGAGTTGAAGAAGAAAATCACTGACTTTAACAAAGAGGTAGACTCAC
AGATGGTTACTGCTCTGAAGTCGATGGGCTTAGATGTTGTTGTAAAACAAGATAAGGCCACCGACCCAGGTACAGAAGAA
CTAAAAGAAGAAATAGTAAAGCAAATTGATAGTTTGGTTAACTCATCGGAAGATATTAAGAGCAAGATGCAACTACTGAA
ATTGGAGGTTGCCAAGGCTGGAAAGTCACAAAGTTCTGAATCACTGAATAGAATTGATGCTTTGGTGCTTGAAATTAGGC
GGGACCTTGTAGAGGCCATTGACTCGTCTGGCTTAAAAGAACAGTTTGAAGCTCTGCTGTCTAATGGAAGTCTTGATTCA
GCTGCAGACAGGGTCACCGGTGAGGAGGCGAGAGAGAAAGTTGGTGCAAACTCTACCATTTCTTAATAAATGCAGCTCAT
ATGGTGCTGGCTGCAACAAGTGAATGAATGAAATAGTGGAAACTACACCAGTGTGAGTAATCTTGATACGGTACTATCAG
CTGGTTGTGTATCATTTAGCATCAAGGCCATGTTTCTTAGAAACAGTTTTGGTAATTTAAAGGAGATACCATGTTAGTGG
TGGCTAATATTTTTCTATAATCTTCCAATAGAAGACCAGCAGGGGAATAAAATTAAAAACCATTTTGTATTTGCTTGAGT
CAGAATGTTGCAGTTAAATTTAGATTGACCTTTTGTGTTTTTTCTTATTTTTTCTTTTCCTTGTTCATTTTGCTATTTTC
TTAATCGTTTAAAATGTTAGATTTCACCTTAAATAGTCTTAGACAAACATTGTATAAATTGCTTTAGTTTAAAGAACCAA
TTAAACAATACGAAGTGTGGTGCTGTAATGTATTTTCATTTTCAAGAATGATCCCTACTTTCTAGATGAGCTTTTAG
>c7514_g1_i1
AAAAAATTAAACAGTATAGTAAAGAAAAAATTTAAGACTAATAAAAAAAACAACTCTTTTAACTATTAATAATTCCCATC
AAAACAAAGTCAAACTATATGTAACGCATTGTCTGCAACTCAACCTAAATAAATATAAGAAAACAATTCAAGAAACAGAA
ACATCAAAAAAACACTAGAAAAACAACCTAAACAATGGCATTGGCAGCACTTGCAATCCTGGGCCAGAGATCGGCACACT
CCTTTCCAATTGGTCCAGTAATAGCAGAACCTTTCATTTCACCCTTGGGATTCACGATAACCCCGGCATTATCTTCGAAG
TACATGTAAACGCCGTCCTTTCGGCGCCATGGCTTGCGCTGACGGACGATGACCGCCGGCAACACCTTCTTACGGAGATC
TGGCTTTCCCTTCTTGACAGTAGCCATAACCATGTCTCCAACACACGCTGAAGGCAACCGGTTCAACCTCCCCTTGATCC
CCTTAACTGATATGATGTAGAGGTTCTTGGCGCCGGTGTTGTCGGCGCAGTTCACCGTCGCCGCCACCGGCAGACCCAGT
GACATCCTAAACTTGTTCCCCGCCGATCCTCCGCGACCTCTCTTCGACATTGTTGCGTCTCGGTTGAACTACACAAACCC
TAATCTTGCTTCTTTCTATTCTAT
>c7687_g1_i1
CATATTTTAAAGAATTTATATAAACAAACAAAACATTGAACAATATGATGCCAAGGCAAAAAGCAAGTTATAAAAGATAA
TTTTATTCTAACACTTGTATTAATCAAGTCGCGTGATTACAGTTACAGAGGCACTTTTTAACTCAGCCAAAACCATTAAA
ACATGATTTATGAAGCAACTAGAAGCTTAGAAAGTAGATACAGAGCTCAGCTATTAATGCTTCTTTCTGGCATTGAGCTG
CTTGAACCAGTATGCTGACATCTTGGGGTATCTCTTGAGGGTTTTGAAATCAACATAAACAATTCCAAACCTTGATGTGT
AACCTAACCTCCATTCAAAGTTATCTAGCAAAGACCATGCAAAATAGCCGACCACATTTGCTCCATCATCAACAGCCTTC
TTTAGGTTAGTCAAATAGCCTTTGTAATAGTTTATTCTTGTGGTGTCATGCAAACCCTTGGGGAGAGTCACATTACCCGG
ATCATCCATGCCTACATACATGACAATGAAAAAGCAGAATACTGATGTCACACCAGGCCAAAAATAGAAAGAAAGACAAA
GCGTAAATTAGAAGTTCATTTACTTCGAGGAAACTATTTTTGTATTTAATTTAAATACAAAATTGTCATTTTATTTTCAA
TCTGTATTTTGTTTTCAAAGATCTGTGCAATAACAGTTAAAACCATACAGCCAGTGGTTCCTTGATACTTTTCTGTAAAC
AGTTCAAAACAAAAGTCATTTCATAAATAAAAGTGAAAACAGAAATATTATATAATTTTACCATTTTCAGATAAGATCAC
TGTTGGGTTTCCATAACGTTGCTTTACGTACATCAATGATTTGTAGATGCCCCATGGTACGTTGTAAAGCCAATAAGAAT
TAGCTCTTGGACCAATTGGCACTCCATTCTTTGCATAAGCAAACCCTGCATTCCAATCCATTTGATAGCCTGGGACTTTA
GGTTTTGATTGATGAGGATCGTACATGTAGTAGGTAGTATATTGGTTGATTCCAACAAAATCAATCGAACCCTTCACGAT
TTTAACTTCTTCACTAGTGAATTTGGGGAGTCTTTCCCCAACAATTTCTTGAACTGTCCTTGGATACTCTCCATAAACAA
GGGGGTGAAGGAACCATCCCAAATGAAAGTCTCTGGCTCTTTGAGCAGCATAATTGTCGGCTTTTGATCTTGTAAGAGGC
TCATACCAAACAAAATCCAAGAGAATTCCAATTCTTCCCTTTTGCTTTTCTTGATACTTCTCTCGGTATCTTTGAGCAGC
AGCTGCATGTGACAATATCAAGTTGTGTGCAACAATATAAGGCTCAGTGCCTGAGTTACCAGCTGTACAATTCCCATATT
CTTTTGAGCACCTTCCAGGGGCAAAGAAACCATTATCATAGCCAAGAGCAGCCACCACACGAGGTTCATTAAACGTCATC
CAATTCTTAACTCTGTCTCCAAAAGTCTTGAAACAAAATTCTGCATAATCTGCGAAATCTTTCACAACTTGGCGACCCAA
TAATCCGTTGTACCTCTCCTCAAGTGCCAAAGGAAGATCATAGTGGTAGAGGTTTGCATATGGGTTAATACCTTTTTTCA
GTAAGTAATTGATCAATCTATTGTAGTATGCCACACCTTTCCAATTTACTTTGCCGGTTCCATTTGGAAAAATTCTGGAC
CACGAGATTGAGAACCGATAAGCATCAAAATTCAGTCTGGACATGAGATTTATATCATCTTTGTAGCGATGGTACTGATC
AACAGAAACTTCTCCCGTCCCATTATTTGCGACAATACCGGGCTTTTTGATAAAAACGTCCCAAATGCTTGGGCCGCGAC
CGTCTTTGTGGGCCATACCCTCCACCTGATACGCAGACGTCGCCGTTCCGAATATGAAGCCCTTGGGAAAAACCTCTCTG
CTCAAACCTCCGGTGTCGAAATGCACCGTTTCGGGTTCCACGGTGGCATCTGCAGCCGCGACGCAGCGGACAACCGCTGC
CGCAGCGATGAAGAGCGAAAAGAGGAACCACGAACGGTGAAATGGAGCGAGAGAGAGCATATCGGAGCCCTCACAGCACA
GCAGAAAAGAGTGTTTGAGTGAAGAAGATAATGGCAGTGATGAGATGAGTGAGATCGATTTATAGGCAAAATTTGTTGAT
ACTGG
>c4986_g1_i1
ACGACATTTCATTTCATAATAATTTATAAATCATAGTGCCACATTCATCACACTCAGTTTTCTAATTTCTACAAGTCAAA
AACTTCCAAGCTTCTTGGCTGCTCCCTGAGTTCTTGAAACTTCAACTTTAACAAGGTTCTGGAAATTCACATATACTACC
ACTCACACGAATCCATTACACTTAAATCTTTCATATTCCACGAATCAAATGACATAAATGGTTTCATTTAATCAACAAAA
TTTGCATTAAATATTCTAAAAGTTTATCTTTCATCAGTCACTCCATTATTGTCCACTTGGTGTGTTTGATTTGCCTAGTG
CCTACAGTGAGCAAAGCTAGTTATGGATATTCAATTCAAACCAATGAAAGTTCATTTCCAGATAAAGCAATCTCATTGGA
AAGCAACAACATTCTGACAAGCATTTTCATGGTGCAAGGCTGAGTTTTCCACAGCCATCTTATTGACAAACAAGGGTAAA
ATGGTAGTAACTCTTATATACTATTAAGTATATCGCATGACAAAGGGTGTCACAAATCACAACAATAACTAGCAAGCTGC
AGGATAGACATGGCTGATTTCGTTGTTATCCAAAGTGACTTTGGAAATTCGTTCATTCGGTACCTGATGCAATGTTTCTT
CTTCCTCCTTCTCTTCATGATCACCCTTCACATCCAAAAAACTGGGTTGATTTGTCGAAGATAAAAGCCTAGCCCACATT
CTATCAGTTATCACTACGTGGTTCTGTCTCTCAGTGATTCTATAGAAGGGTATATAAGTTTGTCTTCCATTGACAAGTCC
ACTAGTATAGCCAGTGTAACCTGCCATTGCTCCATGAACAGCACTTTGAGCAAGAAGTGTGCAATACACGTTATCAGAAG
CATTGCTTGGAATAGCTCGGATCATGTAAGTTGGATCTATGTATTTGAGAGTTATGGGTAGTGTCTTCTGCTCAGCAAAA
TGATCCCTAATCTTTTGGGATATCCATAGGCCAACATCTTGAAGAAGCTTGTTTCCAGAAGCATCCTGTGTGCCCATGGA
CTGCACACTCTCAGAAACAAGTTCTTGTCCTGCTCCTTCAGCAATCACAATAACCATGTGCCCATTTTCCTTGAGTCTTT
TCTCTATATATTCATAAAGTCCACCAGGACCTTCAAGGTAAAAGGGTGACTCTGGAATTAAGCAACAATCCACATCTCGA
CTTGCAAGAGTAGCATGCATTGCAATAAATCCGCTGTTTCTACCCATCAACTTGACCACACCTATGCCATTTTCAACACT
TTCAGCCTCAACATGTGCCGCATTTATAGCTCGTTGAGCCTCCTCAACAGCAGTGTCAAAGCCAAAGGACTTGTCAATAA
CCGGGATATCATTGTCTATTGTTTTGGGGATTCCTACAACTGAAACTTTGAGACCACGCCTTCTAACTTCCTCAAAAATT
GCAGATGCACCCTTCTGAGTTCCATCTCCTCCAATGATATAAACCTGATTGATTCCCCGATCTTGAATACTGTCAACTAT
CTTTTTGGTGTCATGTCCTCCCCGTGATGTTCCGAGGACAGTCCCCCCACGCTTATGTATATCATTCACACTCTTAGGAG
TTAAAGTGATTGTGTTGCGAGCATAGAAACCCCTGTATCCTCCATTGATTCCCAGAACTCTTTTCACGCCATACATATGG
TTCAAGCCACATACTAATTCCCTAATGACAGTGTTGAGCCCGGGACACAGACCCCCACAAGTAACAATGGCAGCCTGAAC
TTCATCTGCTTCAAAATACACCTTTTGACGAGGCCCAGCGCGCCTAAAATGTACCCCTCGTGCACCATCTTTGTGAACAA
CGACCTTTTGAGGAACGCTGTCATCCACATGCACAAAGTACTGCTTAACAACTGAATAAGCAGGGTTGTCTTGCAAAGGA
TTTGGGTATGTTTGGAGATTAGGAATGTAATCGGTGAAATGCGGAACATCCTCGAGGATGTAACCAGCTGTGCCGGTGAC
GACCTTAGGGTCGGAGTTGGCAGGTGAAGCCATGGCAGCGCGTGATCGCGATCTGGCAGGTTCGGAACCCAGCTTGGGAT
GAAGGAAACCGTTTTGCTTGGTGGTGGGGTTTTCGTCGGAAATAGAATTAGAACTAGAATCCATTCAAAGGGGGTAATAG
GAGTTGAAGAACAGAGTGATCATATTTATAGTAAACGGAGTTGACCGAAGGAATCAGACACCAAGGTGGAATTTTGATTT
TATGTAAGAAATCAATGATGAAGGGTCATAGC
>c10671_g1_i2
GTGAGTTGTGACAGTCATTGAGCATAAGAAGTATCGCCTCCTTCACTTAGGTGTTTGGCCTTTTCCTTCTTTGAACAACA
AAACCCCAATCTCTTCCTTTGCCTTTCACTCCCTCAACAAACCAACAACAACTACTCCTTTTCTCTTCTCTATTTTCCTC
TCTTTCTTTGGCGATCTCAACGAAGCTCTTCCACTCAAACACACCCTTTAATTATATCGCATTCTCTTACTTACCATTAG
ATTGGACTTTCTCCTCTTCCTCTTTTTCTGGATCTTCAATCTCTCCCTGATTTTTCGGATTTGGGGGATCGAGTTTGAAG
GGGGAAATGGCTGCTTCTTCTGCGTCTCTCGCTGGTGCTTCTGCTTCGGACCTTTTGAGAAGTTCAACGAGCGGTTTCAA
TGGTGTTCCTTTGAGAAGCTTGGGCAAGGGAAGGTTGGTTGTAAAGAGTAGGGATTTTAGTGTTGCTGCCAAGCTGAGGA
AGGTGAAGAAGCATGACTATCCTTGGCCCGCTAATCCTGATCCCAATGTGAAAGGTGGGGTGCTGACCCACCTTTCCCGT
TTCAAGCCACTCAAGGAAAACCCAAAGCCTGCCACTTTGGATTTTGAAAAGCCTCTTGTTGATCTGCAAAAGAAGATCTT
TGATGTAACTTCTAAGTTAATCTGTTTGTGTCTGTGTTGCTGAGTGCTTTGTTTGCTTAGAGTTAAGTTGTAGTAATTGT
CAGATTCATGGAGGTTGTGCTGAATGAGAATGGCTAATAGGAATGCATTTTATGGTTGGAAACAGGTACAAAAGATGGCA
GACGAAACTGGTCTGGACTTCACTGATCAGATTCAATTATTGGAGACTAAGTACCAGCAGGCTTTAAAGGATCTCTATAC
GCATCTGACTCCTATACAGCGGGTCAACATCGCACGACATCCTAACAGGCCAACTTTTCTTGATCACATCTTTAACATAA
CTGAAAAGTTTATGGAAATCCATGGTGATCGGGCAGGTTATGATGATCCAGCTATTGTTACTGGTATAGGGTTGATAGAT
GGTAGAAGATACATGTTCATTGGTCACCAAAAGGGTAGAAATACTAAAGAAAATATTCAGCGTAACTTTGGGATGCCAAC
TCCTCATGGTTACAGGAAGGCTCTTCGTTTGATGGAATATGCAGATCATCATGGGTTCCCCATAGTTACATTCATTGACA
CACCTGGTGCTTACGCTGACCTTAAATCAGAGGAACTAGGACAAGGTGAAGCAATTGCTCACAATTTGAGATCCATGTTT
GGTCTGAAGGTTCCAGTTATATCTATAGTTATTGGAGAAGGTGGTTCAGGTGGTGCCCTTGCGATTGGATGTGCTAATAA
ACTACTGATGCTTGAAAATGCTGTTTTTTATGTTGCAAGTCCAGAAGCATGTGCAGCAATCTTGTGGAAGAGTGCTAAAG
CTGCTCCAAAGGCTGCTGAGAAGCTGAGGATTACAGCACCTGAATTGTGCAAATTACAAGTTGCAGATGGTATTATACCT
GAGCCGCTTGGTGGTGCACATGCAAATCCAGAGTGGACATCTCAACAGATAAAGAAAGCAATCAATGACACCATGGACGA
ACTCACCAAGATGGACACTGACGAGCTTATAAAACATCGCATGCTTAAGTTCAGAAAGATCGGTGGGTTCCAGGAAGGTA
TTCCTATAGATCCTATGAGAAAGGTCAACATGAGGAAGAAGGATCTTTCAATTACTAAGATGCCCGATGCTGAACTGCAA
GATGAGGTTCAGAAACTGAAGAAACAAATTTTGGAAGCTAAGGAATCTTCTCCCATTCCTCCAAAACTAGATTTAGATGA
GATGTTAAAGCAACTGGAGAAGGAGATCAATCAAGAATACACTGAGGTAATTAAAGCTGCAGGCTTGACAGAGAGGTTCT
TGCAACTACAGGAGGAAGTCTCAGCAGCAAATGCAGATTCTGAAAGTCTTGATCCATCGCTGAAGGATAAGGTAGATAAG
CTAAGGGTGGAGTTTGAAGAGAAATTGCGTGCATATTCTAATCATGGTAGGCTACAGAAATATCTTAAGTATTTCAATGA
ATTATCTGAAGCAAAGCAGTTGTCAGGTGTAAGCAAGGACACTGTCACATTTAAGCAAGAGTTGAAGACGACACTTGGTC
AAGTCTTGAGTAATCCTAAATTAAAGAAAGAGTTTGAAGCATTAAAGGATGAAATTAGAAGTGTTGGTGCATCCTCAGGA
AGTGATATGGATGAGGAGTTGAAGAAGAAAATCACTGACTTTAACAAAGAGGTAGACTCACAGATGGTTACTGCTCTGAA
GTCGATGGGCTTAGATGTTGTTGTAAAACAAGATAAGGCCACCGACCCAGGTACAGAAGAACTAAAAGAAGAAATAGTAA
AGCAAATTGATAGTTTGGTTAACTCATCGGAAGATATTAAGAGCAAGATGCAACTACTGAAATTGGAGGTTGCCAAGGCT
GGAAAGTCACAAAGTTCTGAATCACTGAATAGAATTGATGCTTTGGTGCTTGAAATTAGGCGGGACCTTGTAGAGGCCAT
TGACTCGTCTGGCTTAAAAGAACAGTTTGAAGCTCTGCTGTCTAATGGAAGTCTTGATTCAGCTGCAGACAGGGTCACCG
GTGAGGAGGCGAGAGAGAAAGTTGGTGCAAACTCTACCATTTCTTAATAAATGCAGCTCATATGGTGCTGGCTGCAACAA
GTGAATGAATGAAATAGTGGAAACTACACCAGTGTGAGTAATCTTGATACGGTACTATCAGCTGGTTGTGTATCATTTAG
CATCAAGGCCATGTTTCTTAGAAACAGTTTTGGTAATTTAAAGGAGATACCATGTTAGTGGTGGCTAATATTTTTCTATA
ATCTTCCAATAGAAGACCAGCAGGGGAATAAAATTAAAAACCATTTTGTATTTGCTTGAGTCAGAATGTTGCAGTTAAAT
TTAGATTGACCTTTTGTGTTTTTTCTTATTTTTTCTTTTCCTTGTTCATTTTGCTATTTTCTTAATCGTTTAAAATGTTA
GATTTCACCTTAAATAGTCTTAGACAAACATTGTATAAATTGCTTTAGTTTAAAGAACCAATTAAACAATACGAAGTGTG
GTGCTGTAATGTATTTTCATTTTCAAGAATGATCCCTACTTTCTAGATGAGCTTTTAG
>c2663_g1_i2
TTCACAATCAAGTACTGGACTCTTTCATTATTGAAAAAGTACAGACTTTGAGGTCACATTGATGATTAGAATTTAAAAAA
GTATACTAAGTAGGAAATAACACAGCAACTTTCGCAAGCACAAACTATTAATGAACACATTCAAGGACATTGAACGTGAT
GTCCTACAATTCATTTTGCATAATTGAATTGAAACACCAGTGTCAAAATTTGCTGAAACAAGCTAATGCAATACCACCAA
GCAAAGCTCAGCATCAGTAAGGAATGATCTGTAAAATTGCATTAAATTGACGCAATCTACATTAACTCCTGTTAGAAAAA
CAAAGCTCCACTACAATATACAACGGGCAAGAGGGCAAAGCATGAGGTGAAATAATTGCAAGGGCGGTAAATGGACGGCA
ACTTAATCCTGCTATGCTCTGCAACGTCAATGTTCAATAGTTTGAAGGATTATACATATTCATCTATACCGTATTGAAAA
TTATATGACGACGCGCTGTACGCCAGTGCATCAATGAAATCTGACTTTCTCTTTACCATCAAAGAGGTTCAAGGGAACCA
CTTTTCAATCTTTCCATCCGCGCTTGAAGGCCAGACAGCGCCTTCTCATCCATAGGAAGTACCCCACCGTGCAAAGTATT
CTCCGTACCAACATGCTCTGCTGTATGAGGAATCTGACTAGGAGGAACTCCATGATTCAAGTTGTCATTTGCACTCGTTA
AGTGCCTACCAACAGATTCTGTACTTCCAGCAGCTGCTGCTAATTGCATACTCTTCATCCTCTCTCTGATTGCATCCAAC
GTACCACTGGTTACTCCTGTCATAAATCTATCATTTCTTTGGTCACCTAATGTATAGTCAGAATTTAATGCTCTAGACGT
AATGGCATTCGCAGGCCTATTCTCCTCACTGTATGATGGGGGTAAATTAAAATTTGTTGGGTCAGGTTTCACATTTAATT
TAGCATCACCCAATGGATTTGCATTTACAGGTGAGAGAGGTGCAAAATCAGGGGAAGATATGTTTAAAGATGCTGGTGGA
GGAGTAGGCATAGGTAAACTCGAGGGAGTTCTTCCAGCTGCAGCATTCTTTTCCATCTGAGCAAGACCATCTCTAATGTA
GGTTCGAAAGGCCTCGCTAGCATTTTGAAGCTGAGCAAATATGTCAACCTTAGGGTACAATTGGGTAATCCGATATAGCT
CATATAGACCAATTGTGCAAGTTTGCTTCTCCCCAATCTTCTTAAATATAGCAGCCAACTCTTGCTTTAACTGGGCATCA
GCAGAATGGGTCCCCGAGGCCGAATTATTGGTTGCTGAGTCTCCCCAATGGTTTTGTCCCCCAGGTCCAGATGCAGTCAA
CATTCTTGCCGCAGCCAAAGTCTCAAGATTAAGTTCAATGTATGCAAGGATGATGGGTTGAGGTTTTGCATCAATAGGAA
CCATTGAAAGATGACCCTTTATCGCTGCACCACGAAGCTTGACAAGTTCATGCAGAACAGTTTTTACCATTCGTAAAGGT
TTGTCATCAGCACCAGCCCTTCTTCTAATTTCTTCCATTCCCAAGTCTTGCAGGTACAAATGGATACTTTGAAGAATGCG
ATCAAGGTCAACATCATATATAGTACTCTGAAGGACCTTAGTAAGCTTGATAAGGCATTTTACAACTAGATCAGAAAACT
TCTGATTTCTGGAAGCAAGTGACTCGTTTGATGCTGGTGAAGGCCATCTGGATGGATCTAACGGCCGTAAAAGATTGATT
AAGACAACAAAGGAAGAAGTACGATCTGCATTATCCAGAATCTTAAGCATCAACACATTCAATGCTTTCAACAGTTGACT
TCCATCTTCCATATGAGGAACCCTGCATGAGAGTGTTAAGCACATATTTACAAGATCGTGACGAAGCCCCAGTCAAATTG
AAGTCAAAGGTTCTTGCAACCTTATTTGCAAGGCATGAAACTAATCTATCTGCATCTTTCACAAGTTCATCCATAACAAT
ACCGTCTGGGTCATTAGAGACCTGACCTAACTCATAACAAATAACTTTCATTCCATCAACAGACTGTTCAGGAGATCCAA
AAGAAATTATATCAAGTGCTTCATTCCAATCTGGGGGTCCACTAGCAACAGCGGAAGAACGGGAAATCAATTGTCTCTCT
ATGTTACTATCAGGTTGACCATAATTTTTCCTCAATATTGGACCAGCAAGAGATCTAGACATCTCTCCACTTTGCTCTGC
AACATCAGACCCATTTTCCCTGACTGAGCGTCTTAAAATGGCCCTTGCTTCACCAGGCTTCCCTTCCTTCTTCTTTTCCA
TCTCCCGTACCTTCCACTTGAATCTATCATCTAACATGCTTCTTTGAGCATCTGAAAGGTTTCCAACAAAATCCCAGATG
TCATTACCTAGAATCTTATAACAAGTAGCTAATGTATTTAATGCAGCTTTCCTAGTTTCACCATCCCGTTCTGCTGTCAA
ACTAGCAACAGCTTGCAATGATTTTAGCTGCCCACCAATCTCAGCAACATGATGATCAATGATAAATCCAACCAAATCAA
CACATTCAATTCGAGTTCGATTATTCTTGGAACGCAAACCCTCTAATATATAGGGGAAACATTTAGAAACTGAATATATG
GCAACAAACTGTTTGGTCAGCTCGCGCATTTTTTCTCGTACTTTCTCAATGTTATGCCCTAACTTCTCTACAAGGCATGG
AAGAAACACTGCCACTTCAGATTCTGTCAGAGTGTAACCCTCCTCCTTCAAGGTGTCAAGCAGTTCTGGAAGAAATTCCA
GCACCTTCAATAGACATGTTGTGTTTGACTTGCAAAACTGTAACACAAACCACCTCAGAAGAATGTCCAAAACTTCTATT
ACTTCCTTAGCAATGGAAGGAAGGGCCTTCTGTAGCATTTGAAGTCCATCAACTTGCTTCTTAAAATCTGCACTTAAGAG
TCTCCTATGTAAATCCTCTCGGAAATACTTCATCATATCATTCTCAAGATCTTGAATTTGCTCAGGACGTGGGTCCTCAA
ACTTACACCTTCGAACCACCATTCTCTCCCTATCTTCCTTATTTGAATCCTTGATATTTAACAAAGCTTGAGACTGTACC
ACTATATCTTGAACAGATATTGGTTCAGATTTAGTGCCTTTTGTTGCCACAGCTCTCGAAGATGCAGCTCTATTTCCATG
TTTTGAAACACCATTAACAGTTGATTTCCCCCCCTTCAATTTTGCTGGTGCACCCACTGAAACCGATTTGGCCACCACAG
ATGACTCTTGAAAAGCTCCATATGGTTTCAACTTCTCAAGAACCAGAGTCAGTGCTGGTCCATGAATGTCTTTAACTATC
TTTTCAATCATTTCATGTCCACTAACTCTCAGTATCTCATTAATGCAAGCTTCTGCTGCCTTGCGAACATCAGAAGATTT
ATCTGTCATTGCGGAAGAGGCAGGCTTCAGCAGTTGTGCAGCTTCAGCAAAACTACTTAACCCAGAAAGTTGCTTAGATA
ACCAATCAAAAAGATCCTTACGCCCATCCGCACCAATTTTAGAGTCCACCAAAGCAATTGCAATATATGGAACCATTTTA
TCAAGATGAACAGCAGCCAGCCAAGAATCTAAAGTATTCAGTACGCATTCTCTCATGTGCTTCTTGTTGTCACCAAGACA
TTTCAATATATCAGACAGAATACCCTTGCTGGCCTTCTCTACAACTTGCCCCATTGCAGATGCAACATTGCCAATGGTTG
TCAAGGTAGCCATGACGATGTTTTTGTTGCTATCAAAGAGTCGTCCCCTGAGAGCTCCAAACAACTCACCAATTCCAGTT
GCTTGAATGCGCTTATTAGCCTCTTCCAATATTTTGTTTACAGCATCAACAGACTCCATACGAACCTTCCAATCAGGGCT
TTCCAAGCTCTTCAGAAGAGTTTGAGTGATCTTTCCACTGATGTCTTCACGAGGCAAGCCATCAAGTCCACCAGCAACAA
CAGATGAAGAGGAATCCGAAGCCCTGACAGTTCTCTTGGTAACTACAGATGCTCCCTCAAAAGGATTCTTCTCATACTCC
GTATCAAGGGCACTAAGCAGTGCAGGCTTTACATCAGTAAGAAACCCTTTAATGTCTGGACCAACAAATCTATGCAAAAC
ACCCAAGAGCTTAATTGATGCATTTCTAGTAGCAGCAGTACTTGACTGCAGCCCAGTGTCTTTAAGAAAATCAATTAAAT
CCTTAAGCTTAATATGAGAAACACCAAAATCCTCGACAGCAGAAACCATCCACAAAATTCCCTCACTGAGAACCTTAGGA
TTCTTATGCTCCTTCATGATCTTGTAAAGTCTTTCCAAAATGAATCCTGGACCAACAGCTTCACACAAAGTAGTCAGGCA
TTTCATTGCATGTGCACGTGTCTTAATATCTGCAACACGTTCACTTAATCCTGAAATACAAAGTACCGCACACTTCTTTG
GAAATTTTGCTGCAGTCGAACCTATATGATTGACCACTTCAATAACCTGCTGCTGAACCTGAACATTTTTCTCGCCCCAT
CCAGGTAAAGTGCAGAGTAAACGAATCAAAATTTCTGCTGATTGGTTGAGGTCCTGTAAGCTTTCTACCTGCTGTTTCAG
TGAAGAAATGGCTTCTAGACGCTCTTTCCACACAGCACTTTTCAATAGAGCAATAGTATCTGACTGTATAAGAGAACCTA
TTCGACTTTCAATCTCTTCAAGACTCATCTCAGTAGGCTCAACATCCTCAGGTGGTTCAATTGATTTTGAAGCCTTCACC
TGTGCAACTCCATCAGTTTTTTTGTTTGTGCCAGACTTTACAGCCCCTCCTGCTTTCTTAGTGACAGGAGCTGACTGAAC
AGGTCTCTTTCCACTAAGCATGCTAGCTGCTGACCTTTTGACAAATGAACTTTCAGAGGTCTCTGCAGAAGATGCACTTG
CCCGGGTATTTTGCACAGAAGCTGCAGAAGAACCAACAGGCACAGCATCCTCAGAACCTGAAATCATTTCCGAAAGCTTC
TTTCTTCTAACATCATCAAGTTTCTCCAATGACCTCTCCAGAGGTCTCATACCAACCAACTTAGCTATTGCAGCCAATGC
TGAAAAGGCGGCATCCCTGACTTCAGGAGTGCCATCGTTTAGGCACTCCATACAGATTGGAACATAATCCTTGTGCACCT
TTGTAACAACACCCTTGTTACTTGTTTCAATACAAAATGTCACCCAGGTCAAGGATAACGATCGCACAAGAGGGACTTTG
TTTTTTGTGGCTGTCTTGACATCTTCAATGATATCTATGAGGCTGATGCATCCAGCTTTATGCATCGCTTGAAGAGTCTG
TATCAATGCCTCAGCCAAAGCAGGTTTTTTTTCCTTCAACTTTTCAAGCAAAACAGGCAATAAAAAGCGAGAACTCGCGG
AAAAATGAGTTCTTAATCCACGAGCAAGATTGCCAATAGCCTGAACAGCTTCAACTGCAACAGCAATATTCACATCTGTA
ATTAGCTTCTTTAAGGTCCGACAAACTTCAGAGAAATCACCAGGAGAAATTCTTTTAGTTGATGCAAGCTTTGTTAGCTC
AGCAACAGCTTCCTTCCTTTCAGACCATTTGGTGGCTTTCACTCCATCCCAAAATCCTGACTTCTCCAAAGGAGTCAGTA
TATCAACAGGATCAACAAGTTCATATTCATCAATTTCTTGAGGAGCATCATTCCCAGAATCTTCAGTAGGGCCAGGACCC
ACAACCTCTGACACAGCTTCCTGTTCAGGTTCCTTGTCTTGCTCAGATCTTATTTTACGGGTTGGCTTTGCTGCTCCAGT
AACATTTACAAGTTCTGCTTCTAGCTCTTTTTTCATAGTATCTCTCATTTTCTCAAACAAAATTGACTTTACACTATCTT
TACCAATCCAACGGCAAAGCTCGAGGGTCAACCCTTTAGAGGATGCACGAACATTTTGATCTTGATGATCAAAGAGTTCT
GGAAGCATCTTCAAAAGTCTTTTTGGGGGCACAATTTTTGCTCCAAATTCACTTAAAGCTTGAAACATAACATCTATTGC
AGGTACCACCGCTTTAGCAACTTTGTTTTTTATTGCTTTCTCCATCGCATCCAGAAACGCATCCACGGCCTCCAATTCCA
CCCATAACAAAAACACTGCCTGAGCCTTCTCTACTGTCTTTGGCCTTCCCGTCAGACATTTAGCCACAACCGCATCGCAG
ACCTCCTTCCCGTACCTCCCAGCGTCGGCATCCGCAGCTCGCAAGTAAGCAATCAAAGCATCCAGCGCCTTCTCCTGCAC
CGGCGCATTTGAATCCGCCACTGTCTTTTTGAAAAAATGTCCGAATTCGCGGATGCGAGAGTCCTTAGGATCGGTGATGG
AGTCGCAGAGCGAGGCCAAATCGATGTTCGCCTCGTTGCGCACTTTCCAATTCTTGTGGAAGAGGCGATCCTCCCATGGC
AATTTTTTGGCCTCCTTCAACAACTTCTCTTCCTCCGACATTGTTATTTCTCTCCTATCAAACTACAATCCTCAGGTCTC
AAGCCTATCGATCTCCGCCGAATCCTATAGAGAGAAAGAAGAGTGTGCGTGATTGTTTCGGTGTGTGTTCGGTGATATTT
TGGATTTGGGAGAGTGCCGGCGAGAGGGAAGGGAGGGTGGGGGATGTAGAAGAAACGGTGAATGACCGTGCAAAGGCTTT
TGTATATTTGCTTCAAAAACACAACAGAGAGAGAAAGAGTATGAGAGGAGGAG
>c3768_g1_i2
AGGAGACAAGTGCATGAAGCACAACCTTTCGTAGGGGGTCCGTAGAATAATTTAATCTTCTGGATTGTTCATTTAAAGGA
CTTCGCCATACTTAAATTCGTCAAGGCAAGCAGACACAGTGGAATTATAGTGTTGTGGTAGAGGAAGAAGAATCACTGAG
AGCATCATGGCGAGAGTAGGTAGAATGAAGTTGGGTTCTCAAGGGTTGGAGGTGTCTGTGCAGGGATTGGGGTGCATGGG
AATGTCTTGGAGCTATGGTCCTGCTAAGCCAGAACCTGATATGATTGCTCTTATTCACCATGCTGTTCAAAGTGGTGTAA
CTTTTCTTGACACTGCTGACATCTACGGTCCTCACACCAACGAAGTCCTGTTAGGAAAGGCTCTGAAGGGAGGGTGGAGA
GATAAAGTTGAATTGGCTACCAAGTTTGGAATCAAAGATACACCTGAAGGGAAAAAGGAGATACGAGGTCATCCAGAATA
TGTGAGGGCTGCTTGTGAGGACAGCTTGAAGAGACTCGAGATCGATTGTATTGATCTCTATTACCAACATCGTGTTGATA
CTCGTGTGCCTATTGAAGCCACGGTTTTCACCCTTTCTCTGTGCTTTGCTCTATTTGTCTTTTCTATATTTGGCTACACT
AATAATATGCTTGTAGGAAATTTTAAACTCTTATGTATTTTGACATCATGAAATTTGTGTTTGACATGAGATATGATCAT
TTGCTCACATATGGAAAAGGATAACCTATGATGACTTCAAGTTTTTGCCTTGCTTTTGCATTGTAAGGTTGGGGAGCTCA
AAAAACTTGTTGAGGAGGGAAAGATAAAATATATTGGTCTGTCTGAGGCCTCAGCCTCAACAATCAGAAGAGCACATGCA
GTTCATCCGATAACAGCAGTGCAGTTGGAGTGGTCGCTATGGTCAAGAGATGTTGAGGAAGAAATAGTTCCAACTTGCAG
GGAACTTGGCATTGGAATTGTTGCATATAGTCCTCTTGGGCGAGGGTTCTTGTCATCAGGATCAAAGCTGCTTGAGAATT
TTGCACCGGATGATTCCCGGAAGAATCTGCCCAGATTCAAACCTGGAAATGTAGAGCACAATAATATTATATTTGATAAG
GTTAAGGAACTGGCTACAAAAAAGGGATGTACTACATCTCAACTTGCACTGGCATGGGTTCATCACCAAGGGAACGACGT
GTGCCCAATACCTGGAACAACCAAAATTGAGAACTTTAATGATAACCTTGGGGCTTTGTCTGTCAAACTAACACCAGAAG
AAATAGCAGACCTTGAGTCCTTTGCTGCTGAAGATATCAAGGGTGGTAGATACATGGAAGGGGCAAATACATGGAAGACT
GGTAATACTCCACCACTTTCTTCTTGGAAAGCTCCATGATCAAATCAAGTGCATTGCTTAATGCTTGTACTATTGTATGA
CTCTGCTAGTAGTACCTCGTGCATTTGCTGCTTAAATAAATTTATCTGTTTTGAACTCTTCTAGTTTCTAGCAGCAGCTG
GTGTCTTTTCAGGGTGGTTTAAACTCTGTCAGATGATTCCATATTGCTTCAGTTGTGTACACTTATAATTGAGTTCAGAC
AAATAAATGATTATGGCTTTGCGCTCTGAAATTCTTAGCAATTGATTCTAGAATCTAGAATTATTCATACCAGATGTGGA
GGACGAAACTTCTTATATATTTATATAGAGAAACATACTAAATGAGAACAATTTTTATCATCAGAAGTGCAT
>c3648_g1_i1
GGCATGGGAAGAAAGTGAAAAATCCAAAGCAGAGAATAAAGCCCAAAAGCAGCTCTCTGCTGTTGCTGCTTGGGAAAACA
GCAAGAAAGCAGCTCTTGAAGCTCAGCTGAGAAAAATTGAGGAACAATTAGAGAAAAAGAAAGCAGAATATGCTGAAAAA
ATGAAAAACAAGATTGCCTTAGTTCACAAGCAAGCAGAGGAGAAGAGAGCACTGGTTGAAGCCAAGCGTGGGGAAGAAAT
TCTGAATGCTGAGGAAACAGCTGCAAAATATCGTGCAACTGGAACCACTCCAAAGAAGGCCTTTGGATGCTTTTAATTTT
CATTTTTTTGTTGTTGTTTTTTTGGTCTGATCATGTCCTAGCAATTATTAAATTTTGTCTATAATTTTTCTTGTTTGCTT
TCAAATGTCGTTTGTGTGTAAGAAATGGAAAAAGGTAACATTATGAAAGTTTGTGCAACAGATCTTCTGCTAAGATGAAG
TGTTACATGCTCTTTATTCATTTGTTCCATGAAGTCGTTATATAGTGTAAACATTATTACACCATCAAATCATAAACCAC
CAATGAATCAACAATGTTAACGAAAACATTGTTGTCTATTTCAACATGTATCTGAGAAATTTATAGAAAACATATTGAGC
AAAGAACTAGCTTACACAGCATATCCATTAAACTCTACGCAATGTCATTAGTTACTAGTTCGTCTTCTGATATACCAAGT
CTACAAAATAGCGAATAAAAG
>c6966_g1_i1
GGGAAGTTGAAACGGGGTAAGCAATAATAATTAAGACATCTACTTCTATAGTAAAAATAGTGATACAAATCAGTTTGAAA
TGAACAACCAAATTTGTAACATTCAACTTCCATTCGTACAAGAGGCAGGGGTGAGCTTTCCTCGAGAAAGAAACTGGTAA
GGTATTACCAGTGTTTAGACGTAGTCTCAATATTTTTCATCCCCACAAACAGTTGACCAGTGTCTACTTCTTGAATCCGT
AAAAACTCCCAACTACCAAAATCCTCTCTTTTAGATATGGATGAAAGTTTAAATCTTCAAAACCTCCTGGGCTTCGAATC
TGCTAATGAGACTCGTATAGCTCTGCCATTCAAGTCCACACCATCCAAGGACTCAATTGCACTACTGACTTCATCGGCAC
TACTGTAAGTCACAAATCCAAAGCCTCTTGATCGTCCACTGTCCCTGTCATAGACTACCCTTGCTTCCACGACATTTCCT
TGTTCCCGAAACAATGACTCCAATGCTACATGGTCAACACCCCAAGCAAGATTACCCACATGGACTTTGTTTTTATTATC
TGAAAAATCACCACCACCTCCACCACCACCTCTGTTAGAACTTCTAAGACGAGATGAACTTTCATTCCGAGCAGGGGGTG
GCCCAGCATTCACTCTAAGGGCCCTTCCATCCAGTTCATATCCATTGAACTGCTGAACAGCCGCTTCAACCTCCTCAACC
GAAGACATTGTCACAAACCCAAACCCCCTGCTTCTCCCAGTCGTCTTATCATAAATCACCTCGACCACCTCCACAACCCC
AACGCTTTCGAAGAGCTCTGCGAGCTGCGCACTGTCGACACTAAACGGAAGGTTGCCAACAAAGAGCTTAAGGTCGGGGG
AGAAGCCCTGGGCGGTGGCAAAGGTGTCCTCTTGCTGGTCGTAGTCGGAGGAGAGGGCGACGCGGGGAAGGAAGCGGGAG
GAGAGGGAGAAAGTGGGTTTGAGGAAAACGGTAGAAATGGAGATGGGTTTGGCGTTAGGGATGAGGGAGAGAGAAGAAGA
GAAGCATTTGGGAGAAGAGAGAGGATGCTGTGTTCTGAGAGTGAGAGTTGGGAGTGCAAGAGAAGTTGCAGAGGTAGACA
TTGTAACAGATAAGGTTTTGTAAGAAAGGAGAAGAAGTAGGGTTTATGTTTATGAAGGAATGGGAGAGTTTAGGTGAGTG
AGGAGTGTGATATTTATTGGCAACAAAAAAGAAAGAGCATACTGATAAGGTTTATTTATCATCCATTTACTACTACTTTA
TCCTTCATCTTTTTCACTTTTTCACTCTGCCTCAGACAGATATTTTCT
>c2391_g1_i1
CAGAGGAATAAGAGGGATCAGGATCGAAATAAACTTGTGAGTCGACTCAATCCAAAGCAAACCCTCGCAAGTTTTTTATG
GCGGCCTCTTCTTCTTCACTTTCTTCCTCCGACGTATCCTCTCCTCACCGTCGCCGGCGTCATCACCGCCACCGCCGAGA
CCGCGACAAGGACTCCCTCAAGATCCGAAAGAAGACCAAGTCTCAGTCCCACGGTAAACGGCGTCGTAGGCATCACCACC
ACTCTTCCAATTCTGATTCCGATTCCGATTCTCATTCATCATCTTCTGTTTCCGATTACTCTCGAAGTGAGAGTTCTTCT
GATAGTGAACGTGAAGCATCTCACCGTTCAAAGAGGCACAAAAGGAGTGACAGGCCAAAGAAGAATAAGGAAAAGGATAG
AAGTAAAAGCCACCATCATAAGCGGCAGAAGCATAAAGAAAAAGAGGTAGGTCACTTTTTCATACTTATTTGTTTTTTTC
ATGTGAATGATTTTCTTCATATTTAAAGTTTCTAACTCAAGTAAGTGGCCCTGAAATGTTGACTATGTTCATATTGCCGA
AGTTTTTCTCCCTGGATTCTTATATAAATCTAAGATTCATCTACATAAGACATATCCATATAATTTTCTACGATTCTATC
ATCTTCTGCAGCTTGAAAACCCTGATTTGATATCATTAATCCTTGTATACAATAAAACAATAATTTTTTTTTTTTCAAAG
TTGCAAACCTTCTTCCAAACACATAAAGTTTTCTACAGTTCAGTCCAAGATGCTCATGATACTTTCTGCCTATTTTGTGT
ATTGGCTCTTTGAAATTGGAGCTGGGATCTGTGGAATGTTTGGGCGCTTGATCTACTTGATTGATGTTTCTTGGTGGGGT
TTGTCCTGGCAATGGGAGCTTTATATAGAAGCAGCATGATGAGAGGAGAAGCAGCCCTGTGCAGCTTTCCAAGTTTTTAG
GACGTGACAAAGATGATGGTGTACGTCGGAGTGCTGTATCCGGCAAGAAGATTCTTCTGAAACTCGAAAAATCGAAGGAA
GATAAAGTGGCCGAAAGCAAGAGAAACGAACTGCTGAACTTTTTAAACGCTAGTTTTGATTAGTGGGTACAAGCAAATCT
GCAAAGAACCAAATTTACTTACATGGGTGCATAAATTGTTTTTACATTATAAGAACCAGCAGCCTTCCATTTCCTTGGGC
AAGGGGAGGGGGTATATCTTTATATTGTGCTTACCATTGAGATACATGTATGGTTCCCGTTCAGATGAGGGGTTTTCGAC
CCAGCAAATTCCATACATGGTATTTTGAGATTGGAGAATCATTGTGCTATTTGGCATCATAGTTTTTTCTTGTATTGTTT
ATTTGTTTTGGGCACATGTGACTGAATTATTGAAATTTGTTCCCCTCTTGGTTTTTCCCCAATGAGCGTTCTTAGAATAG
GTTTGGATCGAATTGAATCAACCTAAATATCCTAGTTTCAGTTCTTTTTCATTGCCTTTTATTGATATGTCATTTCTAAG
TAGCATTATAATTCCTTGTGGCATCTCTTGTCTTCTTTGAATGGAG
>c10131_g1_i1
GTCAAGAAACCAGAGTGCATCAAGGATCCTATATAGTGTTGGGTGGGGTGACGAAATTTAAGTACAGAGAAACAACATTG
ATCAAAGTATAACCAGTTCTACTGAAACTTCGGCTCTGGCTTAAGTTCAGCTTTCATGTGGTGCTGCCTGCTTCTCTTTG
CCATACGACTGCAGAGCAAAGACAACGCCCAATATCAGCAAAGGCAACAGGAACTGCAAGATCTTTACAACAAATTCAGA
AGATTGATTGCCACCGCCGTGAGCTTGTGTAGGTGGTGGCTGTCTATGGTTCACTTTAGCCGGAAGAGTGGAAGTGTCAA
AGTTCCCAATATAGTATTTTTCCATGATTTCTACGGCAGAATCACTGTGGCCCACATCTTCAAAATCAATGGTGGCGTCC
TTCGCTGTTGACGTCACCAAAACTTCATCACCTCCTGGATGGTCATCCAAAAATGGGGTGATATCATACACCTTTTCATT
GACAATGATCCAGCAATCCTTTTTGTGGTTGTGCTTAGACACCTCCTCAAAAGTCAAGGTTTTGGGATTTGAAGCCATTG
TCGACTACGGAGGAGTAGTACGGCGCAACTTTTGGCTCTTCAACTTCAAACCTTCATTTGTCTACCTATCTTTTTTTCTT
TTTTATGAAA
>c6966_g1_i2
GGGAAGTTGAAACGGGGTAAGCAATAATAATTAAGACATCTACTTCTATAGTAAAAATAGTGATACAAATCAGTTTGAAA
TGAACAACCAAATTTGTAACATTCAACTTCTATACAAGGGGCAGGGATGCGCTTTCCACGACAAAGAACCTGGTCAGATA
TTACCACTGTGTTTAGACGTACTCTAAATAAAGTAGGTATATTTTTCATCCCCATAAACAGTTGACCAGTGTCTACTTCT
TGAATCCGTAAAAACTCCCAACTACCAAAATCCTCTCTTTTAGATATGGATGAAAGTTTAAATCTTCAAAACCTCCTGGG
CTTCGAATCTGCTAATGAGACTCGTATAGCTCTGCCATTCAAGTCCACACCATCCAAGGACTCAATTGCACTACTGACTT
CATCGGCACTACTGTAAGTCACAAATCCAAAGCCTCTTGATCGTCCACTGTCCCTGTCATAGACTACCCTTGCTTCCACG
ACATTTCCTTGTTCCCGAAACAATGACTCCAATGCTACATGGTCAACACCCCAAGCAAGATTACCCACATGGACTTTGTT
TTTATTATCTGAAAAATCACCACCACCTCCACCACCACCTCTGTTAGAACTTCTAAGACGAGATGAACTTTCATTCCGAG
CAGGGGGTGGCCCAGCATTCACTCTAAGGGCCCTTCCATCCAGTTCATATCCATTGAACTGCTGAACAGCCGCTTCAACC
TCCTCAACCGAAGACATTGTCACAAACCCAAACCCCCTGCTTCTCCCAGTCGTCTTATCATAAATCACCTCGACCACCTC
CACAACCCCAACGCTTTCGAAGAGCTCTGCGAGCTGCGCACTGTCGACACTAAACGGAAGGTTGCCAACAAAGAGCTTAA
GGTCGGGGGAGAAGCCCTGGGCGGTGGCAAAGGTGTCCTCTTGCTGGTCGTAGTCGGAGGAGAGGGCGACGCGGGGAAGG
AAGCGGGAGGAGAGGGAGAAAGTGGGTTTGAGGAAAACGGTAGAAATGGAGATGGGTTTGGCGTTAGGGATGAGGGAGAG
AGAAGAAGAGAAGCATTTGGGAGAAGAGAGAGGATGCTGTGTTCTGAGAGTGAGAGTTGGGAGTGCAAGAGAAGTTGCAG
AGGTAGACATTGTAACAGATAAGGTTTTGTAAGAAAGGAGAAGAAGTAGGGTTTATGTTTATGAAGGAATGGGAGAGTTT
AGGTGAGTGAGGAGTGTGATATTTATTGGCAACAAAAAAGAAAGAGCATACTGATAAGGTTTATTTATCATCCATTTACT
ACTACTTTATCCTTCATCTTTTTCACTTTTTCACTCTGCCTCAGACAGATATTTTCT
>c3710_g1_i1
GGACAAGAAAAAAAGGGTAGTGGATGAGTTTTTTTTGTTTTAATTTGATGGAAGTGAAGTGATAAGGAAGCAAAGTGAGA
GAGAGCTGGAAAGAAAGATGAGGTGTTCATTCAGCCTCCATGTTCCCAAAGCTCTTCCTCCTCTTCCCATTTCCTCACTT
GGGACAACTTCTCTCTTCTTTGCTTCCAAGCACAAAAACACTACTAGGCCTTCCCAATCACTATCTGTCACATGCTCCAC
CCACAAACCAGATAATCATGTCACTTTAAACTATACCAATTTAGCACTGCATCTGGGAACACTCTTGGCCTTGGCGGAGC
AGCCAGTGTTAGCAGTGACAGGAGAGAATAACCGGCCAGAACTCTCCTGGGTTTTGACACAATGGGGGATTGGTATGTTT
GTTTATTTCCTTGTGGTGCCACCAGTAATCATGATATGGCTTTGGAAAAGATGGTATAGAAGAGGGTTGCTGGAGATGTA
TCTGCAATTCATGTTTGTCTTCATTTTCTTCCCCGGGGTTATTCTTTGGGCACCATTTATGAACTTCAGGAAATTCCCAC
GGGACCCTGACATGCAGTACCCTTGGTCTGTACCCGAAGATCCTTCAAAAATCAGAAGTTCATATTCAAAGTACCCATAT
GCCGAACCTGAAGATTATGATAATCTATAAATCTGGACTAAAACACAACAAAGCAGTTGTTCTATAGTGATTCTAAAAGT
TTAGTTCTCCAAAACCACTTTGTTGTAAATGTATAATTATACTTATTTTTCTGCTTTCTATTACAAAATGAATATTGAAT
GTCATACGTTTGCAAAATAAAAAATGTAGTAGAATTATCCTTAGCAAGATTGAGCTTGATGTAACGTCAAGCGATTAACA
CTAACATGAGGTTCCGAAGTGGAAATTAATGAACATCAATGCAATCCACTTTGCAGAT
>c6017_g1_i2
CTCTCTCTCTCTCTCTATCTCTCTGTACAGCCTAAGCTTAAGCTTATCTCTCCCCCACCCCACTTGTTGCCTCTGCCCTA
TGTTATAGCCAAAAGGGTGAGAGAGAAAGAAACACAAACAACAAGCATAGAGAGAAACTAGAGAGAGAAAGAAGTTGAGT
GAGTTTAGAGAGATAGATAAGAGAAGAAGATGATGAACGGTGACTCTCGCAGTGCTCTTGAGGCACAGTACATAAGGAGA
CATCACAAACATGAACCAAGGGAAAACCAGTGCACTTCTGCTCTTGTTAAACACATCAAAGCCCCTGTTCACCTTGTGTG
GTCGCTGGTTAGAAGATTTGATCAACCCCAGAAATATAAACCATTTGTTAGCAGATGCATCATGCAAGGAGACCTTGGCA
TTGGAAGTGTTAGAGAAGTGAATGTTAAATCTGGCCTTCCAGCCACAACAAGTACTGAGAGGTTGGAACAACTTGATGAT
GAGGAGCACATTCTTGGCATCAGGATTGTTGGAGGCGACCATAGGCTGAGGAACTATTCTTCCATAATAACAGTGCATCC
AGAGGTGATTGAGGGAAGACCTGGAACAATGGTGATTGAATCATTTGTGGTGGATGTGCCTGATGGAAACACTAAGGATG
AAACTTGCTACTTTGTGGAGGCTTTGATCAGGTGTAACCTAAGCTCTCTTGCTGATGTCTCAGAGAGGATGGCAGTTCAA
GGCCGAACCGATCCCATCAACCATTAAGCATGTCTGGGGGAGAATGAAGTTGGTTCATGATCCATTGCTCTCTGATCTAG
TTCCAGTGTGAACATTGGTTGGAGTATTCCTTCCATTGTTCCCAGAAGTTTTGGAAGTTTTTTCCTCTGTATCATGGATA
CAATTCCCTACCATCCCTCACAAGTTTTGTAAGATGAGATTCTGAGCCTCATGATGGTTGGGGAAAGTTTTTTACCTGCT
CTTTTCTTCCTGGATTTTGTGAATGGTGTTTTGTTACTACAGTTGTCTGTAAATATTTTTGTTGAGACAAAACCAGTTTC
TGCACTCTTTCAATTTCATGTTTAGTTGCAACTTTTGCCAGATCTATGTGCTGGTGCAAGAGAATTCCAAATAGTGGATA
CTTCCTTGTTATTTTCTTCTAAGTAGTGTAGCTTTTTTAAGTTACTCGTTCCACCTTCTTCCTGTTTAGGTCTATGTTTT
CACAATCAATCAAGTTCTTTATGCTCTTCCTCTCTCTGTGTATCTTTGAGGAATTTCAAACAAAGATACCGTTTCTTCAT
GCACTTACTTTGAGGACCTTTTAAGACACTTTTATTACATGCACCTTGCTTTGAGGAACTTCAAAG
>c10558_g2_i2
TCTCTCTCTCTCTCTCTCAACTCACACCCAAAGCTAGTGATAATTTTTACATCAGAGAAAAGGCAAACCCACCAAGGATT
GAACACGACAAGGTTACAAAAAGAGGAGGTGAGATTGGGGCCCATAACAGCCAAGAGGCGTGCACTCTCGTTTTTGGGTA
CTTTTTGGAACAACCAGTCTTCTCATTCAAAAACAGCTCACACCCCATGCCAGGGTTAGTGCTACTTTCTCTAACCCCCA
AGACATGGACTAATCATTCATTTCTCTCTTTCTTTTTTTCCTTTATTGGGGCATTTTCCACTCAATACCTCACCTCTTTC
TTTCTTCACACACAAAATGCATTACACAACCACCTTCACCATCTCCTATCTTCCAACACCTTAATCATTCACCAATGTCT
TCTTCAAGGGATTCATTTCACACTTCATATTCACCACCCACCTTCCATAATTATTAGAGTTCAAAATCCATACCCTGATT
ATTATTATTATAATATAAACGCACACAAAGATAACTTATTAAGTGTACCGATTTCTAATTCTCCAACTTATATGGGATCA
AGTCCAAGCTTTATAGCCTTGAGTTTCAATGATTTCAAGCATCGTATGGCTTCATCAAGAAGTTCAACTGGGTCCTTGCC
CTTTCCACCAGGAATTATGCACTGCAGAATGCTCAGAACATCTTGAATCTTCTCCTTTCTCATCTTTTTATTGCCAGACC
AAGAACTCATTCCACCTGACCCTCTACTATTGTTGCCAACACTGGAGCATCTTGATTCTGCATCATCTTCAACTTCAAAG
GGTATTTTCCCATCCAGAGAACTCGCAGTGTCCATGAACTGCATGTCACCATCATAAGCCCCGTCCTGCAGCTTTCTCTT
CTTTGTTTCTCCAACAGAGCTAGCAATTTCCTCAGCCATTAATCTACCAGGTCCTTCCTGATTATGGTGAGTGGTCGTTG
TACTGGGTGAATGTCCTGTGCTAGTAACTTCATCATTATCATCATCATCATCCTCAGTGGAATAACCATCACTGTCAGAG
TAAAGCAATGCATTGATTTCCTCTGTGTCCTCATGCATCTCACTTTCAATGTCATCATCAGTTCCCTGATTTTCATCAAC
TTTATCATCCAAAGTTGGTCCAAGTCCAGCCACGTGATTCACATCTCTCCTCAATGAGAGCAATTCATTCCCCTTGTTCA
AATTTGTAGAACCATGCGGCTTTGAATCCCACAAAGTCAGGCACTCAACAGGCCGACCAAATCTTGAACTGTAAACCAGA
GTTGTTTGATCAACAGTTTGATCAATAACCATGAATTGCTTCTGAGGGAAACCCCCAACTGGAGCAATTTCCTCCCCAAA
ACCTTTTGCATGGCTAGCAGGGAGCTTTTCCTCTGCTGTGAAGTTTCGAGCAGGTGTAGTAAATCCCTGCCGGAAACGAG
GCAAACAATAAAACCAACCATGAGGTTCACCAGAATGTCCTGGCTGCGTATGAGGCAGCCCAGAGGACACATAAGCTGGC
ATTGTAGTAGCATCTCTTGCAACAGAGTTGCCAACTGGATTCATAGCTGCAGCTGTACCATTTTGCTTCCCCGTGCCAAA
GGGTGCAGCATTGAAGGAGCTCAAATTGGGAGATTGCCAATCAAAAAGCAGCTCCGGAATCCAGGCTCCACAATCTTCTC
CCATTCAACCACAAAAATCACCTGAAGAAAAACGATTCAAACACAAGGGCTATCTTTTTTACTATTGGTAACTCTCACCA
ACAAGGAAAACAACAAAACCACCAGCTTAACCCAAAACGAACAAAGCAAAAAACTATTACGTGACAGGCTTGAGCAAATG
ACGGAAGTATTCAGCCTGGCAATCTATGAGTGGTTGAAAGCATGCCATAACTCTAACTATAATGGTAGAACTTCCTGCAG
ATCCATTCTCATGTTTCAATGCCCGAAATCTGGTTTGGCTTGCTGCTTGGCACACCATAACTACTTTTCCAACCCTTCAA
AATGAAAGAACAACTATGTTCCCAGAGACAATGAGTCTGAAATCCGAACCCTCTTCAAGCCAGTGAAATCGGTTTTGACG
AATTGAACGATAAACAAAACTAAAACACTGGTTTAAACAAAACTAAAACACTGGTTTAACTGGTCCACAAAGTACTAAGG
AAAAAACAGGCTAAAAACTAATGATAACTAAAATGTTGAGGACACTAATCAAACTAAAGTTGAACAGAAGAAGCAGAAAC
TAAGATGTGTGGCTTTTTTCAGCTGATCTGACGAACATAACAAGGAACGACAACAAAAAAATTGGACCCCATTGATTCAA
GACAAGGAAGAGATGAGAGAGGCAATTGAAAGAGGTTCTGGTAAAAGGATCTTGAATTACAGAATAACTTTGCAATACAG
GTTCAAGGAAATCACTTTGCGATATACATCAACAGAGAGACTAAGCCACCACCGCATGCTGCTGTATCCTTATCCACAAA
AAGATGTAGCCACCACTAACCACTATTCTTTCACCCAAAATCCCGTTGAAAATCGAGAAAAAGAGAGAGAAATAGAGAGA
GAGAG
>c6889_g1_i1
GTTTGGTATTTGTTGCCAATCACTCTATCTGTGTTTTCTTTTTCTTCCTATAACACCTATCTATCTATCTTCCTTAACTT
CATTTTATGTTAAGTTTCAACCTTTTTAGGTCAAATTTCCATACCTGTAGCTGCATATCACCATGGAGATTGAGGCAGCA
GCAGCAGCAGCCACCGATCGGAACAAAGCCTTCAACTGGGGTGCTGCTGCTACTGATCAAACTCAGAGGGATCTCCCATA
CACAGGCTTTGACAGAGGAAGCTTCTTGGCTTGGCAAGATCTCAGAGTTGTGCTTCCAAACTTTGGAAAAGGACCCACCA
AACGATTGCTCAATGGTCTCAATGGCTATGCTGAGCCTGGCAGAATCATGGCCATCATGGGTCCTTCTGGTTCTGGAAAA
TCTACCCTTCTTGATGCACTTGCAGGTAGACTCTCAAAAAATGTGGTTATGACAGGAAATGTTCTTCTAAATGGGAAGAA
AAAAAGCCTAGGTTACGGCGGTGTTGCGTACGTAACTCAAGAGGATGTGCTTCTGGGAACTCTTACTGTGAAGGAAACTG
TATCCTACTCGGCCCATCTACGTCTTCCAACATCAATGAGCAAAGAAGAAGTTAATAGCTTGGTGGATGGAACAATCATA
GAAATGGGTCTGCAAGATTGTGCTGATAGGTTGATTGGTAACTGGCACTTGAGAGGTATAAGTGGAGGGGAGAAGAAGAG
GCTTAGCATTGCACTTGAGATCCTTACAATGCCTCGTTTACTGTTCCTTGATGAACCCACCAGTGGCCTTGACAGTGCCT
CTGCATTTTTTGTCGTTCAAACTCTCAGAAATGTTGCTCGTGATGGAAGAACTGTTATCTCTTCCATTCACCAGCCCAGC
AGTGAAGTCTTTACACTCTTTGATGACCTTTTCTTGCTATCTGGCGGTGAAACAGTTTATTTTGGAGAAGCAAAATCTGC
AATTGAGTTTTTTGCTGAAGCTGGTTTCCCTTGTCCACGTAAAAGAAATCCTTCTGATCACTTCCTACGGTGCATCAATT
CTGATTTCGACATTGTTACAGCTACGTTGAAGGGATCTCAGAGAATTCATGATGTTCCAAACTCAGCAGATCCTTTCATG
AACTTGGCTACAGCAGAGATTAAGTCAATGCTAGTTGAGAAATATAGGCGATCGACATATGCCAGAAGGGCAAAGACCAG
AATTCAAGAACTATCAACAGATGAAGGGCTTCAACCTCAGACACAAAATGGAAGTCAAGCTAGTTGGTGGAAGCAACTCT
CAACTTTGACAAAGAGATCATTTGTGAACATGTGCAGAGATGTGGGGTACTACTGGTTGAGGATCATAATTTACATCATT
GTGTCCATATGTGTGGGAACAGTTTATTTTGACATTGGCTACAGCTACACCTCCATTCTGGCCCGAGGTGCCTGTGGTGC
ATTCATATCAGGATTTATGACATTCATGTCAATCGGGGGCTTTCCATCATTCATTGAAGAAATGAAGGTATTTTATCGAG
AAAGGCTCAATGGATACTATGGAGTTGCAGCATATATTTTAGCCAATTTCCTTTCTTCTTTCCCATTCTTGGTTGCTATT
GCTCTTACTTCTAGCACCATCACCTATAACATGGTGAAATTCAGGCCAGGGATAAGTCACTTTGTGTTCTTCACCTTCAA
CATCTACAGCTGCATCTCCGTAATAGAGAGCCTCATGATGGTTGTGGCTTCACTTGTTCCAAATTTCCTCATGGGAATAA
TTACAGGAGCTGGAATAATAGGAATCATGATGATGACCTCAGGATTCTTCAGGTTGCTGTCTGATCTTCCAAAACCAGTT
TGGCGCTACCCAATTTCATATATCAGTTATGGTTCATGGGCAATTCAGGGTGCATACAAGAATGACTTGCTTGGGCTTGA
GTTTGAGCCTCTGATACCCGGTGACAAAAAACTGACTGGAGAATACGTGATCACACACATGTTAGGCATTGAATTAAACC
ATTCAAAATGGTGGGACTTGGCAGCTCTATTTCTGATTCTCTTGGCTTACAGACTTCTGTTCTTCACTGTTCTGAAATTC
AAGGAGAGAGCATCACCACTGTTTCAGACACTTTATGCCAAGAGAACAATCCAACAGCTTGAAAAGAGACCTTCTTTCAG
GAAGATGCCATCTTTCCCTTCTCAGAGGCATCAACCCCTCCATTCACTTTCTTCTCAAGATGGTCTTGATTCTCCACTCA
ACTAAAATCCATCACCAACAAATAAAACTACTGCATCTGGGTTTTCCAATTATTTTGCTTCATTAACATACAAAATTGTA
CTTGTTATCTGTTATAATCAGCATATGTATAGAGAAAAATGTTTCACAAGCGTTTAAGCTACAAAACAGACAAATGGGAC
ATCGCTAAGTCCTTCAATTACATTTTTTTTTTGTTACTTTCAATGAAAATCTCTAAATTGGG
>c10558_g2_i1
TCTCTCTCTCTCTCTCTCAACTCACACCCAAAGCTAGTGATAATTTTTACATCAGAGAAAAGGCAAACCCACCAAGGATT
GAACACGACAAGGTTACAAAAAGAGGAGGTGAGATTGGGGCCCATAACAGCCAAGAGGCGTGCACTCTCGTTTTTGGGTA
CTTTTTGGAACAACCAGTCTTCTCATTCAAAAACAGCTCACACCCCATGCCAGGGTTAGTGCTACTTTCTCTAACCCCCA
AGACATGGACTAATCATTCATTTCTCTCTTTCTTTTTTTCCTTTATTGGGGCATTTTCCACTCAATACCTCACCTCTTTC
TTTCTTCACACACAAAATGCATTACACAACCACCTTCACCATCTCCTATCTTCCAACACCTTAATCATTCACCAATGTCT
TCTTCAAGGGATTCATTTCACACTTCATATTCACCACCCACCTTCCATAATTATTAGAGTTCAAAATCCATACCCTGATT
ATTATTATTATAATATAAACGCACACAAAGATAACTTATTAAGTGTACCGATTTCTAATTCTCCAACTTATATGGGATCA
AGTCCAAGCTTTATAGCCTTGAGTTTCAATGATTTCAAGCATCGTATGGCTTCATCAAGAAGTTCAACTGGGTCCTTGCC
CTTTCCACCAGGAATTATGCACTGCAGAATGCTCAGAACATCTTGAATCTTCTCCTTTCTCATCTTTTTATTGCCAGACC
AAGAACTCATTCCACCTGACCCTCTACTATTGTTGCCAACACTGGAGCATCTTGATTCTGCATCATCTTCAACTTCAAAG
GGTATTTTCCCATCCAGAGAACTCGCAGTGTCCATGAACTGCATGTCACCATCATAAGCCCCGTCCTGCAGCTTTCTCTT
CTTTGTTTCTCCAACAGAGCTAGCAATTTCCTCAGCCATTAATCTACCAGGTCCTTCCTGATTATGGTGAGTGGTCGTTG
TACTGGGTGAATGTCCTGTGCTAGTAACTTCATCATTATCATCATCATCATCCTCAGTGGAATAACCATCACTGTCAGAG
TAAAGCAATGCATTGATTTCCTCTGTGTCCTCATGCATCTCACTTTCAATGTCATCATCAGTTCCCTGATTTTCATCAAC
TTTATCATCCAAAGTTGGTCCAAGTCCAGCCACGTGATTCACATCTCTCCTCAATGAGAGCAATTCATTCCCCTTGTTCA
AATTTGTAGAACCATGCGGCTTTGAATCCCACAAAGTCAGGCACTCAACAGGCCGACCAAATCTTGAACTGTAAACCAGA
GTTGTTTGATCAACAGTTTGATCAATAACCATGAATTGCTTCTGAGGGAAACCCCCAACTGGAGCAATTTCCTCCCCAAA
ACCTTTTGCATGGCTAGCAGGGAGCTTTTCCTCTGCTGTGAAGTTTCGAGCAGGTGTAGTAAATCCCTGCCGGAAACGAG
GCAAACAATAAAACCAACCATGAGGTTCACCAGAATGTCCTGGCTGCGTATGAGGCAGCCCAGAGGACACATAAGCTGGC
ATTGTAGTAGCATCTCTTGCAACAGAGTTGCCAACTGGATTCATAGCTGCAGCTGTACCATTTTGCTTCCCCGTGCCAAA
GGGTGCAGCATTGAAGGAGCTCAAATTGGGAGATTGCCAATCAAAAAGCAGCTCCGGAATCCAGGCTCCACAATCTTCTC
CCATTCAACCACAAAAATCACCTGAAGAAAAACGATTCAAACACAAGGGCTATCTTTTTTACTATTGGTAACTCTCACCA
ACAAGGAAAACAACAAAACCACCAGCTTAACCCAAAACGAACAAAGCAAAAAACTATTACGTGACAGGCTTGAGCAAATG
ACGGAAGTATTCAGCCTGGCAATCTATGAGTGGTTGAAAGCATGCCATAACTCTAACTATAATGGTAGAACTTCCTGCAG
ATCCATTCTCATGTTTCAATGCCCGAAATCTGGTTTGGCTTGCTGCTTGGCACACCATAACTACTTTTCCAACCCTTCAA
AATGAAAGAACAACTATGTTCCCAGAGACAATGAGTCTGAAATCCGAACCCTCTTCAAGCCAGTGAAATCGGTTTTGACG
AATTGAACGATAAACAAAACTAAAACACTGGTTTAAACAAAACTAAAACACTGGTTTAAACAAAACTAAAACACTGGTTT
AACTGGTCCACAAAGTACTAAGGAAAAAACAGGCTAAAAACTAATGATAACTAAAATGTTGAGGACACTAATCAAACTAA
AGTTGAACAGAAGAAGCAGAAACTAAGATGTGTGGCTTTTTTCAGCTGATCTGACGAACATAACAAGGAACGACAACAAA
AAAATTGGACCCCATTGATTCAAGACAAGGAAGAGATGAGAGAGGCAATTGAAAGAGGTTCTGGTAAAAGGATCTTGAAT
TACAGAATAACTTTGCAATACAGGTTCAAGGAAATCACTTTGCGATATACATCAACAGAGAGACTAAGCCACCACCGCAT
GCTGCTGTATCCTTATCCACAAAAAGATGTAGCCACCACTAACCACTATTCTTTCACCCAAAATCCCGTTGAAAATCGAG
AAAAAGAGAGAGAAATAGAGAGAGAGAG
>c3548_g1_i2
CAAGGTTTTTTGACAAACTATAACAATAAAGTGCTACTTCAACAACTGTACTTAGAACCAGTTAGTGGTGCACTTCAAAT
GAAGTTCTTAGTGTTGTTATTATAATACTAAAAGATAATATGATGTTATAAAAAAGTATGGTAGAAAATCTTGAGAAATA
ACCACTGATATACTTGATACTCGCATTGCGTGTATATAGATATACAGATTACAAGAGTGATATGAGCACAAGTCTGAATT
TTGTAATTTTTTTCATTTCCAAGAACACATACATAAGGACAGTTAAGTCCAGAAAAGAAATTAAAAAGCAAATTTGCCAC
ACTTTTTGTGTAATCTGTCACTCTCCATCAGATGCAAGATCAGGAGAATGTGGAATTGGAGATAAACACATCAATGGTTG
AACCAAACTCCTACCAAGTGTAGCAAATTTCATCAACATTATGATCTACCAGTGCCAATGGAAGCCAGAGAACTGCACAT
ATAGACATCCAAACTTTTTATGTCGATTATTACCATGTAGCTACTAATATTCACGTTCTTTCAGTTCTTTGAATTGGGTT
CACTAGATGCTGGTGTATGTATTGTCCTTTTTTGTAGAGATATTTTCCAAGGATTGCCACCCAATTCTTCAAGCACTACT
ATCAAGTTCTTTGTTGGCTTTAACCATGATCTTGGCACGTGATACCATTGTTGCGTAGGCTGTCCACAACCAAGTTGGCA
TTTTGCAGGCCGGTATGTCCCAGCATAGTTGCAAGAACTACAAGCACCCTTTGCATAAACCATCCAATATCTTCCTATGC
TTTGTCCATTGATCCATACCTGACCCTTTCCCATACTGCTAAGGTCCAAGGCCAATGGTTCAACTCCATCAGGTGCGTTG
AAATAAGCCTTGTGCCATTTCAACTGTGACTGGCTTCGGACATCAAGAGAGTCTCTCACCCAGTCAACAGATGAAACCCC
ATTTGGAGACACCAAATTCATAGCCTCCCCTTTTAGGCCAATCTGGTATGACCATTTCTGCCACGTCAAATCCTTCTGTC
CATGGTCAAGTCCATGAAGCAAAACTCCTGTGATCCCAGCTTTCCATGTTTCAAAATGGAATCCAACATTGGGTAATCCA
ACAGCTACACTGAGAAGGGCTATTTTATTGGTTCCAGCACGTAGGTTGACAGGGCCATTGAATGTGCAACTTCTGTCTTC
ACTTGTCCCAAAAGCGGAGCCTAAAAATTGACCGTTGATGAACACGTGGACAGCATGGCCTGCTGAATGCACACTGATGC
TGGGCTTGTTCCCCCCTCTAAGAAAGGATTCTGATGAACTGATGTCAACGCTGGTTATATACCATAGATAGTCACTAGTG
TCTCTGGTGGCATTTAGCTGTTCTAATAGTCCAGAAGCTGTGATCTTTGAACTTTCTGATAGTGAAGATACATCTTCCTC
ATACGTCTCCCATGAGAACAACTTAGAGTTGCTAGGCAACATTTGAATCTTTGTAGTTTGAAACCTCACTCTTGCAGTGT
TGAAAACATCTGTTTTACAATCAGGGAGGATGCTTATGGACCAAGGAGGCAAGTCATATTTCCTGTTATTGAAGGTCACT
CTTGCAGCAGAATTAGAATGGTAGTTTGCCAGAAAAGCTGCACATGCTCCATTTTTTGAAGAGAACACATGAGCCTGCTC
ATACGTTCCTAATGATGTGACAGTGGGATCTGAAGAAACCAAAGCACGTTCACATTGCTTAATAGCTTTATGAAGGTCCA
TCAAATGACCATATTTAGGTTCCCTGATCAAACCATATTCATCAATTGGAGCATCATAGTCATAGCTTGTGGTAATGAAT
GGCCCTCCAGCTGATCTTCCAAAATTAGTTCCTCCATGGTACATGTAATAATTGATGTATGAGCCACCCTTTTGAATGAA
ACGAGCAACTGCAAAAGCTAGATCCTGCACTGGTCGCTGGTAAATTGGACCACCAAACTCTGTAAACCAGCCACTCCAAG
ATTCAGTCCAAAGGGTAGGCTTGTATGGTTTATTTGGGGAGAAATAATCACAATAGAAACCATTACAGGCATTTATCACT
GGATCTGGGGCATCGTCTTGCTTGCACATCACCCAGGGAACTCCTGTGTTCAATCCAACAGCCATCTTTGCAGCCCAGTT
TGTGTAGGCATAACCAGCACCTCCCAATTGCTTGCTTTCTGATCCATACTCATTTTCAATCTGAGAAAGAATGATTGGAC
CACCCTGAGACTGAAATAGCTTTTCATTCTTCATCATCTGGACTATCTTCTGAGTGAAACCTTGCATTGCAGCCTTGAAA
GGGCCATTATCCGTTCTGAAGCTGATGCCAGGAACATACTTCAACCAAACAGGAAACCCTCCAAAGTTCCACTCAGCACA
CACATAAGGTCCAATCCGAAGATGCACATAGAGCCCCACTCTCTGCACTGTCTTAATGAACCGTACCAGATCGTACCTCC
CTTCAAAATTGTAAATGCCAGGAGATGGTTCATGAACATTCCAGAAGACATAAGTATCAATGGCATCCAGACCTCCACCT
TTGGCCTTCCTAATTAGATCCTCCCACATTTCAGGAGTGCTTCTGGGGTAGTGAATGGAACCAGATATGAGGATTCTCCT
TTGGCCATTGATGATAATGGCCTTCCTATCATAAGTGACACTGCAATGAATGAACTCAGAACCCAAAAACAAGATGGTGA
AAACAAGTACTAGAAGCTTGGAAACTGAGATGGTTTCCATAGCTTCTTGCTTTCTTCTCCTACAAATGAATGGAGGGAAA
GTTTTGAAAGTATTTAAGACAAGAGAGAGAGAGTCTGAGGTATGGGTTCTGCTGTCTGTTTCTTTGAATCTGATCTAAAA
CTGTGTACCTAAGACCATAGTGCTTTTGTCTGTGATTCTTTCTGCTAGGAGTGGTACCAACTGCTACTTACTGAGAGTTC
CGCACATGTCAGGGAATTGTGTTTTATTTTACTATTTATGTTTTGTTTTGGTATTTGGACTGTTTTTTGCTTTGGTCTGA
GAGTTTGAAACTACAAAAGTTCTTTCTTTTGCTTTTTTAATCAAAGCCTTGTTTATTGCTTCAAGTCTTCAACTTTACAA
CTACGGCATTAACAGCAGATAACCTTTGGTCAAAAAATAAG
>c10353_g1_i2
ATTTTATTGTGGGTAGTTAATTAAGATAGAAAGAGAAACATAAGAGTAATAAAAAAATAATTACAAAACACAACTAAAAT
TATACAGATTTTTGTAAAAATAAAATAATAGAAAAAAAAAGATGCTAAGAATGAATTCAACCAAAAAAAGGCTATACACA
ATTTGTTTTACAGAGAGTTTAGGTTCAGGGAATTGAGCTATCAGATATAATGGAATGGCATCAGAAATAGGCGAATCAGT
CGTTGTTTAGATTGTGAAAACCATGAAAATATTAGTGAAGAGCCGAGCAACATAGAGCATAGGCAGCGCATATACAACAC
CGCGACCTGAGTCCCGTCACCATTGAATGTTGGAAACTGTTACTGCCTTCTTTCAAAGGAGATTAAAACATTTGAGATTA
TGGTGTTTGCAACTGATAGTGAGGGTCATCGCGAATTCTCTTCGGTTTCCAGTCGCATTCATCCTTGCTTTGTCGTAGCG
CAACAAAATGCAAAGCATCACTCTGTACTTGATAGATATGACATGACCACGGATATGAGTCAGATGCAGACCAAACCTTC
AAATCTTCAAATTCTGTTTCCTCAGTCAGTGACTCAGCCACACAGTACACAAGATCAGCCTCTGGTTCCGAATACCCAGC
AACGGCAACACATCCAGGAGCCACAAATCCCTCTGGAGCCCGTGGCTGCCAAATTGATACCGGAGCAACATAATCTTCCG
AGCAGTTTCGCCACACCAGGTCATATCCCATCGGGAGAGCAAAAAATCCATCAATCTTGCGGTAGACGGCAGCCACATTT
GGAGGGTGGGGACTAACACGAGCAATATCCCCAATATATATATATCCATCAGGACACTCAGGCCTCCAAATGCTACATAT
GCTTCCATCTCGTGAAATCTGTTTTCTGCTGCACAATGAACATCGACCATTGTATTCTTGTTCGCTGCTCCAGATCTTCG
AAAAATTAATGTTGTGTCTCACAAATCGCCTGTCATCAGATTCTGTACTGTTTGATGAAATATCTCTAGAACTAATAATG
GCCTTACTATTAGGGGTCCGTGATTCTCTGCTATCCACTTCAGTCCAGGAAAAATGCACTTGTCTCTGACTTGAAGGAAC
CTTTAGAATCAAGCTTTTCATGTTAGACTGATATGCCTTCCATGTTTTGCGCACAACTGAGCATATCTTAATAGCTTGGG
GTTCTCTTCCTTCAAACATTTCCACACTATTGCATTTTATCACTCGCACAAAATTTTCAGATCTCCGGAAATGTTTCAGA
TGGAGGATCAAGAGGGAAGGTTGGGAACTGCCTGCTTTAGCCAGCTCCAGTGCCATCAACTCATCCCAGGGTACATCCCA
AATAATCTTGCAAGGTCTTTTATCCATCTTGTCAGGAGCAAGACACTGCAGAAGCATAACTCGTTTATTGGTTACCAAAA
CAATTTTTTGATGGGGCACAGTAAAATGCTCTTCATAATAATCAGACAAAGCAAATTTTGAAGGTTCCTTGAAAATCTCA
GTACATCCAAATTGTCGACTTGCCTCTCCAAGGTAAAGCACCATCTGCCCCATAGCTTGTCTCTCACAATATTCTCTTAG
TATCCCATCAGAATGTACAGCCCGAGGATTTCTAATTCTTTGCAACGAAATCTTGCTGTTGAAAACCTCAAAGCATTTGG
AACAACTTGCACCAATTCCGTCAACAGTCAAAGAAAAAAAATCGAGGGCACCGCTTACTGGTTGCACAATGAAACCTAAA
AAGGCACGTCCAAGCCCATGAGCCAATCCTAGGAGACCATTCTGTCGAGCACTCTCCACAGGCTTTCTCACTACACCGGA
GACACCAAAGGCAACACCCTGGGCAAGAGCTTCCGTTCCCTGAATGATCCCATCCCCAACCCCAGTGATTCTCCTTGATC
TTACCTGCTTTGCACGTAATTGTAGAAATTGCCCATCCGTGGATAGCTCAGCAAAGCCTCTGCTAAGAGATGCCAATGTT
GAGCTTGTCATACCTAGTACATCCACCGAAAATATTAAATGCAAAGGATTATGAATCAAATCTCTCCAAATACGATTCCC
AATAGCTGAAACAATTGAACTTTTCCTCATGAATCTGTCTCTGTGCATCACCCTCCTTAGATGCACCTGGATCTTGAAGG
CATTTCCAACAGCTGAAAGTATAGGACTCCATATGCCCAGGACCCCATGAGGTCTTTGCCCTGGAGCAGTCTCCAGTGAA
AACTTCAACCTTACTTCTGAAACATCTATTAGGTCAAATCGTATCTCTGGATCAACCTCAGTGACAGTTGACCTTTTAGG
TAAGCGATCTAGCTGCAAATTGTTGTAGAAGTCCATGATAGCCCAAATAATAGGTTCATGAATCTCAAGCCTCCAACACT
TGTCGGTTACTCGTATATAAACATATGGGTAAACTTGAATTCCATCTTTATTCTCATTCTGTATGGTGATTGTCATCTTG
AATACTGGGTGTTGCACATCAGAGGTCTGTTCTGGCGCCAAGAGCACAGGCATCAATGTTAGAGGGAGCTGGTTGTCCAG
TTGCAAATAACCAAATATGAGCTTGAACCTGCTTGTCTTTCCACCATCGTAGCCAGTTGAATATGTTAAGGACACTCTTT
CTAAGTATAAATAGGAGAGCTCCTTCGGTCTATGGTCCACCAAAGAAATTCCAACCACCCCTAACTCTATTAAGAGCTCA
AAGGGAGTAACACTGCTCTGCATCTCATCCTGAGCACCAGAAACTCCCCCTTTACCAGAAGTCACCGGGCCTCTAATCTC
TTCATTTGAACTTGAGCTTGGCATCCTATCATTGGTAAACTTTGCAATTATTATATCTCCCCTATCTATCACATGGAATT
GCAAACCAAGTTCTACCGAAGATGATAAACTTCTTTCCAAATCAAGTTTCCAAATTTCATCGCTATCACCATCTCTAAGT
TTAGCATCTAAAAACTTATTGCCATATGGATCTTCCCAAGAGAAGTTCTTTGCCGAATGAGGTTGCAACTGAATCCAGGC
ATCTTCACCAAATCCAGACTGCCGAATGCTAAGTGCCTTGTTTGGCGTTCTGTTCTCAATCCTGATAGGACCATCAGATG
ATCCAAGGCGAAAAACCACAATAAAACGGGATCCCTCTTCATATCCTCGAATTTCAGTTCTCAAAAGTTTGATAGTACCA
TCATTCATCCTCAAGACAAGTGAGATTGTGTCCTCTCTTACAATTTGAAGAGGAAACGACCAACTACTTCCTTCAAGTTT
CACCTGGAGCTTTTCAGGTCCACCAATTCCACGACACACAAAGTACATCCTTGAATCAGAAGCATGCAAAACCTTCGGTT
CATCTTCAGAGTTCAATTTGATGAATATATCCTGACCAAGTCTATTAGTGAAAGTCATAAATGGCCGAACAGAAATAACC
TTTGTCGGGATAGATTGATAGGAGCATGGTTTTGTAGAAATAATAAGCCGCAAGCAATTTCCATCACCATCATATGCATA
TATATCCAAAGACCCATCCATGTCACCAAGAGGAGCAAGATCCGTAACAGGTCCAAAATGTTCATTTCCTAATTGGGCAA
TAGCCACTGACAGGGCCAACATATTAAAATTAAAAGCAGAAGCAATTGTGTAACCATCATATATCTCCTCTTCAGTTATT
TCCTCAAGGATTAATCCATTTTTCTTGTGAGTTTGAAATTGAGCAGCAACCTTTGGCATATGTCTTTTTCCTGACAAATC
AAGCATCCTAAATGTAAGTGGCGGACATCTAGCAACTTCTAACCAATAAGGAGCATATACTCTAATTGTTTTAGCCAACA
CGGTGTGCTCTTTGTCAAAGTTCTGCTCAAGAACAATTTGAATCACCCTTCCAGATATTGAACTTCTCAAACTAATTGTT
TTGGATGGATTCTCATGAGGATGAGATATAAGAACAGCTTCATGTATGGGAAGCCAACCCCTTTGTGGAAGCAAAGATAA
GAACAGAGGGTTCCGAATATCAGCACTGTATATCTGTACAGTTTTTCCAGATAAAAACACTCCTCTTGAACATGCAAGGA
AATGGCCACTTGATTGCATTTCAAGAACAGAATATTCAGCAGCAAGGGGAAGAAAATTGCTTATTGTTAGAGGTGATTTG
ACTGCCAAACACCAATCCTGAATGGCATCAGAATGGATATCTTTAGCAATCTCAGTAGATTGTATGCTTACAGAAAACCA
CAACTTATGGGAGCCACCAGAGGTTCCATGCATCTCACTGCAGCACAATAGTTCCTCTGACTCTGAAAGAGCTGAAACAC
ACAGATTTGAGCATTGGTCCTTCCTGCCAACATCTTGTTGCCTAGGTCTGTCTACTACAGTACTCCATGAGTACTCACAA
GAGTTTGCTGAAGCCCATGGCCTTAACTGCAAGAAATATTGTACAGATTGCGTCAAACCAGAGAGAGGAAGCGGAGCAGT
TTCTCCTGGTTGCAGCAGGCCAACAGATATTTCATGCTTAAGATCCTCTGCTATTAGCTTCCTGTTTCTTAACCATCTTC
TCTGCCTGGCAGTATTACGGGAATCCCTTGGATCAAAGGATTCAGGCCATCTCAAACTCTCCACATCCAGAGCATAAATC
CAGCTATCAGCAGTATTGGGAGATTTTGTATCCAAATGCCAATCATCAATCCATTCCCAACCTGGCGGTAGATCAATTTC
AGGAAAAATCTGATGGGATTTCCCTCCATCTGACATGCGGTTCCCAGAAGAACCTGAACAGAGTATCCATCCAATTTGTG
GTGTTAACTTTTCAGTCTCGAAAAACTCTTCTGTCTGAATTCTATAGCTCTCTGTTCGAATGGATTCAGAATTACTTGAA
CTTTTCAGCAAATTCATCTTTTCTAATGAAACTTTTGAAGTGAGGCATAACTCAAGTACAAAATCTGTGTTGTTACGAAC
AGAAACCAGTGATCGAATATTCACATATCTATTGCCATCCTTCACACTAGCTTCACTGGCAACAACAGCATTGCCTAACC
GCCAGCAAGCGGCAGGAGCAGCATAGTTTAGCCTTACAGTCGTCCAAGGACCTTCCTTGCTAGGACTAATTTGAATAAAC
CCACGTTTATGCACATCATAATTAGATAGTTGATTGTTAATCTCAGTCTCAGAATTATGTACTAGTATGGCACATTGTAA
TTTGCAAGGCTTCCCATAATAAGCATCCATAGGGTTTTCTGTAGACAAATATATCCAGTTCAACTCATTGACAAAATTTT
GTGGATTTGAGTAGTCCTCAATAGTTCTTGCTATCTCATTCAAGGAAGCTGAAAAAAATCCAATCGGAACACCTTCACCA
ATATCTGTTAAAATCAATTCTAAAGAGTGATAGTCCAGGGAATCAACTTTGAAGAAAAATATTTCATTCCACTTGACCGA
CTCAAGATCTGAAGGCAATAAATGATGTGGCCTTTGTCCACGCGTGCGAGCGCTCTGTTGATAAACCAATGCATTACTGG
GGAGGATCTGACTAGGAGACAGGCGGATAGCTACTGTATATTGCTGGGAATCAGAACCTTCAACTTGGGGAAACTGTGCT
TCTGCTATGATGATGGTTACCATTGTTCTAGTCTTTCTGCAGAGTTTACCCTTCAAATGAGATTCTAGCATATTTTTTGA
CACAGGAACTTTGACAGCCTTCATATCCCCAGATGGCATCCGAATTATATTTTGGAGACCCCTAGCTTCTGTAGCACGGA
TAAAAATATCCTGACCAAGTTTATTTTGAGGAATTATGTAGTAATTTCTTTTCTGGAGTGTGTCAATTATAGAGTGTCCG
CCATAAGTAGGAGAAAATGCATCTCTGTTTTTGTAACTTTCGTGAGCATTGCTAAGATTGTTCCAGCTTGCATAAGCTTG
AATGATCATATTAGCATTAGAAACTGAAACATTTAAATTCAAATCTCGTGTTGATGTCAAACGTAACTGAGAGGTTCCAG
CCAGGGCGTTGATGTCATATTGGTACCTTAAGAACCCATCTACTGGCTCAACAAGAGGTTCCCAAGCTTCATACTTATCA
TTGTATGACCTGGCAGCCAAGGAGAAACCAACAGTGCAATTTAGATACCCAGTTCTTCCATGCAAACTAAATGTTATTCC
ACTCAAAGATATATTGAACAAAGGAACCATCAAACCACTGTAATCATCAAAAAGAGCCATTGAGAAGGTCCCAATTCCTG
CATCAATGACTGTCACATCTGAGTCACTTGGCACATTTGAATCTGCAAGTTTCAAAGCAAACCTTCTTGGGGGTCTTTTG
AAACCACCACGGACAATAAAAGTCCCCAACTCATTGCCAACAGCCCATATGCTAAATGGTTCTGCTACATGCTTTGCATC
AGATGTATCCCATACACTTTCTTCTAAAAATTTATCACCTGCTACCAAATCACTCCGCATGCATCTTAATGTGCTAAAAT
CACTTTGCTTAGGTTTCCCCTTACATGCAACACAACCCAAGGAAACAAAGCCGGGAGGGGCTTGTGGAAGCCAGAATGAC
ATGCTTTCCATTCCCCTATGCTTTTTTATTTGTCCGACAAGCTGAAAATCTAGTGGAGTTTTAAAAACATTTTCGTCCCT
GGAATCATGAACAATAATGCAGGCGTTTGGTGGTTCATACCCTTTAACAGCTACATCACCAAAATATACCATTCCCGCAG
GGACAACTGGACGCCATATGGATAACCTCTTTCTTGAATTTGATGCTTGATTCCACCACACTAACTCAAAGCTAGCAACA
GGCTCATAACGCCTATTAGAATTTGCACCAACAGACTGGTCAGGTTGCAAGGTTTGATGCCCACCAGGAGCATAGGAATC
CTGACTACTCACTGCTGCTGAGGATGGCTTCAAATAATCATATTTAATGCAACGCAGTTCATATGCTTTACCCATCAAAC
TAAGAGATATAGGATCTACTGGCAAAAAAGTGCCAACAGAATTATCCACTCGCCAGAATGCCACACAGGATGGTGATATA
TCAGTGGTCCCTATTGTGATACAATCCCTTAATGAACATGGAGATACAGAAGAAGATGGGATGCAAAAAGCAGAAGATAG
TGGGGGTGGTGTCTTTCCACGAGTAACAATACAACCTAGTGCAACATAACCTTTGGGAGCTTCAGGGAACCAAATGGAAC
AAATGGCATCTGCCTCAGTATTCCATAATGAATCAGAATTGTCCACTTCTTCACCCTTAATGCCAATAGAAGTTAAAGGC
GGCCAAATCAATCTGAAACTGATAGGTCTCTTAACTGTTACAGAATTGATATTTACTGCAAGAACTCCTTTTGTTGGTGG
TTTGTCTAGAGGTGTCAGGTAGTCACCAAGTACAGCAAAACCAGGAGGAGCATGAGGCCTCCAAAAGGCATACGTTTGAT
CAGATTGAGAATGTTTTATTGTTCCAACTTTGTCAAAGTGAGAGCAAATAATTGTCATTTTCTTTGATGTCATCCTTAAA
AATGCTAAAATATCATCTTCCACAGCCATAAATAGTCTCAAGATACTAAAAGTGAAATTCATGAAAATATTGGAAACAGA
TAAATGAATATTGGTCCTATCTGAAGCATTTGAGTACTTCAACGATGTATCAAATGGCTCCAAAATCCTGATTCCATTAC
TTTCCATAGTCAAACCAAGTACATCTGCACTCATCTCAGTATTGTTACCCTTCAATACAAGCCTGCAAAATGCATCCAAC
TGTGCAAGTAGAAGTTTATTAGACAGGTTCAATAACTCTCCTACATCTTTTGAGGTGTTATAAAAGGTAAGCTCTGGACC
AATAGCCTGAAGCTCGATGATCAGTTCTGTGGAGTTATTAACAGCATTATTCTGACATGGTACTTCGTCCACACTTCCTC
TTAAAGACTTAGACTGGGGGCTTTCAACTAATTCTTCCAAGTACACATAATCATCCGCTAAAGCTGAATAGCTACTGTCT
GCTCCAAGAAATACACAAGAATCCAAATGTGGCCCACCCTTAATAACAACATTTCTGAACTGCAACTTCTTCCCATTTCC
AATGTATATTATAGCCTCTGTGCTAGCTGCTTTGAGATTAAAACCCTGTCTATCCTTTAAATATAATATTCCACCATCAC
CGTCATAAATGAAATTATCAAAACCATCATCATCAACTATTAAAGGCTTTTGAGGTGATAGTGAAAATTCAGGACAAGGT
TGCTTGTAGACAGATTGATCAATGACAATAGCTTCTAGCATGTCAGACCTATTTTCTTCAACAGATAGCATACTGCTGAC
AGTTGGAACAAAAAACTCAACTACAGCAAGAAGAAAATCTAGTGCAACAAGCAACTGAGGCCTCTGGACACCCAGAGAAA
CAAATGTCGAATCCTGACCAAATTTCACATCAACAATGAGCATTGTCTGAACTAGATCAAAATTATTTCCCTTAATTAAG
CTACCATCAACTGAATCCTGGTTTTGATTATGCGAAGAAGTATGAAGGGGATGGGCTCCAACATTGCCAGGCTTTCCTAT
CGCTAACCGAAACTCCTGTTCAACTCCCTCACGGTCATCAAACACACTGAAACCCTGAAGTGTTGCAGAGAGAAATCCGT
TTCCTGCTGTACTGGACTTATACAGCAGCCAGGCATTGCTGACCTGTACAGTGGCAAGAGATGAATCTCTAGTTAACCCC
GTATATAAGCTCAACTCAACGAGATTAATGGAGACACAGAGTTTCAGCAGAACAGAGGGTTCAACATTGGTGGTCCCTGA
ATCAACACCATTTGTAACCTCAGGTACAATACCTCCTGTGGTATCATTTAATGTCATGGAGGAATATTGATTCAGTGGTG
AAGGAATATCAGGGACTTCAGAAAAGTTAGAAATAGCACACTCAGTAATAATTTCATATTCTTTATTCGACAATTCTGCC
TTCAACTCTTCAATCTTGATTATGACTTCAACACTTGGAAATTGACCTAACAAGTCTCGAAGTGATCGGTTAATAGTCAC
AGATAGCCCATTCACATCCTGAATTATGCTTTCACCTATGTCTGATCCTGTTCCAACATTCAAGTTGATTTCTTCAACCT
GGACAGTCAAAGTTTCCAAGTGCACTGCATTAATTTCACTTTTACTTCCACCAATCCACTGAAATGTGTTCTTCACAGTT
ATATGAACAATGTCAAGCTTCAAAAAATCAAGGCTATCTGTCCTCTGTGGCATTAATATTATAGGCTTCTTGAGAGAAAG
ATCAAACTTCACAGCAGGTGATCCTTCAATTTCATTAGCTGAAAACCATTTCTCTGAATTTGTTGCTTGATCTGTTACTT
TAACGACACTCTTTGGGCTGTCTGGAACGAGACCCATAAAGTAGCCAACAACCTCCTGCAAGAATCGATTTAGATACACA
ATGCGCACTTCTGAAAGCTCTCCAAAAAGACTGAAATCATAACCTTCATAGTCTTCATCATCATTGCTAAATGATGTGAA
CTCCAACTCCACAAAAGATCTGCCCCCAGGATTTCTCATATCGCATGCCCAGTAATATAAATGACTGCTAGGTATGCTAT
TATCACTAATTTTTAGATTCCCCAATGCTGCTTTAATACTGAAGGAGGAAGGGAACACCCTGATGTCCGTAAGCAAACTC
TCTTGAAACAAACAAGCAAGCTTGGTTTCATTTTCCTTCATCAAAAGGATTTGAGCCTGGGCCATTTTTAATGTCAAATT
GAACATAACTCTGGATTTCCCTTTTCCAAACAAGCCCTTAACAGCGTGATCCTCAACAGCAGTAGATTGTAGATCATCTC
CATCTCTTGAAACATCATTTTTCACTCTGGCTGTAGAAGAGCTATCACTAGAAGTTGCAAGGTTCTTATCCTCTATATTA
ATAGAATTAATAAATTCCATAATGGCAAGGATTGTTGGTCTTCGACAAAAAAATGTCAAGGTAGCCAGAGTAACTATCAC
CTGCTTGTCTATATTCTTATACTGAGAAGAGTTCTGGTCATAGATAATTATTTGAGCTTTAACAAAACTCTCCAATGTGT
CACTGAGTTCGAGGTCCTTCCTACTAGGAGAGTCACTAGGTAGAAGTCCAGTAATGCGACTAAACTTTGGGAGTTTAAGA
GATGAATAATTAAATCGCATGTCACTGGCAGAACTAGATCGGTATTCTGATGTACCTTCAGGAGACTGCATAGGATAGTC
AACACTGTCTGCTAAAGTCTCGGGTGCCTCATAAAACTTATCGTCACTTTCAGTAGGAATCAATACACCACTTTCAACGT
ATTTTCTCATGTTATTATAGAGTAATGAATTTTCATCTGCAGTCCCAATATAAGATCTTGCCAAAAAACAAGGCTGGGAC
GATAGTTGACTACAGCATACTAAATCTTCTATTTCCAAAGATTTCAAAATAGTTCCAACAAAAATGTTATTGTCTCTGAT
AGAAACCTCCACCTGACCACCTATTGCTCGAAATTCAAACAATCGTCTTTCTTCATTCAAAAGAACCTTCATTAAGCTCT
GATCAGACTGATAACTATAACGGAAGCAAATCTTTAATTCATCAAGAACACCGGTTACAAACAAACTTTCAGCCATTCCT
ACATCAATATCATGTTCTGATTCAGTATCCTCATGATCTGATGAGGTTTCAGATAGACCAGAAATTGGAGCTGTATTTGA
TGCATGATAAATAGCCCCTTGTAAGCGCCTATGCCAGGTTTTCATTGATTCCTCAGATTCACAACGTAAAATTAGTGCAT
TTGTGTCCTCGACAACCTTATTGTTGGATCGTGTAGGACTACAAACAACCAAAACGTGTTGTACATTACCAACAAGCTCT
TGCGAAACCTCAGATACCTGTTTCCCTCGTAGGCTGGTATACTGTTTATAAGATCTAGAGTTAGGACTTTCAAGTACATA
AAGAAATGGCCCAACCAAGCAGAAGTATCTCCGCTGCCACAAGGCCTCCCTAACTCCCACACCCTTCCAAGTTAAAAGAG
ACAACCACCCTTCAAGATCAGCCTGATTCCAAGGACGAAGCAACTCAGAGCCGTCACCATCCTCCTCCTCAAAAATCTTT
ATCACATGCATCAGCCGATGATACCGAGCTGGTGAAAAATGAAAGGCCAATGATGGAAGCCTCACAGCTAGACGCGTTGC
AGGATAATATGGAGTCTCTAAACGAATCTGTTGAAGTTGTAAGATGACTCCACACTTGTCAATAATTGGGAAGAAACTAG
TGTTAGTAGAATGGGCTGACTTATTCAGAGAAACTTGACTCCAGTGATAGTCCCCATCAAACAAAAATGCTGATACATCA
CTTAAGACCAAATCAAATCGAAGGTACATATTATCCTCGGCTGATTCCTGCTGTTTATCATCCTGTGTACGAATCATCAA
GTTCCCTAGGTCTAGTAAAAGCTTTGTAGCATGGGTATGGTCTGGACAAAAATCAGTAGGAATAGTAATCTTGGGAGCTG
CAATATCCAAATCCAATGAAAACCTGGCATGATCCTTTAATGCTCTGTTCATTTGCTGTTGTGCAGTGCGCTTCACCTCA
TCAATTGTCATCTGCACTGCAGCTGCAGTTTCTAGTGCTATTGTCTGACTTACAGCAGTATTACTTCCAAAGAATTTCAC
AATTTGATCAATGCTGTCCTTCAAGTAAGTCATGTAACATGGAGAAGCTTTGGCAACCATCCTCCAGTCCACATTATCAT
CAAAAGGTTTGTAATGGAAGACACCAACTAATGAATCATAGGAAGTCGCACTCTCAGCAAGGAGACCTCTTGGTGATGAT
AATTTGTATGAGCCCAACTTAATGTCAAAGACCTTTGTTTCTGGATAAAGCTTTATTGAGCAACTAAGGTCTTCACACGA
TAATTCAGCAACGGACTCCTTGGTTTCACCTATAAGCTTTGAAGCATTATGATTCATGTGAACTTCCACGAAAGTATGAA
TAACATCCGCCTTGCTATTTACAGCCAATTGTCCATCGTCGCCCTCCTTATATCCTATTATTTTATTTAACTGGTTCCAG
TCCTCTTCACTGAAATTGAATTCATCACTTTCCTCTTTAGGGGATTCACTGGTCCATCCAAATGACCACCAAGATTTCTG
TGCTTTCTGTTTCCTAATGTTATGGTTTGACTCTGCCGATTGTTCCACAAACTTGTGAGCCAACATTCTCCATTGCAATA
TAAGTTCAATATCAAGCTCCCGATCTAGGTCTTCAATCTCTTTGTTGCCACTAATTGTAACCTGAGTGGGATCAGATTTA
AGTAGTGAAGCATACAGAGAGATATATCTCTTCCGCAAGCTTGCATATCTTAAAACTTGCTCCCATGACATTTTTCCACT
TGCCTTCTTTATCTGGTCAGATACAGCTCTGTATGCGTATTTCCACCAAGACCTGGAATCAGCTTTTACTGGCACCAATG
GACGATAATGCGCATACTTTAGTCGTTGATTAAATGCAGCAAAGTTGTCTGCTAATTTCATGATATCCCCATATCCATCC
TTGGATATGCTGATTGTAACATCGTCTAAGTTCACCACAGCCTTCTGTAAAGGATTTTGGCTATCAGCAACTTCAGTTGG
CAGTAGCTTGGAGTACTTTGCCTTCCCAGTAACTGGTTGCAGAATGTACGAATGCTTTCTTAACAAATTATCAGCTGGCT
TCCCATCTTTAGTGCCATACTTAAATATCTGAAACCACTCTGAAGGGAGCAAATCTTCCCATGTTTTGTTAACATGCCAT
GGTATAATATTTGAATCTAGATAAACTGCAAGTCGATCGAGTTCAACAGACTTTTGAATGCGATCTAGTGCACCTCCAGT
AATAAAAGTCTCTTTCCCGGTATCATCAACTGTCACAGCAGAGAGTTTATCCAGCATAACTCCAGCTGCAAATGGTTGTC
CTGGATTGCTCTCACTATCCTCATATCTGATGTGAATATTAGAAATTGAAAGCTTCAAGTTTCCAATGATGGTGCCAATG
AGGGATCCCAACCATGATTGATTCATTTCTGATTTTAACTGTTGTGATTTCTCCCAAAGTTTCAGTTCCATCTCCTGTAT
TCGGCTCTTCTTAGCTTCTTGGACAGCATCCTCACTACATCCCTCAACTTGAGTTGCAGGTTCAGCTAGTAAGAAAATGC
GATCCAAATATACTAGGACTGGATCTTGACCAAGCCTACTCCATGGAACCTGAAGTTTCACTGATCCTAGAAAACCTGCC
TTAACCTTCACTGGAAGTTTTAAAGCATTCAGAGCCTCAGGCTTCAGCTGCATATTCTTCAGCTCTACATCGCCTTTCCA
GACACTGATCTTGAGAGCTTCTTTGCTGAGACCTCTCACATAATTGCCAAGGTACCTCTGTAAGAGGTACGCCACCTGAT
CCTCTAGCATCTCTTGGCGGAGTAATCATATACACCGCACGACGAAGTCGATCGCGGCGGTTACGAAAACACGACGAATG
ACGATGGCGATAAGAAGGAAAAGAAGATGGAAAACCGGATATCGGAATGAGTGATTCGGAACTTGAAGGTCACGTTGTTG
TCGCTTTGGCCCCAAAAATAAATATAAATATAAAATGAAATGAAAATGCTACTATTACTACTATCTTGCTCTGAAAGGTA
CTCCCAGAAAAGTCGATCG
>c10666_g1_i3
GGCCAGGGTGAAAATAAAAAGAAAAAGAAAATAGTGGGGGTGACGGAAAAAAAGCAATTTCCGGAATTAGTAAGTAATGA
CCGGAAAACCAGAGTGAGAAATACTGAAAACCGCCTTAGGTGAATGTGTTGAATTGTGTGTTTCTCCAAAACCATTAATA
CAACGTTGTTTGTAACTCAGAACACCTTATGTTCCCTCCATTTTCCATTTTTCTCTCTAGTTTCTTCACTCCTCTTCACT
TAGCCATGAACCAATAGCTGCTACCTTTCGCACACAGAGTAGAAAAGAGTTTCATTTCTATCACATATGGCTTACCACAA
CCCTCAAGACCTTCCACTCCACCATTTCACTGACCAACAACAGCACCATAACCAAACTCTCACTGACGCATCTCTCCTCT
CCGACCCTACCTCCAAACCTCCCTCTGATCCTCACCAACCAGCGCCAAATTGGCTCAACAACGCCCTTCTCCGCACGCAC
TACGCCAACACCACCACCACAAACAACAATAATGACAACAGCAACTCCGACACCAACGTTAACGCTCCCAACAACAGCGG
CACCAACTTCCTCAACCTCCACACTGCGGCTACTGACTCTGGCCAATGGCTGGCGCGTCCGATCCTCCACCGCAACCAGA
GCGAGATCATCGACGATGTCACGGCAGCAGGTGACTCTGCCATGACCGGCGCCGGATCCGGCGATTTGAAGAGCGAGGCG
GCAGCAGTGGAGGGCGGTGGAGACGGCCTGATGAACTGGCAGAATGCGAGGTTTAAGGCGGAGATTCTATCGCATCCTCT
GTATGAACAGCTTCTGTCGGCACACGTGGCATGCCTTCGGATCGCCACACCGGTGGACCAGTTGCCCAGGATAGACGCTC
AGCTCGCACAGTCCCAGAATGTGCTCGCCAAGTACTCTGCTTTCGGACAAGCCATTGGGGATGACAAGGAACTCGATCAG
TTCTTGTCCTCCTATGTTCTGTTGCTCTGTTCTTTCAAAGAACAGCTCCAACAGCATGTCAGGGTCCATGCAATGGAAGC
AGTAATGGCTTGTTGGGAGATTGAGCAATCCTTACAAAGTTTAACAGGAGTTTCACCCGGGGAAGGTACGGGAGCAACAA
TGTCTGATGACGAAGATGAGCAAGTAGACAGTGATGCCAATCTGTTTGATGGTGGTTTGGATGGTCCCGATAGCATGGGA
TTCGGTCCTCTTATTCCCACAGAGAACGAGAGGTCCCTCATGGAACGTGTAAGACATGAATTGAAGCACGAATTGAAACA
GGGTTATAAAGAGAAAATTGTAGACATAAGAGAGGAAATTTTACGCAAGAGACGAGCTGGGAAACTTCCTGGTGACACCA
CCTCTGTCCTTAAAGCTTGGTGGCAATCACATTCCAAGTGGCCTTACCCTACAGAGGAGGATAAGGCTCGGTTGGTGCAG
GAAACGGGGTTGCAGCTAAAGCAGATCAATAATTGGTTTATCAATCAAAGGAAGAGGAATTGGCACAGTAATCCCTCAAC
TTCCACAGTGTTGAAGAGCAAGCGCAAAAGGTGATAACAGTACTGATCATCACATGTAAATGCAAGAAAACTCACTCTAC
TCTGTTCGTTCGTCTCTCCTGTCAATCATGGTGCGTGACAATGTATTTAAGTGAAGTCAAAACGATTAAGAATTCACATT
TTGCTCTGCTCAAGGAACAGGTCAACACAGAAGAGGAGTATTAAAGTCTGCAGTGTACCTTGATGCATCGAATTTAGGAA
GTTCAATTAGGAATTATATACCAATATCAAAATGGATAACTCCATGGAGCATGATTTTTAGTCTCATTATTAATGTTTGT
GAAATATATAATAGTGAGGGGTTGTGGGTGTATAGTAATAATCTGAGCATTTTTTTTTTCTTCAATCAAGCTAGTTTTGT
TGTTGTTATTCTTAATATGAGTATTTTACATGGAGCTTGGATTTTTTTTGTTCTTAAAATATTGTTCCAGTGGTTAGTAA
AGAAAGAATATTGATAGAAGAAAAGAAAAGATATGAATGTATTTGAAGCAAAAATTATTATTAGGAGGAATATGGAGTTT
TCAATCTGTGGTAGAAACGAATTTTGGTGAGTTGGCATTGTATTGTATTGGGTTGTCGCTCCATGATCAAGTGACTGTAA
AGTCATAATCATGAGATGGAATAACTTGGTGAAATTTGAAGGGTGAAAAACAGAGTTCATAAATTCTTAAGAATGTCTGG
TTGGAGGGTAAATGTTAGTGTGGCGGTTTACGACTGTCTGTAGATGTATTTATAGTTAGGAAAAGTTCAGGTGGAGCAGA
CAGACTAACAGAGAAAACGGATATAAATATTTTGTTTTTATTTTATTTAGATATAAATGGCTCACACCTGCAATTTTTTA
AGTGGTCCCTTGGTGATATTTTCTTTGTGGCCTGTATTTCCAGAGTTTTGGCAAATATCACAGCAACTATGAATGCTTCT
G
>c2490_g1_i1
GTTTTTATGGTAACTCAAATTCAGACAAAAATGGAATTGAATACATGCATATATAAACAAGAGTTACATCACCAGAGCAG
AGTAGAAGGGAGCAACAACATAATGATGAAGAAATAGCAAGGTGCAATGTCTACAACAGAAGCATTAACCACTATTTTTT
TTTTTTTGTAGAACCTTGTCAACTGAAAATGATTAGGTTTATGCTATACAAAGAGACAAGGAAATTTGTTAGTGGTTTCA
GCCTCACCCAAAGTTTACTTTTTTTCTGGCTAAACAGTACATGGTCAGATAAATGCTCAGCAACATTGCTAATTCTCCTC
TATGCCTTGTTCACACGGATTTTTTGCCCTTCTAATGAAGAATTGTTGAAAGACGAGATTGCAGCTTCTACATCCTCTTC
TGATGAAAAGGTAACAAAACCATACCCACTGGATTTTGAGGTACCAGGGACCCGTGAAACCTTGGCACTCAGAACTTTTC
CCTTCTCAGAAAAAAACTTTTTAAGAGTATCAGTTGTTACTGTCTTGGCTAGATTTCCCACATACACCTTGTGGGGACTG
TCAATAAATTGAGATTCCTCAGCTTGGGATAAAGGCAAATCTGATGCTGATAAAGGTTTTTCGGTAACATTTACTTTGAT
CTCACGCCCTCCAATTTCAGTGCCGTTAAGTTTCTCAATCACAGCATTTGCGTCCTCAACAGTTTTCATTGTAACAAACG
CAAAGCGACGGCTCCTTCCAGAGTATTTATCATACATAACCTCAGCTTTCTCAACAACACCATGTTCTTGAACAATCTTG
GCGAGCTCATCGTTGTTGACAGTGCGGGGAATGTTTCCAACGTAGAGCCTTCTTGCGGCCTCCGTCAACGTTGCCTGCTC
AGCCACCGCGAAGGGTCTCCCAAAACGGCGCCGTGTGGTGAAAAGGGGTCGCAAGTGGGTGGTGGAGGGTCTCAGGTTCA
GGAGAATGTGAGTAGCGGAACTTGAAGGAGAAGTAAGGGAAAGGAGATTTGGAGGCAATAAAAAAGAAGAGTGAAGAGAG
GCCATTGTTGTTGTGCTTTGTGTTATCTGAGACCGAATAGGATATTATAACTGAACAACGAGGTTTTGATTTTGCAGAGA
GAGAGTCGG
>c3548_g1_i1
CAAGGTTTTTTGACAAACTATAACAATAAAGTGCTACTTCAACAACTGTACTTAGAACCAGTTAGTGGTGCACTTCAAAT
GAAGTTCTTAGTGTTGTTATTATAATACTAAAAGATAATATGATGTTATAAAAAAGTATGGTAGAAAATCTTGAGAAATA
ACCACTGATATACTTGATACTCGCATTGCGTGTATATAGATATACAGATTACAAGAGTGATATGAGCACAAGTCTGAATT
TTGTAATTTTTTTCATTTCCAAGAACACATACATAAGGACAGTTAAGTCCAGAAAAGAAATTAAAAAGCAAATTTGCCAC
ACTTTTTGTGTAATCTGTCACTCTCCATCAGATGCAAGATCAGGAGAATGTGGAATTGGAGATAAACACATCAATGGTTG
AACCAAACTCCTACCAAGTGTAGCAAATTTCATCAACATTATGATCTACCAGTGCCAATGGAAGCCAGAGAACTGCACAT
ATAGACATCCAAACTTTTTATGTCGATTATTACCATGTAGCTACTAATATTCACGTTCTTTCAGTTCTTTGAATTGGGTT
CACTAGATGCTGGTGTATGTATTGTCCTTTTTTGTAGAGATATTTTCCAAGGATTGCCACCCAATTCTTCAAGCACTACT
ATCAAGTTCTTTGTTGGCTTTAACCATGATCTTGGCACGTGATACCTACGAAATTCCAAATAGAAAAAGGTTAAATCAAC
TCTTCCATTGTCCAAAATCATGGATGGGACTTACAGATAAAGTAGCTTTGGACACATTCAAGGGTGTACTGTGTTTGTAT
CCAAAATGGTTGTCTCGTTATCAGACTCCACTTTGTAGACTTTGGTATTACTCTAAGATATTGAGAACTTGATTAAATAA
AAGTTTCAGTAAATACTTACAGGGGAAAAAAATTCAAAACAAGTGAAACATTTCTAGTAAGCTAAAATTGACTTATGGAA
CTTGAATTTAGATAAATTAAATGAAAAGACTTCTATAAAAGTTAAATCACATAAGTTGATACACCACAGAAACATAATGG
CTCTGTGATCTGCATAGAGGGGTATGTGGCTTTTTCACACAAACAGTTATGTGAGTATAGTTTCCTGAGGACAGGGATGT
CATGTTGAAGTTCAATTGAAAAGTATTACCATTGTTGCGTAGGCTGTCCACAACCAAGTTGGCATTTTGCAGGCCGGTAT
GTCCCAGCATAGTTGCAAGAACTACAAGCACCCTTTGCATAAACCATCCAATATCTTCCTATGCTTTGTCCATTGATCCA
TACCTGACCCTTTCCCATACTGCTAAGGTCCAAGGCCAATGGTTCAACTCCATCAGGTGCGTTGAAATAAGCCTTGTGCC
ATTTCAACTGTGACTGGCTTCGGACATCAAGAGAGTCTCTCACCCAGTCAACAGATGAAACCCCATTTGGAGACACCAAA
TTCATAGCCTCCCCTTTTAGGCCAATCTGGTATGACCATTTCTGCCACGTCAAATCCTTCTGTCCATGGTCAAGTCCATG
AAGCAAAACTCCTGTGATCCCAGCTTTCCATGTTTCAAAATGGAATCCAACATTGGGTAATCCAACAGCTACACTGAGAA
GGGCTATTTTATTGGTTCCAGCACGTAGGTTGACAGGGCCATTGAATGTGCAACTTCTGTCTTCACTTGTCCCAAAAGCG
GAGCCTAAAAATTGACCGTTGATGAACACGTGGACAGCATGGCCTGCTGAATGCACACTGATGCTGGGCTTGTTCCCCCC
TCTAAGAAAGGATTCTGATGAACTGATGTCAACGCTGGTTATATACCATAGATAGTCACTAGTGTCTCTGGTGGCATTTA
GCTGTTCTAATAGTCCAGAAGCTGTGATCTTTGAACTTTCTGATAGTGAAGATACATCTTCCTCATACGTCTCCCATGAG
AACAACTTAGAGTTGCTAGGCAACATTTGAATCTTTGTAGTTTGAAACCTCACTCTTGCAGTGTTGAAAACATCTGTTTT
ACAATCAGGGAGGATGCTTATGGACCAAGGAGGCAAGTCATATTTCCTGTTATTGAAGGTCACTCTTGCAGCAGAATTAG
AATGGTAGTTTGCCAGAAAAGCTGCACATGCTCCATTTTTTGAAGAGAACACATGAGCCTGCTCATACGTTCCTAATGAT
GTGACAGTGGGATCTGAAGAAACCAAAGCACGTTCACATTGCTTAATAGCTTTATGAAGGTCCATCAAATGACCATATTT
AGGTTCCCTGATCAAACCATATTCATCAATTGGAGCATCATAGTCATAGCTTGTGGTAATGAATGGCCCTCCAGCTGATC
TTCCAAAATTAGTTCCTCCATGGTACATGTAATAATTGATGTATGAGCCACCCTTTTGAATGAAACGAGCAACTGCAAAA
GCTAGATCCTGCACTGGTCGCTGGTAAATTGGACCACCAAACTCTGTAAACCAGCCACTCCAAGATTCAGTCCAAAGGGT
AGGCTTGTATGGTTTATTTGGGGAGAAATAATCACAATAGAAACCATTACAGGCATTTATCACTGGATCTGGGGCATCGT
CTTGCTTGCACATCACCCAGGGAACTCCTGTGTTCAATCCAACAGCCATCTTTGCAGCCCAGTTTGTGTAGGCATAACCA
GCACCTCCCAATTGCTTGCTTTCTGATCCATACTCATTTTCAATCTGAGAAAGAATGATTGGACCACCCTGAGACTGAAA
TAGCTTTTCATTCTTCATCATCTGGACTATCTTCTGAGTGAAACCTTGCATTGCAGCCTTGAAAGGGCCATTATCCGTTC
TGAAGCTGATGCCAGGAACATACTTCAACCAAACAGGAAACCCTCCAAAGTTCCACTCAGCACACACATAAGGTCCAATC
CGAAGATGCACATAGAGCCCCACTCTCTGCACTGTCTTAATGAACCGTACCAGATCGTACCTCCCTTCAAAATTGTAAAT
GCCAGGAGATGGTTCATGAACATTCCAGAAGACATAAGTATCAATGGCATCCAGACCTCCACCTTTGGCCTTCCTAATTA
GATCCTCCCACATTTCAGGAGTGCTTCTGGGGTAGTGAATGGAACCAGATATGAGGATTCTCCTTTGGCCATTGATGATA
ATGGCCTTCCTATCATAAGTGACACTGCAATGAATGAACTCAGAACCCAAAAACAAGATGGTGAAAACAAGTACTAGAAG
CTTGGAAACTGAGATGGTTTCCATAGCTTCTTGCTTTCTTCTCCTACAAATGAATGGAGGGAAAGTTTTGAAAGTATTTA
AGACAAGAGAGAGAGAGTCTGAGGTATGGGTTCTGCTGTCTGTTTCTTTGAATCTGATCTAAAACTGTGTACCTAAGACC
ATAGTGCTTTTGTCTGTGATTCTTTCTGCTAGGAGTGGTACCAACTGCTACTTACTGAGAGTTCCGCACATGTCAGGGAA
TTGTGTTTTATTTTACTATTTATGTTTTGTTTTGGTATTTGGACTGTTTTTTGCTTTGGTCTGAGAGTTTGAAACTACAA
AAGTTCTTTCTTTTGCTTTTTTAATCAAAGCCTTGTTTATTGCTTCAAGTCTTCAACTTTACAACTACGGCATTAACAGC
AGATAACCTTTGGTCAAAAAATAAG
>c6032_g1_i2
TAATAAATAAATAAACTTCAGAGAAATAGTTGTTGATTTTCCAGCTGTCAGGGAGGGAATATTCGCGAAGAGAGAGAGAG
AAGAAGGCGTTTGCAATATTGAGTAGAGAGAGACGAGAGAGAAGTTGAGTTTGGAGGTGCAGAGAGAGACAGACAGACAG
ACAGAGAGAGAGCGTAGCGCACCGCAACGACTCAGTCAAACACTCTGTAACACTTTATTTCAATTCATACTTTCTCCGAT
CGCATCGCTCGCCATCGCCATGCCTTCCCGAAGAAGAACTCTCTTGAAGGTCATCATTCTCGGTGACAGTGGGGTGGGGA
AGACGTCTTTGATGAACCAATATGTGAATAAGAAGTTTAGTAATCAGTACAAGGCAACCATTGGAGCGGATTTTTTGACA
AAGGAAGTGCAATTCGAAGATAGGCTCTTCACCTTACAGATTTGGGATACAGCTGGTCAAGAAAGATTCCAAAGCCTTGG
AGTTGCTTTCTATCGAGGTGCTGATTGTTGTGTTCTTGTATATGATGTTAATTCAATGAAATCATTTGACAACCTTAACA
ACTGGAGGGAGGAATTTCTGATTCAAGCAAGTCCTTCCGATCCCGAGAATTTTCCTTTTGTTGTCATAGGAAACAAAATA
GATATTGATGGTGGGAACAGCAGAGTGGTGTCAGAAAAGAAGGCTCGGGCTTGGTGTGCATCAAAAGGAAATATTCCATA
TTTTGAGACATCTGCCAAAGAAGGCATTAATGTTGAAGAAGCATTCCAATGCATAGCAAAGAATGCCCTGAAAAGTGGAG
AAGAAGAAGAACTATACCTGCCAGACACAATTGATGTTGGAAACAGCAGTCAGCCACGGGCAACAGGGTGCGAGTGCTGA
ATATATAGGTTTTCTTTTCAAAACAAATAAAGTACATTACTTCAAAATGATTTCACTGTGTTTAGCCATTGCTGTCTATG
AAGAGGCGTCATTGTACATTAGTGTTTGCTCAAGAAACAAATTTATCCAATGCTATATTTGGTGCTTGTTTGGTATCTTA
TAATTGATCATATTAGTTGTTCTACATGTATGCTATTCCGATATTGTAAAAGAAAACTGCGTAAGATCTTTTTGAAGTTA
TGTATTGCATTGCTCATTGTTCGTACTCAACATAGGCAGTATTTTGTACGACTGTTTACGTTATTCCACAAATTTGTGAA
CCATGATTAATTGTTGTGGTCATGATTCGAGCTTTTGTTAATTGACCCTCACAACGGAATGGTTTGCTGGGATTCAGA
>c2080_g1_i1
CAAATTTCAATGAAACAGCCAAACGCCGATTAACAGAGCTGACATAATTTTGAGATTACATTTCATTAATCTTTAGGGGG
GAAAGTTACATAAAATCAAATATATCAATCGTCTAAAGGATACCAAATTGCATTCAACAACACTATAACTTTAGACAGCA
AGACCGAGCGACTACCTCCGAAACAAATACCAAGAAAGCACCTCAAGTACCCAACATGACAACTCTCACCGCCTTGAGAG
GCAAAATTTGACTTTCACATTCATACAGGAATATTTTGTACTAATGTACATAAACCACCTAGGTAAAAAAAGAGTAGAGG
AAAGAAATGAAGCCACTGAATCGACTTCAAACTTAAGCCAAAAAGTGGTCCAGATGCTCCAACCATACCTCCCTCATTCG
AAGGAATGAAACGTTAAAACTGCACCAGTAATTATGGAGGGCTGGGGAACACGAACGGTTTTGTGCATCACTTTAATGAC
CCCTGATCATTGAGCTTCACAATTCACGAGGAAAATTATTGACTTGTCCTTCCTCTAATGTATCCTTGCCATTTATCTTG
TACGCTATCCTTGTACGCATGACAAGCGATTTCTTCCCATGTTGGCTGTTAGTAATTTTCAAATTTTGGGTTATGGACCC
ATTTCCAGCTGCGGGAAGAGTATTACTGCTAGCTGGATCTAAGTGCAATTGAAGAAACTTGGGAACAGCTGCCTGGAAAA
CAAAATCTGTATATGTATTAGAGGTCAAATTCGTAAATGTAGCCTGGATAACTGTAGTTTGTGGGCTTCCTGGTTGTTTT
GAGAAATTGAATGTCAATCTCAAGGAGTTGCTCTCAAACGCAGTTATAGATGGATAAACCGGTCCATTGTTTTCTGTAGG
TGGGCTGGGGGCAAAACCATCTAATAAATCCATCATAGGAGCAGCATTCGAAGATGCTTTTGAGGAAAGTGAAACAGATG
AGAGATCATCCAATGGTAAAACTGGTGCTTTGTTACTAGAATTGGAGGATATGATGTCCACTGTAGATGAGCTGGTTTGG
GAAGGTGATCCAATAGACAAAAGGTCCAAAAGAACATCATTGCCACTTTTTGAAGCTTGGCCAGCTGCAGATTGTTGTGA
TGCTGGAGCAAGATCAACACCCAAAAGGTCCTGAAGAAAATCTCCACCAGAAGAGCTAGGTGCAGGAGTATCATCTGAAC
TTAGATCAAGTAGATCTACAAGAGGAGCCACAGGTTTGGCAACACCATTTGGTAGACTAACTGATGGTACAGTTGTAGTT
GAAGCTGCACCTGGCAGAGACCCAGCCCTCCTACCAATAAAGGCTGCTTCATCCAAAACTGGCATCCTTTCCACAAGAGT
AGACCTAATATTTTGGTGCTTTGCAATAATCGCATTGAATTCAATAGCTCTCTGCTGCAATTCTAGCACAAAGCTCCCTT
TGAACTGAACAATAATTTCTCTGATCCTCTCTGAACATGAAGGGAAACGTGAAGAGAGTTTTAATAATGCAACCAAAGCC
ATCGCTTTTGTGGTAAGATCTGATGCATGACGGTTGATGGCAATCTCTACAATGTCAACTGCATCAGACTCAGTCACTGT
TATTGGATCTTCTATGTCAAGCATTCCAACATTATGGACTAACATGTCACCATACTCCCCAATGCACCACACTGTAACTC
GAACTAGAGTCTCCTGTTCAGCTGACGTTTGAAATGCTCTGTACAATGCTCTTACGGTATATCCATGAAGCTCAGAAGCA
TTGGTTATCACAACAATTAAGGCATACCATACCTCATCTTTTACAAAATTTCCAGCCTCAGACAGAACCTTGAGCATCTG
ATCAATGTACCAGATCTTCTCTGGGGAAAACTTTGCTACAATGGAGCAAATTTTCGCAGTAAGGTCAGCTCTGAAATCCT
GATCACTGACTTCAAGATAATCTATTAGTTCTTTCGCCAAGGGCTTCACATTAGTATCATTGATCAGAACATAAACAAGT
TCAAGGGCTCTTTTCCGAATCGAAGCATCTGAATCCTTCACACACTCTAAAATTGTTGCACGGTGCCTCTGTACCGCCTG
ACCATCAGCTGTTACAGCCTTCATTAGCATGTTTAATGCCACATATCTGATATTGTTGTCACGGTTTGACAAGAATCTTC
CCAGGATATTAATGGCTAGTACACGTAAGCCGCCATTATCTTCAATGCTCATTATTGTTTGAACACATTCATATAAAATG
GCATTCCCTGCAACTTTATTTGACTCGGTCTTAGTAGCCACCTGGGCAAGTATGTCATTCATGCTGTCACTAGCATCAGC
ATCACCTTCACCCAGCACTCGCAAAAGTTTAAGCAATCTGATATGGAGAAATGGGTCTGTGATACCAGCAATATCATACT
CTGGTGAATATGGACTATTTGCTAGATCCTTAAGAGTTCTGACCAAACCATCTGTGCATTTCTTCCTAATATTTTCAAGA
GCTTCAGTGCTAATTTTACACAGATCTGTACAAAGCTGAACCCCAGTAATCAAAACCCCATGATGCTTCTCCCTGAGTAA
GGCAGTAGCAGGATTGATAAAATTTTCCGCCAAGTCTGGAACTTTCTTTAAGATCCTTATAGAGCATAATGCTGCCTTCT
TCCTAATATTTGGATCTCGAAATTGCAATAATCTCTCAACCTCTGGTGCAAGATCACGTGCCATTTCCGCTGAACAAATG
TTTCCTAAAGCACAAAGGGCAAGTCCGACTATATACTGATTTGTATGATTAAGATCTTGTTTCAAAGAATTGGTGACCAA
CATGAGAACTTCTTGTCTTTCATCCAGAAGCAACATGAGGCCAAGATAACCTATTCTCTTCTCCGGAAATCCAGGAGATG
CTATCAACTTGAGGCATTCCATTTGACCAAAATGTGTGGGGTAACCAAGCATGTGGATGAACATTAGCTTAGCCAGATTT
CTATGCCGATAATCAGTATCATTTTCATTTATTGCTGCACGAATGGCAGCACACTCTTTTCTTACAACAGCCCGTTCTTC
TGCTGCAGTCTTGCAAGCACGAATTGCCCGGATCATGTCCCTCAAACGCGTTCCTGAAGAGAACGGGTTCATGATTGACG
GTGATTATGTACGGCGAGAAGCTCAAATCGGATCCAATTGCGACGAGGAGGAATCGGAGAAGGAGATCAATCGGAGATCC
GAATCGGCAAAACGAAGAGAGATTCGGATCTGATACGAAGCGAGTGTTTGCGTTGTGTGTGTGTGCGCGAGCTCTGTAAA
TTTTCAGAGGAAACAAAACAACTCGACACCACCGCACCTTTTCTTTCTTCCACTTTTGCAACGATTTTACAATTTTAACG
TTTCTGTCTCAAATCTTTGAG
>c9915_g1_i1
TATATATATATATATATATATAGTGAATGAATGAAAAAGCAAAGAGAAAATTAAGATGATCAAAAAGATTTTGATGCCAA
CTTGGACATAGTTTTCAGACTTATCTTAGTTTCCTTATGGGCAAGGCATTTCCAAAGAGCTTCTCTACTTCTCTGGCTTC
CATTTTGAGGCCATTAAGTATCTCCATTTCTTCTTTTGAGAGCCCTTTCAAGAAGTTTTCCTCATCTTCTTGAAATACTT
TGAACCCTTCTGCCAATTTCTGAAACAATGTGACCTCTGTTTTCCCCACTTTCTCCACCTCTTCTTCTAACTGTTCAACT
TCCTTCACAATGGTCTCCTCTCCCTCCTCTACCTTTTTCTCCAACCTTTCCACCAGGGAAGGCTCTGGTCCACATGTGTT
ATCTGTCTTGATGAATTTGCTGAAGTCTCTTCCTACATTCTTGGCTGCTCTTTCAAGTTCAGGAACTATAGATTCTGGCA
AAACTGCACTTCTTGTGTACACAACAGCACCTCCATAACCATCCCATGCATCGTTTCTGCCTCGGTAGTATACAAATACG
TAGTCATCTGGTTTATTCTCAATCTTTGATGACAAAATATACCAGTCATCTTGATAGTGAAGGTACTCGTTGTCATGATT
GTAGAGGATCCCAGGATAGGAAGGATCTTGAACAAATTTCTGTTCAGCGGACCTAGTAATAAATCCAGCATCCGGAGTCC
TTATTCTCCATGTCAAATTACCCACAAGCTTATTGGATTCTGTGTGGAACTTATGTAATTGGCAGTCAAAGGTATCAAAG
GTAGGATTTAATCCACTAGTGATGAACCATTTACCACTGAAATCCGAAATGTTGAAGCTATTAACAAGGACATCAGGATT
TGGAGCAGGAAATTCTCCCACATCAGATTTCTTAGGTACACATTTCTTCCTTGAGACTGCACACTCATTGAATTCATCAA
CCACACTGTTTTCAAACAGGTCCCCACATTTAATTTGACATTCAGTCTCATCAGGTCTATTGTTGCAAGTTTGGAGACAG
GCAATATTGGCAGCACAAGATGGGTTTGAAAGACACTTAGCCAGTTCCAACCTGCAATCCTTCAATAAGCAAGCACAAGT
TTTAAGAGCATCAACAGCATCAGCTGATGGAGTGATCATTAAAATTGATACCAATATGCCAGCTATTCCCATGATGCGTA
AATTATTCCAATTCCAATCATTGAGAACAACAAGTATTCGGTCAGCAACAAATTTGAATATCTGCCGTGGTATTTGAGTA
GTAGTAGCAGTTGAAGAATAATCCATCCCTTGGTTGTGTTTCCCCCCTAAACTACAATAAGGTTTTAACAAGCACAAACG
CGTTGGCTTTCTGGCAGTGGAAAACACTTTGAGCACTACCATTCGAGGAGCATATTTAAACACTCTCGTTCTGTGAAACC
TTAAATCGCCTCTAACAGTAAGGCCTGCTTTTACAGATACATTGGGAGTGCCTGTGCCTTCCCCATGGGATAACAACATT
GAATGTGCACCCCACGTTGCCATTCATACATACAATATAACAATAGTATATGTATGTGTATGTCCTCAGCTCCAGATTCA
ATCTTGCGGTGTATATGAGGCGAAGTGCAGGTACAGTGAAAGAAACAATAGAATAAGAGGATTTAGAAGAGAAAAATGGC
GGCGTAGCATAAGAGTTCCGGGGATGAATGGGATTAGACGGGATGAGATAGATAAGAACACGATGGTGTTCGTGTGGACT
GCAAACATACCCGTCACTGCACTCTGCAACCACAGCGCACCCGTCCACGCTTCAATTTGCTTCCAATTTTCTCGCAAATG
GACTTAATGTTCCAAGTCCAATACATTCTTTCAAGGCCCACTTCATAAT
>c4925_g1_i1
AAAGGCTTGAGATATTACATTATCCACATGCGAGATGGTACCTATCACAGTTGCATCTGCGTGGGTGTGACTGCAAGAAA
TGGCTCTTGTTCTGAACGTCTCCTTGTGTTCCACTTCTAAGCCACATCTTTCTCTCTCAAACTCCAATTTCAAACCCACC
ACTCTTTTTCATCTTCCTCTTCTGGGATTCAACGCAAAGCAAACTCGCCAACCATCTCAGAAACTCGCATTTTCAGTTGG
TGAGTCCGTGTCTGGTGCCACCCTCGTGGCTCTCCTCTCTGCTTCTTTCATCTTTGTTGATCCCGCACTTGCATTCAAGG
GTGGAGGGCCATACGGGCAAGAAGTGACACGGGGACAAGATCTCACTGGGAAGGACTTCAGTGGCAAGACTCTGATCAAA
CAAGACTTCAAAACGTCCATACTGAGACAAGCCAATTTTAAAGGTGCAAAGTTAATAGGTGCTAGCTTCTTTGATGCTGA
TTTAACAGGTGCTGATCTTTCCGATGCTGATCTTCGAAATGCTGATTTTTCCCTGGCTAATGTGACGAAGGCAAATTTAA
GCAATGCTAACTTGGAAGGTGCACTTGCAACAGGAAATACTTCTTTTAAGGGATCAATTATTACAGGTGCTGACTTCACG
GATGTACCACTAAGAGAAGATCAACGTGAATACCTCTGCAAAGTTGCTGATGGAGTGAACCCAACTACTGGAAATGCTAC
GCGTGATACATTGTTCTGCAATTAGTATTCCATTGCTGAAGAAGACTCACTCCAAGACCTTCAAAATACATGCACTAAAT
ATTTCTATCTCCATTATCCTCTGTGCGGTCTGTGAAGTTGACAGCTTGGCATGTTGTTGGAATCTTGTAATACAAGGCAA
CAAAATCTAGATTATTCCAAATTTCCATTCACCATAAATTGACAATAAGATTGTGATGTAAGGCTCTTAATCATACCTAT
TTGTTTCACATAGCTCAACTCCTTTCATCTATAGTATAATAATACACTGAGGAATACATGGAGTAGCCTTGAGGAAGGGG
TCAATTTTGAATAAATTTCTTAATCGAAAAAATAAAAAGTTAGTTTTTTG
>c10353_g1_i1
ATTTTATTGTGGGTAGTTAATTAAGATAGAAAGAGAAACATAAGAGTAATAAAAAAATAATTACAAAACACAACTAAAAT
TATACAGATTTTTGTAAAAATAAAATAATAGAAAAAAAAAGATGCTAAGAATGAATTCAACCAAAAAAAGGCTATACACA
ATTTGTTTTACAGAGAGTTTAGGTTCAGGGAATTGAGCTATCAGATATAATGGAATGGCATCAGAAATAGGCGAATCAGT
CGTTGTTTAGATTGTGAAAACCATGAAAATATTAGTGAAGAGCCGAGCAACATAGAGCATAGGCAGCGCATATACAACAC
CGCGACCTGAGTCCCGTCACCATTGAATGTTGGAAACTGTTACTGCCTTCTTTCAAAGGAGATTAAAACATTTGAGATTA
TGGTGTTTGCAACTGATAGTGAGGGTCATCGCGAATTCTCTTCGGTTTCCAGTCGCATTCATCCTTGCTTTGTCGTAGCG
CAACAAAATGCAAAGCATCACTCTGTACTTGATAGATATGACATGACCACGGATATGAGTCAGATGCAGACCAAACCTTC
AAATCTTCAAATTCTGTTTCCTCAGTCAGTGACTCAGCCACACAGTACACAAGATCAGCCTCTGGTTCCGAATACCCAGC
AACGGCAACACATCCAGGAGCCACAAATCCCTCTGGAGCCCGTGGCTGCCAAATTGATACCGGAGCAACATAATCTTCCG
AGCAGTTTCGCCACACCAGGTCATATCCCATCGGGAGAGCAAAAAATCCATCAATCTTGCGGTAGACGGCAGCCACATTT
GGAGGGTGGGGACTAACACGAGCAATATCCCCAATATATATATATCCATCAGGACACTCAGGCCTCCAAATGCTACATAT
GCTTCCATCTCGTGAAATCTGTTTTCTGCTGCACAATGAACATCGACCATTGTATTCTTGTTCGCTGCTCCAGATCTTCG
AAAAATTAATGTTGTGTCTCACAAATCGCCTGTCATCAGATTCTGTACTGTTTGATGAAATATCTCTAGAACTAATAATG
GCCTTACTATTAGGGGTCCGTGATTCTCTGCTATCCACTTCAGTCCAGGAAAAATGCACTTGTCTCTGACTTGAAGGAAC
CTTTAGAATCAAGCTTTTCATGTTAGACTGATATGCCTTCCATGTTTTGCGCACAACTGAGCATATCTTAATAGCTTGGG
GTTCTCTTCCTTCAAACATTTCCACACTATTGCATTTTATCACTCGCACAAAATTTTCAGATCTCCGGAAATGTTTCAGA
TGGAGGATCAAGAGGGAAGGTTGGGAACTGCCTGCTTTAGCCAGCTCCAGTGCCATCAACTCATCCCAGGGTACATCCCA
AATAATCTTGCAAGGTCTTTTATCCATCTTGTCAGGAGCAAGACACTGCAGAAGCATAACTCGTTTATTGGTTACCAAAA
CAATTTTTTGATGGGGCACAGTAAAATGCTCTTCATAATAATCAGACAAAGCAAATTTTGAAGGTTCCTTGAAAATCTCA
GTACATCCAAATTGTCGACTTGCCTCTCCAAGGTAAAGCACCATCTGCCCCATAGCTTGTCTCTCACAATATTCTCTTAG
TATCCCATCAGAATGTACAGCCCGAGGATTTCTAATTCTTTGCAACGAAATCTTGCTGTTGAAAACCTCAAAGCATTTGG
AACAACTTGCACCAATTCCGTCAACAGTCAAAGAAAAAAAATCGAGGGCACCGCTTACTGGTTGCACAATGAAACCTAAA
AAGGCACGTCCAAGCCCATGAGCCAATCCTAGGAGACCATTCTGTCGAGCACTCTCCACAGGCTTTCTCACTACACCGGA
GACACCAAAGGCAACACCCTGGGCAAGAGCTTCCGTTCCCTGAATGATCCCATCCCCAACCCCAGTGATTCTCCTTGATC
TTACCTGCTTTGCACGTAATTGTAGAAATTGCCCATCCGTGGATAGCTCAGCAAAGCCTCTGCTAAGAGATGCCAATGTT
GAGCTTGTCATACCTAGTACATCCACCGAAAATATTAAATGCAAAGGATTATGAATCAAATCTCTCCAAATACGATTCCC
AATAGCTGAAACAATTGAACTTTTCCTCATGAATCTGTCTCTGTGCATCACCCTCCTTAGATGCACCTGGATCTTGAAGG
CATTTCCAACAGCTGAAAGTATAGGACTCCATATGCCCAGGACCCCATGAGGTCTTTGCCCTGGAGCAGTCTCCAGTGAA
AACTTCAACCTTACTTCTGAAACATCTATTAGGTCAAATCGTATCTCTGGATCAACCTCAGTGACAGTTGACCTTTTAGG
TAAGCGATCTAGCTGCAAATTGTTGTAGAAGTCCATGATAGCCCAAATAATAGGTTCATGAATCTCAAGCCTCCAACACT
TGTCGGTTACTCGTATATAAACATATGGGTAAACTTGAATTCCATCTTTATTCTCATTCTGTATGGTGATTGTCATCTTG
AATACTGGGTGTTGCACATCAGAGGTCTGTTCTGGCGCCAAGAGCACAGGCATCAATGTTAGAGGGAGCTGGTTGTCCAG
TTGCAAATAACCAAATATGAGCTTGAACCTGATAGGACCATCAGATGATCCAAGGCGAAAAACCACAATAAAACGGGATC
CCTCTTCATATCCTCGAATTTCAGTTCTCAAAAGTTTGATAGTACCATCATTCATCCTCAAGACAAGTGAGATTGTGTCC
TCTCTTACAATTTGAAGAGGAAACGACCAACTACTTCCTTCAAGTTTCACCTGGAGCTTTTCAGGTCCACCAATTCCACG
ACACACAAAGTACATCCTTGAATCAGAAGCATGCAAAACCTTCGGTTCATCTTCAGAGTTCAATTTGATGAATATATCCT
GACCAAGTCTATTAGTGAAAGTCATAAATGGCCGAACAGAAATAACCTTTGTCGGGATAGATTGATAGGAGCATGGTTTT
GTAGAAATAATAAGCCGCAAGCAATTTCCATCACCATCATATGCATATATATCCAAAGACCCATCCATGTCACCAAGAGG
AGCAAGATCCGTAACAGGTCCAAAATGTTCATTTCCTAATTGGGCAATAGCCACTGACAGGGCCAACATATTAAAATTAA
AAGCAGAAGCAATTGTGTAACCATCATATATCTCCTCTTCAGTTATTTCCTCAAGGATTAATCCATTTTTCTTGTGAGTT
TGAAATTGAGCAGCAACCTTTGGCATATGTCTTTTTCCTGACAAATCAAGCATCCTAAATGTAAGTGGCGGACATCTAGC
AACTTCTAACCAATAAGGAGCATATACTCTAATTGTTTTAGCCAACACGGTGTGCTCTTTGTCAAAGTTCTGCTCAAGAA
CAATTTGAATCACCCTTCCAGATATTGAACTTCTCAAACTAATTGTTTTGGATGGATTCTCATGAGGATGAGATATAAGA
ACAGCTTCATGTATGGGAAGCCAACCCCTTTGTGGAAGCAAAGATAAGAACAGAGGGTTCCGAATATCAGCACTGTATAT
CTGTACAGTTTTTCCAGATAAAAACACTCCTCTTGAACATGCAAGGAAATGGCCACTTGATTGCATTTCAAGAACAGAAT
ATTCAGCAGCAAGGGGAAGAAAATTGCTTATTGTTAGAGGTGATTTGACTGCCAAACACCAATCCTGAATGGCATCAGAA
TGGATATCTTTAGCAATCTCAGTAGATTGTATGCTTACAGAAAACCACAACTTATGGGAGCCACCAGAGGTTCCATGCAT
CTCACTGCAGCACAATAGTTCCTCTGACTCTGAAAGAGCTGAAACACACAGATTTGAGCATTGGTCCTTCCTGCCAACAT
CTTGTTGCCTAGGTCTGTCTACTACAGTACTCCATGAGTACTCACAAGAGTTTGCTGAAGCCCATGGCCTTAACTGCAAG
AAATATTGTACAGATTGCGTCAAACCAGAGAGAGGAAGCGGAGCAGTTTCTCCTGGTTGCAGCAGGCCAACAGATATTTC
ATGCTTAAGATCCTCTGCTATTAGCTTCCTGTTTCTTAACCATCTTCTCTGCCTGGCAGTATTACGGGAATCCCTTGGAT
CAAAGGATTCAGGCCATCTCAAACTCTCCACATCCAGAGCATAAATCCAGCTATCAGCAGTATTGGGAGATTTTGTATCC
AAATGCCAATCATCAATCCATTCCCAACCTGGCGGTAGATCAATTTCAGGAAAAATCTGATGGGATTTCCCTCCATCTGA
CATGCGGTTCCCAGAAGAACCTGAACAGAGTATCCATCCAATTTGTGGTGTTAACTTTTCAGTCTCGAAAAACTCTTCTG
TCTGAATTCTATAGCTCTCTGTTCGAATGGATTCAGAATTACTTGAACTTTTCAGCAAATTCATCTTTTCTAATGAAACT
TTTGAAGTGAGGCATAACTCAAGTACAAAATCTGTGTTGTTACGAACAGAAACCAGTGATCGAATATTCACATATCTATT
GCCATCCTTCACACTAGCTTCACTGGCAACAACAGCATTGCCTAACCGCCAGCAAGCGGCAGGAGCAGCATAGTTTAGCC
TTACAGTCGTCCAAGGACCTTCCTTGCTAGGACTAATTTGAATAAACCCACGTTTATGCACATCATAATTAGATAGTTGA
TTGTTAATCTCAGTCTCAGAATTATGTACTAGTATGGCACATTGTAATTTGCAAGGCTTCCCATAATAAGCATCCATAGG
GTTTTCTGTAGACAAATATATCCAGTTCAACTCATTGACAAAATTTTGTGGATTTGAGTAGTCCTCAATAGTTCTTGCTA
TCTCATTCAAGGAAGCTGAAAAAAATCCAATCGGAACACCTTCACCAATATCTGTTAAAATCAATTCTAAAGAGTGATAG
TCCAGGGAATCAACTTTGAAGAAAAATATTTCATTCCACTTGACCGACTCAAGATCTGAAGGCAATAAATGATGTGGCCT
TTGTCCACGCGTGCGAGCGCTCTGTTGATAAACCAATGCATTACTGGGGAGGATCTGACTAGGAGACAGGCGGATAGCTA
CTGTATATTGCTGGGAATCAGAACCTTCAACTTGGGGAAACTGTGCTTCTGCTATGATGATGGTTACCATTGTTCTAGTC
TTTCTGCAGAGTTTACCCTTCAAATGAGATTCTAGCATATTTTTTGACACAGGAACTTTGACAGCCTTCATATCCCCAGA
TGGCATCCGAATTATATTTTGGAGACCCCTAGCTTCTGTAGCACGGATAAAAATATCCTGACCAAGTTTATTTTGAGGAA
TTATGTAGTAATTTCTTTTCTGGAGTGTGTCAATTATAGAGTGTCCGCCATAAGTAGGAGAAAATGCATCTCTGTTTTTG
TAACTTTCGTGAGCATTGCTAAGATTGTTCCAGCTTGCATAAGCTTGAATGATCATATTAGCATTAGAAACTGAAACATT
TAAATTCAAATCTCGTGTTGATGTCAAACGTAACTGAGAGGTTCCAGCCAGGGCGTTGATGTCATATTGGTACCTTAAGA
ACCCATCTACTGGCTCAACAAGAGGTTCCCAAGCTTCATACTTATCATTGTATGACCTGGCAGCCAAGGAGAAACCAACA
GTGCAATTTAGATACCCAGTTCTTCCATGCAAACTAAATGTTATTCCACTCAAAGATATATTGAACAAAGGAACCATCAA
ACCACTGTAATCATCAAAAAGAGCCATTGAGAAGGTCCCAATTCCTGCATCAATGACTGTCACATCTGAGTCACTTGGCA
CATTTGAATCTGCAAGTTTCAAAGCAAACCTTCTTGGGGGTCTTTTGAAACCACCACGGACAATAAAAGTCCCCAACTCA
TTGCCAACAGCCCATATGCTAAATGGTTCTGCTACATGCTTTGCATCAGATGTATCCCATACACTTTCTTCTAAAAATTT
ATCACCTGCTACCAAATCACTCCGCATGCATCTTAATGTGCTAAAATCACTTTGCTTAGGTTTCCCCTTACATGCAACAC
AACCCAAGGAAACAAAGCCGGGAGGGGCTTGTGGAAGCCAGAATGACATGCTTTCCATTCCCCTATGCTTTTTTATTTGT
CCGACAAGCTGAAAATCTAGTGGAGTTTTAAAAACATTTTCGTCCCTGGAATCATGAACAATAATGCAGGCGTTTGGTGG
TTCATACCCTTTAACAGCTACATCACCAAAATATACCATTCCCGCAGGGACAACTGGACGCCATATGGATAACCTCTTTC
TTGAATTTGATGCTTGATTCCACCACACTAACTCAAAGCTAGCAACAGGCTCATAACGCCTATTAGAATTTGCACCAACA
GACTGGTCAGGTTGCAAGGTTTGATGCCCACCAGGAGCATAGGAATCCTGACTACTCACTGCTGCTGAGGATGGCTTCAA
ATAATCATATTTAATGCAACGCAGTTCATATGCTTTACCCATCAAACTAAGAGATATAGGATCTACTGGCAAAAAAGTGC
CAACAGAATTATCCACTCGCCAGAATGCCACACAGGATGGTGATATATCAGTGGTCCCTATTGTGATACAATCCCTTAAT
GAACATGGAGATACAGAAGAAGATGGGATGCAAAAAGCAGAAGATAGTGGGGGTGGTGTCTTTCCACGAGTAACAATACA
ACCTAGTGCAACATAACCTTTGGGAGCTTCAGGGAACCAAATGGAACAAATGGCATCTGCCTCAGTATTCCATAATGAAT
CAGAATTGTCCACTTCTTCACCCTTAATGCCAATAGAAGTTAAAGGCGGCCAAATCAATCTGAAACTGATAGGTCTCTTA
ACTGTTACAGAATTGATATTTACTGCAAGAACTCCTTTTGTTGGTGGTTTGTCTAGAGGTGTCAGGTAGTCACCAAGTAC
AGCAAAACCAGGAGGAGCATGAGGCCTCCAAAAGGCATACGTTTGATCAGATTGAGAATGTTTTATTGTTCCAACTTTGT
CAAAGTGAGAGCAAATAATTGTCATTTTCTTTGATGTCATCCTTAAAAATGCTAAAATATCATCTTCCACAGCCATAAAT
AGTCTCAAGATACTAAAAGTGAAATTCATGAAAATATTGGAAACAGATAAATGAATATTGGTCCTATCTGAAGCATTTGA
GTACTTCAACGATGTATCAAATGGCTCCAAAATCCTGATTCCATTACTTTCCATAGTCAAACCAAGTACATCTGCACTCA
TCTCAGTATTGTTACCCTTCAATACAAGCCTGCAAAATGCATCCAACTGTGCAAGTAGAAGTTTATTAGACAGGTTCAAT
AACTCTCCTACATCTTTTGAGGTGTTATAAAAGGTAAGCTCTGGACCAATAGCCTGAAGCTCGATGATCAGTTCTGTGGA
GTTATTAACAGCATTATTCTGACATGGTACTTCGTCCACACTTCCTCTTAAAGACTTAGACTGGGGGCTTTCAACTAATT
CTTCCAAGTACACATAATCATCCGCTAAAGCTGAATAGCTACTGTCTGCTCCAAGAAATACACAAGAATCCAAATGTGGC
CCACCCTTAATAACAACATTTCTGAACTGCAACTTCTTCCCATTTCCAATGTATATTATAGCCTCTGTGCTAGCTGCTTT
GAGATTAAAACCCTGTCTATCCTTTAAATATAATATTCCACCATCACCGTCATAAATGAAATTATCAAAACCATCATCAT
CAACTATTAAAGGCTTTTGAGGTGATAGTGAAAATTCAGGACAAGGTTGCTTGTAGACAGATTGATCAATGACAATAGCT
TCTAGCATGTCAGACCTATTTTCTTCAACAGATAGCATACTGCTGACAGTTGGAACAAAAAACTCAACTACAGCAAGAAG
AAAATCTAGTGCAACAAGCAACTGAGGCCTCTGGACACCCAGAGAAACAAATGTCGAATCCTGACCAAATTTCACATCAA
CAATGAGCATTGTCTGAACTAGATCAAAATTATTTCCCTTAATTAAGCTACCATCAACTGAATCCTGGTTTTGATTATGC
GAAGAAGTATGAAGGGGATGGGCTCCAACATTGCCAGGCTTTCCTATCGCTAACCGAAACTCCTGTTCAACTCCCTCACG
GTCATCAAACACACTGAAACCCTGAAGTGTTGCAGAGAGAAATCCGTTTCCTGCTGTACTGGACTTATACAGCAGCCAGG
CATTGCTGACCTGTACAGTGGCAAGAGATGAATCTCTAGTTAACCCCGTATATAAGCTCAACTCAACGAGATTAATGGAG
ACACAGAGTTTCAGCAGAACAGAGGGTTCAACATTGGTGGTCCCTGAATCAACACCATTTGTAACCTCAGGTACAATACC
TCCTGTGGTATCATTTAATGTCATGGAGGAATATTGATTCAGTGGTGAAGGAATATCAGGGACTTCAGAAAAGTTAGAAA
TAGCACACTCAGTAATAATTTCATATTCTTTATTCGACAATTCTGCCTTCAACTCTTCAATCTTGATTATGACTTCAACA
CTTGGAAATTGACCTAACAAGTCTCGAAGTGATCGGTTAATAGTCACAGATAGCCCATTCACATCCTGAATTATGCTTTC
ACCTATGTCTGATCCTGTTCCAACATTCAAGTTGATTTCTTCAACCTGGACAGTCAAAGTTTCCAAGTGCACTGCATTAA
TTTCACTTTTACTTCCACCAATCCACTGAAATGTGTTCTTCACAGTTATATGAACAATGTCAAGCTTCAAAAAATCAAGG
CTATCTGTCCTCTGTGGCATTAATATTATAGGCTTCTTGAGAGAAAGATCAAACTTCACAGCAGGTGATCCTTCAATTTC
ATTAGCTGAAAACCATTTCTCTGAATTTGTTGCTTGATCTGTTACTTTAACGACACTCTTTGGGCTGTCTGGAACGAGAC
CCATAAAGTAGCCAACAACCTCCTGCAAGAATCGATTTAGATACACAATGCGCACTTCTGAAAGCTCTCCAAAAAGACTG
AAATCATAACCTTCATAGTCTTCATCATCATTGCTAAATGATGTGAACTCCAACTCCACAAAAGATCTGCCCCCAGGATT
TCTCATATCGCATGCCCAGTAATATAAATGACTGCTAGGTATGCTATTATCACTAATTTTTAGATTCCCCAATGCTGCTT
TAATACTGAAGGAGGAAGGGAACACCCTGATGTCCGTAAGCAAACTCTCTTGAAACAAACAAGCAAGCTTGGTTTCATTT
TCCTTCATCAAAAGGATTTGAGCCTGGGCCATTTTTAATGTCAAATTGAACATAACTCTGGATTTCCCTTTTCCAAACAA
GCCCTTAACAGCGTGATCCTCAACAGCAGTAGATTGTAGATCATCTCCATCTCTTGAAACATCATTTTTCACTCTGGCTG
TAGAAGAGCTATCACTAGAAGTTGCAAGGTTCTTATCCTCTATATTAATAGAATTAATAAATTCCATAATGGCAAGGATT
GTTGGTCTTCGACAAAAAAATGTCAAGGTAGCCAGAGTAACTATCACCTGCTTGTCTATATTCTTATACTGAGAAGAGTT
CTGGTCATAGATAATTATTTGAGCTTTAACAAAACTCTCCAATGTGTCACTGAGTTCGAGGTCCTTCCTACTAGGAGAGT
CACTAGGTAGAAGTCCAGTAATGCGACTAAACTTTGGGAGTTTAAGAGATGAATAATTAAATCGCATGTCACTGGCAGAA
CTAGATCGGTATTCTGATGTACCTTCAGGAGACTGCATAGGATAGTCAACACTGTCTGCTAAAGTCTCGGGTGCCTCATA
AAACTTATCGTCACTTTCAGTAGGAATCAATACACCACTTTCAACGTATTTTCTCATGTTATTATAGAGTAATGAATTTT
CATCTGCAGTCCCAATATAAGATCTTGCCAAAAAACAAGGCTGGGACGATAGTTGACTACAGCATACTAAATCTTCTATT
TCCAAAGATTTCAAAATAGTTCCAACAAAAATGTTATTGTCTCTGATAGAAACCTCCACCTGACCACCTATTGCTCGAAA
TTCAAACAATCGTCTTTCTTCATTCAAAAGAACCTTCATTAAGCTCTGATCAGACTGATAACTATAACGGAAGCAAATCT
TTAATTCATCAAGAACACCGGTTACAAACAAACTTTCAGCCATTCCTACATCAATATCATGTTCTGATTCAGTATCCTCA
TGATCTGATGAGGTTTCAGATAGACCAGAAATTGGAGCTGTATTTGATGCATGATAAATAGCCCCTTGTAAGCGCCTATG
CCAGGTTTTCATTGATTCCTCAGATTCACAACGTAAAATTAGTGCATTTGTGTCCTCGACAACCTTATTGTTGGATCGTG
TAGGACTACAAACAACCAAAACGTGTTGTACATTACCAACAAGCTCTTGCGAAACCTCAGATACCTGTTTCCCTCGTAGG
CTGGTATACTGTTTATAAGATCTAGAGTTAGGACTTTCAAGTACATAAAGAAATGGCCCAACCAAGCAGAAGTATCTCCG
CTGCCACAAGGCCTCCCTAACTCCCACACCCTTCCAAGTTAAAAGAGACAACCACCCTTCAAGATCAGCCTGATTCCAAG
GACGAAGCAACTCAGAGCCGTCACCATCCTCCTCCTCAAAAATCTTTATCACATGCATCAGCCGATGATACCGAGCTGGT
GAAAAATGAAAGGCCAATGATGGAAGCCTCACAGCTAGACGCGTTGCAGGATAATATGGAGTCTCTAAACGAATCTGTTG
AAGTTGTAAGATGACTCCACACTTGTCAATAATTGGGAAGAAACTAGTGTTAGTAGAATGGGCTGACTTATTCAGAGAAA
CTTGACTCCAGTGATAGTCCCCATCAAACAAAAATGCTGATACATCACTTAAGACCAAATCAAATCGAAGGTACATATTA
TCCTCGGCTGATTCCTGCTGTTTATCATCCTGTGTACGAATCATCAAGTTCCCTAGGTCTAGTAAAAGCTTTGTAGCATG
GGTATGGTCTGGACAAAAATCAGTAGGAATAGTAATCTTGGGAGCTGCAATATCCAAATCCAATGAAAACCTGGCATGAT
CCTTTAATGCTCTGTTCATTTGCTGTTGTGCAGTGCGCTTCACCTCATCAATTGTCATCTGCACTGCAGCTGCAGTTTCT
AGTGCTATTGTCTGACTTACAGCAGTATTACTTCCAAAGAATTTCACAATTTGATCAATGCTGTCCTTCAAGTAAGTCAT
GTAACATGGAGAAGCTTTGGCAACCATCCTCCAGTCCACATTATCATCAAAAGGTTTGTAATGGAAGACACCAACTAATG
AATCATAGGAAGTCGCACTCTCAGCAAGGAGACCTCTTGGTGATGATAATTTGTATGAGCCCAACTTAATGTCAAAGACC
TTTGTTTCTGGATAAAGCTTTATTGAGCAACTAAGGTCTTCACACGATAATTCAGCAACGGACTCCTTGGTTTCACCTAT
AAGCTTTGAAGCATTATGATTCATGTGAACTTCCACGAAAGTATGAATAACATCCGCCTTGCTATTTACAGCCAATTGTC
CATCGTCGCCCTCCTTATATCCTATTATTTTATTTAACTGGTTCCAGTCCTCTTCACTGAAATTGAATTCATCACTTTCC
TCTTTAGGGGATTCACTGGTCCATCCAAATGACCACCAAGATTTCTGTGCTTTCTGTTTCCTAATGTTATGGTTTGACTC
TGCCGATTGTTCCACAAACTTGTGAGCCAACATTCTCCATTGCAATATAAGTTCAATATCAAGCTCCCGATCTAGGTCTT
CAATCTCTTTGTTGCCACTAATTGTAACCTGAGTGGGATCAGATTTAAGTAGTGAAGCATACAGAGAGATATATCTCTTC
CGCAAGCTTGCATATCTTAAAACTTGCTCCCATGACATTTTTCCACTTGCCTTCTTTATCTGGTCAGATACAGCTCTGTA
TGCGTATTTCCACCAAGACCTGGAATCAGCTTTTACTGGCACCAATGGACGATAATGCGCATACTTTAGTCGTTGATTAA
ATGCAGCAAAGTTGTCTGCTAATTTCATGATATCCCCATATCCATCCTTGGATATGCTGATTGTAACATCGTCTAAGTTC
ACCACAGCCTTCTGTAAAGGATTTTGGCTATCAGCAACTTCAGTTGGCAGTAGCTTGGAGTACTTTGCCTTCCCAGTAAC
TGGTTGCAGAATGTACGAATGCTTTCTTAACAAATTATCAGCTGGCTTCCCATCTTTAGTGCCATACTTAAATATCTGAA
ACCACTCTGAAGGGAGCAAATCTTCCCATGTTTTGTTAACATGCCATGGTATAATATTTGAATCTAGATAAACTGCAAGT
CGATCGAGTTCAACAGACTTTTGAATGCGATCTAGTGCACCTCCAGTAATAAAAGTCTCTTTCCCGGTATCATCAACTGT
CACAGCAGAGAGTTTATCCAGCATAACTCCAGCTGCAAATGGTTGTCCTGGATTGCTCTCACTATCCTCATATCTGATGT
GAATATTAGAAATTGAAAGCTTCAAGTTTCCAATGATGGTGCCAATGAGGGATCCCAACCATGATTGATTCATTTCTGAT
TTTAACTGTTGTGATTTCTCCCAAAGTTTCAGTTCCATCTCCTGTATTCGGCTCTTCTTAGCTTCTTGGACAGCATCCTC
ACTACATCCCTCAACTTGAGTTGCAGGTTCAGCTAGTAAGAAAATGCGATCCAAATATACTAGGACTGGATCTTGACCAA
GCCTACTCCATGGAACCTGAAGTTTCACTGATCCTAGAAAACCTGCCTTAACCTTCACTGGAAGTTTTAAAGCATTCAGA
GCCTCAGGCTTCAGCTGCATATTCTTCAGCTCTACATCGCCTTTCCAGACACTGATCTTGAGAGCTTCTTTGCTGAGACC
TCTCACATAATTGCCAAGGTACCTCTGTAAGAGGTACGCCACCTGATCCTCTAGCATCTCTTGGCGGAGTAATCATATAC
ACCGCACGACGAAGTCGATCGCGGCGGTTACGAAAACACGACGAATGACGATGGCGATAAGAAGGAAAAGAAGATGGAAA
ACCGGATATCGGAATGAGTGATTCGGAACTTGAAGGTCACGTTGTTGTCGCTTTGGCCCCAAAAATAAATATAAATATAA
AATGAAATGAAAATGCTACTATTACTACTATCTTGCTCTGAAAGGTACTCCCAGAAAAGTCGATCG
>c10189_g1_i1
CCGATCTCCGCTACTTCTCAGCAGCAATCGGCCAGGGTTCGGATTTGAAGAAGGGTTGGGAGTTTGTTCACCATGAGGGC
CAAGTGGAAGAAGAAGCGTATGAGGAGATTGAAGAGGAAGCGCCGAAAGATGAGACAGAGATCCAAGTAGTGCTTTAATC
TTAGTTTGTTTCTGTTGAATTTTACAGTTGCTTATGTTCTCAAATGGAAGCTCAGTAGTTAGTGTTACTGGCTTTTCCCT
TTTGTGTTTTGATACATTTTGTTGGCTTTAATTAGTTTATGTTTGGTTTTGTCTTATTAGCCCGAAACAATGTGCGAATC
AACGGAATTTCTTATTTGCATCTCTGCTTTTCTCATTGCTATTTCGCCA
>c8621_g1_i1
GAGAAGTTTATACATGGGGATGGAGGGAATGTGTTCCCTCTGGGAAGGTGTTTGGTGAATCATTAACTGGGGTGAGCCCT
GAAAAGGATGTACCAGGAAGGAAAACCTTATTCCTGACGGAGCAAGTAAGCCCTCATTCTCAAGGCTCAAAGTCTACTGG
AGGAACTGCTTCTAGTACCAGTGGAGAAGAAAGTACAAAGAGAAGAAGAGTGTCTTCATCAAAGCAAACAGCTGAAACCT
CTTCTTCCAGTGATGATACCCTGACAGCGTTGCCATGTCTTGTCACACTAAACCCAGGCATAAGGATAGCAAGTGTTGCT
GCTGGTGGTCGCCATACCTTAGCATTGTCAGATATAGGACAGGTGTGGGGTTGGGGCTATGGAGGTGAA
>c477_g2_i1
GATGCCGTCTCACGCGGATCTGGAGCGTCAGATCGAGCAACTAATGGAGTGCAAGCCTCTGACGGAGTCGGAGGTGAAGA
CGCTGTGCGATCAAGCGAGGGCGATTCTGGTGGAGGAGTGGAACGTGCAACCGGTGAAGTGCCCCGTCACCGTCTGCGGC
GATATTCACGGTCAGTTCTACGATCTCATCGAGTTGTTTCGGATTGGAGGGAGCACACCCGATACCAATTATCTCTTCAT
GGGTGATTATGTAGATCGTGGGTACTATTCAGTGGAGACTGTTTCTCTTTTGGTGGCTTTGAAAGTTCGTTATCGGGATA
GAATTACAATTCTTAGGGGAAATCATGAAAGCCGTCAAATTACTCAAGTGTATGGGTTCTATGATGAATGCTTGAGAAAA
TACGGGAATGCAAATGTCTGGAAATACTTTACAGACTTGTTTGATTATTTACCTCTGACTGCCCTCATTGAGAGTCAGGT
TTTCTGCTTGCATGGAGGCCTCTCACCTTCTTTGGATACGCTGGATAACATCAGGGCATTGGATCGTATACAAGAGGTTC
CACATGAAGGACCAATGTGTGATCTATTGTGGTCTGAC
>c3710_g1_i2
GGACAAGAAAAAAAGGGTAGTGGATGAGTTTTTTTTGTTTTAATTTGATGGAAGTGAAGTGATAAGGAAGCAAAGTGAGA
GAGAGCTGGAAAGAAAGATGAGGTGTTCATTCAGCCTCCATGTTCCCAAAGCTCTTCCTCCTCTTCCCATTTCCTCACTT
GGGACAACTTCTCTCTTCTTTGCTTCCAAGCACAAAAACACTACTAGGCCTTCCCAATCACTATCTGTACTTTGCTTTTT
CATCTGCTAACTCACTCTCTGCTACTTCTGCATAACCTCATTTCATTCCTCAACTCATTGCAGGTCACATGCTCCACCCA
CAAACCAGATAATCATGTCACTTTAAACTATACCAATTTAGCACTGCATCTGGGAACACTCTTGGCCTTGGCGGAGCAGC
CAGTGTTAGCAGTGACAGGAGAGAATAACCGGCCAGAACTCTCCTGGGTTTTGACACAATGGGGGATTGGTATGTTTGTT
TATTTCCTTGTGGTGCCACCAGTAATCATGATATGGCTTTGGAAAAGATGGTATAGAAGAGGGTTGCTGGAGATGTATCT
GCAATTCATGTTTGTCTTCATTTTCTTCCCCGGGGTTATTCTTTGGGCACCATTTATGAACTTCAGGAAATTCCCACGGG
ACCCTGACATGCAGTACCCTTGGTCTGTACCCGAAGATCCTTCAAAAATCAGAAGTTCATATTCAAAGTACCCATATGCC
GAACCTGAAGATTATGATAATCTATAAATCTGGACTAAAACACAACAAAGCAGTTGTTCTATAGTGATTCTAAAAGTTTA
GTTCTCCAAAACCACTTTGTTGTAAATGTATAATTATACTTATTTTTCTGCTTTCTATTACAAAATGAATATTGAATGTC
ATACGTTTGCAAAATAAAAAATGTAGTAGAATTATCCTTAGCAAGATTGAGCTTGATGTAACGTCAAGCGATTAACACTA
ACATGAGGTTCCGAAGTGGAAATTAATGAACATCAATGCAATCCACTTTGCAGAT
>c11310_g1_i2
AGAAGAGAGACAGAGAGTTGCAGAGAATACTGATGACAGGAGCAAGAAAGAAGCCATGAACGAAGAAGCTGAAGCTCTGA
GAACTGAAACCAAAACGGATCCATCGAACAACCCTTTTATCTGCATCCTCTACCCCGCCATGAGGAACACTTTCTCTATC
TAGATAGCACCTTTCTACCTTCTTCTCTTCTCTTTTCTTCCTCAATCCATTTATTAATTCACCAAATGGTACGAACACAA
CACACCCAACGCCTTCGTTAATTTCTTCTCACCTATATTCATGTGATTCCTCTCCCACGGGATCTGTTTCCATTTCTCTA
GTTGTATATCTTTTTTTATTCATTTCATCATCACTTTTCACTTTCCATCGAAGGATACAACTTCCTTTTCATCTCCTCCA
TCACACGTATGTTAAATTGTTGTTTACTTGTCCAGATTGATTTGCGAAATTTAAGGTACTCAGTTACTAGGATTCACTAG
CACAGCTTCCGAGGCTGTCTGTTTATCTTTTGTTTTTCAGGATCTGTAACAAACAAGCAAGAAGCTTAATTTAATTTAAT
TTAATTAAAGCCCCAACATTGGTGGAGGAAGCTTGTGTGTTAATCCAAAATAGCTTTGCAATATACATGCATAATGGGTT
AATCAAGATCGAAGTGAAAAGAATATGTGTGTCTATATATAGAGATCCTGGAACAGGATATGATGAATTGAAATGAAAGG
CTAATTATAGAAAGTTGTTGTTGTTGCTGTGTTCTGACAGTGTGACTGAGGGAGAGAGAAAGTAGAATACAAGAACGAAA
AGCGTAACATGGCGACGTACTTTCATGGAAGCACTTCAGAGATTCAATCTTCTGCAGATGGCTTGCAAACGCTTTACCTT
ATGAACCCATCTTACGTACCTTATGCTGACGCGCCGCACCACCCAACACTTCTCGTCAATCCCAACGCTACCAACGCGCT
CAACCTCGCGAGTCTCACCCACGCGCCGCCGGTGTCGCCTTCCCCCAACCAGCAGCAGCACGTGATTCACGGCATGACAA
ACATCCTCGGATCCGGAAATTCCGATGAGCACGCTCACACCCGACCTTCGTTGTTCGGGGAAAACATCGCCGCCTTCCAC
GGCTTCTCCGGCGGGGCATCCTCCGCCGCCCCTCGCGTTCACTATAACCTCTGGGGCTCGGGGGTTGATCAACCTGGAAC
GCCTTCTAGCAGCTCCGGCGGTGGCGGTTTCCGGCGGCCCAGTCAGCAGGGGTTGTCTCTCAGCCTTTCTTCACAGCAAA
CGAATTTCAGGTCAGTTTCTGGGGAGCTTGATATTGCCGGACAGGGCCACGTCGCCGGAACTGGGAACTCGCCGACGTCA
GCCGCGTCAACAGGAGTTTCCGGCCTGATTCTGGGCACGAAGTATCTGAAGGCGGCGCAGGAGCTTCTGGATGAAGTTGT
TAACGTAGGTAAAGGAATCTACAAAGAGGAAAAGTTTTCAGAGAAGGTGAAAGCGAATAGAGAATCTACTAATTCTGGTG
CTGGTGGTGGCGGTGGTTCGAGTGGTGGAGGAGAAAACAGTGCAGGAAAACAAGTGGTCGAACTCAGCACCGCTCAAAGG
CAAGAACTTCAGATGAAGAAATCCAAGCTTGTCAACATGCTCGATGAGGTGGAACAAAGGTACAGGCAATATCACCATCA
AATGCAAATTGTGGTATCATCATTTGAGCAAGCTGCAGGTTATGGGGCTGCAAAATCTTACACTGCCCTTGCCCTAAAGA
CTATCTCAAAGCAATTCCGGTGCCTTAAAGATGCAATCTCTGCGCAAATCAAAGCCACGAGCAAGACATTGGGTGAAGAT
GATTGCTTGGGAGTGAAAGTAGAAGGGTCAAGGCTTAGGTATGTTGACCACCATCTCAGGCAACAAAGGGCACTGCAGCA
GCTAGGAATGATTCAGCCCAATGCATGGAGGCCACAAAGAGGCTTGCCAGAACGAGCCGTTTCCATTCTTCGCGCTTGGC
TTTTTGAGCATTTTCTTCACCCCTATCCAAAGGACTCAGATAAAGTCATGCTTGCTAAACAAACTGGACTGGCTAGAAGC
CAGGTGTCAAACTGGTTTATCAATGCCCGGGTTAGGCTGTGGAAGCCGATGGTGGAAGAAATGTACATGGAAGAAATGAA
AGATCATGAACAAGCTAACGGCTCAGAAAACACCAGATCAAAAGAATTGAGCAAAGAAGCAAATGTTGCAGCAGAATCAG
GAGGCATTAAACTAGATAATTTTCAACCAAAGAAAGATAGCTTCAACAACCAAAACACTTCTCCAAATGAAATCTCAGCA
AATTCTTCAATGTCTCCTATCGGAGGGTCCCTTCAATCCCACTCTGGTTTCCATCTTGCAGGATCATCTGAGGTGCAAAC
GAGTCCGAACAAACCAAGAAGTTCGGAAATGCAAAACTCTCCAAGTAGTATCCTCTCAGTGGACATGGAAATGAAGCATA
ATGGTGAACATGCAAATACCAGAGAAGCCAACACAAAGTTTGGCATTGAAAGGCACGACAAAGATGGATACCCTTTGATG
AGTGGGAATGCAAACCATGGTGGGGGTTTTGGAGCGTTCAGCATGGAAGACATTGGAAACAGATTCAACGTGAGTACTGA
GCAACTGGCTTCAAGGTTCCATGGAAATGGTGTTTCTCTCACACTGGGCCTTCCCCACAACGAAAACCTTTCTATGTCAG
GAACTCCGCATGGATTTCTCTCACAGAATATTCATTTGGGAAGGAGACTTGAGATGGGAACGAGTGGGAATGAGTTTTGT
GCCATCAACACTCCTCCTTCGTCTCACTCAGGAACAACTTATGAGAGCATCGACATTCAAAACAGAAAGAGGTTTGTTGC
TCAGTTATTACCTGATTTCGTGGCCTAATAACTGATGATGGCTTGGTACAATACTGGAAATTTTATGAAAAATCCCAGTT
CTGAGGGGTTTAATTTCTCTAAACACTTATTAACTTGGCAGAAGATTTAGCTTGCTGCTCAAGAAAAGAAATGGAGGTAT
ATATATGTTGTTTTCACAGACACATGCAGTCACTAACTGTGAAAATGTACCTTGATTCTGGTATACTTAAATTCCTTGCA
TGGGAGGGGATGCTTGCTCCCTGTAAAGATTGATAGTAGTATAGGATTATACTTTCAGAAATTTAAATTAGCTTAATTAT
AGGATCCATATAGTTGGGGAGGGAGTATAAATATATATATTGTATATGGTATTGATGCAGCAGAAGGATTGTTGATTTCT
TTTGATTTCATGATTGATATCGATATTAAATATACATGCATACATACATATATATATATATTGTAAGGGTGTAACTTTAA
GTGAGAGTCTTTTGTTCAGAAAATTTTAGTAGAGAAATTTGACATTGTATGTGGAGTTAAAAGTTCTTTTGTTATAGTGT
TTTGGAAACCTACTCTACATATATATTGTATACACAAACAGAATTAGGTGCAAACTTTAAAACTCCATCCTAAGATATAT
AGAAGCCAAGGTCGTTTATGTTAAGTTCAATTTAGTGTTAATAATCTGAATTGTTACAAAGACTCTAAAATCTCATATTT
AAGGGATACCTGAAACATGTAATTTCAT
>c10666_g1_i1
GGCCAGGGTGAAAATAAAAAGAAAAAGAAAATAGTGGGGGTGACGGAAAAAAAGCAATTTCCGGAATTAGTAAGTAATGA
CCGGAAAACCAGAGTGAGAAATACTGAAAACCGCCTTAGGTGAATGTGTTGAATTGTGTGTTTCTCCAAAACCATTAATA
CAACGTTGTTTGTAACTCAGAACACCTTATGTTCCCTCCATTTTCCATTTTTCTCTCTAGTTTCTTCACTCCTCTTCACT
TAGCCATGAACCAATAGCTGCTACCTTTCGCACACAGAGTAGAAAAGAGTTTCATTTCTATCACATATGGCTTACCACAA
CCCTCAAGACCTTCCACTCCACCATTTCACTGACCAACAACAGCACCATAACCAAACTCTCACTGACGCATCTCTCCTCT
CCGACCCTACCTCCAAACCTCCCTCTGATCCTCACCAACCAGCGCCAAATTGGCTCAACAACGCCCTTCTCCGCACGCAC
TACGCCAACACCACCACCACAAACAACAATAATGACAACAGCAACTCCGACACCAACGTTAACGCTCCCAACAACAGCGG
CACCAACTTCCTCAACCTCCACACTGCGGCTACTGACTCTGGCCAATGGCTGGCGCGTCCGATCCTCCACCGCAACCAGA
GCGAGATCATCGACGATGTCACGGCAGCAGGTGACTCTGCCATGACCGGCGCCGGATCCGGCGATTTGAAGAGCGAGGCG
GCAGCAGTGGAGGGCGGTGGAGACGGCCTGATGAACTGGCAGAATGCGAGGTTTAAGGCGGAGATTCTATCGCATCCTCT
GTATGAACAGCTTCTGTCGGCACACGTGGCATGCCTTCGGATCGCCACACCGGTGGACCAGTTGCCCAGGATAGACGCTC
AGCTCGCACAGTCCCAGAATGTGCTCGCCAAGTACTCTGCTTTCGGACAAGCCATTGGGGATGACAAGGAACTCGATCAG
TTCTTGTCCTCCTATGTTCTGTTGCTCTGTTCTTTCAAAGAACAGCTCCAACAGCATGTCAGGGTCCATGCAATGGAAGC
AGTAATGGCTTGTTGGGAGATTGAGCAATCCTTACAAAGTTTAACAGGAGTTTCACCCGGGGAAGGTACGGGAGCAACAA
TGTCTGATGACGAAGATGAGCAAGTAGACAGTGATGCCAATCTGTTTGATGGTGGTTTGGATGGTCCCGATAGCATGGGA
TTCGGTCCTCTTATTCCCACAGAGAACGAGAGGTCCCTCATGGAACGTGTAAGACATGAATTGAAGCACGAATTGAAACA
GGGTTATAAAGAGAAAATTGTAGACATAAGAGAGGAAATTTTACGCAAGAGACGAGCTGGGAAACTTCCTGGTGACACCA
CCTCTGTCCTTAAAGCTTGGTGGCAATCACATTCCAAGTGGCCTTACCCTACAGAGGAGGATAAGGCTCGGTTGGTGCAG
GAAACGGGGTTGCAGCTAAAGCAGATCAATAATTGGTTTATCAATCAAAGGAAGAGGAATTGGCACAGTAATCCCTCAAC
TTCCACAGTGTTGAAGAGCAAGCGCAAAAGGTATTCATGTTAAAAGTTGTCATTTCATCAATTCAAAATCTGCATGAGCT
TTGTTTGAAAACCAATCTTAATTTTAAAGAAGCAATGCAGGTGATAACAGTACTGATCATCACATGTAAATGCAAGAAAA
CTCACTCTACTCTGTTCGTTCGTCTCTCCTGTCAATCATGGTGCGTGACAATGTATTTAAGTGAAGTCAAAACGATTAAG
AATTCACATTTTGCTCTGCTCAAGGAACAGGTCAACACAGAAGAGGAGTATTAAAGTCTGCAGTGTACCTTGATGCATCG
AATTTAGGAAGTTCAATTAGGAATTATATACCAATATCAAAATGGATAACTCCATGGAGCATGATTTTTAGTCTCATTAT
TAATGTTTGTGAAATATATAATAGTGAGGGGTTGTGGGTGTATAGTAATAATCTGAGCATTTTTTTTTTCTTCAATCAAG
CTAGTTTTGTTGTTGTTATTCTTAATATGAGTATTTTACATGGAGCTTGGATTTTTTTTGTTCTTAAAATATTGTTCCAG
TGGTTAGTAAAGAAAGAATATTGATAGAAGAAAAGAAAAGATATGAATGTATTTGAAGCAAAAATTATTATTAGGAGGAA
TATGGAGTTTTCAATCTGTGGTAGAAACGAATTTTGGTGAGTTGGCATTGTATTGTATTGGGTTGTCGCTCCATGATCAA
GTGACTGTAAAGTCATAATCATGAGATGGAATAACTTGGTGAAATTTGAAGGGTGAAAAACAGAGTTCATAAATTCTTAA
GAATGTCTGGTTGGAGGGTAAATGTTAGTGTGGCGGTTTACGACTGTCTGTAGATGTATTTATAGTTAGGAAAAGTTCAG
GTGGAGCAGACAGACTAACAGAGAAAACGGATATAAATATTTTGTTTTTATTTTATTTAGATATAAATGGCTCACACCTG
CAATTTTTTAAGTGGTCCCTTGGTGATATTTTCTTTGTGGCCTGTATTTCCAGAGTTTTGGCAAATATCACAGCAACTAT
GAATGCTTCTG
>c10235_g2_i1
GGGAAAAACATTTACAAAGGAAGTGGTTGAGGCTATGACTTCAAACAATGATAAACCTCTCATTTTGGCTCTCTCCAATC
CTACCTCACAGTCTGAGTGTACTGCTGAAGAGGCTTACCAGTGGAGTGAGGGTCGTGCAATTTTCGCTAGTGGTAGTCCA
TTTGATCCTGTTGAATACAAGGGCAAAGTTTACGCTTCTGGACAGGCCAACAATGCTTACATTTTC
>c11310_g1_i1
AGAAGAGAGACAGAGAGTTGCAGAGAATACTGATGACAGGAGCAAGAAAGAAGCCATGAACGAAGAAGCTGAAGCTCTGA
GAACTGAAACCAAAACGGATCCATCGAACAACCCTTTTATCTGCATCCTCTACCCCGCCATGAGGAACACTTTCTCTATC
TAGATAGCACCTTTCTACCTTCTTCTCTTCTCTTTTCTTCCTCAATCCATTTATTAATTCACCAAATGTGTGACTGAGGG
AGAGAGAAAGTAGAATACAAGAACGAAAAGCGTAACATGGCGACGTACTTTCATGGAAGCACTTCAGAGATTCAATCTTC
TGCAGATGGCTTGCAAACGCTTTACCTTATGAACCCATCTTACGTACCTTATGCTGACGCGCCGCACCACCCAACACTTC
TCGTCAATCCCAACGCTACCAACGCGCTCAACCTCGCGAGTCTCACCCACGCGCCGCCGGTGTCGCCTTCCCCCAACCAG
CAGCAGCACGTGATTCACGGCATGACAAACATCCTCGGATCCGGAAATTCCGATGAGCACGCTCACACCCGACCTTCGTT
GTTCGGGGAAAACATCGCCGCCTTCCACGGCTTCTCCGGCGGGGCATCCTCCGCCGCCCCTCGCGTTCACTATAACCTCT
GGGGCTCGGGGGTTGATCAACCTGGAACGCCTTCTAGCAGCTCCGGCGGTGGCGGTTTCCGGCGGCCCAGTCAGCAGGGG
TTGTCTCTCAGCCTTTCTTCACAGCAAACGAATTTCAGGTCAGTTTCTGGGGAGCTTGATATTGCCGGACAGGGCCACGT
CGCCGGAACTGGGAACTCGCCGACGTCAGCCGCGTCAACAGGAGTTTCCGGCCTGATTCTGGGCACGAAGTATCTGAAGG
CGGCGCAGGAGCTTCTGGATGAAGTTGTTAACGTAGGTAAAGGAATCTACAAAGAGGAAAAGTTTTCAGAGAAGGTGAAA
GCGAATAGAGAATCTACTAATTCTGGTGCTGGTGGTGGCGGTGGTTCGAGTGGTGGAGGAGAAAACAGTGCAGGAAAACA
AGTGGTCGAACTCAGCACCGCTCAAAGGCAAGAACTTCAGATGAAGAAATCCAAGCTTGTCAACATGCTCGATGAGGTGG
AACAAAGGTACAGGCAATATCACCATCAAATGCAAATTGTGGTATCATCATTTGAGCAAGCTGCAGGTTATGGGGCTGCA
AAATCTTACACTGCCCTTGCCCTAAAGACTATCTCAAAGCAATTCCGGTGCCTTAAAGATGCAATCTCTGCGCAAATCAA
AGCCACGAGCAAGACATTGGGTGAAGATGATTGCTTGGGAGTGAAAGTAGAAGGGTCAAGGCTTAGGTATGTTGACCACC
ATCTCAGGCAACAAAGGGCACTGCAGCAGCTAGGAATGATTCAGCCCAATGCATGGAGGCCACAAAGAGGCTTGCCAGAA
CGAGCCGTTTCCATTCTTCGCGCTTGGCTTTTTGAGCATTTTCTTCACCCCTATCCAAAGGACTCAGATAAAGTCATGCT
TGCTAAACAAACTGGACTGGCTAGAAGCCAGGTGTCAAACTGGTTTATCAATGCCCGGGTTAGGCTGTGGAAGCCGATGG
TGGAAGAAATGTACATGGAAGAAATGAAAGATCATGAACAAGCTAACGGCTCAGAAAACACCAGATCAAAAGAATTGAGC
AAAGAAGCAAATGTTGCAGCAGAATCAGGAGGCATTAAACTAGATAATTTTCAACCAAAGAAAGATAGCTTCAACAACCA
AAACACTTCTCCAAATGAAATCTCAGCAAATTCTTCAATGTCTCCTATCGGAGGGTCCCTTCAATCCCACTCTGGTTTCC
ATCTTGCAGGATCATCTGAGGTGCAAACGAGTCCGAACAAACCAAGAAGTTCGGAAATGCAAAACTCTCCAAGTAGTATC
CTCTCAGTGGACATGGAAATGAAGCATAATGGTGAACATGCAAATACCAGAGAAGCCAACACAAAGTTTGGCATTGAAAG
GCACGACAAAGATGGATACCCTTTGATGAGTGGGAATGCAAACCATGGTGGGGGTTTTGGAGCGTTCAGCATGGAAGACA
TTGGAAACAGATTCAACGTGAGTACTGAGCAACTGGCTTCAAGGTTCCATGGAAATGGTGTTTCTCTCACACTGGGCCTT
CCCCACAACGAAAACCTTTCTATGTCAGGAACTCCGCATGGATTTCTCTCACAGAATATTCATTTGGGAAGGAGACTTGA
GATGGGAACGAGTGGGAATGAGTTTTGTGCCATCAACACTCCTCCTTCGTCTCACTCAGGAACAACTTATGAGAGCATCG
ACATTCAAAACAGAAAGAGGTTTGTTGCTCAGTTATTACCTGATTTCGTGGCCTAATAACTGATGATGGCTTGGTACAAT
ACTGGAAATTTTATGAAAAATCCCAGTTCTGAGGGGTTTAATTTCTCTAAACACTTATTAACTTGGCAGAAGATTTAGCT
TGCTGCTCAAGAAAAGAAATGGAGGTATATATATGTTGTTTTCACAGACACATGCAGTCACTAACTGTGAAAATGTACCT
TGATTCTGGTATACTTAAATTCCTTGCATGGGAGGGGATGCTTGCTCCCTGTAAAGATTGATAGTAGTATAGGATTATAC
TTTCAGAAATTTAAATTAGCTTAATTATAGGATCCATATAGTTGGGGAGGGAGTATAAATATATATATTGTATATGGTAT
TGATGCAGCAGAAGGATTGTTGATTTCTTTTGATTTCATGATTGATATCGATATTAAATATACATGCATACATACATATA
TATATATATTGTAAGGGTGTAACTTTAAGTGAGAGTCTTTTGTTCAGAAAATTTTAGTAGAGAAATTTGACATTGTATGT
GGAGTTAAAAGTTCTTTTGTTATAGTGTTTTGGAAACCTACTCTACATATATATTGTATACACAAACAGAATTAGGTGCA
AACTTTAAAACTCCATCCTAAGATATATAGAAGCCAAGGTCGTTTATGTTAAGTTCAATTTAGTGTTAATAATCTGAATT
GTTACAAAGACTCTAAAATCTCATATTTAAGGGATACCTGAAACATGTAATTTCAT
>c9218_g2_i1
AGAGGATCTCTACCTCTGGCATTGGGATTTTACCGGTAGCCGCTGCAGCTGAACGTTTCAGAGAGAGAAGCATCTATTCA
TCAAAATGGGTAAGGTTCACGGATCCCTCGCACGTGCGGGCAAAGTGAGAGGACAAACTCCTAAGGTGGCCAAGCAAGAC
AAGAAGAAGAAGCCACGCGGACGCGCTCACAAGCGAATGCAATACAACCGCCGATTCGTCACCGCCGTGGTG
>c2145_g1_i2
GTTTTAGTGCAAAGAAATTGTGTTAAAATAGGATAATGAAGAACAGAAATGATGATGAGGATAATAGAGCCACGTGTAAG
ATGGGACAATGACTATGTAGTCGTTACTGCCACTAGTTTTGGTTGGATGATGTTGTTGGGAATTTCATTGCCTCATTTCT
CATTCTTACCAATTTCTTTTCAGTTCAGTTCAATTCAGATGCCACAAAAACTGATCAAAATATAAAACAAAATTTGAATT
GAAGGGAGTGAGAGATGACACTGTCTCCTTCTCTTTCTCTTCCTAACTTGCATTCTTCTTTTCTTTCTTGCCCTCTGAAA
TTCAAGCCTTCTGCAACAACTTTTATTCAACCAAAACCCTCTTCTTATCCTCGCATTAGAGCTTTGGAGCTTGATCAGAA
CACGGTAGTGGCTATAAGTGTAGGACTCGTGAGTGTGGCTGTTGGAATTGGCATTCCAGTGTTCTACGAAACCCAAATCG
ATAATGCTGCTAAGAGAGACAACACGCAGCCCTGCTTCCCATGTACTGGATCTGGTGCTCAGAAATGCAGATTTTGCTTA
GGATCTGGCAATGTGACAGTTGAACTTGGTGGGGGTGAGAAGGAGGTGTCTAGATGCATAAACTGTGATGGTGTTGGTTC
ACTCACATGCACAACTTGTCAAGGATCTGGAATTCAACCTCGTTACCTTGACCGCAGAGAATTCAAAGATGATGACTGAG
GCAAGCTTAGAATAATTGGCTCTGATTTTGGATCTGATATGAGGTTAATGTACTTATTTAATGTCTTTTATATGAGTACA
CACCTAATGCAATTGGAAAAGTCAAAACCATCTTCATCCTTTGATTTGTTTACATTTTAATCAGTGAGATGATCACTTTT
GTTGCCTATGTTTATGTTATTCTTTTTATCATCTTCTAATTTAATCCAAAAATTGTACATCAACACATTCTATCAAAAAT
TCGTTATTTCAATTTCTTTTCA
>c10666_g1_i2
GGCCAGGGTGAAAATAAAAAGAAAAAGAAAATAGTGGGGGTGACGGAAAAAAAGCAATTTCCGGAATTAGTAAGTAATGA
CCGGAAAACCAGAGTGAGAAATACTGAAAACCGCCTTAGGTGAATGTGTTGAATTGTGTGTTTCTCCAAAACCATTAATA
CAACGTTGTTTGTAACTCAGAACACCTTATGTTCCCTCCATTTTCCATTTTTCTCTCTAGTTTCTTCACTCCTCTTCACT
TAGCCATGAACCAATAGCTGCTACCTTTCGCACACAGAGTAGAAAAGAGTTTCATTTCTATCACATATGGCTTACCACAA
CCCTCAAGACCTTCCACTCCACCATTTCACTGACCAACAACAGCACCATAACCAAACTCTCACTGACGCATCTCTCCTCT
CCGACCCTACCTCCAAACCTCCCTCTGATCCTCACCAACCAGCGCCAAATTGGCTCAACAACGCCCTTCTCCGCACGCAC
TACGCCAACACCACCACCACAAACAACAATAATGACAACAGCAACTCCGACACCAACGTTAACGCTCCCAACAACAGCGG
CACCAACTTCCTCAACCTCCACACTGCGGCTACTGACTCTGGCCAATGGCTGGCGCGTCCGATCCTCCACCGCAACCAGA
GCGAGATCATCGACGATGTCACGGCAGCAGGTGACTCTGCCATGACCGGCGCCGGATCCGGCGATTTGAAGAGCGAGGCG
GCAGCAGTGGAGGGCGGTGGAGACGGCCTGATGAACTGGCAGAATGCGAGGTTTAAGGCGGAGATTCTATCGCATCCTCT
GTATGAACAGCTTCTGTCGGCACACGTGGCATGCCTTCGGATCGCCACACCGGTGGACCAGTTGCCCAGGATAGACGCTC
AGCTCGCACAGTCCCAGAATGTGCTCGCCAAGTACTCTGCTTTCGGACAAGCCATTGGGGATGACAAGGAACTCGATCAG
TTCTTGTCCTCCTATGTTCTGTTGCTCTGTTCTTTCAAAGAACAGCTCCAACAGCATGTCAGGGTCCATGCAATGGAAGC
AGTAATGGCTTGTTGGGAGATTGAGCAATCCTTACAAAGTTTAACAGGAGTTTCACCCGGGGAAGGTACGGGAGCAACAA
TGTCTGATGACGAAGATGAGCAAGTAGACAGTGATGCCAATCTGTTTGATGGTGGTTTGGATGGTCCCGATAGCATGGGA
TTCGGTCCTCTTATTCCCACAGAGAACGAGAGGTCCCTCATGGAACGTGTAAGACATGAATTGAAGCACGAATTGAAACA
GGGTTATAAAGAGAAAATTGTAGACATAAGAGAGGAAATTTTACGCAAGAGACGAGCTGGGAAACTTCCTGGTGACACCA
CCTCTGTCCTTAAAGCTTGGTGGCAATCACATTCCAAGTGGCCTTACCCTACAGAGGAGGATAAGGCTCGGTTGGTGCAG
GAAACGGGGTTGCAGCTAAAGCAGATCAATAATTGGTTTATCAATCAAAGGAAGAGGAATTGGCACAGTAATCCCTCAAC
TTCCACAGTGTTGAAGAGCAAGCGCAAAAGAAGCAATGCAGGTGATAACAGTACTGATCATCACATGTAAATGCAAGAAA
ACTCACTCTACTCTGTTCGTTCGTCTCTCCTGTCAATCATGGTGCGTGACAATGTATTTAAGTGAAGTCAAAACGATTAA
GAATTCACATTTTGCTCTGCTCAAGGAACAGGTCAACACAGAAGAGGAGTATTAAAGTCTGCAGTGTACCTTGATGCATC
GAATTTAGGAAGTTCAATTAGGAATTATATACCAATATCAAAATGGATAACTCCATGGAGCATGATTTTTAGTCTCATTA
TTAATGTTTGTGAAATATATAATAGTGAGGGGTTGTGGGTGTATAGTAATAATCTGAGCATTTTTTTTTTCTTCAATCAA
GCTAGTTTTGTTGTTGTTATTCTTAATATGAGTATTTTACATGGAGCTTGGATTTTTTTTGTTCTTAAAATATTGTTCCA
GTGGTTAGTAAAGAAAGAATATTGATAGAAGAAAAGAAAAGATATGAATGTATTTGAAGCAAAAATTATTATTAGGAGGA
ATATGGAGTTTTCAATCTGTGGTAGAAACGAATTTTGGTGAGTTGGCATTGTATTGTATTGGGTTGTCGCTCCATGATCA
AGTGACTGTAAAGTCATAATCATGAGATGGAATAACTTGGTGAAATTTGAAGGGTGAAAAACAGAGTTCATAAATTCTTA
AGAATGTCTGGTTGGAGGGTAAATGTTAGTGTGGCGGTTTACGACTGTCTGTAGATGTATTTATAGTTAGGAAAAGTTCA
GGTGGAGCAGACAGACTAACAGAGAAAACGGATATAAATATTTTGTTTTTATTTTATTTAGATATAAATGGCTCACACCT
GCAATTTTTTAAGTGGTCCCTTGGTGATATTTTCTTTGTGGCCTGTATTTCCAGAGTTTTGGCAAATATCACAGCAACTA
TGAATGCTTCTG
>c3281_g2_i1
TTACAGGTCTTGAACACTCAAACCAGGAGGAAGAGATTGCTTCAATTTATCGGCTTTCTCAGGGTCAAATACACAAAGCG
TGTGCAAATACTTGGAGCATCGGACCTTGAACTTAACCACATCCCTGCTCCTCTTGATTTTCACCGACCTCGCATCTTTC
CTCCGCGCCGTGAGAAGGAAATCCTTTATCTCGTGGATCTGCTTAGGCATTGTGACTTGCGTCTTGCGAGTGGCGACGGG
CGAAGAAACACTCTTACTTGGGCGCCTCTTCAATAAGTAGAGG
>c2348_g1_i1
CTGAGGATGTCACTGTCACCCTTCGGCGCCTCCAATAGTTTCTGTCACTTTTCCCAATTCCCGTTTTGCCCTCAACTTTT
CCGTTATTTGCATCGTATTAGAAAAATCGATATTGGTTGGTCACCCTGGAGGAGGTATCCAAAGAGGAAGAACAACACAG
AACAATCTTTGGATGCTTTTTCTCTCTCACCGTCTCTACCTCATAACCTCCCTTTCTATTTTATTCCTTCTGAGTCCTGA
GACTAAACACTCTTTTTAATCAGAAAAGTTTCTCTTTTTTTCGCTGAGCCCATTTTCAGTCTGTGATTGATTCTTTTAGT
CCCTTTGTGATTTGCAATCTCTGATCTTAGTGAAAACCCAGTTTCTGGGTTATTGGCCTCAGTTTTTCCGCTTGCTACTT
TGTACGAAACAATGAACGCTTCAACAAGGTTGGATTCAGCTGTGTTTCAGCTCACACCCACTAGAACAAGGTTTGACTTG
GTTATAATTGTTAATGGAAAGAAGGAGAAGATTGCTTCAGGCTTGCTCAGTCCATTTCTTTCCCACTTGAAGGCTGCTCA
GAATCAGATGGACAAGGGTGGTTATTCAATTGTTCTTGAGCCACCTGATGGTAACAGTGATACGTCGTGGTTTACCAAGG
GAACTCTTGAAAGGTTTGTTCGTTTTGTGAGCACTCCCGAGATATTGGAACGTGTGTATACTGTAGAATCAGAAATCTTA
CAAATTGAAGAGGCAATTGCTATTCAGGGAAATAATTCCCTGGGAATTAGCACTGTGGAAGAAAATCAAACGAATCATGT
TGAAAACATTGAAGGCAGGAGGACTCAGCAGGACAATAATGAGGAGAGAGCAATTGTACTTTACAAGCCTGATGCACAGC
CTCCTCTAGCTAACGGGACCACCACATCGGAAGGAAACTCGAAAGTTCATCTTCTGAAAGTCCTAGAGACGCGTAAGTCA
GTGTTGCAGAAAGAGCAAGGCATGGCATTTGCTCGTGCTGTTGCTGCTGGTTTTGATGAGGACCATATACCGCCTTTGAT
GTCATTTGCTGAATGTTTTGGAGCATCTCGCATGAAGGATGCATGCACAAAATTCAGGGATCTTTGGAGAAGAAAACATG
AAACTGGACAATGGCTTGAAATTGAAGCTGCTGAAACGATGTCCAATCGCTCAGACTTCTCTGCATTGAATGCTTCTGGC
ATTATACTTCCCAATATGGTCTCTGCGTCCCATACTGAATTGGACTCTGGGAGTAATGATGGGAAAGCAAGTTCAGAAGT
GCCTCTGATGGACCGCCAACCATCTATAGGAAACCAAGATAATATTCAAGGTCAATTTCCGCACATGTTCTCTCCTTGGC
CTATTCATTCTCCTCCAGGTGCTGTACCAGTCTTTCAGCCATGTCCAGTGCAAGGCATACCCTACTATCAAGCATATCCA
GGAAACAGTCCATTTATGCAGCCAAATTATTCTCCCATGGAGGACCCCAGACTAATTGCTGGTCAAAGTAATGGACGCAG
AAGACATTCAATGGATAGCAGACACAGCAATACTGAATCAGAATTGACGGATGAAGTGGATATAGAGAGGGATGGTGCAC
ATACTGGAGGTCGACGGAAGAAGGATAGGCGATCAGGGAAGAAATCTGGCATGGTGGTGATTCGGAACATCAATTACATT
ACAAAGGCAGAAAATTCCTCTGACAGTGGATCACATTCAGATTCTGCCTCAGAAACCAATGAAGATAATAAGGAATCTGT
GAAGACCTCAAAGAGAAGGGACTCCAGAAAAGAAGCTTTGAGGAAATTGGATTCGCCTGATAGGGAAAAAACAGACCAGG
GGAAGGATGAAGATGGAGGCCACTGGCAAGCATTTGAAAACTGTTTACTAAGAGATGCCGACGATGATAGGCATACCATT
GATCCTGACCAATTTGATTTGGAAGAGTTGAATAACATGAGAAGAAAAAAACGCATGGATGTCAATGATCCTTTAGTTTT
TACTGAAAGGGAAGTGCATGAAGGTCAGGGAAGTTCTTCTTTAGATATGCATAGCATTAGCAAAGGATTGACTCACATGC
CTAAGAGATCCAATAATGATTTATTGTTATCTGCAAGAACAGGACAATCTGGTGATGGGCGGTCTGGAGATGATGTACAA
TCTTTTGAAGTATACGGGAAAAGGAGTGGTTACAGAAAGGCTGCTGGTGATGATTTTATCATTTCCAAACAAGAAAGTGA
ACTCAGCAATGCTTACCCTTCCTCAGATATGGAAACTTCACTAGGTTATTCAAGCAATAAACTAGAAAGGAAGTTGTTTC
ATGATATGAATGATGATTCCTACATATTAGAACATAGATCAATAGAAGTCAATGATGCAGGAATTGTTGAGAGAAATGCT
ATTGACATGGATTCTGAGATCCCAAATGTGCAGAAAAATGAAGAGAAGTCTTCTGCTGTGATAAACCATATTAGTAATGA
GCTGGATGAATTAAGTATGCTGCCTGAACGAGGAGCTGAAAGGGGATCAATGAGTTATGACCCTGCTTTCGACTATGAAA
TGCAGGCCCAGGCTGGTAGTACTTTACAAAATAAGAACAAAGAGGTAGTTACTGACACCAGACCGGGATCTAAGAAGTTG
GATAAGGAGCCCAAATCAAAAGTTACCCCAAACAATGCTGATAGAAGAAAGAGTGGTGGACCGATAAGGAGAGGGAAAAC
TTCTAAACTTAGTCCTCTGGATGAAGCACGAGCCCGTGCTGAGAGCTTACGGAACTACAAAGCTGATCTCCAGAAAATGA
AGAAAGAGAAGGAAGAGGAAGAGATAAAACGCCTAGAAGCCTTAAAGATGGAGAGGCAAAAGAGGATTGCTGCCAAGAGC
AGCTCAACCACTACACCATCGCCATCACAGCTTACCAAGAAACAACTTTCAACGAAACTTTCACCAAGCTCTCATAAAGG
GTCTAAATTTAGTGATTCAGTGCCAGGAGCATCGTCACCCCTTCAAAGATTCCCCATCAGAACTGCATCTGTTGAATCTA
GTGATTCTTTGAAATTGTCAAAAACCAGCAGATTGATTTCTAGAAGCCACTTGGATAATAACAAATTAAGCCGATCGGTG
TCTTCTTTACCCGAATCTAAGCTAGAGAAGGATGATAGCACAACTGATACTAAAGCATCAATGAGAAGGATTAGAAGATT
GTCAGAACCAAAAGTCAGTGCCAGTCGTCAGACTTCCTCAGTTAAACCACTTGGCACAGGAACAATATCAAAGGCTAAAG
CAGCTGATGGTCCCGAGAGCAAAAAGATTTCTGCAATTGTGAGTCATGATAAAAGCAAGACAGCAGCCCTTCCAGAACTG
AAAATTAGAACAGCCAAAGCTAGTGACATTCCTCAGAACAGAACATCAGTCAAAGACAAGGGACATAAGTTGAATGATAG
CAAGTCTTCCATGGCTTCACAAGGTACCATGTCAAAGAAAAAAGATATTGGCACTTCATCCAATGGTGATAGAGATGACA
ATCCTGTAGTTGAAAAGACTGTTGTGATGCTCGAGTGTGAGAGACCATATGCCCCTCCTATTCATAATGCAGAAGAAAAT
TTTGAGATACCAGATAAACAATATGATGACGATGAAGTAACTGAAAAAACAGAGATAGCATCTAATTATGCTGCTATTCG
TGCTCCTGTCTCACCATTAAGCATGGATATAATTGATAAAGAAACCTCAGAGAGCCAATCACACCTTCAATCGATATATA
CTGAGGTCAAAATGGACCATACAGAGAGAGAACCTTCAAAATCATCCAGTCTTGGTATTTCTGGGGAAACATATCAAGCC
CCATATGCTCGAGTTTCTTCCATGGAGGATCCTAGTACTAGAAATAGTGAGTATGGTAAAGCAGCACCCACAAGTTTAGA
GACCGCAGCAATTGGTGTGGATACTGCTAAAGCACACGTGTCTAACATTGGGAACTCAACACTTGAGAAGATTCCTGAAG
CAATTGAGAAGCCTCAGGTAAAGGAGTCATCTTCCAAAGGGTTTAGACGACTGCTAAAGTTTGGAAAAAAGAGTCACAGG
TCCGTTGCTGAACGGAGCTCGGAATCAGATAATGTCAGCATAGATGGTTCTGAGGCTGATGAGATTGGAAACAATGGTTC
CTCTAATGAAGTTCACACTTTAAAGAACTTGATCTCTCAGGATGAAACACCCACTGCCAGCACAAGTCAACAAAAGTCTT
CGCGTTCTTTTTCTTTGCTATCCCCATTTAGAAGCAAGAACAACGAAAAAAGGATAATGATGGCTTGATAGAGTGGGTTC
TGTTAGAAAGATTGATGCAGTGACAAGCTAGATCCTTTACTTTATTCTTTTTATATTTTTCCAAAGTCTAGCTAGAAAAG
AAGACTGGGCAACATTGCTATGAAATTGGTTGTTGTATATTTGTGTTTTGCTGTGCATATGCCCAAGTAATTTGTATATT
TTATTCCAACCTGATTTCATTTTACATTATACATATTTCTGGATTAACGAGGGTTTTCTCTACTGAATTATTTATCTGAC
AAAAATATATATCTTACAAGATTGTGATTTTATATAAATGTGG
>c10191_g1_i1
AAGCCTTCAAAATGACAGAAGAAATGTTAAAAGCGAGTAGGTAGTGATTGATGAATGTATATTGCTAGCATTCTTGATCT
TGTAATACGTGGCTCCTGTGCTCACTTTGATCTAAGAAATGAGAATCAATTTATAAAAAAAAAAAAAAAAGGTGATTGTT
AGCCTTTAGTTTTAGACTATGCCACCTATAATACACTAGGCAAATTGTTCTGTATATAAAAAAATCAAACATGGAACCTA
AACAATGGTTCCTCAGATCCGCACAAAAATTTCTCTGGGATTTATTTTCAGCGTTGCTGATTCTGTGTAACTTGAAAATT
GGAAGTGGGCATGGCAGTGCTCCAGAAAATAGTGACATTAGGGTGGATCACATGCAATTTCATTTTGCATGGAACTTTCT
GTTTACAGATTCGTAACTGGGCACACTAAGGACATCCCCATATGATGCCATGGTCAAAGGTGAGGAAATAATCTTCTGAG
AAATTTTGGTGATATCGTTCAACGTGATTTCTTCTACAGCCTTCAGGAACTGTTCCAAAGGCTTCCTTTCTCCGTAAGTC
AAAATCTGCCTTCCAATATCCTCTGACGCAATCATTCTAGATTCCAGATTCATTAGAACAGCAGACTTTGTGGATTTTTT
GGCTCGGTCAAGCTGCACCTGTGTAACTTGTCCAGGGGAAGCAATTGCTATTAGTTCTTTGGCTGCTATATCCACAGCCT
TTGGCGCAAAATCAGGGCTAGTGCTTGCATAAATGCCAAACAATCCTGTATTGTTGAAGATGCTGTTGAATGCAGAAAAG
GATTGAATCTGTTGATATTCGTTCAGCACACGAAGATATAGCCTTGAGTGCATCCCTTTTCCAGGGCCCCCTGCTGAAAA
TGACCCACCGCCTCCCATAAGCATCTGTAAAACAGTCAAAACTATAGCATCTTTCTCTTTATGCCATCCACCAGGCACTT
CAAAAGCAAGAGCAACATGTGTACCCCCTGATTCACCATGACGACGAAAATCACCTCCAACATAGACAGATTTAGGTTCA
TCGGGACGGGGGACATTTGGTAGATCAGAGAGAAGTGGCTCAGCAATAGATACAAGTTCTTCATGCTCAACCCCAGCTGC
TGCAAGTACCATTCTAGGTGCCGTGTAATTCTCAGCAACAAATTCCTCCAAACTGGGGCCATCCAATCTGTTCAATGCTG
CTTCAGGAGCCAAGAGAGGATAAGCCAATGCACCAGAATAACCAGCGGAGTGAATTGCTTCCAAAAGCAAGCCCTGAGGA
TTGTTTGACAGTTCTCCAAGCTCTGCTTTCACCTTCCGGAGCTCTTCATTGACCTCCCAGTCCAAGAATGCAGGGTTCCT
TACACAGTCAACCAATAGTTCCACCATTTGTGGAACATAGGTTTTCAAGGCATCAAATGTATATCCCATTTGCTCCCGCG
AGGCTGATGCTCCTATATTACCACCAATTGCTTCTACTTCCCTTACAATACGAAAGTGACTACGGTTTGTTGTGCTTTTG
AAAGCCATTCGCTCCAGCAAGTGTGAAGCTCCGCTTGAGAATGGTGTCTCATAGATAGAACCACAGTCAAGATATAACCC
GATTGAAGCTGCAGGGTTGGGCGAGGTCTCTGATGCTATTTTAAGTCCATTGGAAAGAGTTGTGATCTTGGTCTTGCTTT
GTTCAACAGAATCTGGAAGTGGATCTGGGAGAACAACACCACCGAGGGGTATATCCAGAGAAGGAAGAGAACTAGAACGC
TCCCCGGTAAGCCAGCTAAACAAACCACCTTTGGAAGTCCTTGCAGCTACAGCGGCTGAAGTGGAAGACCTAGTGGATCC
CAACTTGCTTCCATGGCCCTTGAGATGCCTTCTGAACGAAGAAGCTGCTGCTCTGTGCATGGCGAGGAGGGAGGAAGAAG
AGAATGAATCCCGAAATCAAAATGGTTTTGTTTTCCTTCAACACGGCCAACAAGCAAGCCCTATGAAACTGGGAGACGCA
CCAAAGAGAATCACTTCAATTTGGA
>c2006_g2_i1
ACCAGGATAAGGAGGGATCATTGAGGAAGCAACTGAGCTCCCCGCTCTGGCAGCAGAACTGTGACCGACGAGGAAGGGAT
GCATGAAAGATCCTGATCTTGGTACATCCGAACCACCCCTTACTGGCCTTTGACTACCAGGGGATCCTGATGGTTGATCA
GCGGCAACTAGACGAGTACTTGCTGTGGAGAAAGGAGGGGAGTGGTGTTCCCAGCTGTGATAGTGAAGATCCACGGCAGG
AAATGAGTATGAAGTTGGTATGTCACTGGGCACAGATGAACCATTCCAATGGTTGAAGTTTGAAGCCTCTGATACAGTTC
CACCTGAGTTGGAGGAGGACGGATGTATAGGTCCAAAGTAAGCAATATACGGGCAAGGATGACTGGCAGATGACACAGCT
GTATGTTCAGCAAATATAGCATGTTGTCCCAATACATCATGATATGCAGATGATGAAAACTCCCCTTCCTCGAAAGATGA
TGGAAGTCGTGCCAGGTTGCCAAAAGGGCACCAATGAACTCCAAAAGACATCTCAGAGTAACTAAGATCATAAAGGTCCT
CGTCATGTGTCCACTCATCCATACTAAACTCTGGATATGACCGGCTACCATTAGCATAAAGCCATTGACCTTTCTCAATC
TTCCGACAATTAGGGCACTGCATTGCTCCTTTTACATTGAATGCCGAACCAATGCAATCGAGATGAAATTGATGACCACA
TTGAAGCTTAGCCCAGGATCTATCCCCATTATCGGCAACAGGCTCCAGACAAATGGAACAATAAACTGAGACGAAAGACT
TCCCACATCCATCATCTCCTTCATCATCGACCTTGTTACTATTGGTATTATTATTATTATCTTCCTCTTCGTCGTTACCA
AGACCCATTACAAAAACCCTAAAATCAGAACAGGGAGAAGAAAAGAACGACAGCGTTTGATTGAATTTTTGTTGTCCGAG
TTAGGACAGGATGAGAAAAAGTAAGGAAGAGCTGTAATCTGAGATCTGAAGTCTTTGGTTTGGTCTGCGACTTGGGACAG
AAGAAGATTGAATGAATTTCTTTCCGATTTTTTACTTCCATTCAATCCATTGGGGATCGTTGGATTGTTCTTCTGACTCT
GAT
>c4850_g1_i1
CAGAATCGTCGTTTAAAAGTACACTGTTTGAGAGAAAGACCATCTTCTCCTTTCTATCCTCAGCAGCGTCGAAGAGGCAG
TGATGAGTTCAAGTACCAAAACTTTTACCTTTGAGGAGGTAGCTAAGCACAACCACAAGAATGATTGTTGGATTATAATC
AAAGGAAAGGCGTATGATGTGACCCCATTTTTGGATGATCATCCAGGAGGTGATGAAGTTTTAGTGACCGCAACAGAGAA
GGATGCCACCATTGATTTTGAAGATATTGGCCACAGTGACGCAGCAGTTGAGATGATGCAGGCATACTTTGTTGGGGATG
TTGACACCAACTCAATTCCAGCAGCACAAGCTCCCAAAGACACTCCAAGCCCACCTACACAAGCACCTGCCTACAACAAT
CAATCTTCTGGATTTGTGAAGATATTGCAGTACCTGGTGCCATTGCTGATATTGGGCCTTGCATTTGCTCTGCAGTACTA
TGGCAAAAAAAACAAGTCCACTGAATCAGAAAATTGAATATGAGCCGTGGCCATAGTTTTAGTGCATCTATTATCGAAGT
CTATATCAAAAGTTATGCTAGTGGTAATAAAGTGGCGGCAGTGTTGTTTCTTTTTCTTTTTCCTTTTTTTCTGGGTATCA
TTTAAAAGTATTTTGCTCTCTCAATTATCATGCAGGGCTTAATTTTATTTCCTTGATTTGCTATGGCCTCTTTCTCAGTT
ATGCTAGTTGCTCGTTTGGGATTATCTCATGAATAATATTTTGAAATAGATTTTATGTGCAGAGTATTGTATTATGTGTT
>c6154_g1_i2
ATGAGATTGCCTGGGTTTGGCTTGGTAGCATATTAGAATGTCCTTCAAAGGACAGAGTGGGGGCACATAGCAACGAGATG
ACTGTAGCAGCATAAGTTCCACATTAAATACAGTACGGATTCAAATTACAAGTTAAATTCCCCCGTCTAATTGAATCTAA
TGGAATAGTGTATTCGATAAGAATGTCTCAGAAAAATACAAGATTCGTCTATCACACAGAAAAAGGGATGATTGGAGATG
CATCCTTCCACATAAAAGATACATGCTACAGATACACAAACTTAAGTATTAATTGTGATAAATCATGCTTTGAGAAGTAA
AACTAGTAAGTACAAATTCATGAAGCGAGAGGCCAGTACAACATGGATAAGAAAATCCTATTCATAAAAGAACTGCGACT
GTAAAAGCAAAACTGTTATAGGAGCTCAAATTCAAGAGAAAACTCAATCACACAACTTGGTAGTTATCCGTTATCAATTG
TGTTCTCTGAGCAAACTTGGGGGGATTACCACCCTTCAACGGTATGATGTTGGTAACCTTGAGATCACTAAAAGTATCAG
TAGCCATAAATCGGACTGAAATGGGAAAGAAAGCTGATGAATCTGCTAGTGGAACAACGAACTCCATGGACCCACTGCGG
TTGGAATTATCAATTAGAAGGACAGACCACTCCAAAATGGAATTCCTGGAATCATACCTCCATTCCCCATCAATCTGCCT
AACAGATGGAGCTTCACGAAGAGCTGGAAGAGGTACAAAGATCACAACATTCCGCAGATCAAACATTGATGAAGCCTCAT
ACTCAATGCTGACATAAGTCTCATTTCCAGAAGATGAAGGCCAACAGTTGATTGTAAGCGGCACCATTGACTCGTCAGTA
CTTTGCATTCTCCACTTCAAAAGACCAACACCTCCTGCATCACTGGCTTGACCAGTGGGGAAAGGTCTGTTGGGATCCTT
TAGGCCTAGTATAGAATCATTGGAAAATAATTCTTTATTCATGTTAGGGTGTGTCTTGAAAGCGACAGCTTGATTGTCAC
CAGTTTGGACCTGTACTTGAATATGTCCATCCTCTTGGTTAAGAATTTGGAGAGACAATGTGCCTTGAACATCAAAATTA
CTTACACCACCATCTCGTTTCAGCGTCACATTTAGTTTCTCCTCAACGCTCAAAGTGATGGGATCAGTAGGTGGTGGTGC
AGCACCACGAGACTGGGAGAGTTTTGGCTGAACATCTTCGAGAATGACCTCACCTTCAGCTTTCAATGATTCCAAAAATT
GATTTGTCCTCTGAGATTTACCAAGCTTCATTCCAAGACCTTTTGGTGGAGCAGTGGCTGATGAAGTTGTGGGACGACCT
TTAGGCTTGGTTGAAAAGGAGTCAACATCAGTAGTCAATCCAAAACCAGAGCCGCTTCCAAAACCAGTTCCACTGCTTGA
TATACTCAAATCACTAAAGCTATTTTCAATTCTACCGGAGCCCATTGACTGCAATGGACCAAATCCTCCTTTATCACCTC
TGTTCTTTTCAATCTTGCTTTTATCAATCTCACTAGCTTTTCTCTTCATGACATCCTTAGTTTCATTAATCTTGCTCTGC
AGAACCAACTTGTGCAGCTTCTCTTCATGACTCTCCATCTCACAGTATTGCTTAACTTGTGCAACAGTCACATTTTCCTT
GTGCCCCAGAGAGATGACTTCATCAAATGCAAAAATCAACTCAAAGGCATGTTTGCAAATACCCTCTTCATCAAGGGAGT
ACGAATATTCAGGTACAAGTTTAGAGAGAAGTCTCAGAGTTTCCAAATCTTCTAGTATGTTGCTGTTTTTGTTTGTTACA
AGAAGCAGGTACAGTGCTTCTATTGGCTGGTAAACATAGCGCACATTCTCAGTCTCAACATATGTGTGTTGTTTTCCAGT
CCCAACCAACTTGGGAAATGCTGCTAGTAGACCCTCAATTCTTATGCGAGTCATGTCCACAAACTGTCTAGAAACTAGCA
CTTTGCCAGATTTGCTCACAATGGATGCAGCAAGGACAACCATCTTTTCCGTTTAATTTTTGAAGAGCAGAGAGTGCTTC
TTGTGTCCAATTGAATCAAAACGCGATCTGAGATTGAAGAGCGCAGATCTGATCTCAGAAGGAGAGAGCTAAGACTATGA
AGGAGAAATGGTTTCACTGATGAGAAAGATTGCAATGGAAGACAAAAGGAGGTTCATCTAATGAAATTTGGGAAAATTGG
GTACCCTGGAG
>c3948_g1_i2
TATAAATGCCAGCAAGTAGGGTTTTGCGGTGTGCTTCTTTCTGAGATATAAGCAAAAGCGGCTACCCTAGCTTCCTCTTA
CTCTCAATCTTTTTCAGTCATGGCCGACATTCACGAAGCTGGTGTTGTTGCAGATCCCTCCCAGATCGATGTCAAGCTTT
TCAACCGCTGGAGTTTCGATGATGTTCAGGTTAATGACATTTCTCTGGCCGATTACATTGGAGTTGTGGCATCCAAGCAT
GCCACTTATGTTCCTCACACTGCTGGTAGGTACTCTGTGAAGCGGTTCAGGAAGGCCCAGTGCCCAATTGTTGAGAGGCT
CACCAACTCTCTCATGATGCACGGCAGAAACAATGGCAAGAAACTCATGGCTGTTAGGATCATAAAGCATGCTATGGAAA
TTATTCATTTGTTGACTGACCTGAACCCCATTCAGGTTATTGTTGATGCTGTCATCAACAGTGGTCCCCGTGAAGATGCA
ACAAGAATTGGTTCTGCTGGAGTTGTAAGGAGACAGGCTGTGGATATCTCACCCCTTCGCCGTGTTAATCAGGCTATCTA
TCTTTTAACAACTGGTGCACGGGAAGCTGCATTCAGAAATATCAAAACTATTGCAGAATGCTTGGCTGATGAACTTATTA
ATGCAGCCAAAGGGTCATCCAACAGTTACGCTATCAAGAAAAAAGATGAAATTGAGAGAGTTGCCAAGGCCAATCGTTGA
CCAGCTTGTGGAAACTATATTTGCAGATTTTTTGTTTTGGTCTATGTTCTTCATTTAATATATGTGGATCTTTTGCTTGC
ATTAGTTACTTTTTAGCCTTTTTTTTGACTGCCGGCGTAGCAAGTTATGAAAGATTTTGTTGCTGTGACTAGAATCTGTG
TTCTAAGATCTTGAGTTTTAATACTAGTGTGTTTCATAAATTATACTATGATAATTTCCATGGTTGTTTTCGAATTCGGC
ACTGTCTTGTTTTCCCGACAATAGTATGTAAATCATTGGCAGAAAGTAAAAAAATTAAAGGTCTGCCAGACGATAATTAC
CCAGAAACCCAAGATGACACAGTAGTATGTGCAATTTCTTACTTTTAATGGTG
>c6156_g1_i1
GCAAGGGATATGGATCAAATGGACCTGATTGTGTTGTCAATTGGGCACTGGTTTTTGCACCCTGCAGTGTACTATGAGGG
AAGTTCAGTCTTAGGGTGTCATTACTGTCCTGGACTAAATCACACTGAAATTGGGTTTTATGATGTGTTAAGAAAGGCTT
TAAGGACTACCCTCAATAGTATAATTGATAGGAGAGGAGGTAAGGGCTATGGAATTGATATAATTGTGACAACATTTTCA
CCTGCACATTTTGAAGGTGAATGGGATAAAGCTGGCGCTTGTCCAAAGACAAAGCCTTATAGAAAAGGGGAGAAGGAACT
TGAAGGGATGGATTCTGATATGAGAAAGATTGAGATTGAAGAAGTGGAAGATGCCAAGACAAAAGCTAATAATTTGGGAG
GGATTATTAGGTTGGAGGCATTGGATGTAACAAAATTAGCACTATTGAGACCAGATGGCCACCCAGGTCCTTATATGTAT
CCCTTTCCATTTGCTAATGGGCATCAAGAGCGTGTGCAGAATGATTGTGTTCATTGGTGCTTGCCAGGGCCTATTGACAC
ATGGAATGAGATTTTTCTTGAGTTCATGAAGAAGTGGGGTGAACAACCTAGGATTGAAGAGTGAGGTACTCTTCATGTCT
TGTCAAATTCATATTGGTTTAATTACTCATGTGATCATTATATTTACAAAAGCTTTCTTGTCTAGTTCCTATACTGAACA
ACATTAGCTTTTACACATTATTTTGAATCCCTACTCATACCATAACAGATAAAAAATATGTTTCGGAGTATAGGAACTAG
AAGGAAATTTTTTATAACTATGAAGACTATATGAGTAATTGAGTCATGCTTATGTTTTCCACCACTTGGTTGATATTGCA
TTGAAAAGGATCATTTTTTGTTTTGGTAGAATAGAAAGAGAGCAACTTTTTTAGAGGGTGGGAACAACAGTTTCATTGGG
AGATTATTGGTTTATGTTTTTCTTGCTGGGGCTACATAATGGAAAAGGAAATAGATAGAATAGTATATCTTGTATTGATG
AGGGAGGATGGAGTGGCAAATTATAGGTACGACGAACAATGATGTTTGTGGAATGTGCTAAAAATGTAGGGTTTTAAGCC
ATTTGGACACGTTATGATTTGGGGTACAAAAGTGTTTAGACGTGAATTTGTGGAGGAATTCATAACACATGGACAAGTCT
TTTTCTGTTTGGTCTGTTTGGTAGCCATCAGTTTTGTCTGGTGGGGTATTTCAATTGGGAAACTTCCTTTTGCTTTGATT
TCATCCATTGTATTGTTTTCCTCATTTCCTTGGAAAAATTTTTAGGAAGTTGGTTTGGAATTGTTAGGAAGTTAAACGCT
TTGAAAATGATAATGATCCTTGATTATGGCGTAATGAAATGCACCGTTTATGCAGAG
>c928_g1_i1
TGCATTCTATGTACACAGCAGCACTAATTGCCTTCTTCAGTTCTTCTCCCTGGGCAGTAGTTATAGCTGTGGCACCAGGA
TGATCAATCAAATACTGTTTGTCTTCCCTCAAATCATGTTTGGTTCCCACTAGTACAATTGGCACAGTTGGAGCATAGTG
TCTCAGTTCTGGAATCCACTTTTTAGATATATTCTCATAGCTGGCTTTGCTGATGAGGGAAAAGGCCAGCAAGAACACAT
CTGCTCCTCTGTAACTCAATGGCCTAAGCCTGTTGTAATCTTCCTGTCCAGCAGTGTCCCACAATCCGAGGTTAACTGTG
CTGCCATCAACCACAACATTTGCACTGAAATTATCGAAAACTGTAGGAACATAATCAGTGGGGAATGTGTTGCTGGTGTA
AGAGATAAGCATGCAGGTCTTTCCAACAGCACCATCACCAACTGTGACACACTTAATGAACCTGGCTGTGCTCATCTTTC
AGCAATGCTTCATCCCTGCAAGCTCTTGTTTGTTTCTTTCACTTTAAAAATTGGAAGCAAAAGAAAAGGGAG
>c7960_g1_i1
GGAATGATAGTTTATTCTATAAACAAGAAACTTAATTGGCAAACATACAAGAACCACAGAGTAGTGGATTATATGAACAT
GTGTAAAAGTATTCGATTCCAATTACTCGAGCTGGGAAATGTTCAAAGAAAGTGCTCCCACCATTATGTATATCATAAAA
TGATGAATACATTGTGTTATCTCGATTTTACAAGGCACAACACCCTCCCATTCCAGAAAACATCTATATCTAGCAACAAA
TGAGAAACCCATGTTACAATTTGCACAAAACCAACCCAACTTGATTGATTAAATACATCCTCGTATCTCCAAATGGGCAT
GCATTCTTATAACAAGCCAGTGCTTCCAAATGGATTGTTCTGTGGGTGAGAAACAGCATTGGGGGGGAATGCTCCAAATC
CTGTATCCCCAAAGGGATTTGCTGGGTTCATCAACATATGCTGCTGCTGCTGTTGTGGCTGTGTCTGAGGTTGAAATGGT
TGGTAAGGTCCAAAAGGATTTGCTTGATGTTGCATTGCTGCCATTTGAACAGCAGGCGGGGGAGGGACGCTGCTTGATAA
AGCAAATGGATCCTGCACTTCAAATGGATTTGGGGCTGCTGCTCCGTATATTGGTTGTTGAGATCTATATGCTGCTTCAT
CGTATAAGCTATTAAGAGTAAGAGAGTCCAATCCACCAGCCAATTGTCTCTCATTGGCTGCAGAAATATCAGTACTTGGA
GTGCTGACCAGGGCAAGCTCCCATCCAGTTGGATCAAAATCTTTTGTTTGAGCAGAAGTTGAGTTAAAAGCTGATGGAGT
TCCAGTTTCAGTGGGGACTATGGCTAGGGCAAGAGCATTTCTTTCCTCTATGAGGGATGCATCAGGTGCAGTGTCATTCA
GTCCCAGCAGGTCTCCAGTTTCAAAATTGTTATGAGATGGTGGTGGTGGAGGAGGTGCATGTTCAGAATCAGAGACAACA
TTATTGTCAACAGTAACTGGTGGCGGCTCCTGTTCTTCAACAGATGGTTTGGTATCTTCAATTGCAAGAACTTCTGGTCT
GTAAGTCAATTGTAGCAACGGTTCACTTGGAACTGTAACCACTCGTGGTGCCTCCTTAATGTACTCTTCCATGGTTGTAA
GAAAAGATTGTGGAGGTTCTCTTAAGGCAGGAAACTGAAAATTCCTAGCAAGTTCCAACCCTTTGCAAACATCATAGAAA
TCAGATAGACTTGCTGCCTGTTGACCTGCACGTTTGTAAGCTTCAAGGGCTTTGATAGCTTCGTGTCTGGGCATCTCAAA
AAACTTATCAACAAGATTGATAATGCCATCATTAATAGCACAATAAATCTTAAAGCTCTCTTTCAGTACCAGAGCCAAAG
CATATTGTATCACATAATTGTTAACAGCTGCTCCTTCTGGCCGACAACCAACAAGGCGATGCAGCAGCTGCTGCAAAGCA
GGTAAGTGCTCCAATAGCTCCTCACTATCCAAATCCCTAGTCTTACTGTACCCCTTCTCCTGCCCTTGGGCAGGTTTGGG
TAGACGCTCAGCTTCAATATCATACTTCAGAATCCGAAAACATTCAAGTCTTTCTTCTAAAAATAGTGCATAAGTACGTA
CCCAGGCAGAGCAATCCCAAGCAATTGGGCTAGAATCATCCTTGAAATTCGAAAGTTGGAGAATCCGTCCTCTTTGTGAG
AAATTAAGAAGTTCTTCTCTAAAAGTAGGATCACCCTCTCTCAATAGCCTATGGATGACTATCAGTGTTTTCAATGCCAC
CGTCCAATTGCGCGTCTTTGCCAACCGCCGGGAAAGGGCGTGAATACAGTAAGCAACATCAGCCCTGGGTCGAACAGCAG
ACGTGGCAAACAGAATCTTTCTGAGGTGCCTCTCTTTGGGGGGACACTCGACGTGGTTCGTAGCTTTGACTATGGCAACA
TCCAAATCCGCGTAATCGCTATTGACATGGGCAAGACCCACTTTGGTGGTGTCCTTGATCGCACCGTAGGCTCTCCTCCA
AGACTGAAGCGTACCCATCTCCGATCTCTCGAGTTTCTCTCTCTAACGCGTGGTGGGTGTCGATCAAGAGAGAGAAAGTA
ACGAACTCGATCGGAGAAATCCGTAAGACTCAGCGCAAGTGAAGAATCAAATCCAGTTCCGACAACCTTGGCTTTTTGCG
GCCCCTCTTTCGCTGTGAATCATCATCGGTTTTTTTTCTCTTTTTC
>c6305_g1_i1
CTCTCTCTTTCTCTCTCTCTCTCTGAAAATCATCATTTACAATTTTACACACAACCTATTACCGAATAGGGTGGTCCTCA
ACCTCGCTCTTTTTTCTTTTTTCTTTTTTCTTTTTTTTTAAAATTTTTTTTCTTTCTTCTTCTCCTCTGTCTGCCCTATA
TTATTCTGCTCTGCCTTTATCAATCCATCCATCGCGCTTCTCTTTCTCTCTAAAAATTAAGAAAATGCAAGAACCAAGCC
TGGGAATGATGGGCGGGTTAAGCGGCGAGGTATCCGGCGATCACCACCGTCAACTGAAGGCGGAGATAGCCACACATCCG
CTGTACGAGCAGCTCCTGGCTGCACACGTCGCATGCCTCCGTGTGGCCACTCCCATCGACCAACTTCCTCTCATCGATGC
TCAGCTAGCTCACTCTCACCATCTTCTACGATCTTATGTCTCTCACCATACCCACTCTCTCTCCCCCAATGACCGCCAAG
AACTCGACAACTTCCTGGCACAGTATTTGATAGTTTTGTGTACTTTCAAAGAACAGCTTCAGCAACATGTCAGAGTCCAC
GCCGTTGAGGCTGTCATGGCCTGCCGCGATATCGAAAATACCTTACAAGCTCTCACAGGAGTGAGTCTGGGAGAAGGAAC
TGGTGCAACAATGTCAGATGATGAAGATGAGTTACAGATGGATTTTTCTTTGGATCAATCCAGCGCTGAAGGGCATGACA
TGATGGGATTTGGTCCCTTACTTCCTACAGAATCTGAAAGGTCACTGATGGAGAGAGTTCGTCAGGAACTAAAGATTGAG
CTGAAGCAGGGTTTCAAGTCAAGAATTGAAGATGTCAGGGAGGAAATATTAAGGAAACGTAGAGCTGGGAAATTACCAGG
TGACACAACTTCTGTGTTAAAGAATTGGTGGCAGCAACATGCAAAGTGGCCTTATCCTACTGAAGATGACAAGGCAAAAC
TTGTGGAGGAGACAGGGTTGCAGCTGAAGCAAATTAATAATTGGTTCATCAATCAAAGGAAACGAAACTGGCACAGCAAT
TCTCAATCGGTTACCTCTTTGAAATCGAAGCGCAAGAGGTAGACATATTTTGTCCCAACTATGTGGCACAGCTAGCAACA
CAACTTATATAAGGACTTACTATATATATATATATGCTTATTTCTGATAGAGTCTAGTCTCCCTAAGGATTCCGATCAGA
TGCACAAGATAGTAGATGGGTTACTGTAATGTAAGATAGCTGGAAAAAAAAAAGGCTGCAAGTAAATTTGTGGAATTTAA
CGTATGAAAACTTCTGTTTTAGGTGTGGTTATGCCTCTCTTTTAACGATCTTTGTAAATTGTTTGCTACTTTTCTGACCG
ATGACAGAGTTATTACTGTCACTACACACATCATTGGAAGATTTTCGCGGTTCTTTACAAATTATATATGTTCTTTGATC
CTACATATTTGATCTTTTATACCACTCTTATTTTATCAAAAAG
>c10034_g1_i2
ATTCTCTGGTACTTCAGAAAGAGGAAAGGTGTATTATGACAAGTTTGATACTAAAAAGACAGAAATACATAACTACGCAA
AGTTTAATATCCCAAACCACATAGGTTAACGAACAACACAACCATCGAATGATCGTCATTAGAAAATACAAGACACACCA
TTCATGCACGCAGCGGTAGCAATACAATTGTACCGACCATAAATAAGAACATAAGAAAATTTTGGAGGCTAAAGATAGAA
AAACAGACAAGGAAGAGGAAGACATAAATAAACGGGTATTGTAGAAATGTCCTCCCTTTTTAATGGCAGGAAGTTACACA
ACATATTTTACTGATAGTACATTAGGTGCTGGGTGGTAGCAACATTCTGAAACCTTGCATCATAACCAGCCCCTGGAGCA
CCCATTCCCATGGCTACCTGTTTTAGGGCATGCTGTCCTTGCTGATGCAGAAGGGCGTGTGCACCACCCATTTTACTCAA
AGCCATTTGGCGTTCATATGCTGCAAGACTAGCAAGAGAAAAACCAGGCACATTTGCAGAAGTAGGAGGCGGAAGAGGAG
TAGAGGCAGTTCCTGGAGGAGTAGGTTTGCTACCCCATGAACACTTTACAGGTTTGCCAAAGAGAATTCGAGCATTACCC
ATCTGTATAGCAAGAGCTGCTTCAGCATGGGTACTGTATCTCACAAACCCAAAACCTTTGTCTCGTTGCACCCTAACATC
TTCGATAGTTCCGGCACCAAGAGAATGAAAATGGTGATGGAGATCAACAGAAGTGACCTCCGGAGCAAGATTGCCAACAT
AAACCGTGGTATATTGAGGATTCTTCTCGGGGGCGTCATCATTGGTTATTTCCTGGCCTTCTTCTGATGTTCCATTAGTC
AACTCCACAACACTTTTAGAATCCGAACTCTGCTTTTCATCACTTGCACTAGCCCCTTTTGTTGCCCAATTACAACGTAT
CTGTCTGCTTCCAAGCCATTTTCCAGTCAAATCATTTATAGCACTTTGAGCATCCTGCTGATTCCTAAAAGAAACAAATC
CAAATCCCCTGGAACGGCCTGTCTTTTGATCCCACATTACCCTTGCATCAGAACAACTAGGATATACAGAGAAGCAAGCA
TACAACGTCGCATCTGTGACCTCAGGACTAAGATCACCAACAAAAATATTGAAGTGACCTGAGGTATCCTCTCTCTGGCT
GCTAGCATAAGCCCAGTTAACCTTAATAGGCTGCCCAAAAATATTCCTCCCATTGAGAGTTACAATAGCAAATGCAGCAG
AACTGCGATCGAAGTAGTCCACAAAACCATAGGATGACTTCTCTTTCCTGATAAGCTTGCATCCTTCAAGGGCACCTGCA
GCCGAAAAAAGCTCTTGAAGAAGTGGTTCTGTAACCTGGGGATGAATGTTGCCGACATAAACACTGCGGCATGAACTCGA
ATCAAAGCCAGGTGGTAGATTTCCACTCAAGATAGGCTCTATCTGAGGAGGAGTAAGGAGAGCGGGGTGGTGGTAGAGAG
AGGGTTGCATCATGGCATGCTGTCTTAACCTCTGTTGCTGCATCTCAAATTCTAGGGTTAGGTTTTCAGAGGAAGAAGAA
ATGGGATTGAAAGAAAATGGAAGGAAAGCTGAGAAAGAAGAGAAAGAGAAAAAAGAAAATAAAAGGAAAAATTAAAGGGA
AAAAAGAAAAGAAAAAGAAAAACCCTCGAAAGAGAGGGGAAAGGAAAGAAGAGAGACCAGCGAAGAACGAAGAAGGATCG
AATACTGGATTTGGAGGGACCTAGTCTCACACACACTTCCCCTTTAAAACTTAAGTTTAAA
>c6256_g1_i1
TAAATAAATAAGTTTAATATAGATAATTCACACATCAAATTGATAGAACACGCCAACTAAATTTTGATACACTGAAGTAA
CAAAAGCAGCTACACTGAGTAGTGAGATATATCATCACTTCTCTTACCCCTCGTCTCTTTTCATTTATATAAATGAATAC
ACAGAAAGGTCAAGTCACAGGAAGATATATCTATCAACTATTCTTTCTACATTTGCACCTTTGCTTATTGATTGCTTGAT
CTTTTATAGATGAAGCTTGATTTTTTATAGATGAAGCACATTATACTGTTTACTTCCAAGGGGGGAAAAATTGTATCAAT
CTTGAATGTTGAAATATACTGTATAATGCTCATCTCTGAAGGAGAGTAATGGCTGCAAAAGAAATTTCCTGCTAACCCCT
TTAGCCACAAAACTGATAGGATGGTATTGGCTCAATCCTTCCCTAGCAACAAAGCTTGTAGCTTGGTTAAATGAAGAATC
AGAATCAGATTTGCAACTGAGCTTGACTCCTGCACTAGAGCTCAAACCACTATACACGTAGCAGCCCTTGTCACTCTGTG
ATTCAAAAGATATGGTTTCATTTCTTCCATCCAATCCTGGTACCACAACAAAAACAGAAGATGGCTTGCCCTTGGAAGAA
TCTTCAATCAGAAGAGGTTTATCTGCTCCTTGGTGAACCACATTCATTCCAGGAAGATCAAATGGTTCTAACATCACTGA
TCTATCATTAGCATCTGCTAATGTTGAAAACTTTGAGGAAGACTCTTTCAGGACAAGCCTAAAGGTTGCCTTAAGAGCGA
AATCAGTGCCAGATTCAGGCAACTTTTGCATTGCAAATGATTGGTTTGAATTTGCCAACACAAAAGTCGATTTTTCAAAA
TCTTGGAAAAAAGAAACTAGTTGGCTATTGTAACTGGCAGGAATAGGAAGGATCCAGTCTGCATCGTCAGCTTCAATTTT
AAGGTCGTCCCAATCACCACCACTTATATGACCGGCAAGAAGATAAGGGCCATAAAGAATAGCTTTAACAGAAGCATATT
GAGGCCTGTCATCTTTTATGGCCTCTGTTCTTACTGTAAGGGGCAGCTGAAGGGTGAGCTTGTCACTAGCACTCCATTGT
CTTGTGATTGACAAAAAAGATCCTGGAGCTGGCAGCGACAAAGATTCACCATTTAATACCCCCTTGGCACCATCTGGGCT
AGTCCAACTTGGTAGTCGAAAGTGCAGTGTAGACGAAGCACTCTCAACAGGAGATAATGCAAATGTCACTCGTAGGTAAG
GATCCCATGAAGAAGCTGGAAGAGCTGTCTGATTGAGGAAGATTTTGCCAGATTTCCAATTAAATGAGCTTGATATGTAC
TGAATGATGTAAAGTGAAGGACCTTTCCCTTCCTCTTCAAAATAGATAGAATCCCCCAGCTTTGAGAATGATTCAATTCC
AGTTCCGTAGCAGCACCAGAAAGAGTCAAACGGTGTTCCCCAACTGTGTCCAGTTTTAGCCTTGGAAACTCCAATACCAA
GTGGAAGCATGTAAATCATCACTCCAGGATCTGTTCCTCTTTGAATGCTGAGCACTCCATTGGTTAATGCACGCTCATAA
TAGTCTGCATAAGAGACTTCTTTGGTCCATTTAAAGAGGTGGCGTGAAACCTTCAACATGTTATAAGTCGTGCATGACTC
TTCATTCTCTGTTGTTCTTAAGTTGTCCGCTATTCTCTTTGGGTTACTCCAAAACTCGCTGACTGATGTCCCTCCAGTTG
CATAGCTGTGAGAAGAGTTCACGAGGTCCATAAAGAATGTCCCGATTTCCTTATAAAGTGGATCGCCTGTGATTTCATAC
CGCATTTGAGATCCAACAACAACTGGGATATGTGTATTAGCATGAAAATCAGCTATGTCATTAGCCTGCACTGCAAGCAA
CCCTAAAAAGCACGGCTTGTCAAAAAGGTGAGCCAACAATAGATGTTTAGAATCTCCTGTTATGCTGTATAATCTGTAAA
GTACATCATTCATTCCTCCTGTTTCCTCGTTCAGCGATTGATAGTGCCTATTGATAGTGGACTTAGTTATTACATTCTGT
ACCCTTTTGTAAAAGTAGTCAACCATCCATGTCACCATTTTTAGAGCTTGAGGGTTTCTAGCAAATGTGTGTTGATCCAA
GAGGCCAGCCAAAATCTTGTGAATGGTATAATAGGGAGCCCAAACAGGTTGAACAGATTCAAATCGATCAAACCACTCAG
ATGGAAATGCAGATAAATATCCAGTCCCTATTTTCTCCTGACAAGCAGACAGGCCAGCAACAACAGATGACATTTTCTGC
TTCAGGCTATCATCCTGTGTGCTGGCCCACATCAGAGCTGATGCACTCAAGTAATGCCCAACAAAATGACCGCGAAGCTC
AACTTCAGGACCTTCCCACCCTCCATAAGGGGTGCCAGGAGTAGATAGACCAGCTGTCTTCCTAAAACTCCAGATCAATC
TGTCAACATCTAACATCAAGAGATACTCCAAGTTTGTCTGCTGTGCTCTGCCATGGATTGAATCCTTATCCAACTTCACA
TCCTCAAGAGCCACTTCTTTAAGAAATCCTTCTGGGGACTTCGACACACCCATGTTCTTAATTTTCTTATACATCATCCC
CCAATCATGTTGGTTCTGTTCTGTCAAGAACTTCCTCGGAAGCAAATCAGCCCAAGCAGTTTCGTCCGTTGGAGTTAAAT
GGTAGTGGGACATCACCTCCTCTCGCCAGGTTACATTCTTGGATGTCAGTAACTCATATCTGAATGAATGAGATTGAGTC
GGAATGTTTGTACATTCTTTAGAAACAGTAGTATAGCCACCACACAAAGTAAGAACCGCAAACAGAAACAAGAAACCCTT
CATCCTCCTGGGAAATTCAAAGTAAGCCAACAAAAATCAAACAGTAAAACCAAAAAGCATTAAACATTGCCAGCAGACCA
GCTCAATTCAACTAACAGATAATAATTAACAGGCTAATAAACAGTTACACTAGAAAGTCAGAACACAATCCGGAAGTTAA
TAAGTTGAATAAGAAAAACAAAGTAAAAGATAGTGATATATACTTAAGATTTAATGAACAGAGTGTGGAACATAAATGGA
GGGAGAGAGAGGAGGAGAAAGAAGGGAAAAGATAGTTTAGAAAGCATAGATATGTGAAGAAGACTGCATATATATGTGTG
TGTAGCCACTAGAAAACAAAACAGGTTAGAGTACAGTAGGTGCAGCCAACAAAGTGACCCTGAAACTCATCTCGTGAAAG
GCAAGGCTTGGATTTAGAAACAGAGAAAGCAATCTAAATTCATAAGGTGGTACACAACACCACCCGGAATTCAAGAAGGG
AAGAGTGAAGAGAGAGAAAGGTTAGAAAATGAATGAGCAATGTTAGTACTAGAAAACATGTTGTCTTAACTATAGGGACA
AAGAGAGAGATAGAAAGGTAACACACCCCACAAAACACATCTCAACAATGAAAATGTCACGGATGAACAATGTGTGTGAA
AGTATGGGAACAGAATGTTATGTGGTAAAAGTTTTGGAGGTGGAG
>c554_g1_i1
AAAAAAAAAAAAAAAAAAAAAACGGAGGAAAATCAACACGGATAGAAAACCCATCAGCACAAGATTTTAAATCCATGCTC
TCCCTTTAAAATCTTCAACCTTTTTCCATTTCTACCACGCCATCTCTGTCTTCCTCAACCTCACATCTTCTTCCCAGGAA
AACTTAAGACTTATCGGATTGAAGATAATTCAGACACACCCCAGATAAAGCACAAGGGTAACTGACATGACAATCGGATG
GGGTTCGATCTTCTCTAGTTGTTTCAGGAGTGAGTCTGTCTCTCCTTCTCCCAAGCCCACCACCAAAGAGGTGGCTACAA
AGGGTGGCTCTTCTTCCAACAGGGTCTCCATCATGGACTTGAGTTTTCCTGGCTCAACGCTTTCGGAGGATCTCTCTTTT
TCTTTAGTGGGATCTAACCTCCATGTTTTTTCACTCGCCGAGCTCAAGATCATCACACAGAGTTTCTCTTCGAGTAACTT
TTTAGGAGAAGGAGGTTTTGGACCCGTGCACAAGGGCTTCATTGATGACAAGGTTAGGCCTGGTCTCGAGGCTCAACCGG
TGGCCGTCAAGCTCTTGGACTTGGACGGTTCTCAGGGCCACAAGGAGTGGTTGACGGAAGTTGTGTTTCTTGGTCAACTA
AGGCATCAACATCTGGTGAAGTTGATTGGATATTGCTGTGAAGAAGAACATAGGCTTCTGGTATATGAATATCTACCACG
AGGCAGCTTAGAGAATCAACTGTTTAGAAGATTTACGGCATCGTTACCATGGTCAACAAGAATGAAAATTGCAGCGGGAG
CTGCAAAGGGTCTAGCCTTTCTACATGAAGCAAAAAAACCAGTCATCTATAGAGATTTCAAAGCTTCAAACATTTTGTTA
GACTCTGACTATAATGCAAAGCTTTCTGACTTTGGCTTGGCAAAAGATGGTCCCGAAGGAGATGAGACGCACGTTTCAAC
CAGAGTCATGGGCACACAAGGGTATGCGGCCCCGGAATACATCATGACAGGACACTTGACAGCAATGAGTGATGTATACA
GTTTTGGAGTTGTTCTCTTGGAGATTCTAACAGGAAGAAGATCAGTGGACAAAGGTCGCCCCCCAAGAGAACAAAATCTC
GTGGAATGGGCCAGACCTGTTCTGAATGATTCCCGGAAACTCGGCCGAATAATGGATCCAAGACTTGAGGGACAGTATTC
TGAGGTAGGGGCAAGAAAAGCAGCTGCATTGGCTTACCAATGTCTCAGCCACAGGCCAAGAAGTAGACCCTTGATGAGCA
CTGTGGTTAGTGTTCTTGAGCCTCTTAAGGACTTCGATGATGTTCCAATTGGACCCTTTGTTTACACTGTTCCACCTGAT
CATAATGAAATGGCAAAAGAGGTTGAAACACCCAAGGATAGGAAGAGGGAGAATGGTCATCATCATCATCATCATCAAAA
GAATGGCCATAGACATCATGATCACGATGAGGCTAATAAAGATGCAAATGGTCACCATCACCACCGAAATCGTCGCCACA
ATAGGCCTCATCCACTCAAATCACCCAAGACACCAATTTCATCATCAGAGTCACAGAGTAATGAACACCGAAATGCCAGA
AGAAGTGGGTCAAATTCACCTGACACCTCAATTGCATCAGAAGCACAAGGAAGCATGGGCTAGTAGACACACACGGATCA
TACTGTAAATACCTATTTACTGGTTAATTATTAGAGGTGATTACATAGTATAGTACTAGTACTAGGCTAAGTGCAACGAG
CCTTCAAGCGAATAAAAGACAGAAAAGGGTGCAAAGGAAAAGTAGAGATGAGTGCCATTGTAATGGTCCTTGCACTGGAA
AACAGGATTGAGTTTTTTTTTTTTTTTCTATTTATTTATTTGTCCAGTTTCCGGAGGAAGTTAATTATTTTGAATTGTGT
ATAGAATGATGAAATTTTCCCTTATGAATCAAAAGACCAG
>c6154_g1_i1
ATGAGATTGCCTGGGTTTGGCTTGGTAGCATATTAGAATGTCCTTCAAAGGACAGAGTGGGGGCACATAGCAACGAGATG
ACTGTAGCAGCATAAGTTCCACATTAAATACAGTACGGATTCAAATTACAAGTTAAATTCCCCCGTCTAATTGAATCTAA
TGGAATAGTGTATTCGATAAGAATGTCTCAGAAAAATACAAGATTCGTCTATCACACAGAAAAAGGGATGATTGGAGATG
CATCCTTCCACATAAAAGATACATGCTACAGATACACAAACTTAAGTATTAATTGTGATAAATCATGCTTTGAGAAGTAA
AACTAGTAAGTACAAATTCATGAAGCGAGAGGCCAGTACAACATGGATAAGAAAATCCTATTCATAAAAGAACTGCGACT
GTAAAAGCAAAACTGTTATAGGAGCTCAAATTCAAGAGAAAACTCAATCACACAACTTGGTAGTTATCCGTTATCAATTG
TGTTCTCTGAGCAAACTTGGGGGGATTACCACCCTTCAACGGTATGATGTTGGTAACCTTGAGATCACTAAAAGTATCAG
TAGCCATAAATCGGACTGAAATGGGAAAGAAAGCTGATGAATCTGCTAGTGGAACAACGAACTCCATGGACCCACTGCGG
TTGGAATTATCAATTAGAAGGACAGACCACTCCAAAATGGAATTCCTGGAATCATACCTACAAAACCAGTTTCATAATAA
ATCAAGATAGTAACCTGAAATTAAATTATTTAGAACTAAAAATAAAATACTAATTGTTATAATAAAAAATTCATGATCTA
GAAAAACCATAGAGCTTACTTGTCTACGCAAATCAAGTCAATAGATTCAGTACTACAAGTTTCTAAGACTGCAAACCACG
ATTAGCATGTGTAACACGATAATTTATAATTTAAACCATCAGCCTTTTACTTAAAAATTCAACCTAAAACACTATGGTTG
TCCCTAACACTTATTGTGAGGAAGGAAAAATAAATCCGTACCTCCATTCCCCATCAATCTGCCTAACAGATGGAGCTTCA
CGAAGAGCTGGAAGAGGTACAAAGATCACAACATTCCGCAGATCAAACATTGATGAAGCCTCATACTCAATGCTGACATA
AGTCTCATTTCCAGAAGATGAAGGCCAACAGTTGATTGTAAGCGGCACCATTGACTCGTCAGTACTTTGCATTCTCCACT
TCAAAAGACCAACACCTCCTGCATCACTGGCTTGACCAGTGGGGAAAGGTCTGTTGGGATCCTTTAGGCCTAGTATAGAA
TCATTGGAAAATAATTCTTTATTCATGTTAGGGTGTGTCTTGAAAGCGACAGCTTGATTGTCACCAGTTTGGACCTGTAC
TTGAATATGTCCATCCTCTTGGTTAAGAATTTGGAGAGACAATGTGCCTTGAACATCAAAATTACTTACACCACCATCTC
GTTTCAGCGTCACATTTAGTTTCTCCTCAACGCTCAAAGTGATGGGATCAGTAGGTGGTGGTGCAGCACCACGAGACTGG
GAGAGTTTTGGCTGAACATCTTCGAGAATGACCTCACCTTCAGCTTTCAATGATTCCAAAAATTGATTTGTCCTCTGAGA
TTTACCAAGCTTCATTCCAAGACCTTTTGGTGGAGCAGTGGCTGATGAAGTTGTGGGACGACCTTTAGGCTTGGTTGAAA
AGGAGTCAACATCAGTAGTCAATCCAAAACCAGAGCCGCTTCCAAAACCAGTTCCACTGCTTGATATACTCAAATCACTA
AAGCTATTTTCAATTCTACCGGAGCCCATTGACTGCAATGGACCAAATCCTCCTTTATCACCTCTGTTCTTTTCAATCTT
GCTTTTATCAATCTCACTAGCTTTTCTCTTCATGACATCCTTAGTTTCATTAATCTTGCTCTGCAGAACCAACTTGTGCA
GCTTCTCTTCATGACTCTCCATCTCACAGTATTGCTTAACTTGTGCAACAGTCACATTTTCCTTGTGCCCCAGAGAGATG
ACTTCATCAAATGCAAAAATCAACTCAAAGGCATGTTTGCAAATACCCTCTTCATCAAGGGAGTACGAATATTCAGGTAC
AAGTTTAGAGAGAAGTCTCAGAGTTTCCAAATCTTCTAGTATGTTGCTGTTTTTGTTTGTTACAAGAAGCAGGTACAGTG
CTTCTATTGGCTGGTAAACATAGCGCACATTCTCAGTCTCAACATATGTGTGTTGTTTTCCAGTCCCAACCAACTTGGGA
AATGCTGCTAGTAGACCCTCAATTCTTATGCGAGTCATGTCCACAAACTGTCTAGAAACTAGCACTTTGCCAGATTTGCT
CACAATGGATGCAGCAAGGACAACCATCTTTTCCGTTTAATTTTTGAAGAGCAGAGAGTGCTTCTTGTGTCCAATTGAAT
CAAAACGCGATCTGAGATTGAAGAGCGCAGATCTGATCTCAGAAGGAGAGAGCTAAGACTATGAAGGAGAAATGGTTTCA
CTGATGAGAAAGATTGCAATGGAAGACAAAAGGAGGTTCATCTAATGAAATTTGGGAAAATTGGGTACCCTGGAG
>c5524_g1_i1
ATATATATATATATATATATCTGGAAGCTACAATGATTACAAATTAGCAAGAATAAATATAATAAGCTGCAAGAAGGAGC
CTCACATAAATATTGATCTAGATGTAGAACTAAGTCTTCTGCCGGTGATTCCTGTGCAGAAGCTGGACCTTCACATAAAA
AATTAAATTGTTCAAACTGATCTGTATACAAGTTATCACCGGGGATTGTGTAGGCGAGGTCTGTTGCAGAAAACACGGCC
GTTGGCCCTCACAAATGCTGCTATACCCACACTAATGCCCGCCCACATTAGCGAAAAGAAGAAGTGCCGAAAATCGTATC
GCACTTGCCTCAAAGACATGGTTGCAAAGAGGAATCCAGTCAAAACCAGAGCAAAAGCCATGGGAAATGAAGCTATAGCT
TCAAGGCCTCCTTTCTGAGAACTGGCAGCTGTATCTCGGCTGACAGAAACTATATAATGTCCTTGTATGAGATCAATTGC
ATCCTGCTTTGTTCCATCACGAAAGTTATTGTAATAATATCGTAGAAGAGCATTACAACCATCTTGTACTATCCCTTGAA
CTGTGCGGTGCCCAAACCTGACAAAGTCTCCTTTAAGGGCAGGAGTTCCTGAGTATTGAATGCTTATATCATCCCCATGA
TTAGCCCACAAGATCTTAAAGCTTTCATCCAGATTTGGATGTGAAGTAATGGTTTCTTCAGCACCAAAGACACCGAGTCT
TCTAAGTTGATATTCCAACATATTTCGACCTATCATGCTCTGAGTTACATTTGTACGGTCTAGACAATCAATACAATTGG
TCCTAACAACTCCAAGTTGTTCCTTCATTTTCTCTCCCTTTTCATTCAGCAGAAGATATCCGTTTCTTTCCAGAAAATCT
GAAATTTGTTCATAAAGGATTGAGAGACGATCGAAATGAACATGCCCACAGATATGGTGAAAATCAAAGTGCAGATATCT
TACATCATTGCTAGCCACATGCTGCATTGTTTCACCAAATTTTTCACATAGTCGCCCTTCTCCTCCATGCGTGTTAACAA
GATCAACAACCAATACAGCCCCGTATTTTTTCCTTAAATCTAAGAAATGCCTCTCTAGGACTCGTGGAGCCTCCTCAAGT
TTCAACAACTCAAACTTTGGTTTATAAGTTAAATCAACAATTTGCTGCCAGAGGAGTGGGATTGAACCACGCACCTGAAC
AAACGACGCAATATACCCATTAAACTGCATAATCTGTTCTGTTTCCACAAAATTAGCAACATAACCATCAGGATCAGCTC
CTCTTCTCCACATCCGAGTTCCATTTCTTCTTGTGCATCTCCTGGCAATCAAAGTGACATCAATAATATCTTTCCCAATG
GCTGCTTGAAAGTGATGAAAGCTGCCTTGGACTACAGGGAGCAAGTATGGTTCAAGCTTGTTATCTATGAGCACTTCTAA
CATATAATTGTTCCATAAGAATCGAGGCTCTGCCTGTCTCCAGAGTGGAAGCAATCTAGACTCGTCACCCAAGTCATTCA
ATCGCTGTGCACTCAGAGTTAAATTAGTTTCGTATGAGAAGAACAGACCAGAGCTCTTCTCAGCAACATTAAGCAGTGCA
GAAAATTCCGTCTCTATTTTCTTCTGTTCAGCAGGGGTGTTTTTAAGAGAGTTATCACATGGGAAAACCTTCAATGAAGA
AATTTTGAAAATTGGATGCCCCAAGTAAGATCCAACAGACTCACGCTCAGTTATAACCAGCAAATATGATCCAGCCAATA
GCCTCAACATCCCTACAACACCAAAAATTGTATATATCTTAGGAACACGAAGCGAGCTGCATTCCGGAACCTCATCGATG
AGCTTCATGGAGCCATCGACTCGACTAACAGCCAAAGAAGAACCAGAAGATCCATCCGTAGGCTCAATCACAAACTGATC
CGGAAATGCCCAGAGCCGCATGCGCGTATACAGCTTCTGCACAGAATCTGCCTTCTCCATCATTATTGAAACTCGAACTC
GCTGGTTGGCAAGATCGAAGAAGGAGGTGAAGATTAAGACCCAAATTCGAATTAGCGTTGGGCTCTTAATACGTGAAGTG
CGGGACTGCAACGAAAAAGGAATTATGCTCCAACGTGCAATATTCCTTTTTTCCTTTTTAAAGCTAACGGCGTGTTTGGA
AGCTTCGGAACGGAACAGAATTGCGATGGGCAAAATCCTTGTTGGAATTGGTGTTGTCCAAATGCGGCTTTAGGACTGAA
ACTTGGACTGGCTCCGCGGAAAGGGAGCCAGGGGAAGTGTGTGCTCCTTACACGTGGTGGTTGATTAGAGGTCTGTGAGA
G
>c6529_g1_i1
TCAAGCTCAAGTATCAATTGGTACGAGTCCTCTATTGCCATGCAACCTCCTTGACCAAGATTTGGTTGCATTGGATGAGC
TGCATCACCCAACAAAGTCACTCTATCAATTCCCCAAGTGTTGATCATGTCTCTGTCATATATATCCCTCTGCAGAATCA
TATTCTCTGGTGTTTCTGATATTAGTGCAATCACTTCATTGCACCAATTACCAAAGAGATCCAAAAGCCTCTTCTTCTTA
CCTGCTTCTAGGAAATGATCATTTGATGGGGGTTCCCCATGGAAAGCATACCATTGCATCTTTCCATGGCCAACATCTGA
AGCAACAAAGTACTGGTTCATGCCCAAGAACACTCGATACCCAATTGTATCAATATACGGTGGTACATAACTTGTTAATC
CACTATAGCATGTGAAACCTGAGTAATTTGCTTCTTGGCGCCCAAAG
>c938_g1_i1
CCACACTTCCACCAAAGGGATGGACCCCAAGTTTCTGAGGAATCAGAGGTACGCTAGGAAGCACAACAAGAAGAATGGGG
AAACTGCTTCCGAGGAAGAGTAAAGTGGCAGCACTTTCTAACAGAACCTTTAGGGTTTTTAAACTTTTTTTTTTTTTTTT
AGTTTAAACGGTAAACTTTGTTCGGAATTGTTTGGAATCAATTTTCAGTAGTATAATTACTTTGTTCAGAGAATGCAGTA
CTCTTCTAATTTTGTTTTCCTGGTTTCTGTTGAAGAAGACCCTTGATTTTTTTTTCTTTTTTTATCAAATGGAATGAATG
TTATCTTTTTAAGCATTGCTGTGGGTGAGAATTGAATATTTGTTATCTTGTGGAAAGGAAAGGGAGATTGGTTTTGTTTT
TAATGGTTAGCTTAGCATTACGTCGCCGTGCTTTTGGATCTAGTTTCAATTGGGAAGAGAAGAAAATCGGAAGGGTTTAG
GAGACATGACTGTTAGTGTGTGTTTGGAAACCATTTTGGTCCAATTTGAAAAGAAGTTTTACACTTTACAATGCATAAAC
CGAGAAACAAGATGAGTTGTTGAATTGGTGTTGAACGAGGGTTATTTGAATTTTTTTTATCAATGGAATGAATGTTAAGG
TCTTTGTGTCTTTTAGTCATTGCCCGGAGAGGGTTCTGTTGGAGAAATGTTATTGTATACATAG
>c7809_g1_i1
GTTGTCATCCCATTACTCATTTCATTACCTAATTTCTGTTAATTAATTGAGCAAATGTCAAAAGGAGGGAAAACTTTGAA
TTATATATAGATCTCCCATCGCATTGTAAATGATAATGTTAAGATAAAAGGAGTTGGGAAACCGTCCTTTAAGTTTCGAC
AACAGTGCACTATATATATGGATAAACATTGCGAATCAAAATTTTGGGAGATGAATGTCCCCCTTTCCAAGGATCATAGC
TTACATTCTAACACAAACTGGCACGAACTTGCTTGAAGCATGCATTTATTACTAACCCAAAATCATACAAGCAAAAAAAT
TCGCAGGGGTCCGTTGATTTGTAGCTGTAAACATTGCTCGATGCTCAAGCTCAGCCATATTGATGATTCTCTATAGTATG
TATCTGGTTCGTATCATCCGACCAGTGATATAATGTCTTCGGCCTTAGAATATCTCTGATGCAACATGGGGTTGAGTTTT
CTACCTACCCTGCCTCTCATTATTTCTCTACTTCTTCAGGAATGATTGCTTTGCCCAGATAAACCTGTTGCATCTCCTCC
TTCCAAATCGTATCACGGAATTCCAACCGTATGTGAGGAACGTTTGTTCTCTGAATATCATTTCCATTTGGCCCTCTCTT
GTAGTATTCCTTACCAATCCAATGTGACTTTAAAGCATGTGAAAAACCTGATTGATATACCGAATTCCGGGCTATCTCAC
ATAAATCACAGGAGCTCAACTTCCACACAGAAGCAGCTATACTATATTCTTCAACCAATGGTTCCTTTGTCAAGTGAATT
TGGAGAGGATCATCAGTAGAAAGCGACACATTCAGACCCCGTAAGAAGAACATGGGAAAAGGATTCCGATGGTAGTCTAA
GAATAGGGAGTTATTGCTTAAAGGAGACATTGCCAGCCCAATCTGGGCTAAATAATATAAATATTGAAGCACAGGAGATT
TTTTCAAATTGATTCCATGAGCAATGTTGTGAGCAGTGAGAAAGGTTGCCGCAAGATGGTCGATATCACCAGCCTCTCCA
GAATGTGGACGGAATTTTATTGTTGTCATTCCCTTTGATTCACGAAGCTTGTTTAATGTGTAAAGATTTGCATAACAGTA
ATAGACATAGTATGAAAAAGCCGGATTGAACACATTAGTCCATTGTTCAGGTGTAGGCATGTGTTTTGTGGGCCGTCTTT
CAGGTTTGCTTTCATCATCCACCAAATCCAACCCAACAACCTGTTTCAAGAAAACATGCAGCTGGGGATGTGAATCTGGG
TCGACAGTAACCTCAAAAAGTGGAATAAAAATATTGTCAAGCATGTTCTGGAATGATGTCACAATTCCCATTTCTTTGTA
CACATTGTACAACCGCGGAAGCTGAATCAACCAAACAACATTCTCACTGTACAAATCATTATTAACTATCCAACTGGCTA
GTTGGTCCCACTCACTTTGCTTCCTACCATATATTGATATTCTATATTCGGCCATCTGATATTTACTGGCAGCAAGATCT
GAAAACACTTGCTTAGTCACCTCACCAAGAAAACGACCTTGAATGAGATTATCCTGTTTTAGAAATATCTCCCTGAGCCT
ACTTTGACCACAAGGATTGTATTTAAGATTAAACTTATCAAAGCGATGAAAAGTGCTCTTGTCAGCATGAACGTCCAAAA
GGTCAACATTGAGATCATACCCAGTTAAATCCAAACTCTTGAAGACCTCCTTCAAGGTTAGATATGTCCCATCACGAAAT
ATTACAACCTCATCAGGCTCTTTTCTCAGCTTTGACTTTATGAATCTTAAAAGATGCTTTTGATTCATGCATGCTGAATG
GTGGACATGAGTATCAACTTTTCTAACATTATAGAAGTCCCGATGTGGAGCACTTTTCTGAGCAAGAAATTCTCTATCCG
CATTTAGCATCAAATGAAGATTGAATTTTTGTTCAAGAAGATTGAGCCTGTGATGGCATAAAGTTCTTATATTCCCTGCT
GCTATGACTCGAAGTATGTGATGAAGATCAGTGAAAAATGTAGTTGCATCAGCAACAGGAAAAAGCTCTTCGGTTTCTTC
TCTGTTTGGATATACATGAATAACCCCATCTTGCATTTCAAAGTAATGGTCAGACTTTCCTTCAGAAGTGTACAAAAATG
GATCTGGGTTAGGCTTGGGTGTACTGGGGTCAGATATAACTTCTTTATCCCAAGGAGCAATGGCTTCTCTAAAAATATAT
CGTTTTCTCAATTCAAGGCATTCTTGAAGAACCACATAAGCTTCAACTTCATCAGGTGATGGAGTCTCAATAGGAGTAAT
TTTCAATCTTGTGAAAGTTTCATGCTCTGGCTCTTTCCTCAGAATGTCAGCTGCTATTGGATCAGGCTGCACACCATGCA
GGTCACCCGAAACACTATGAGAACGGATCATACTTGGAGCAATTGCCATCTGCTCTCCATTAGCATTAACATGATTAGGT
AAAGTCTCAAACGGGATTTTACCTTCTGGCCCAACATTCCCATTTGTGTGCAGATATGCAGTATCCAATTTATCTTTGTC
TGTCATGTTATCTTCGTCATCTGATTCTTCTACACTTTCAAAGGCACTAGCACTTGCAACAGGGGACTTGGGAGAAGTTG
GTCTTAAAAGGCTTCTCTTAAAGGAACCAGATTGTGTCGATTTTCCTTCACGGAGCGTGTGCAGCCGCGGCAGCCCCGGC
GGAATCCCATCGACGTGCACCGGTCCGTTCCGCTTCTCGTCCCCTTCAAACCCGCCGGAGATCAAGGTGACGTCAGGCAA
CGACGCCGAGCCGCGCCTGTACCCTCCGTTTCCCCTCCTCCTCGAGGTTCCCCGGCGCTTCTTCAAATGCGCCGGCGGTG
ATTCGGCGTCCGAAGCGCCGCCGCCCTCAGCCTCACGCTCGACCGTCCGCGCGAACTCCAGCAGCTGCGCGAGCGTCCTG
CGGTGCATGTAGTACGCCGACACAGCCACGACGGAGGCTCCGACGAGCGCCGCCAAGGCCAAATGCACGGCGTGTGCGTC
CATGATCAATCTGTCTCTCTCCGCCGGGTTTCTCTCTCTATAACAGAAAACCAGAATACGATAACGTGTACGTTGTGAAG
AGAGAAGAAGATAAAAGGGGATAACGAAAAACCCTACTCTATACAGTGTGAAGGCACTGGGCGAACTCTCTGTTAAATGA
AAGCAGGTATTGGCTCGCTCTCTGCTATTTATACACAAAAGACGCGACACAGACGACGTGGATGGATGGATACCCTCTCT
CTCTCTCTCTCTTACTCTTTCTAGATCGTAA
>c10567_g1_i1
GTGACAACTAAGAAGATAAGAGTGGGACCCACCGAATCGGTTACGATATCGCCAACCATCAAGCCAGCCATGCTACTATG
TTGTGTGGGCATGGCGTCACTTGGCACCCCTGCGCATGTTAGCAGCAACAGGCCATTGCAGTGTTCCGCTTGGAAGGCGA
AGCGAGTGAGGTGCGCAGTGTCGTCCCCAAGGTGGCGTGAGGGGCGGCGCACGGTTTCGTTCTCTCTGCTTCTCTCCCAC
CTCCTTCTCATTCCTCACCGTGCTGCTGTTCTGGCAAGTCCTTTCGATAATTATGTTAAGAGAAAAAAGCTTGATCCTCT
GGAGGCTTATGTACCGGCTGTCATACTTACGGAGTTTCAGATCAAGGACTTAGAAAAAACATTAGAGGGTGATGAACCCC
AATATGACTTCTGTCGGTCTCTACTTCGTTCTGGGCCCGCAGCATCACTTCGTGTAAATATAAGAGCAGTGGCACAGTAT
GCATCTGACAGTGGCAATGGTAAAACTGCTTTCAATGATGTTGATGAATGTCTGAGGTCACTAGAAGAACTTGATTCCTT
GCTTCTTCATGCAACAAGAAAGGATCCTGAAGCCTCGGTCAAATCAATGAAAACAAAAATCAATTCCGCCCTTAACGCTC
TAGACAGCCTCTTAAAAACTGTGCCTTCAGATGTGCTAAGTAAGGGAAAGGTTATAGCTGATTCATACAGGGAACCGGAA
GGCGAGGAAACAGGTAGTTTGGACCCTGAATTAAAGCAACTACAATCAATACTATGAATATCTAGCATGCTTATTCGCCT
TTTAGTATTAGTCAGCTTACTTGAGAACTAAAGATTACAGAACAATGTTCCAAAGGCAGAATCTTAAAACACAAATAACA
TAATGTGGATCAAAATATGAAAAAGGTTTTAAAGTATTGATCTGTTTCTTTAAACTTGACCAAGGCTTTTTTTATCTTCC
GTGTGATTTACAGCGATGATCATTAGTCATAAGGTATAACTCCCTTGTCTGTGTGTATTAACTAATTGTTTATTTCTAGA
AATACGGAAATGCCTAGTCTTAATTGTTAAAAGTGTGTTGATCTACGAAAATTTATGTTATGAAATACAAG
>c6280_g1_i1
GTGGCCATAGAAGAATGCTAGCTTGTTTGAGGGACGGATAGGTCTGCCAAAATCAATGCCAATGAATGTTAAGCAATTTG
CGTCAGAAACTATGTTGTTCTTCCAAAATTCATGTTCTTAATGTGCTTTTGAGGCATTCACTGTGGACTTCATCGTATCC
TACCACACTATGCAACTGTGACTGTTTTTCAGGAAACACTTTTCAGACAATTCTTTTGCTTAGCTAGCTGTGTTCAGCTT
CGCATGGAGCTCTCACTTTCTCCAACTCCACATCGGGTTCCTTCCACAATTCCCTATTTGAATTCAGCTAGACTGTGCAC
TAAGGCCACACTTGGATTTTCCAGTCACTTCCACTCAATAGGGTTGCAACATCACCAACACAGATGCTGCTCCATTCCGG
TTTCCAAGAGACCCCAGAGACCCAGTTCCATAAGGGCTTGCACTGGAGTTGGAGCTGCTGGATCTCATCGTCCATTAGTT
GAAAGACTTTTAGATTTGAAAGATGCTTGCTGGAGATTTTTAAGGCCTCATACTATACGCGGTACAGCACTAGGCTCATT
TGCTTTGGTGGCAAGAGCATTGATTGAGCACACAAATTTGATAAAGTGGTCTCTTTTGTTCAAAGCTTTCTCTGGTCTTT
TTGCCCTGATTTGTGGAAATGGTTATATAGTTGGCATCAATCAAATCTATGACATTAGCATTGACAAGGTAAACAAACCT
TATTTACCTATAGCTGCCGGAGATCTTTCTGTCCAATCTGCATGGTTCTTGGTTATATTTTTTGCAGTAGCTGGGCTGTT
GATTGTGGGGTTCAACTTTGGGCCCTTCATTTTATCTCTTTACACACTTGGCCTTTTCTTGGGTACCATCTATTCCGTTC
CTCCGTTTAGAATGAAACGCTTTCCTGTTGCTGCATTTCTTATAATTGCTACGGTACGAGGGTTTCTCCTTAACTTCGGT
GTCTACTATGCCACTAGAGCTGCTCTTGGACTTGCATTTGAATGGAGCTCTCCTGTGGTTTTCATCACAACCTTTGTAAC
ATTTTTCGCATTGGTAATTGCTATAACAAAAGATCTTCCTGATGTTGAAGGAGATCGCAAGTATCAAATATCAACCTTTG
CTACAAAATTAGGAGTTCGGAACATTGCTTTCCTTGGTTCTGGAATTTTGCTGATGAATTATATTGTTTCAGTATTGGCA
GCAATTTACATGCCTCAGGATTTCAGGAGTTGGCTGCTCATACCAGCTCATATGACTTTTGCAATAAGCTTGATTTACCA
GGCACGGGTACTAGAACAAGCAAATTATACCAAGGATGCAATATCAGGATTCTATCGATTCATATGGAATCTGTTCTATG
CTGAGTATGCAATATTTCCTTTCATATAGCAAACATCGCTATGTTTTTCCTTGGAAAAAGGTGCACACCTGCATAGTTGG
AGAAATCTTCTTTGTATCAAGTATCAGTTAATAAACTATCTATTTTGTTTTTTTAGTATGTTTGTATGTAAATGTTTGAT
AGTATTTGCTTTTACTTTGATTTAATGCCATTGACATATTTCATAATATTACACAGAAAATGTTTTGTATTGTTTTTGTA
CCTCTGCTATTTTTTGGCGATCAGTTTTAGCTAAAACATGTGTAGTTTATTTTACAAGCATAGAGATGTAAAGTGTCAAA
ACAAAATATGTTTATGTGGCATCACTCAACTTTTG
>c3948_g1_i1
TATAAATGCCAGCAAGTAGGGTTTTGCGGTGTGCTTCTTTCTGAGATATAAGCAAAAGCGGCTACCCTAGCTTCCTCTTA
CTCTCAATCTTTTTCAGGTTTCACTCTTTCATTCAAAAGTTTGTTTTTTCTTCTTTCATTCGTCAGATACCTCTCTCAAT
CGATTAGTCATGGCCGACATTCACGAAGCTGGTGTTGTTGCAGATCCCTCCCAGATCGATGTCAAGCTTTTCAACCGCTG
GAGTTTCGATGATGTTCAGGTTAATGACATTTCTCTGGCCGATTACATTGGAGTTGTGGCATCCAAGCATGCCACTTATG
TTCCTCACACTGCTGGTAGGTACTCTGTGAAGCGGTTCAGGAAGGCCCAGTGCCCAATTGTTGAGAGGCTCACCAACTCT
CTCATGATGCACGGCAGAAACAATGGCAAGAAACTCATGGCTGTTAGGATCATAAAGCATGCTATGGAAATTATTCATTT
GTTGACTGACCTGAACCCCATTCAGGTTATTGTTGATGCTGTCATCAACAGTGGTCCCCGTGAAGATGCAACAAGAATTG
GTTCTGCTGGAGTTGTAAGGAGACAGGCTGTGGATATCTCACCCCTTCGCCGTGTTAATCAGGCTATCTATCTTTTAACA
ACTGGTGCACGGGAAGCTGCATTCAGAAATATCAAAACTATTGCAGAATGCTTGGCTGATGAACTTATTAATGCAGCCAA
AGGGTCATCCAACAGTTACGCTATCAAGAAAAAAGATGAAATTGAGAGAGTTGCCAAGGCCAATCGTTGACCAGCTTGTG
GAAACTATATTTGCAGATTTTTTGTTTTGGTCTATGTTCTTCATTTAATATATGTGGATCTTTTGCTTGCATTAGTTACT
TTTTAGCCTTTTTTTTGACTGCCGGCGTAGCAAGTTATGAAAGATTTTGTTGCTGTGACTAGAATCTGTGTTCTAAGATC
TTGAGTTTTAATACTAGTGTGTTTCATAAATTATACTATGATAATTTCCATGGTTGTTTTCGAATTCGGCACTGTCTTGT
TTTCCCGACAATAGTATGTAAATCATTGGCAGAAAGTAAAAAAATTAAAGGTCTGCCAGACGATAATTACCCAGAAACCC
AAGATGACACAGTAGTATGTGCAATTTCTTACTTTTAATGGTG
>c6256_g1_i2
TAAATAAATAAGTTTAATATAGATAATTCACACATCAAATTGATAGAACACGCCAACTAAATTTTGATACACTGAAGTAA
CAAAAGCAGCTACACTGAGTAGTGAGATATATCATCACTTCTCTTACCCCTCGTCTCTTTTCATTTATATAAATGAATAC
ACAGAAAGGTCAAGTCACAGGAAGATATATCTATCAACTATTCTTTCTACATTTGCACCTTTGCTTATTGATTGCTTGAT
CTTTTATAGATGAAGCTTGATTTTTTATAGATGAAGCACATTATACTGTTTACTTCCAAGGGGGGAAAAATTGTATCAAT
CTTGAATGTTGAAATATACTGTATAATGCTCATCTCTGAAGGAGAGTAATGGCTGCAAAAGAAATTTCCTGCTAACCCCT
TTAGCCACAAAACTGATAGGATGGTATTGGCTCAATCCTTCCCTAGCAACAAAGCTTGTAGCTTGGTTAAATGAAGAATC
AGAATCAGATTTGCAACTGAGCTTGACTCCTGCACTAGAGCTCAAACCACTATACACGTAGCAGCCCTTGTCACTCTGTG
ATTCAAAAGATATGGTTTCATTTCTTCCATCCAATCCTGGTACCACAACAAAAACAGAAGATGGCTTGCCCTTGGAAGAA
TCTTCAATCAGAAGAGGTTTATCTGCTCCTTGGTGAACCACATTCATTCCAGGAAGATCAAATGGTTCTAACATCACTGA
TCTATCATTAGCATCTGCTAATGTTGAAAACTTTGAGGAAGACTCTTTCAGGACAAGCCTAAAGGTTGCCTTAAGAGCGA
AATCAGTGCCAGATTCAGGCAACTTTTGCATTGCAAATGATTGGTTTGAATTTGCCAACACAAAAGTCGATTTTTCAAAA
TCTTGGAAAAAAGAAACTAGTTGGCTATTGTAACTGGCAGGAATAGGAAGGATCCAGTCTGCATCGTCAGCTTCAATTTT
AAGGTCGTCCCAATCACCACCACTTATATGACCGGCAAGAAGATAAGGGCCATAAAGAATAGCTTTAACAGAAGCATATT
GAGGCCTGTCATCTTTTATGGCCTCTGTTCTTACTGTAAGGGGCAGCTGAAGGGTGAGCTTGTCACTAGCACTCCATTGT
CTTGTGATTGACAAAAAAGATCCTGGAGCTGGCAGCGACAAAGATTCACCATTTAATACCCCCTTGGCACCATCTGGGCT
AGTCCAACTTGGTAGTCGAAAGTGCAGTGTAGACGAAGCACTCTCAACAGGAGATAATGCAAATGTCACTCGTAGGTAAG
GATCCCATGAAGAAGCTGGAAGAGCTGTCTGATTGAGGAAGATTTTGCCAGATTTCCAATTAAATGAGCTTGATATGTAC
TGAATGATGTAAAGTGAAGGACCTTTCCCTTCCTCTTCAAAATAGATAGAATCCCCCAGCTTTGAGAATGATTCAATTCC
AGTTCCGTAGCAGCACCAGAAAGAGTCAAACGGTGTTCCCCAACTGTGTCCAGTTTTAGCCTTGGAAACTCCAATACCAA
GTGGAAGCATGTAAATCATCACTCCAGGATCTGTTCCTCTTTGAATGCTGAGCACTCCATTGGTTAATGCACGCTCATAA
TAGTCTGCATAAGAGACTTCTTTGGTCCATTTAAAGAGGTGGCGTGAAACCTTCAACATGTTATAAGTCGTGCATGACTC
TTCATTCTCTGTTGTTCTTAAGTTGTCCGCTATTCTCTTTGGGTTACTCCAAAACTCGCTGACTGATGTCCCTCCAGTTG
CATAGCTGTGAGAAGAGTTCACGAGGTCCATAAAGAATGTCCCGATTTCCTTATAAAGTGGATCGCCTGTGATTTCATAC
CGCATTTGAGATCCAACAACAACTGGGATATGTGTATTAGCATGAAAATCAGCTATGTCATTAGCCTGCACTGCAAGCAA
CCCTAAAAAGCACGGCTTGTCAAAAAGGTGAGCCAACAATAGATGTTTAGAATCTCCTGTTATGCTGTATAATCTGTAAA
GTACATCATTCATTCCTCCTGTTTCCTCGTTCAGCGATTGATAGTGCCTATTGATAGTGGACTTAGTTATTACATTCTGT
ACCCTTTTGTAAAAGTAGTCAACCATCCATGTCACCATTTTTAGAGCTTGAGGGTTTCTAGCAAATGTGTGTTGATCCAA
GAGGCCAGCCAAAATCTTGTGAATGGTATAATAGGGAGCCCAAACAGGTTGAACAGATTCAAATCGATCAAACCACTCAG
ATGGAAATGCAGATAAATATCCAGTCCCTATTTTCTCCTGACAAGCAGACAGGCCAGCAACAACAGATGACATTTTCTGC
TTCAGGCTATCATCCTGTGTGCTGGCCCACATCAGAGCTGATGCACTCAAGTAATGCCCAACAAAATGACCGCGAAGCTC
AACTTCAGGACCTTCCCACCCTCCATAAGGGGTGCCAGGAGTAGATAGACCAGCTGTCTTCCTAAAACTCCAGATCAATC
TGTCAACATCTAACATCAAGAGATACTCCAAGTTTGTCTGCTGTGCTCTGCCATGGATTGAATCCTTATCCAACTTCACA
TCCTCAAGAGCCACTTCTTTAAGAAATCCTTCTGGGGACTTCGACACACCCATGTTCTTAATTTTCTTATACATCATCCC
CCAATCATGTTGGTTCTGTTCTGTCAAGAACTTCCTCGGAAGCAAATCAGCCCAAGCAGTTTCGTCCGTTGGAGTTAAAT
GGTAGTGGGACATCACCTCCTCTCGCCAGGTTACATTCTTGGATGTCAGTAACTCATATCTGAATGAATGAGATTGAGTC
GGAATGTTTGTACATTCTTTAGAAACAGTAGTATAGCCACCACACAAAGTAAGAACCGCAAACAGAAACAAGAAACCCTT
CATCCTCTTAAGATTTAATGAACAGAGTGTGGAACATAAATGGAGGGAGAGAGAGGAGGAGAAAGAAGGGAAAAGATAGT
TTAGAAAGCATAGATATGTGAAGAAGACTGCATATATATGTGTGTGTAGCCACTAGAAAACAAAACAGGTTAGAGTACAG
TAGGTGCAGCCAACAAAGTGACCCTGAAACTCATCTCGTGAAAGGCAAGGCTTGGATTTAGAAACAGAGAAAGCAATCTA
AATTCATAAGGTGGTACACAACACCACCCGGAATTCAAGAAGGGAAGAGTGAAGAGAGAGAAAGGTTAGAAAATGAATGA
GCAATGTTAGTACTAGAAAACATGTTGTCTTAACTATAGGGACAAAGAGAGAGATAGAAAGGTAACACACCCCACAAAAC
ACATCTCAACAATGAAAATGTCACGGATGAACAATGTGTGTGAAAGTATGGGAACAGAATGTTATGTGGTAAAAGTTTTG
GAGGTGGAG
>c2373_g1_i1
GGGAATTCATTTGTATAGATTCTGAGATCTTTGTGAAGGAATCTGATGCATCTATAAAAAGAGGGAAGTTAAGTTGTGTT
GCTCCTTTTGGCCGGTCCACATTATTCATCTCTCTTGTGCCAGAGGCCGAGTCTTTCGGCGTTTCTCACTTTCCTTTGTC
GATTCCACCGCTTCTCTTTTGCGTTCAAACGAGGATTTGAGAATGAACGGAGCAGTTGAACCGTTGCCTGAGGATTTTGA
TGCAACAGCTTTAATCATGGATCATGTGCCTTCTCTAGTTGTAGACAATGGCAGTGTCAATGAAGAGGTGAAGATCAATA
AGGAAAAAGAAAAAAGACTAATAGTTCTGGGAAGAAATATCCATACCATGTGTCTAGAAGTCACAGAGCCTGATGTAGAT
GACGAAGTTACCGGGGACCGGGAAGCTTATATGGCTGGTGTGTTGGCCAGATACAAAAGAGCTTTGACTGAAAGGACAAA
ACATCATTTAGGGTACCCTTATAATTTGGATTTCGATTATGGTGCACTCTCACAACTTCAGCATTTTTCCATAAACAACT
TGGGAGATCCATTTATTGAAAGCAACTATGGTGTCCACTCCCGACAGTTTGAAGTTGGTGTTTTGGATTGGTTTGCCCGG
CTGTGGGAACTGGAGAAAAACGAGTATTGGGGCTATATAACAAACTGTGGTACAGAAGGAAATCTCCATGGCATCCTTAT
TGGGAGAGAGGTTTTCCCAGAGGGGATTTTGTACGCCTCACGAGAGTCACATTATTCTGTTTTTAAAGCTGCTCGAATGT
ACAGAATGGAATGTGTGAAGATTGATACTCTTTGGTCTGGGGAGATTGATTGTGATGATTTCAAGGCCAAGCTTCTTCAA
AATCAGGACAAGCCAGCAATTATAAATGTGAACATAGGTACAACTGTGAAAGGAGCAGTAGATGATCTTGATCTGGTCAT
CAAGAAACTTGAAGAAGCTGGATTTTCACAGGACAGATTCTACATCCATTGTGACGGGGCTTTGTTTGGTCTCATGATGC
CTTTCGTCAAAAGAGCTCCAAAAGTTACTTTTAAGAAGCCTATTGGCAGTGTCAGTGTTTCTGGCCACAAATTTGTAGGT
TGTCCCATGCCTTGTGGTGTGCAGATAACAAGATTGAATTATGTCAATGCTCTCTCTAGGGATGTGGAGTACCTTGCTTC
TAGGGATGCCACGATCATGGGTAGTCGGAATGGCCATGCTCCCATATTCCTTTGGTATACCTTGAATCGGAAAGGATATA
GAGGCTTTCAGAAAGAAGTTCAGAAATGCTTGCGAAATGCACACTACTTCAAAGATCGCCTTGTTGAGGCTGGGATTGGT
GCAATGCTTAATGAGCTTAGCAGCACAGTTGTGTTTGAGAGGCCACATGATGAGGAATTTGTACGCAGGTGGCAGTTAGC
ATGCAAGGGAAATATTGCACATGTGGTGGTGATGCCAAACATCACTATTGAGAAGCTGAATGAGTTTCTGAACGAGCTTC
TGGAGAAGCGTGCTACCTGGTTTCAAGATGGGAAGGATCAACCTTACTGTATATCGTCTGATGTAGGTGAAAAGAATTGC
CTTTGTGCTTTGCACAAGTAATTGCAGCATCCAATCTAGAGTTTGTTGCTGTAGTTGATTTTTGGAGTGTTATGCAGTTT
ACATATCTATGTTCTCAGGATTTTTATGTTATTAATAACATTTAGAATCTTCTTTGTTGTCCGTACTCTTTTGCCTTAAT
TTTTATTATTTTTTCCG
>c6153_g1_i2
ATTTTGCAGAGTTTATACTGTGTTTGTGACTCCCCTCTCACTGACGCTCTGCTTTTATTACTACTCAAATGTTATTATCT
CCCTCTCTCACTCTCTCTTCAATTTCCTGCTTTCTCTCTCACTCTCTACATCTTTCAATCTCATGAGAGTAGAGTAAGCA
TAGCTTCCAGCTCTAACAAACTTCTTCCAGAACCTTCCTTCTTCATTCCATCGCGGTTTCTCACTATTCTCATGCACAGA
TCTAACTACCATTGCCATCGCTGTGTCTCCTTGTCACAATTTAGCCTATCATTTCAAATTCCACCCAATTTTCACTTGCA
TATAGAATAATCACACTCCGCTGTCTGAATTTCTAGTAATAGATTAGAGCTAGGCTTTTCACCAGGCTGGTGTTGATCTT
CGAGGCATGAAAGATGGATAGAGAGAATGCTGTAATCGGTGTGAAAGACAGTGTTCGAGTGACGCGAGCAATGGCGAGAG
CTTTGAGAGAGGTCTCTGCCTCTTCAAGACCATGCTTTAAGAAACAGAGAAAAGTGGAAAAGAGGAACAGAGCAGCGCTG
ACAGATGTAACCAATGAATACAGAAAACCGCAGCTCAATAAGTGCGCTGTGCCCAGTTTTCAGACAAGAGGAGGTTGTAA
GAAGCGAAACACAGTTGGAGCTTCCAATGTCTCTATGCAAGTTTGGTCAACTCAAGATGTTAGAACAAAGTCAGCAAAAG
ATTTATCTGTAATATCGATGGTACATTCACATGAACCTGTTGTTGCTGAAAGGCTGGAAGACAGAGAGCTAGTGCCACCT
TCTATGTCTGTCATGGATGGTCCCCAGCTTTCAATGCAGGACTCTATGCAGTCTGATGAACTCCTTAGCTCTCCGAACAA
AGATATTGATATGATTTCAGAGAAACTAAAGCATTCGGATGGTTTGGGCATTGTGGACATTGATTCAGTGGAGTTAAAGG
ATCCTCAAGTTTGGAGTTCATATGCCCCTGATATATACAATAATATATGTGTCAGAGAGTTTGAAAGGAGACTAACCAAT
TACATGGGCGAGCTGCAGAAAGACATCACTCCAAGCATGCGCGCAATTCTGATTGATTGGCTTGTGGAGGTTTCTGAGGA
ATATAAGTTAGTTCCAGATACTCTTTACCTTACTGTGAATCTCATTGATCGGTTTCTTTCTCAAAGTTTGATTCAGAAAC
AAGGACTACAGTTGCTGGGTGTTACTTGCATGCTGATTGCATCAAAGTATGAAGAGATCTGTGCCCCTCGAGTGGAAGAA
TTTTGCTTCATCACAGATAATACGTACTCAAAAGCAGAGGTATTGAAAATGGAGAGTGAGGTTCTAAATCTGTTGCATTT
TCAATTATCTGTTCCCACCACTAAAACATTTCTCAGGTGCGTATTATATTTGCAATTTCGATTCAAATGCTCACTAAGCA
TATCTCAAGAGCCGATGTCATGATGCATGCATTTAGCAGATGATATAGTACGGCTTTTCTTTTCACGTTTCTCACTTTTC
TAGCTATGTTGCATTTCAATTATACTCACGTTGGTAATTGAATGGATTCGAACACACTAATACTTGTGGTTGAAAAGCTT
AGAGAACATATATGGGAAGTTAGAAATGTGAAGATAAGCTTTGGAAGTACATGATATTGTTAAATAGAAATAAAACAGTA
GTCAAGCTTAATGGGAAATTTTAATGCAAAGTGATGAATTCTAATAAAAACACCCTGGATGTATGTAACAAAACTTTGGG
TAGGAAAAGCCAACAAGGATGAACTCGATGTAGTAGAATTGAAAATGTTGCTTGGATGAGCATATGTACTGAACAAGATA
TGGTAAAGAGTGAAGCATTATAAAGCTGGGGTAGCATTGAAGAGAGTATATCTTGTGGAGGATGACTCAATCACCATAGC
AAACGGAGACAAAAATATATGAAAAATCATTAAGAAACACTTTACAGGAGGTAAATAATTTGTCTATAAATATGATTTAT
AATAGAACATGAAGTTATTTGATTCACATAGCCGACCCCGAGCCATGGAGGTGGCTTAGCTATTATTGCTGTGTACTTGC
GTTGTTTGTCATTTTAGTTAAAGTTTAACTGCGATGATCATCTTGTCTGGCTTTCAGGAGGTTCATCCTAGCAGCACAAT
ATTCTTGTAAGGTTTCTTACGTTGAAGTGGAATTTCTGGCAAACTATTTAGCAGAACTCACTCTTGTTGAATACAGCTTC
TCGCAGTTTCGACCATCCATGATAGCTGCGTCTGCTGTTTTACTAGCCAGATGGACCCTCAACCAGTCAGAACATCCATG
GAATTCAACTATGGAACACTATACGAATTACAAAGTGTCAGAACTTAAAACTACTGTACTTGCACTGGCAGATTTGCAAC
TTAATACCAAAGGCTGTCCTCTGAATGCTATACGTGAAAAATATAAACAGCAAAAGTTCATGAGTGTGGCAAATTTGTCT
CCAAAACCAGTGCAGACACTTTTTGAGGCTAAGTATAAAGTTGTAAATGATGGTATCTCAGAAGACTAAATATTGACTTT
TGGAATTTCAGATACAAGAAATGTGTATTACCTTTGGTTGTAATTATTTATTTGACCTTCTAATTCCCAATTGCAGTCTG
ATTAATAGCTGTATCTTGTAGGAAGGTACCCAACTCTGGTACTTGCATATTGTTATTGTACTGAAAATTTGTTACATCAG
GACACAATTAAAGCAGAGAATTATAGTTTGAGGCATCAATTTTAAACTTCATTTTCAG
>c2373_g1_i2
GGGAATTCATTTGTATAGATTCTGAGATCTTTGTGAAGGAATCTGATGCATCTATAAAAAGAGGGAAGTTAAGTTGTGTT
GCTCCTTTTGGCCGGTCCACATTATTCATCTCTCTTGTGCCAGAGGCCGAGTCTTTCGGCGTTTCTCACTTTCCTTTGTC
GATTCCACCGCTTCTCTTTTGCGGTGTTTGTGTGTTGCTGATAAAAAAAATGGTTGGGAGTGTTAACAGTTCAAACGAGG
ATTTGAGAATGAACGGAGCAGTTGAACCGTTGCCTGAGGATTTTGATGCAACAGCTTTAATCATGGATCATGTGCCTTCT
CTAGTTGTAGACAATGGCAGTGTCAATGAAGAGGTGAAGATCAATAAGGAAAAAGAAAAAAGACTAATAGTTCTGGGAAG
AAATATCCATACCATGTGTCTAGAAGTCACAGAGCCTGATGTAGATGACGAAGTTACCGGGGACCGGGAAGCTTATATGG
CTGGTGTGTTGGCCAGATACAAAAGAGCTTTGACTGAAAGGACAAAACATCATTTAGGGTACCCTTATAATTTGGATTTC
GATTATGGTGCACTCTCACAACTTCAGCATTTTTCCATAAACAACTTGGGAGATCCATTTATTGAAAGCAACTATGGTGT
CCACTCCCGACAGTTTGAAGTTGGTGTTTTGGATTGGTTTGCCCGGCTGTGGGAACTGGAGAAAAACGAGTATTGGGGCT
ATATAACAAACTGTGGTACAGAAGGAAATCTCCATGGCATCCTTATTGGGAGAGAGGTTTTCCCAGAGGGGATTTTGTAC
GCCTCACGAGAGTCACATTATTCTGTTTTTAAAGCTGCTCGAATGTACAGAATGGAATGTGTGAAGATTGATACTCTTTG
GTCTGGGGAGATTGATTGTGATGATTTCAAGGCCAAGCTTCTTCAAAATCAGGACAAGCCAGCAATTATAAATGTGAACA
TAGGTACAACTGTGAAAGGAGCAGTAGATGATCTTGATCTGGTCATCAAGAAACTTGAAGAAGCTGGATTTTCACAGGAC
AGATTCTACATCCATTGTGACGGGGCTTTGTTTGGTCTCATGATGCCTTTCGTCAAAAGAGCTCCAAAAGTTACTTTTAA
GAAGCCTATTGGCAGTGTCAGTGTTTCTGGCCACAAATTTGTAGGTTGTCCCATGCCTTGTGGTGTGCAGATAACAAGAT
TGAATTATGTCAATGCTCTCTCTAGGGATGTGGAGTACCTTGCTTCTAGGGATGCCACGATCATGGGTAGTCGGAATGGC
CATGCTCCCATATTCCTTTGGTATACCTTGAATCGGAAAGGATATAGAGGCTTTCAGAAAGAAGTTCAGAAATGCTTGCG
AAATGCACACTACTTCAAAGATCGCCTTGTTGAGGCTGGGATTGGTGCAATGCTTAATGAGCTTAGCAGCACAGTTGTGT
TTGAGAGGCCACATGATGAGGAATTTGTACGCAGGTGGCAGTTAGCATGCAAGGGAAATATTGCACATGTGGTGGTGATG
CCAAACATCACTATTGAGAAGCTGAATGAGTTTCTGAACGAGCTTCTGGAGAAGCGTGCTACCTGGTTTCAAGATGGGAA
GGATCAACCTTACTGTATATCGTCTGATGTAGGTGAAAAGAATTGCCTTTGTGCTTTGCACAAGTAATTGCAGCATCCAA
TCTAGAGTTTGTTGCTGTAGTTGATTTTTGGAGTGTTATGCAGTTTACATATCTATGTTCTCAGGATTTTTATGTTATTA
ATAACATTTAGAATCTTCTTTGTTGTCCGTACTCTTTTGCCTTAATTTTTATTATTTTTTCCG
>c3258_g1_i2
GGCTCTCGGAACCTTATCACAACTGTGATGTGGTGTGGTGCAAGTATGTGATACAATACAAGGCAAAAGCTCTATGCAAT
GTCTCTCAGAAGCAGCGGTTTCTTTTGGTTTCAAATAAATTGCTCCGATTCGAAGCAAGGTGGTCGTGGTTTTGGAGAAA
ACTCCAACAGGATTAAGACCAACAAATCTGACAAGGGTTTCGTGTCTCAGCAAAGTGTCAAGGGACCAGCACCTAAACAG
TCTCGCTCTCTGTCTTCTCAGGCACCCCGTTTAAGTTCACAACTTGACGGCAAATCTAGGAACGATTTTTTGGATGTTGA
CTTTGAGGAACGCCTAAAAACAGTTAGAAGGTCAGCACTTGAGCAGAAGAAGGCAGAGGAGCAAAAGGAGTTTGGAGCAA
TTGACTATGATGCACCAGTTTCTTCCGACGAAAAGACAATTAGCCTTCCTACTAAGATTGGAGTGGGGGTAGCTGTTGTA
GTCTTCGGTCTGGTTTTTGCTTTTGGAGATTTTCTTCCATCTGGAAGTGTTAGTCCTACGGATGAAAGTGCTGTTGTCAA
TAGTAAGTTGTCCGAGGAGGAGAAAGCTACTCTCCAGAGTAGGCTCAAGGAATTTGAAGCAACATTAAGTATTTCCCCCA
GAGATCCAACTGCTCTTGAAGGAGCTGCAGTAACTTTGGCAGAACTAGGGGAATATGCAAGAGCTGCTTCTCTACTTGAT
GATTTGACGAAGGTTAAACCAAGTGATGCTGATGTTTTTCGTTTGCTTGGAGAAGTTAAGTACGGACTCAAGGATTATGA
AGGGAGTGTTGCTGCATATAAAAGTTCAGCAAAGGTGTCCAAAGATATCCAATTAGAAATCCTTCGTGGCCTTACCAATT
CATTACTTGCTGCCAAAAAGCCGGAGGAGGCTGTTCAATTACTTTTGACTTATCGTAAGGATTTGAGTTCCGAAAACTTA
AGCAAAAGTTCTAATGGCAACCCATCAGACTCACAGAAGCTGGACCCTGTCCAAGTTGAATTACTTCTAGGGAAAGCCTA
CTCAGATTGGGGCCATGTCAGTGATGCTGTAGCTGTTTATGATCAACTCATATCCACTTACCCTAATGATTTTCGTGGAT
ACTTAGCTAAGGGAATCATCCTAAAAGAAAACAAAAATATTGGTGACGCTGAAAGAATGTTCATACAAGCTAGGTTCTTT
GCACCAGATAAAGCCAAAGCACTTGTGGACCGTTATTCAAGATGAAAAATTTTATGAACGTTAATTATGAAGGTATGCTC
TGTAAGAAAATATGAAGCAAAGGATGAAATATGTAAATAAGGAAAAAGTCCAATGATATCTGTAGTGTGTTAAAGAAGTT
GTGATCAGTAGAGAAATACACAAAATAGCATATAGAATATTTGAAATTTTAAATATTTTTGTCCCTTTCTTCGGGCCATG
TTCCTTGATTCTTCAAAAACAAATTTTGATTGTGGCCTCCCCACAGTTTCTGGAACCATCCTCACAGTTGCTTCTTCAAG
AGTAGATATTTTAGCGTTGTCTCGTTTACATTTGCTGCTTTTGCTACCCAAATACAAGCTAATGATTATGACAACGGCAG
ATCTTCGACTTCAGATATTGTTTTATACCACATTGGTATAACAAAATTCCTATAAACAATTTGAAAGAGGAGAATA
>c7809_g1_i2
GTTGTCATCCCATTACTCATTTCATTACCTAATTTCTGTTAATTAATTGAGCAAATGTCAAAAGGAGGGAAAACTTTGAA
TTATATATAGATCTCCCATCGCATTGTAAATGATAATGTTAAGATAAAAGGAGTTGGGAAACCGTCCTTTAAGTTTCGAC
AACAGTGCACTATATATATGGATAAACATTGCGAATCAAAATTTTGGGAGATGAATGTCCCCCTTTCCAAGGATCATAGC
TTACATTCTAACACAAACTGGCACGAACTTGCTTGAAGCATGCATTTATTACTAACCCAAAATCATACAAGCAAAAAAAT
TCGCAGGGGTCCGTTGATTTGTAGCTGTAAACATTGCTCGATGCTCAAGCTCAGCCATATTGATGATTCTCTATAGTATG
TATCTGGTTCGTATCATCCGACCAGTGATATAATGTCTTCGGCCTTAGAATATCTCTGATGCAACATGGGGTTGAGTTTT
CTACCTACCCTGCCTCTCATTATTTCTCTACTTCTTCAGGAATGATTGCTTTGCCCAGATAAACCTGTTGCATCTCCTCC
TTCCAAATCGTATCACGGAATTCCAACCGTATGTGAGGAACGTTTGTTCTCTGAATATCATTTCCATTTGGCCCTCTCTT
GTAGTATTCCTTACCAATCCAATGTGACTTTAAAGCATGTGAAAAACCTGATTGATATACCGAATTCCGGGCTATCTCAC
ATAAATCACAGGAGCTCAACTTCCACACAGAAGCAGCTATACTATATTCTTCAACCAATGGTTCCTTTGTCAAGTGAATT
TGGAGAGGATCATCAGTAGAAAGCGACACATTCAGACCCCGTAAGAAGAACATGGGAAAAGGATTCCGATGGTAGTCTAA
GAATAGGGAGTTATTGCTTAAAGGAGACATTGCCAGCCCAATCTGGGCTAAATAATATAAATATTGAAGCACAGGAGATT
TTTTCAAATTGATTCCATGAGCAATGTTGTGAGCAGTGAGAAAGGTTGCCGCAAGATGGTCGATATCACCAGCCTCTCCA
GAATGTGGACGGAATTTTATTGTTGTCATTCCCTTTGATTCACGAAGCTTGTTTAATGTGTAAAGATTTGCATAACAGTA
ATAGACATAGTATGAAAAAGCCGGATTGAACACATTAGTCCATTGTTCAGGTGTAGGCATGTGTTTTGTGGGCCGTCTTT
CAGGTTTGCTTTCATCATCCACCAAATCCAACCCAACAACCTGTTTCAAGAAAACATGCAGCTGGGGATGTGAATCTGGG
TCGACAGTAACCTCAAAAAGTGGAATAAAAATATTGTCAAGCATGTTCTGGAATGATGTCACAATTCCCATTTCTTTGTA
CACATTGTACAACCGCGGAAGCTGAATCAACCAAACAACATTCTCACTGTACAAATCATTATTAACTATCCAACTGGCTA
GTTGGTCCCACTCACTTTGCTTCCTACCATATATTGATATTCTATATTCGGCCATCTGATATTTACTGGCAGCAAGATCT
GAAAACACTTGCTTAGTCACCTCACCAAGAAAACGACCTTGAATGAGATTATCCTGTTTTAGAAATATCTCCCTGAGCCT
ACTTTGACCACAAGGATTGTATTTAAGATTAAACTTATCAAAGCGATGAAAAGTGCTCTTGTCAGCATGAACGTCCAAAA
GGTCAACATTGAGATCATACCCAGTTAAATCCAAACTCTTGAAGACCTCCTTCAAGGTTAGATATGTCCCATCACGAAAT
ATTACAACCTCATCAGGCTCTTTTCTCAGCTTTGACTTTATGAATCTTAAAAGATGCTTTTGATTCATGCATGCTGAATG
GTGGACATGAGTATCAACTTTTCTAACATTATAGAAGTCCCGATGTGGAGCACTTTTCTGAGCAAGAAATTCTCTATCCG
CATTTAGCATCAAATGAAGATTGAATTTTTGTTCAAGAAGATTGAGCCTGTGATGGCATAAAGTTCTTATATTCCCTGCT
GCTATGACTCGAAGTATGTGATGAAGATCAGTGAAAAATGTAGTTGCATCAGCAACAGGAAAAAGCTCTTCGGTTTCTTC
TCTGTTTGGATATACATGAATAACCCCATCTTGCATTTCAAAGTAATGGTCAGACTTTCCTTCAGAAGTGTACAAAAATG
GATCTGGGTTAGGCTTGGGTGTACTGGGGTCAGATATAACTTCTTTATCCCAAGGAGCAATGGCTTCTCTAAAAATATAT
CGTTTTCTCAATTCAAGGCATTCTTGAAGAACCACATAAGCTTCAACTTCATCAGGTGATGGAGTCTCAATAGGAGTAAT
TTTCAATCTTGTGAAAGTTTCATGCTCTGGCTCTTTCCTCAGAATGTCAGCTGCTATTGGATCAGGCTGCACACCATGCA
GGTCACCCGAAACACTATGAGAACGGATCATACTTGGAGCAATTGCCATCTGCTCTCCATTAGCATTAACATGATTAGGT
AAAGTCTCAAACGGGATTTTACCTTCTGGCCCCTACATACAGACGATTTCAGTTTAAACTCAAATATCCTTCGAGTTTTT
TTTAGTTTAGTATATACAACACTGCATCATGCAATGATCAAAGTATAGTGAAAGTGCAATGAGAAAAGGCTAGATTAATT
CCAAGCGCTCGGTTGTACACCAAGGGCAAGGAGGCACTAAGAAAGTAGAGAAATAGAAACACAGAAAATTACTTGTCATG
TCAAAAGTAAACCTTCTTTTTTATGTAGAATAAAATGAATGATAGAATTAATTTAACTAGTGCATTACACCCTTACAACA
TTCCCATTTGTGTGCAGATATGCAGTATCCAATTTATCTTTGTCTGTCATGTTATCTTCGTCATCTGATTCTTCTACACT
TTCAAAGGCACTAGCACTTGCAACAGGGGACTTGGGAGAAGTTGGTCTTAAAAGGCTTCTCTTAAAGGAACCAGATTGTG
TCGATTTTCCTTCACGGAGCGTGTGCAGCCGCGGCAGCCCCGGCGGAATCCCATCGACGTGCACCGGTCCGTTCCGCTTC
TCGTCCCCTTCAAACCCGCCGGAGATCAAGGTGACGTCAGGCAACGACGCCGAGCCGCGCCTGTACCCTCCGTTTCCCCT
CCTCCTCGAGGTTCCCCGGCGCTTCTTCAAATGCGCCGGCGGTGATTCGGCGTCCGAAGCGCCGCCGCCCTCAGCCTCAC
GCTCGACCGTCCGCGCGAACTCCAGCAGCTGCGCGAGCGTCCTGCGGTGCATGTAGTACGCCGACACAGCCACGACGGAG
GCTCCGACGAGCGCCGCCAAGGCCAAATGCACGGCGTGTGCGTCCATGATCAATCTGTCTCTCTCCGCCGGGTTTCTCTC
TCTATAACAGAAAACCAGAATACGATAACGTGTACGTTGTGAAGAGAGAAGAAGATAAAAGGGGATAACGAAAAACCCTA
CTCTATACAGTGTGAAGGCACTGGGCGAACTCTCTGTTAAATGAAAGCAGGTATTGGCTCGCTCTCTGCTATTTATACAC
AAAAGACGCGACACAGACGACGTGGATGGATGGATACCCTCTCTCTCTCTCTCTCTTACTCTTTCTAGATCGTAA
>c554_g1_i2
AAAAAAAAAAAAAAAAAAAAAACGGAGGAAAATCAACACGGATAGAAAACCCATCAGCACAAGATTTTAAATCCATGCTC
TCCCTTTAAAATCTTCAACCTTTTTCCATTTCTACCACGCCATCTCTGTCTTCCTCAACCTCACATCTTCTTCCCAGGAA
AACTTAAGACTTATCGGATTGAAGATAATTCAGACACACCCCAGATAAAGCACAAGGGTAACTGACATGACAATCGGATG
GGGTTCGATCTTCTCTAGTTGTTTCAGGAGTGAGTCTGTCTCTCCTTCTCCCAAGCCCACCACCAAAGAGGTGGCTACAA
AGGGTGGCTCTTCTTCCAACAGGGTCTCCATCATGGACTTGAGTTTTCCTGGCTCAACGCTTTCGGAGGATCTCTCTTTT
TCTTTAGTGGGATCTAACCTCCATGTTTTTTCACTCGCCGAGCTCAAGATCATCACACAGAGTTTCTCTTCGAGTAACTT
TTTAGGAGAAGGAGGTTTTGGACCCGTGCACAAGGGCTTCATTGATGACAAGGTTAGGCCTGGTCTCGAGGCTCAACCGG
TGGCCGTCAAGCTCTTGGACTTGGACGGTTCTCAGGGCCACAAGGAGTGGTTGACGGAAGTTGTGTTTCTTGGTCAACTA
AGGCATCAACATCTGGTGAAGTTGATTGGATATTGCTGTGAAGAAGAACATAGGCTTCTGGTATATGAATATCTACCACG
AGGCAGCTTAGAGAATCAACTGTTTAGAAGATTTACGGCATCGTTACCATGGTCAACAAGAATGAAAATTGCAGCGGGAG
CTGCAAAGGGTCTAGCCTTTCTACATGAAGCAAAAAAACCAGTCATCTATAGAGATTTCAAAGCTTCAAACATTTTGTTA
GACTCTGACTATAATGCAAAGCTTTCTGACTTTGGCTTGGCAAAAGATGGTCCCGAAGGAGATGAGACGCACGTTTCAAC
CAGAGTCATGGGCACACAAGGGTATGCGGCCCCGGAATACATCATGACAGGTAAAAATAATTACATCAAAATTAAAACAC
AACGAGACATGGTTCACTTCAACGGCGATTAATGAATCAGTTGGTCACTCAATTCTTACATGTGCAATGTCTTTTTCTTC
CGTATAGGACACTTGACAGCAATGAGTGATGTATACAGTTTTGGAGTTGTTCTCTTGGAGATTCTAACAGGAAGAAGATC
AGTGGACAAAGGTCGCCCCCCAAGAGAACAAAATCTCGTGGAATGGGCCAGACCTGTTCTGAATGATTCCCGGAAACTCG
GCCGAATAATGGATCCAAGACTTGAGGGACAGTATTCTGAGGTAGGGGCAAGAAAAGCAGCTGCATTGGCTTACCAATGT
CTCAGCCACAGGCCAAGAAGTAGACCCTTGATGAGCACTGTGGTTAGTGTTCTTGAGCCTCTTAAGGACTTCGATGATGT
TCCAATTGGACCCTTTGTTTACACTGTTCCACCTGATCATAATGAAATGGCAAAAGAGGTTGAAACACCCAAGGATAGGA
AGAGGGAGAATGGTCATCATCATCATCATCATCAAAAGAATGGCCATAGACATCATGATCACGATGAGGCTAATAAAGAT
GCAAATGGTCACCATCACCACCGAAATCGTCGCCACAATAGGCCTCATCCACTCAAATCACCCAAGACACCAATTTCATC
ATCAGAGTCACAGAGTAATGAACACCGAAATGCCAGAAGAAGTGGGTCAAATTCACCTGACACCTCAATTGCATCAGAAG
CACAAGGAAGCATGGGCTAGTAGACACACACGGATCATACTGTAAATACCTATTTACTGGTTAATTATTAGAGGTGATTA
CATAGTATAGTACTAGTACTAGGCTAAGTGCAACGAGCCTTCAAGCGAATAAAAGACAGAAAAGGGTGCAAAGGAAAAGT
AGAGATGAGTGCCATTGTAATGGTCCTTGCACTGGAAAACAGGATTGAGTTTTTTTTTTTTTTTCTATTTATTTATTTGT
CCAGTTTCCGGAGGAAGTTAATTATTTTGAATTGTGTATAGAATGATGAAATTTTCCCTTATGAATCAAAAGACCAG
>c10034_g1_i1
ATTCTCTGGTACTTCAGAAAGAGGAAAGGTGTATTATGACAAGTTTGATACTAAAAAGACAGAAATACATAACTACGCAA
AGTTTAATATCCCAAACCACATAGGTTAACGAACAACACAACCATCGAATGATCGTCATTAGAAAATACAAGACACACCA
TTCATGCACGCAGCGGTAGCAATACAATTGTACCGACCATAAATAAGAACATAAGAAAATTTTGGAGGCTAAAGATAGAA
AAACAGACAAGGAAGAGGAAGACATAAATAAACGGGTATTGTAGAAATGTCCTCCCTTTTTAATGGCAGGAAGTTACACA
ACATATTTTACTGATAGTACATTAGGTGCTGGGTGGTAGCAACATTCTGAAACCTTGCATCATAACCAGCCCCTGGAGCA
CCCATTCCCATGGCTACCTGTTTTAGGGCATGCTGTCCTTGCTGATGCAGAAGGGCGTGTGCACCACCCATTTTACTCAA
AGCCATTTGGCGTTCATATGCTGCAAGACTAGCAAGAGAAAAACCAGGCACATTTGCAGAAGTAGGAGGCGGAAGAGGAG
TAGAGGCAGTTCCTGGAGGAGTAGGTTTGCTACCCCATGAACACTTTACAGGTTTGCCAAAGAGAATTCGAGCATTACCC
ATCTGTATAGCAAGAGCTGCTTCAGCATGGGTACTGTATCTCACAAACCCAAAACCTTTGTCTCGTTGCACCCTAACATC
TTCGATAGTTCCGGCACCAAGAGAATGAAAATGGTGATGGAGATCAACAGAAGTGACCTCCGGAGCAAGATTGCCAACAT
AAACCGTGGTATATTGAGGATTCTTCTCGGGGGCGTCATCATTGGTTATTTCCTGGCCTTCTTCTGATGTTCCATTAGTC
AACTCCACAACACTTTTAGAATCCGAACTCTGCTTTTCATCACTTGCACTAGCCCCTTTTGTTGCCCAATTACAACGTAT
CTGTCTGCTTCCAAGCCATTTTCCAGTCAAATCATTTATAGCACTTTGAGCATCCTGCTGATTCCTAAAAGAAACAAATC
CAAATCCCCTGGAACGGCCTGTCTTTTGATCCCACATTACCCTTGCATCAGAACAACTAGGATATACAGAGAAGCAAGCA
TACAACGTCGCATCTGTGACCTCAGGACTAAGATCACCAACAAAAATATTGAAGTGACCTGAGGTATCCTCTCTCTGGCT
GCTAGCATAAGCCCAGTTAACCTTAATAGGCTGCCCAAAAATATTCCTCCCATTGAGAGTTACAATAGCAAATGCAGCAG
AACTGCGATCGAAGTAGTCCACAAAACCATAGGATGACTTCTCTTTCCTGATAAGCTTGCATCCTTCAAGGGCACCTGCA
GCCGAAAAAAGCTCTTGAAGAAGTGGTTCTGTAACCTGGGGATGAATGTTGCCGACATAACTGAGGAGGAGTAAGGAGAG
CGGGGTGGTGGTAGAGAGAGGGTTGCATCATGGCATGCTGTCTTAACCTCTGTTGCTGCATCTCAAATTCTAGGGTTAGG
TTTTCAGAGGAAGAAGAAATGGGATTGAAAGAAAATGGAAGGAAAGCTGAGAAAGAAGAGAAAGAGAAAAAAGAAAATAA
AAGGAAAAATTAAAGGGAAAAAAGAAAAGAAAAAGAAAAACCCTCGAAAGAGAGGGGAAAGGAAAGAAGAGAGACCAGCG
AAGAACGAAGAAGGATCGAATACTGGATTTGGAGGGACCTAGTCTCACACACACTTCCCCTTTAAAACTTAAGTTTAAA
>c4952_g1_i1
CGCCGTCTTTCAATTGACAATTTCAGAGTGGAACAATGTTCAATCATAATTGGGAATCTGAAAAATGTTTCAAGTGTTCC
TCAATTCCATTGCAACCACCATCTCTCCCTACATATTTTTTGTTTTTATCTCTACCTATGCTTACACGGATACATGATGC
CTTTTGTCAACAAATCAGCGGAAAAAAAGGCAAAATAATGGTCACGCACCACTTCACTCCAGTCCAGAAAAAAGCTACCA
AAATAGTTCCTTAATAATCCATGCCACCCATGCCGCCGCCACCCATGGCAGGAACATCTTTATCATCCTTAGGAAGTTCA
GACACAACAGCTTCAGTTGTCGTCATCAAAGATGACACACTGGCTGCATCAACCAAGGCGGTCCTGATCACCTTCAATGG
ATCAATGATTCCACTTTTAACCATGTCAACGTATTCACCTTTAGCTGCATCATACCCAAGATCATAATTATCCTGTTCCA
ACAGTTTGCCAACAACAACAGCACCTTCAACTCCTGCATTTGAAGCAATTGTGTGCACAGAAGTCTTCAAAGCATTTTGG
ATAATCTGGACACCTATCTTCTGATCAAAATTGGCAGTTTGAAGCTTATCCAACTCCTTTGATGCATAAAGAAGGGCGAC
ACCACCACCTGGTACTATTCCCTCCTCTACAGCAGCCTTGGTTGCATTTAAGGCATCTGTCACCCTATCCTTCTTCTCTC
CAACTTCGGCCTCACTAGCTCCTCCAATCTTAAGCACTGCAACACCCCCAGAAAGTTTGGCTAATCTTTCTTGTAACTTT
TCCTTGTCATAATCTGAAGTGCTGTTTTCAATTGCTGATCTAATCTGCTCGCATCTTTCTTCAATTGCTTTCTTATCACC
AGCTCCATCAAGAATAACAGTGTCATCTTTAGAAATTGTTATCTTTTTGCAAGAGCCAAACATTTCCGAATCCACTTTTT
CAAGATTCAACCCAAGCTCTTCCGTGATAAGTTGACCCCCTGTAAGGACAGCAAGATCCTGGAGACCAGATTTCCGATTT
TCACCAAAACCTGGAGCTTTGATCGCACATACCTTGATTCCAGCACGAAGTTTATTTAGAATAAGAGTTGCAAGGGCATC
ACTTTCCACATCCTCAGCAACAATCAACAAAGGTCTTTGTCTCTTCAAAGCTAACTCTAATACTTTAACAATGGCATTTA
TGCTCGAGATTTTCTTTTCATGGATTATAATGAGAGGGTCCTCTAGTTCACATTTCTGGTTCTTCTGGTTTGTTATGAAA
TACGGAGAAATGTATCCCCTGTCAAGCTTCATTCCTTCAACAACTTCCAATTCGTTATATAATGTCTTGCCATCTGAGAT
AGTGATCACACCCTCTTTGCCAACTTTCTCCATAGCTTTTGCAATTAACTCACCAATTTCCCTCTCCCCATTGGCAGATA
TTGTCCCAACCTGTGCAATTTCTTCAGAAGTGCTAATCATCCGTGCTCTGCTTTTCAGATTTGTCACCACAGCATCAACA
GCCATATTTATACCTCGTCTCAGATCCATAGCATTCATTCCAGCTGCAACTGACTTACACCCTTCCGTAAATATAGCTCG
GGTAAGAATTGTAGCACATGTGGTTCCATCGCCAGCCACATCATTGGTAGCGTTTGCAACCTGCTTTACAAGACTGGCAC
CGATATTCTTGACTTTGTCCTTGAATTCAATGCTCTTAGCAACAGTTACTCCATCTTTTGTCACTTTGGGTGCACCAAAG
CTCTGCTCAATCACTACATTACGCCCCTTAGGGCCCATGGTTACTTTGACAGCATCAGCAAGCTCTTCAACACCCTTAAG
CATCAAAGCCCGGGCCTCCACGCCAAACTTAATGTCTTTGGCAGCATAATTCCTGCTCCAACTCACCCTACTTCCAATTT
GTTGAGTGCTGCTCCTAGCAATTCTAGCTTTGGAGGCAAGGGAGGTTGCAAAGCGGTACATGATGCCAGCAACTGAGAAA
GCACTCAAGAAGTTGCAGAGACTAATGCAGAAGGGAAATGCTTCACGCTCCTTTTCTATGGAAAGGAGGGAAGGCTCTAG
AAGAAGCAGTTTCTAGGGTTTAGGGTTTTGTGTTCCAG
>c10842_g1_i2
CGTACTTTTCATTGGATTAACTTACCTCCGATGGTTTACAATGTCAGTAGGAAAAAAATCCAAATCAGGTGTAACAATTA
CCAAGCCTCATAATAGGCTTTTAAGAGTACAATTCATCTTAAACACATTCCTAATCAGCAAATTTGATTAACTTAATTCG
GTTCCCTGAGCATCACATCTATGAATACAGAATAAATTATAGTATACATGTTCTTCCATTAAATGACGGGTCTTAAATAT
GGAAAATGAGTTGTCCCCCAATGAATTGTTGGTTTTGAATCCACCGCAACATCCGTGCAAAAAGAATGCATCATCAGCAT
ATGGATACAATTTGTTGCTGCTTATAGACCTCTATATGCAAGCTCTGAAAGCTGCTCAGTCAGTCAGCCATTGTGGAAAT
GCTCGTATTGAATTGTGCCCCAATTCTACCCTTTACAAAAAAACGGGCTCTGATCTGTTCCTGTCATACTCAACTTTTCT
CAACTGCTCTGTACATTCACTATTTAAATTATGACTGGAAAGATCCATGAATCAATTGCACCATAGACTTCAAATGGACA
AATTCTTCCTCGGTATATAAGCCTATTAACAAATCCATCCAAGGTACCCTTTTAAAGGCAGCTCAACTCCACTTAGCGCC
ACTAAACGATTTCTTCGTACTTTTCTTGTTGCTCTTCTTCAAAAGAATTGATGCATGGTCAATACCATCAGATGAATGGC
TATCCCCTTTCAACCATAGAAGAGCCTCGGCAGCAGCAGATTTTTCTGCTAATTTTTTGCTGCTGCAAGGCTGACCAACA
AAATTCAACCCGTTAAATATGACAGTAGAACGGAATTGGCTGTTTTTCAGCTGCTTTGTTTTGTAAGTTGGTGAATCATG
TCCAGCCCTGTTAAGAAATGACTGAAGTTGATTTTTAAAATTTTCAGCCTCGACTCCACTTTTGGAGTTTGTTTCCTTCT
TTACCTGTGATAGGACTTGGCGACCAAAGACAAACCTACCATCACAATGGTCTTCTGAAACCAACAATCTTACAGCTGAA
AGGAGCTGACTATGCGATTGTGTTTCCTGAGTGGGATCCTGAAGCTTTTTCTGTATCAATTCTTCCAGTTCCATCTTTAA
GCTTAAGTAAGTCTTGGCTAATTCTGGTTTCATGAAAAACTCCAAATAGCCTCCCAACATTTTCAGGTGACCATCAAGTC
CACCTCTGGATACATTCCCACCAAATAAGAGAAGCACCGAATCAGATACACCAGTTGAATCTCTGAGGAATACTGAATTT
ACTTTCACCTTTTCATTAAACACTAACCATGGGTATGGAATTCGGGGTACACAGCCATTTACAGAGCTAGAATACAAAAG
AACCTGACCATCCTCCATTGTCTTCAGTGTTATTGACTTATCTTTGTTCATAACAGAAGATATTCCGGGAAACAAACCAG
CACAGATGACTGCTCGGATGAGATGCACTTCATGACTCCATGCATTGTAGGTTTCAGGCTTGTCATTGACCAGACCAATA
TCTTTGAGCAAGTAAAAGAATTGCTTTCGAAGAGACTCAATGGCCTTAAGTGTTTGAGAAGAAAGAAAATTTCGCCAACA
GTACTCATAACCAGCCTGCTGTGTCTCAGCATCTTTCCAACCCTCATAAGCCCGGACAAGGGCAAGATGATCACTATATT
CACGAGCAGCAAATTGGGCTTTGGCAGACTCTGCAAGATCCTTCTTGTCAGATGGCGTCACAAATGGATCTCTTACACTT
AGACCAGCAACAACAGTCATTATAGGATCCAAACACTTGAAGATGGTTCCTAAAATGAGCATCTTGCCAAGTTTGGGTTC
TACAGGAAGCATTGCCAATTTGTGCCCTAAAACTGTTAAATTTTCATTCCCGTCTAAGGCCCCGATAATCTTCAAATATT
CAACAGCATTTTCAACCGATAGAGGCTCTGGTGGCTGTAGAGCTTTAGATAAAAACTCAGAGATGCTTCCAAGTTGTAGA
GTTTTGATTTGAAGACACAAGGATTGCAAAGGTGTTCTCAAAAGCTCTGGCATTTGATAATCAGCAAAAGCATCATAAAC
ACATCTGGGATAAAGATGGTAGCATTCGCCAGGCTGAACACGGCCGGCCCTTCCTCTCCTCTGCCGGGCTGCAGCTTTTG
AGATCCAAGATGGAAGCAAACAAGGAGTGTTATTTAATGCGTCATATGACGTTTCTTTTGCTTTTCCAGAGTCAACCACA
AAGACAACATCATTAATGGTAATACTAGTCTCAGCCATGTTAGTTGCCAGAACAATTTTCCTCACCCCTCCTTCAGGATT
TTCAAATATCAACTTCTGCTCAGAGCTGGCCATGGAGCCATGGCATGCAAGAAGCAATACTCGGCTCTGATCACCCAACA
AAGGATGAGCTTGAAGTTGATCCTTCAAAGAGTTTATATCATCCCAACCAGTCATAAAAACCAAAACAGCTCCTGGCCTT
TCATTCTTAACAATGTGACAAAGCACATGTTCAATAAGGTTAAAACCAATTGAGTCAGGGCACCAACAGGACAATGAATC
TTGGGTGCGTAGGCTATATCCCTTAAAGTCCGCAACTTCTAAAGCATCCTCAACAGCAGAAGCAATTTGGCTCTTTTTTC
TTCTGAAAGCTTGAGCTTGTTTCTGCATTTTCCACGTTTTTTCTTGACCATAGTCATCAATTTGATTAGAAGGTGTCAAC
CGATGTCTAGTTCTTTCCAGAATATCCTCAAGAAAATGTGCTCGAACTGGAAATGTAAAACCAGGAATATGCATAGTTGG
AGCACCATTAAAGTATGAAGAAAAAAGCTCAGCATTTAAGGTTGCACTCATCAAAACCAATCTCAAATCAGGTCGATGAG
GAAGAATTTCCTTCAGGACAATGAGAAGAAAATCTTCATTCATTCCACGTTCATGAATTTCATCGACAATAACATGAGTT
ACACCTTTTAAATTCCTATCCACAAGCAGTCTCCGCAGTAATACACCAGTGGTGCAAAAAAGAAGACGGGTATCTCTCCC
TTTCATACCCTCCAAGCGAACTTTGTATCCAACAGATTCTCCTAACTTCTCCCCACGTTCTGCTGCAACTCTTTCAGAAA
CAGACATAGCAGATATTCTTCTGGGCTGAGTACAAATTATGTTACATACAGCCCCGCGTGCAGCTTCGGTCTCAGATTCT
AATATGTATTGAGGAAGTTGTGTGGTCTTACCACAACCAGTTTCACCTGAGACAACAACGACCTGATTCTCTGAAATAAG
TCTCAAAAATGCATCCTTCTCTTTGAAAGCAGGAAGACTTCTACGAAATTTAAGCATCTTTTGCCCTTCAGGAGATTCCT
GCCAATCTTGTTGCCGATGACGCAGTTGCAAACTTCTTCGTTGCAGGATTTTCTCCTTGAGAACACTATTATGAGTCAAG
GGTTCTGGCTGTTCATGCATTCCTTTATTGGCTGGAAAGTATACACTATCACTTGATTTATGCAATGAGTCATTCAAATA
ACTCCACTTGCTTCCCGTAGCCTTTTGTGAGAGATGGGCATGGAGACGGGCATCTACTTCTTTATGAACGTCAAATGGTA
AGACTACCTCTCTCTGTGGACGTTTATCATCCAAATCAGGGCGGTAATTTGGCAAAGGCGCCTTGCTAAACACGACAACT
CTTGCATATTGCCGGCTATACAAACCCATCCTGGTAGCCAAAGTGGAAAGCTGCTCGAAGTCGCGACGGTCCTTCTTCTC
TCTGGACACCACTTCCTGTTCGTCTTTGGAGCGCATAAGCATGGTCAGCTTCCATCTCCACTCGTCAATGTTCTCGAGCG
TTGAATCACCCACTTGTTGGCTATGAGAGGGATGAGAAGCGAATTCCACATCGGAGTCGTCACTGGACACGTCCTGATAC
GCAAAACGGCCATAGCTGGAGCTGCGCTGGTGCCAAAACGGCAACGTAACGGTCCCCTGGCGCGTGACGTTGACAACTTT
AAGCTCGGTGGAGGAGGAGCGGAGGCGAATGGCGGTGCGGTGAAGAGGAGTGGTGGAAATGGATGAAAAATAAGGTCTGA
GAAGAGTGCAGCGAAGCCGCGACATGGTTTTGAATCTGATGAAGCCCTGAAATATGCCGGAATATGCCATGGGCATGGTG
GTGGTCACGGCTGAGGGAGATTTTGCACTGCGCAG
>c10034_g1_i3
ATTCTCTGGTACTTCAGAAAGAGGAAAGGTGTATTATGACAAGTTTGATACTAAAAAGACAGAAATACATAACTACGCAA
AGTTTAATATCCCAAACCACATAGGTTAACGAACAACACAACCATCGAATGATCGTCATTAGAAAATACAAGACACACCA
TTCATGCACGCAGCGGTAGCAATACAATTGTACCGACCATAAATAAGAACATAAGAAAATTTTGGAGGCTAAAGATAGAA
AAACAGACAAGGAAGAGGAAGACATAAATAAACGGGTATTGTAGAAATGTCCTCCCTTTTTAATGGCAGGAAGTTACACA
ACATATTTTACTGATAGTACATTAGGTGCTGGGTGGTAGCAACATTCTGAAACCTTGCATCATAACCAGCCCCTGGAGCA
CCCATTCCCATGGCTACCTGTTTTAGGGCATGCTGTCCTTGCTGATGCAGAAGGGCGTGTGCACCACCCATTTTACTCAA
AGCCATTTGGCGTTCATATGCTGCAAGACTAGCAAGAGAAAAACCAGGCACATTTGCAGAAGTAGGAGGCGGAAGAGGAG
TAGAGGCAGTTCCTGGAGGAGTAGGTTTGCTACCCCATGAACACTTTACAGGTTTGCCAAAGAGAATTCGAGCATTACCC
ATCTGTATAGCAAGAGCTGCTTCAGCATGGGTACTGTATCTCACAAACCCAAAACCTTTGTCTCGTTGCACCCTAACATC
TTCGATAGTTCCGGCACCAAGAGAATGAAAATGGTGATGGAGATCAACAGAAGTGACCTCCGGAGCAAGATTGCCAACAT
AAACCGTGGTATATTGAGGATTCTTCTCGGGGGCGTCATCATTGGTTATTTCCTGGCCTTCTTCTGATGTTCCATTAGTC
AACTCCACAACACTTTTAGAATCCGAACTCTGCTTTTCATCACTTGCACTAGCCCCTTTTGTTGCCCAATTACAACGTAT
CTGTCTGCTTCCAAGCCATTTTCCAGTCAAATCATTTATAGCACTTTGAGCATCCTGCTGATTCCTAAAAGAAACAAATC
CAAATCCCCTGGAACGGCCTGTCTTTTGATCCCACATTACCCTTGCATCAGAACAACTAGGATATACAGAGAAGCAAGCA
TACAACGTCGCATCTGTGACCTCAGGACTAAGATCACCAACAAAAATATTGAAGTGACCTGAGGTATCCTCTCTCTGGCT
GCTAGCATAAGCCCAGTTAACCTTAATAGGCTGCCCAAAAATATTCCTCCCATTGAGAGTTACAATAGCAAATGCAGCAG
AACTGCGATCGAAGTAGTCCACAAAACCATAGGATGACTTCTCTTTCCTGATAAGCTTGCATCCTTCAAGGGCACCTGCA
GCCGAAAAAAGCTCTTGAAGAAGTGGTTCTGTAACCTGGGGATGAATGTTGCCGACATAAACACTGCGGCATGAACTCGA
ATCAAAGCCAGGTGGTAGATTTCCACTCAAGATAGGCTCTATCTGAGGAGGAGTAAGGAGAGCGGGGTGGTGGTAGAGAG
AGGGTTGCATCATGGCATGCTGTCTTAACCTCTGTTGCAGCGAAGAACGAAGAAGGATCGAATACTGGATTTGGAGGGAC
CTAGTCTCACACACACTTCCCCTTTAAAACTTAAGTTTAAA
>c6153_g1_i1
ATTTTGCAGAGTTTATACTGTGTTTGTGACTCCCCTCTCACTGACGCTCTGCTTTTATTACTACTCAAATGTTATTATCT
CCCTCTCTCACTCTCTCTTCAATTTCCTGCTTTCTCTCTCACTCTCTACATCTTTCAATCTCATGAGAGTAGAGTAAGCA
TAGCTTCCAGCTCTAACAAACTTCTTCCAGAACCTTCCTTCTTCATTCCATCGCGGTTTCTCACTATTCTCATGCACAGA
TCTAACTACCATTGCCATCGCTGTGTCTCCTTGTCACAATTTAGCCTATCATTTCAAATTCCACCCAATTTTCACTTGCA
TATAGAATAATCACACTCCGCTGTCTGAATTTCTAGTAATAGATTAGAGCTAGGCTTTTCACCAGGCTGGTGTTGATCTT
CGAGGCATGAAAGATGGATAGAGAGAATGCTGTAATCGGTGTGAAAGACAGTGTTCGAGTGACGCGAGCAATGGCGAGAG
CTTTGAGAGAGGTCTCTGCCTCTTCAAGACCATGCTTTAAGAAACAGAGAAAAGTGGAAAAGAGGAACAGAGCAGCGCTG
ACAGATGTAACCAATGAATACAGAAAACCGCAGCTCAATAAGTGCGCTGTGCCCAGTTTTCAGACAAGAGGAGGTTGTAA
GAAGCGAAACACAGTTGGAGCTTCCAATGTCTCTATGCAAGTTTGGTCAACTCAAGATGTTAGAACAAAGTCAGCAAAAG
ATTTATCTGTAATATCGATGGTACATTCACATGAACCTGTTGTTGCTGAAAGGCTGGAAGACAGAGAGCTAGTGCCACCT
TCTATGTCTGTCATGGATGGTCCCCAGCTTTCAATGCAGGACTCTATGCAGTCTGATGAACTCCTTAGCTCTCCGAACAA
AGATATTGATATGATTTCAGAGAAACTAAAGCATTCGGATGGTTTGGGCATTGTGGACATTGATTCAGTGGAGTTAAAGG
ATCCTCAAGTTTGGAGTTCATATGCCCCTGATATATACAATAATATATGTGTCAGAGAGTTTGAAAGGAGACTAACCAAT
TACATGGGCGAGCTGCAGAAAGACATCACTCCAAGCATGCGCGCAATTCTGATTGATTGGCTTGTGGAGGTTTCTGAGGA
ATATAAGTTAGTTCCAGATACTCTTTACCTTACTGTGAATCTCATTGATCGGTTTCTTTCTCAAAGTTTGATTCAGAAAC
AAGGACTACAGTTGCTGGGTGTTACTTGCATGCTGATTGCATCAAAGTATGAAGAGATCTGTGCCCCTCGAGTGGAAGAA
TTTTGCTTCATCACAGATAATACGTACTCAAAAGCAGAGGTATTGAAAATGGAGAGTGAGGTTCTAAATCTGTTGCATTT
TCAATTATCTGTTCCCACCACTAAAACATTTCTCAGGAGGTTCATCCTAGCAGCACAATATTCTTGTAAGGTTTCTTACG
TTGAAGTGGAATTTCTGGCAAACTATTTAGCAGAACTCACTCTTGTTGAATACAGCTTCTCGCAGTTTCGACCATCCATG
ATAGCTGCGTCTGCTGTTTTACTAGCCAGATGGACCCTCAACCAGTCAGAACATCCATGGAATTCAACTATGGAACACTA
TACGAATTACAAAGTGTCAGAACTTAAAACTACTGTACTTGCACTGGCAGATTTGCAACTTAATACCAAAGGCTGTCCTC
TGAATGCTATACGTGAAAAATATAAACAGCAAAAGTTCATGAGTGTGGCAAATTTGTCTCCAAAACCAGTGCAGACACTT
TTTGAGGCTAAGTATAAAGTTGTAAATGATGGTATCTCAGAAGACTAAATATTGACTTTTGGAATTTCAGATACAAGAAA
TGTGTATTACCTTTGGTTGTAATTATTTATTTGACCTTCTAATTCCCAATTGCAGTCTGATTAATAGCTGTATCTTGTAG
GAAGGTACCCAACTCTGGTACTTGCATATTGTTATTGTACTGAAAATTTGTTACATCAGGACACAATTAAAGCAGAGAAT
TATAGTTTGAGGCATCAATTTTAAACTTCATTTTCAG
>c6015_g1_i2
GATCTAGAAGATCAGGTCTGATGAATATGTTAATTTGACTTCCATACAAAGAACCATAACCATAGGAATATATATAACAA
GTCGAATGAAAGACTGCTTATGTAGGGCTATAACCTTAGTTTCACTTACCACATAATTACTATGAAAAAAGAATATACTT
AAAACTGCATTGGCTTACTATCTTCAATTTGAATCTTTGGCATTTCAAGTTATAGAAAAAAGACACGTAATTTTAAATAA
CATTGAACTCGTAAATGTAGATTCACGTGTTCTAACATTGTAGAATTAAAAAGCAAAAGGCATAAGCAAACATTACATGA
GCTCCAATACCATCACCCATAGTAAGGGATATACATTATTCAAACTAAAGGGGCTTTAGGAAGTCAGAATTACATTTAGA
GCTTATCCCATTCACAATACATAGTATCAAGCGTATAAACACACTTTGAGTTTAGTTGTAGTAGAGTTCGAGACCCATGC
CGTCATGAATCTCGTAATCCTTCAGAGTGATGTGATCCTTGTAGATGGTGTACCACTTCTGGATACGGATCTTGTCGGCT
CTGGTGCCCGTCTGAGCCGCCACAAGCTTCTTCAAATCGCCGATGGTGTCATCGTCGTTGCACTTCACGCGCACCTTCTT
TCCTAATCGATCGTTCAACACCACCTCGATCATCTTCACAATGAAAACAACCCTAATTCCCAAATTCCAAAACCAAAGTT
ATTACTTTGTATGGAAACTTTAGAAAAGTCGTATTTATACTTAAGTTCTCATTGCGTGGCGACCAAGTTTGACTTTGAGA
TCG
>c2145_g1_i1
GTTTTAGTGCAAAGAAATTGTGTTAAAATAGGATAATGAAGAACAGAAATGATGATGAGGATAATAGAGCCACGTGTAAG
ATGGGACAATGACTATGTAGTCGTTACTGCCACTAGTTTTGGTTGGATGATGTTGTTGGGAATTTCATTGCCTCATTTCT
CATTCTTACCAATTTCTTTTCAGTTCAGTTCAATTCAGATGCCACAAAAACTGATCAAAATATAAAACAAAATTTGAATT
GAAGGGAGTGAGAGATGACACTGTCTCCTTCTCTTTCTCTTCCTAACTTGCATTCTTCTTTTCTTTCTTGCCCTCTGAAA
TTCAAGCCTTCTGCAACAACTTTTATTCAACCAAAACCCTCTTCTTATCCTCGCATTAGAGCTTTGGAGCTTGATCAGAA
CACGGTAGTGGCTATAAGTGTAGGACTCGTGAGTGTGGCTGTTGGAATTGGCATTCCAGTGTTCTACGAAACCCAAATCG
ATAATGCTGTGAAGTGTTTTTACTTTGCACTGTGCCCTTTTGTATGTTCTGTTTTTCATCTGATGTTTTGGGTTTTGATT
ACAGTTTCTCTTTGTTGCAGGCTAAGAGAGACAACACGCAGCCCTGCTTCCCATGTACTGGATCTGGTGCTCAGAAATGC
AGATTTTGCTTAGGATCTGGCAATGTGACAGTTGAACTTGGTGGGGGTGAGAAGGAGGTGTCTAGATGCATAAACTGTGA
TGGTGTTGGTTCACTCACATGCACAACTTGTCAAGGATCTGGAATTCAACCTCGTTACCTTGACCGCAGAGAATTCAAAG
ATGATGACTGAGGCAAGCTTAGAATAATTGGCTCTGATTTTGGATCTGATATGAGGTTAATGTACTTATTTAATGTCTTT
TATATGAGTACACACCTAATGCAATTGGAAAAGTCAAAACCATCTTCATCCTTTGATTTGTTTACATTTTAATCAGTGAG
ATGATCACTTTTGTTGCCTATGTTTATGTTATTCTTTTTATCATCTTCTAATTTAATCCAAAAATTGTACATCAACACAT
TCTATCAAAAATTCGTTATTTCAATTTCTTTTCA
>c4089_g1_i1
AACGCCAACGCCAACGCCAACGCAATACGAATTAGAATAGACGGTGAGGGAAAGCTTGGAGAGTTAGTCCCCACTCCACT
CCAATCATTCAATCGATCGCTTCGAACCAAAACCCTAGCTAGGGTTTCTTCCATCGTTGATCCATCCATCATGGCAGAAG
AGGTATCTTCTTCTACTACTACTGCTCCCGCGGCATCTCCTACTGCTCCTCTTGGTTCCAGCGTGATCTCCCTAGTCAAC
CGCCTTCAGGACATCTTCGCCCGCGTCGGCAGCCAATCCACCATCGACCTTCCTCAGGTTGCCGTCGTCGGCAGCCAGAG
CAGCGGCAAGTCCAGCGTCCTCGAAGCCCTAGTCGGCCGCGATTTTCTCCCCCGAGGCAACGACATCTGCACTCGCCGCC
CACTGGTCCTCCAGCTCGTCCAGACCAAGCGCAAGCCCGACGCCCCCGACGATGAGTACGGCGAGTTCCTCCATCTCCCT
GGCAGAAAATTTCACGATTTCTCCGACATTCGCCGGGAAATTCAGGCTGAAACTGATAGGGAAGCAGGAGGGAACAAAGG
TGTCTCAGACAAGCAGATTCGACTGAAGATTTTTTCACCAAATGTTCTTGATATCACACTTGTAGATCTCCCAGGCATTA
CGAAGGTTCCTGTTGGTGACCAGCCTTCTGATATTGAAGCTCGAATCAGAACAATGATCATGTCATATATCAAAACTCCT
ACATGTCTCATTCTGGCTGTCACACCCGCAAATTCAGATTTGGCTAATTCAGATGCTCTTCAGATGGCAGGGATTGCTGA
TCCTGATGGTAATAGAACAATCGGCGTAATCACAAAGTTGGATATCATGGACAGAGGTACTGATGCCCGGAATCTGTTAC
TCGGAAAAGTTATCCCCCTCCGACTTGGTTATGTAGGTGTTGTAAATCGTAGTCAGGAGGATATTCAAATGAACCGGAGT
ATAAAGGATGCTCTTGTTGCTGAAGAGAAATTTTTCCGCAGTCGTCCTGTATACAGTGGTCTGGCAGATAGTTGTGGTGT
TCCTCAACTGGCAAAGAAATTGAACCAGATTCTAGCACAACATATAAAGGCTGTGCTACCTGGGCTGAGAGCACGTATAA
GTACTTCACTAGTCTCTGTGGCAAAGGAGCATGCCAGCTATGGAGAGATTACTGAGTCCAAGGCTGGTCAGGGTGCACTT
CTCCTGAATATTCTTTCCAAATATTGTGAAGCATTCTCCTCAATGGTTGAGGGAAAGAATGAAGAGATGTCTACATCCGA
GTTATCTGGTGGAGCACGAATCCATTACATTTTTCAATCCATATTTGTCAAAAGTTTAGAGGAGGTGGATCCATGTGAAG
ACCTGACTGATGATGACATTCGTACTGCCATACAGAATGCTACAGGGCCTAAATCAGCACTATTTGTTCCAGAAGTACCA
TTTGAGGTCCTTGTGCGACGGCAAATATCTCGTTTATTGGATCCAAGTCTTCAGTGTGCCAGGTTTATATATGATGAATT
AATAAAGATCAGCCATCGCTGTATGGTTACTGAACTGCAGCGATTCCCTTTCTTGCGAAAGCGCATGGATGAAGTTATTG
GGAACTTTTTACGAGAAGGCCTTGAGCCGTCAGAGAATATGATTGCACACATGATAGAAATGGAGATGGACTACATAAAC
ACTTCCCACCCAAATTTTATTGGTGGAAGCAAGGCATTAGAAGTTGCTGTGCAACAGACCAAGTCTTCTCGGGCTGCTAT
ACCAGCTTCTAGGCAGAAGGATCCTCTGGAGTCTGATAAGGGATCAGCCTCTGAAAGAAGTGTGAAATCCCGGGCTATTC
TTGCAAGACAAGCTAATGGAGTTACTGATCCGGGTGTCCGAGCTGCATCAGATGTTGAAAGAAGTGTGCCCTCTGGAAAC
ACTGGTGGGTCAAGTTGGGGTATATCATCCATTTTTGGTGGAGGTGATAGCCGAACGACTGTGAAGGAGAATATGGCTAG
TAAACCGCATACAGAACCAATTCAGAGTGTGGAACATTCATTCTCTATGATCAACTTGAGACAGCCACCTCCTGTCTTGA
GGCCATCTGAGGGCAATTCAGAGACAGAAGTTATTGAAATAACAGTGACGAAGTTGCTTCTGCGGTCGTACTATGACATT
GTCAGGAAAAATGTTGAGGATCTTATCCCTAAAGCAATTATGCACTTCTTGGTAAACAACACCAAGAGAGAGCTGCACAA
CGTCTTTATTAAAAAGCTATACAGAGACAACCTGTTCGAAGAAATGTTGCAAGAACCTGATGAGATAGCCTTGAAAAGAA
AGCGTTGTAGAGAACTTCTTCGAGCTTATCAACAGGCTTTTAAGGACTTGGAGGAACTGCCAATGGAAGCTGAGACAGTT
GAAAGAGGATACAGTTTGCCCGAAACAACTGGATTGCCCAAAATTCATGGATTGCCAACATCATCTATGTACTCAACCAG
CAGTTCTGGAGACTATTATGGAGCTTCTCCAAAGCACTCCAAGTCGAAAAGGTCTTCACATTCTGGGGAACTTCAATCAC
CGATGCATGGTGCTATATCAGATTCCAATGGAAGTGGAAGGCTATTCACGTCAAGCTTTTATCCCACGGTTGATGTATGA
GCTATACGTGAATGTGCTCACTGGTCGGTGGAAGAGTTAACTCAAGGCATTTTATTCATTTGATTACGCTGCAACTTTCG
GGATATAGAACTCTGCCTCCCGGAGCTGGACTTCATGAAATTACTCTATCTAACTAAAATGGTCTTGTATGTTGGCCATT
GCTTTCTTTCATAAGTTCACTTTTTCTTCTCATATGGCATTGGCATTTTTTACAAGGCTCCAGAGAAAGAATAATAGGAG
CAGGTGACCTTTCACATTTTTGAGAATCGGCTTTCTATACATTCGTGTATATGACCTTGTCTTTTTTGGTTAGTCAGATC
AGATGTTTTTGTTATTAATCGACAATTATGTAATTCGAGTTGTGTTTTTTCAAAAAAAGATTGGATGAATTGCTATTTTG
AAGTAATAGGAGGTCATCGTTATATGAATATGCAAGCAATATGGATTTATCAATTTTAGTTATTATGTAGGGTTGTGACT
GATATTGCATTATTATTTATTATACATACCTATCAATGAAG
>c3758_g1_i1
CTTGAATATAATTTATAGATGAAGATAGATAACTTAAAAGTTTGGTGTTTCTACTGGGGGAGGGAGCAAGTAGCAGGCCT
TTAGGCCGTAACCCGATCCATCCTGAGCACTACTATCCTAAGTTCATGGCATGACAAAATAAGCTACTTACTACAATAGC
AATGCTAGATCACAAGTGAGATCAATATTCTTTCTTTAAACCCTGTTTTATTTTATACTTTATCCATATAAACATTTGAT
AAAGACCAATGCCACTGCAACCCTCCACTACTTTGGAAAATAGAGAACTGGTGAAATATGTCACAGTATCCAATTAGAGA
ACAGATGGAACACTCATATAATCTGTACAACGACAATCTATGTGCAGTCAAAACCACTTCTATTCAGATTGAAGGTGTAT
TCGTTCACCAAGTACCAAAACTGCACCCAATGTGTTCTTGAGTGATGAGTTCGAGACGTTCTTTCATGACAGCCATAGAT
GAATAAGCAGGGAAACATAGCCGGAAAAAGCATGTGTGAGATGAAGGCAGGCGATCACCAGGTTCGAGGGATCTGTATAT
GTAGAGTCGAGAAGCCAGACCACGGAAACCTTCAACTGGTAAATATTTCACAGATGTCCAAAAGAATAAAAGAACCTTCC
TTTGATCAGCTGTCATACTCCCAACAATCTCCCAAAACCAAGAGATCTGAATATCTGTCTCACTGTAACCATTATACTCG
GTGTGTGCTTTCCAATCCTCAACAGAAAGGGTGTCTTCACTCCCGTGCAGCATCCAATCAAGATCTTCAAGGTCTAAACT
TTGGAAGAAGTACTGCTGGAGCTTGGAGTTTGAAAGAATATCAGCAAAACCTTTGGCAAAATGTGATACCTGCTCAGATA
TGGATGTTACAAAGCGATCCTGTATAAGAAGTTCAACATACTTATCCCTGTTCTTACTATTAACTACAAGGTTTTTTCCC
CCAGGGCAGAGCTCAACCACTTTCCTCTGTCCTAACTCCTCCACCTCTCTAACAAATGTCAGTCCTAATTCATCTGAATC
AATGAAATCAGCATCCATATCCAATATTTGCTTGCAGCTAGTATACAGACAAGGGTCCGCGCTCCTGATATCCTCTAAAA
CAATATAGCTTCCCGCCAATTGCAAGAAAAACACACGATCAAAAACAATACCCACTTGCACCCTATGCATCAAAGCTAAT
GCAATTACTCGACCAGCAAAGCTGAAGTACTCAAGGTGCAGAGGATGTACCTTAGATGCGGGATTAGGGAAAAATCTCCT
TCGGTCAGTTGGGCATGCCACAAAAAGTGCATTTTGTGGATTGAATATTGCTTGGCATACCAGAAGAAACCACTCCCTTA
GTACACCTGGGCCAGTAGCTTCCTCATTTTTGAATTCCATAAATAAACCAGCATGTAGAGATTCAGGCTCAGCACGCGCT
ATGTATTCAAAAGACTCAGCCAATAACTGAGACCTGTCAATAAGCATCTCGTGCAACTCCTCATAGTCTTCTTTGACCTC
TGGGAACATCATCATGGCCAAATGCCTTCTAGACTCAAAATTGGTCACAAACCTATGCTCCAGAATCCACTGATGCTCAT
CAGTTCTCTTTGCATATCGAACAATCAACAGACACACCACATTTCTATGTCGCCTCAAAACACTCCAAAGCTTTTCTTCA
GCACCATCATAAAGCTTAGAAATTTGATACAACTCCTTCAAGATGGATAGATAATGAGACCACCCAGGATAAAGATTATC
CCCTTCCATCATTTCCTGGCCAGCCAAGCTCTGGTCCATTTTTTGAAGGCATTGGTCGATTTTGTTCAATAACTGCATGT
ACAAACAGTGAAGATATTCAATCTCTTTGGCGTGCAAGAGATCCTTATTGCTTTTGTCTTGAGCCATAGAACCATTGACA
GCTTGTTGCTCCTTGATTCCAGTTCTCAAAGGCACTAAGAAGGCAGTAAAATCCACAACATCATTAGACAAAGGCCCCAC
GGCTCTGTGGGATTCCATACTCGAGTCCAAGTCCATCAACAAGCAATTAACAAGCTCAAAAACAAAGGGGAAAATGTCCT
TAATCAAAACTAACCCCTTAGCATTATCAGAACCAGCGTAGGAAACCCCAGCAGTTTCCAACAAGGACCCAAAGGTACTC
CGGCAATAGAGATACAAAGGGTCATTACTTCCAACTCTCCTAAGCAATTTACAGAACTCTAAGACCACACATGCACACTG
CCCATGCAATGCCTTGGACAAGGTATTTCGGCAAGAACTCAAAAAGTGTCTAACAGAAGACTCAGCACAATCCTTGTTAC
CTGCATAAGGGGACACATAGAGCATAACAAGCACGTCAGGAGCAGAAGAAGACATGAAAATCTGAAAATACCCAGAAGCA
GATTCGTTGTCAATCCTCGGAGTCATGTTCAAGTAACTGGTGATTAACCCCTTGATAGTCTTCAAGGAATCGTGAACAGT
CTCACCACAACAAAGTCGATACACGAGGGAAACCATGTCGTTGATAATTTGCCATGCCTGAGGGTGTTCAGTACTGCGCA
TGCGACCAACGAGTTGAAGATTGGCGTCGTTTTGAATGGAACATTCAGCGAGAGTCTGCTCCCACTGAAGCTGTTTCCCC
CGATAAATTAATCTCTGTTCAAACACGGGAATTCCCTTCATGCTTTGGATACGCTCATGAATCGATTTCACGCTGTCTTC
GGGGAAAGCCTGCATCACAATAGTGTTTCCGGCTGACATCATTCGCACAAAGAACTGGATGTGCGATCGCGGCTTCTGCA
CGGCCACGGAGCAGCCGCTTCCGGCGGCGCCAGAAGCGCCGGAGGAGCTCGACCATGAATTCACAGCCTCCTCTTTCCGC
ATCCTCACACAGACTAAGTCCGAGAAATCTCCGTCATCTTCTTCGTCGAGTTTGCGTTTAGACGAGTGACGGTGATGATC
GGTGGCGCCCCCGCTGAGGTGGTGGACGGCGGGGGTTTCAATCATAGACATTTAGGAGGCGCCGCCCCGAGTGGCTGTGT
CAGACACAAGCCGAGTGAAAAGTCCAAAAAGCCATCCACGAACAACACGCACCGGCGAGTCCTGCGGTGAGTCGAGCCGA
GCCAAGCAAGCCGAGCCCGAAACAGAAGTGTGTCTCTGCAAAGGAAATTGGGTTTTGCTTTTGATGTTTTACCGTCCAGA
TCGG
>c6296_g1_i2
TTTAGGCTTTTTTGGCTTCTTCTCCTTCTACGTTTTCCTTTCCCTTTCTCTTCCTTTCCATCACTTTCTCTTATTTCCCC
TTCGCATTTTACCTGCGATAAAGACCACAGAAAATCACGGTTCCATTCACGCTAATGGAGGAAAAGCACGCAGCAGCCTC
GGAATCCGCGCACGCCGAATCTAACGGTATCTCTAATGGCTCCGACCACGGTTGGCAGAAGGTGACCTACGCTAAGAAAC
AGAGGAAGAAAACCAACAACACCGCCAACGGCTCCGATTCTCGAGCTAATTCCAACAAGCTCGTTCCAAACGGGACTTTG
TCCGGCTCCGATGCCGTTTTCCGGTCACTGGAACTGCAATCGGAGGATCGCCGCCGCAAAATTCTGGAGGCGCGGAAAGC
AGCCGATGCCGCATACGACGACGATGTCGCGCCGGGCAGATCAAAGCACCGGTCTCGAAATGACGAAGAAGATGACGAAG
ACGACGAGAATGTGGAGCATTCCACGGAGAACGGGAAGGCGGAGGAGAAAAAGGTGAAGCAGAAGAAGCCAAAAAAGCCT
AAAGTTACGGTGGCCGAGGCGGCGGCGAAGATCGACGCTGCTGATCTGGGCGCTTTCCTCGTTGATATATCGGCATCGTT
CGAGACGCAGCAGGACATATTGATGATGCGGTTCGCTGATTATTTTGGACGTGCTTTTTCTGCCGTGGCCGCATCTCAGT
TTCCCTGGGTGAAGTTGTTCAGGGAGTCAACTGTTGCTAAGATCACTGATATGCCACTTTCTCACATATCTGAAGCTGTA
TATAAAACATCGATTGACTGGATCAACCACCGGTCTCCTGAGGCACTTAGTTCCTTTCTGCTTTGGTCTTTAGATAGCAT
TCTTGCTGACTTGGGTAGCCAGCAAACTGCGACAAAGGGTTCCAAAAAAGCTGTGCAGCAAGTTTCTTCAAAATCTCAGG
TTGCCATGTTTGTTGTTTTAGCAATGGTATTGCGCCGAAAGCCAGATGCTCTAATAACTGTGTTGCCTACATTGAGGGAG
AACACAAAGTATCAAGGCCAAGATAAGCTTCCAGTGATTGTATGGATGATAGCTCAGGCCTCTGTAGGGGATCTCTCAGT
AGGTTTGTATGCTTGGGCACGGAATCTCCTACCCATAGTGATTGGCAAAAGTGGTAACCCCCAATCCAGGGATTTGGTTT
TGCAGCTGGTGGAAAAAATTTTGTCTATCCCGAAAGCCCGGCCTGTTTTAGTAAATAGTGCTGTGAGAAAAGGGGAACGT
TTAATTCCTCCTTCTGCATTTGAAATTTTGCTCCGGGTTAGCTTCCCTCCATCTTCGACTAGAGTAAAGGCTACTGAAAG
ATTTGAGGCCGTGTATGCCACTCTGAAAGAGGTGGCTCTTGGAGGTTCTACTGGAAGTAAAGCAATGAAACAAGTTTCGC
TGCAGATATTCAATTTTGCTATCAAAGCAGCTGGAGAAAACAATCCCGAGTTATCTAAAGAAGCAGCTGGTATTTTAGTT
TGGTGTTTGAGTCAAAACACAGAATGCTACAAGCAATGGGAAAAAGTTTATCAAGACAACATTGAAGCAAGCGTTTCAGC
TCTGAAGAAGCTTTCCGATGATTGGAAGGAGCAATCAGCAAAATTGTCTCCTTATGAGTCACTGAGGGATACCTTGAAAA
ATTTTAAGCAAAAGAATGAGAAAGTATTGGCTTCAGAGACTGATGCTGCTCGACACGCATACTTCAAGGATGCGGATAAA
TATTGCAAGATAATCTTAGGAAGAGTCTCACGAAGCCATGGATGCACGTCTTGTTTAACCTTAACAGTTCTTGCTTTGGC
TGTGGGTGCTGCCGTTCTTTTGTCCCCCGGTATGGAATCTTTGGATTTTAAGAAGCTCTCCGAAGTTTTCAACTCTCAGT
ACTGAGTACTTGAGAATATTCCGCATTACTAGCAGTTGGTTGCTTCAAACAATTTTTGTTTCAGCCCCACTCATTCACAA
TGGGCACAGTAAACCAATAGCCTCATAATAAAGTGCTAAATGCGGAGATTGTACACTTAGTTCAAATCAAATCCTGTTCA
GGCAACAAAGGATATAGCCGAGGTCAACAATGGTTTGAGGTTTACTTTAGTTAGACTATTTTATAATTTATTTGTTCTTG
TGTTTGTTGAGTCTTCCTTTTAGTTATTTATGCCTTTATATTAAGTACGCTGGCAAAATGCCAATGAGGTAACTACAGCT
GTATCCTTAAGTTAATGTAGTTGTATCAGAGGAATTTTCGTGGTGCATTGCGAAATTCTTTTTCTACCTTTTTCTGTTAT
CACGGGTTGATGGTTGTCATTTTCTGTTGCTTCTTCCCTGTTATCGATACTTTTTTTTTTTCCTTTAATTGAACAAATTG
AAGAGCATATCGAATGGTCGATATATAAAGCAGGAAATATTTTCAGTGG
>c4089_g1_i2
AACGCCAACGCCAACGCCAACGCAATACGAATTAGAATAGACGGTGAGGGAAAGCTTGGAGAGTTAGTCCCCACTCCACT
CCAATCATTCAATCGATCGCTTCGAACCAAAACCCTAGCTAGGGTTTCTTCCATCGTTGATCCATCCATCATGGCAGAAG
AGGTATCTTCTTCTACTACTACTGCTCCCGCGGCATCTCCTACTGCTCCTCTTGGTTCCAGCGTGATCTCCCTAGTCAAC
CGCCTTCAGGACATCTTCGCCCGCGTCGGCAGCCAATCCACCATCGACCTTCCTCAGGTTGCCGTCGTCGGCAGCCAGAG
CAGCGGCAAGTCCAGCGTCCTCGAAGCCCTAGTCGGCCGCGATTTTCTCCCCCGAGGCAACGACATCTGCACTCGCCGCC
CACTGGTCCTCCAGCTCGTCCAGACCAAGCGCAAGCCCGACGCCCCCGACGATGAGTACGGCGAGTTCCTCCATCTCCCT
GGCAGAAAATTTCACGATTTCTCCGACATTCGCCGGGAAATTCAGGCTGAAACTGATAGGGAAGCAGGAGGGAACAAAGG
TGTCTCAGACAAGCAGATTCGACTGAAGATTTTTTCACCAAATGTTCTTGATATCACACTTGTAGATCTCCCAGGCATTA
CGAAGGTTCCTGTTGGTGACCAGCCTTCTGATATTGAAGCTCGAATCAGAACAATGATCATGTCATATATCAAAACTCCT
ACATGTCTCATTCTGGCTGTCACACCCGCAAATTCAGATTTGGCTAATTCAGATGCTCTTCAGATGGCAGGGATTGCTGA
TCCTGATGGTAATAGAACAATCGGCGTAATCACAAAGTTGGATATCATGGACAGAGGTACTGATGCCCGGAATCTGTTAC
TCGGAAAAGTTATCCCCCTCCGACTTGGTTATGTAGGTGTTGTAAATCGTAGTCAGGAGGATATTCAAATGAACCGGAGT
ATAAAGGATGCTCTTGTTGCTGAAGAGAAATTTTTCCGCAGTCGTCCTGTATACAGTGGTCTGGCAGATAGTTGTGGTGT
TCCTCAACTGGCAAAGAAATTGAACCAGATTCTAGCACAACATATAAAGGCTGTGCTACCTGGGCTGAGAGCACGTATAA
GTACTTCACTAGTCTCTGTGGCAAAGGAGCATGCCAGCTATGGAGAGATTACTGAGTCCAAGGCTGGTCAGGGTGCACTT
CTCCTGAATATTCTTTCCAAATATTGTGAAGCATTCTCCTCAATGGTTGAGGGAAAGAATGAAGAGATGTCTACATCCGA
GTTATCTGGTGGAGCACGAATCCATTACATTTTTCAATCCATATTTGTCAAAAGTTTAGAGGAGGTGGATCCATGTGAAG
ACCTGACTGATGATGACATTCGTACTGCCATACAGAATGCTACAGGGCCTAAATCAGCACTATTTGTTCCAGAAGTACCA
TTTGAGGTCCTTGTGCGACGGCAAATATCTCGTTTATTGGATCCAAGTCTTCAGTGTGCCAGGTTTATATATGATGAATT
AATAAAGATCAGCCATCGCTGTATGGTTACTGAACTGCAGCGATTCCCTTTCTTGCGAAAGCGCATGGATGAAGTTATTG
GGAACTTTTTACGAGAAGGCCTTGAGCCGTCAGAGAATATGATTGCACACATGATAGAAATGGAGATGGACTACATAAAC
ACTTCCCACCCAAATTTTATTGGTGGAAGCAAGGCATTAGAAGTTGCTGTGCAACAGACCAAGTCTTCTCGGGCTGCTAT
ACCAGCTTCTAGGCAGAAGGATCCTCTGGAGTCTGATAAGGGATCAGCCTCTGAAAGAAGTGTGAAATCCCGGGCTATTC
TTGCAAGACAAGCTAATGGAGTTACTGATCCGGGTGTCCGAGCTGCATCAGATGTTGAAAGAAGTGTGCCCTCTGGAAAC
ACTGGTGGGTCAAGTTGGGGTATATCATCCATTTTTGGTGGAGGTGATAGCCGAACGACTGTGAAGGAGAATATGGCTAG
TAAACCGCATACAGAACCAATTCAGAGTGTGGAACATTCATTCTCTATGATCAACTTGAGACAGCCACCTCCTGTCTTGA
GGCCATCTGAGGGCAATTCAGAGACAGAAGTTATTGAAATAACAGTGACGAAGTTGCTTCTGCGGTCGTACTATGACATT
GTCAGGAAAAATGTTGAGGATCTTATCCCTAAAGCAATTATGCACTTCTTGGTACTTTACTGCCTCATCTACTTGCAATT
AGAAATATAAAAGTAGTTTTCTCAGTGTTTGATTGCGTTATTTTCTTTAGTCTGTAAAAATTGTTTAATAAAACAATTTT
CAAAAGCAATTTGTAGACAGAAGTGGGAGAAGATGTGTGTAAGGAAGAACACGAGTAAGAAGAAACTGATTGTAGAAAAG
TAAGAAAACCTAAACGACTCGAAGATATTCTCATTTTTTTAATGTAAAAGTAAAAATAAAACATACTGGTTTTAGAATAT
TTTTCAAAAGCTATCGATTGAGTTGCTTTTGTTAAAAGAAACGTAACAGTTTTATCCATTTTGTAACGAGAAAGCTTGTA
TTCCACTTTCTCTATCCATTTTGTAATGAAAAAGCTTGTGTTGATAGGTGTGTACACAAGTTATGTGAACTAAACCAATA
AACAACTAAAGTTATGGTACTCGAATTTATGCGAGTATGTCAATAAAATAATTCTTTTCTGCACTAGAATTTCTCTGTAC
TTTTAACCTAAATAACATTGTCTACTAGATCTTGAGGCATATTGTCTCTCCCACTGAAAATGGTGAGTGTACTCAACAAG
TTTAAATCCAGTTGGTTTTTATTGAGTACCTACTTTTTTGCACTGTTGCAAGCAATATCAGTAATGTGCTATCTCGTTTC
TGAATTTAAGTATACTCAGCATTTCACTTTGTTTTTTAAGACGAGGGTGTCCTATTGCTTATGTTCTTAATATTTGATTC
GATTATGTACTATACTACTTATTTTGGAGTGGTTGGCGATACTTGATTTTTCATGCATTCAATAAAATACTGGTGACTGT
CTCTTACAAAATCATATCAGGTAAACAACACCAAGAGAGAGCTGCACAACGTCTTTATTAAAAAGCTATACAGAGACAAC
CTGTTCGAAGAAATGTTGCAAGAACCTGATGAGATAGCCTTGAAAAGAAAGCGTTGTAGAGAACTTCTTCGAGCTTATCA
ACAGGCTTTTAAGGACTTGGAGGAACTGCCAATGGAAGCTGAGACAGTTGAAAGAGGATACAGTTTGCCCGAAACAACTG
GATTGCCCAAAATTCATGGATTGCCAACATCATCTATGTACTCAACCAGCAGTTCTGGAGACTATTATGGAGCTTCTCCA
AAGCACTCCAAGTCGAAAAGGTCTTCACATTCTGGGGAACTTCAATCACCGATGCATGGTGCTATATCAGATTCCAATGG
AAGTGGAAGGCTATTCACGTCAAGCTTTTATCCCACGGTTGATGTATGAGCTATACGTGAATGTGCTCACTGGTCGGTGG
AAGAGTTAACTCAAGGCATTTTATTCATTTGATTACGCTGCAACTTTCGGGATATAGAACTCTGCCTCCCGGAGCTGGAC
TTCATGAAATTACTCTATCTAACTAAAATGGTCTTGTATGTTGGCCATTGCTTTCTTTCATAAGTTCACTTTTTCTTCTC
ATATGGCATTGGCATTTTTTACAAGGCTCCAGAGAAAGAATAATAGGAGCAGGTGACCTTTCACATTTTTGAGAATCGGC
TTTCTATACATTCGTGTATATGACCTTGTCTTTTTTGGTTAGTCAGATCAGATGTTTTTGTTATTAATCGACAATTATGT
AATTCGAGTTGTGTTTTTTCAAAAAAAGATTGGATGAATTGCTATTTTGAAGTAATAGGAGGTCATCGTTATATGAATAT
GCAAGCAATATGGATTTATCAATTTTAGTTATTATGTAGGGTTGTGACTGATATTGCATTATTATTTATTATACATACCT
ATCAATGAAG
>c2703_g1_i2
TGCCTCCAGATCTTTTCACACACATTACAAATACCTTTCACTCTCTCTTTCTCTCTCTTCCTCACATTCTCTGGACATAC
AAACTCTCTCTCTCTCTCTCTCTTCAAATCAAAACCTATCACAACATACAAATCTCAAATCCTCTGTCTATATAGCTCCT
TTTCTCATATAAAAGAACCCTTCTTTCGAATCCTTCCCGCTCCCTCTACACCTTTTCACTCTTTTCCCTCTCGATTCGCT
CCACGCGCGCATCCCAACCCTAATTTCTTTCTTATAGGTCTGATTTCACATGCAAATCCCCAATTTTTCTTTTTTCTCAA
ACTAATTTTAAGACACAAAGAGGGGTTCGTTGAATCGGGTGAAAATCTTTGATTAACTGTTTGGGCTTGTCTTAATTTCG
AGATCTGGGTTCTTTGTCTTTTTTGGTTTTTAATCTTTAAAGGGTTTTCCTTTTCTTTTGTTAGAGTTGAAAAAGAACGT
AGTGAACTTTTGTTTGGTACTTATTGGTGTTGAACATGGTGGGTTGTTTGTGGTTTTTCTTTTTTTGGTTGCTGGCAGCT
CTGCGTTTGGGTTATTAAATTAGGGTTTGATGGCTGACCAAGGATTGGAAGGGAGCCAGCCGGTGGATCTACAGAAGCAT
CCTTCTGGGATCGTGCCTACCCTTCAAAATATTGTGTCCACTGTCAATTTGGACTGTAAGTTGGACCTCAAAACAATTGC
ACTACAAGCTCGTAACGCTGAGTACAATCCCAAGCGTTTTGCTGCTGTTATTATGAGGATAAGAGAGCCCAAAACAACTG
CACTTATTTTTGCTTCTGGCAAGATGGTTTGTACTGGAGCTAAGAGTGAACAACAGTCTAAATTGGCAGCCAGGAAGTAT
GCTCGAATTATCCAAAAGCTTGGTTTCCCAGCCAAATTTAAGGATTTCAAAATTCAGAACATTGTTGGCTCTTGTGATGT
CAAGTTCCCCATTCGGCTGGAGGGTCTTGCGTATTCTCATGGTGCTTTCTCAAGTTATGAACCGGAGCTGTTTCCAGGTC
TAATCTACCGTATGAAGCAACCTAAAATAGTGTTGCTTATATTTGTCTCTGGAAAAATTGTTCTAACAGGAGCTAAGGTG
AGAGATGAGACGTACCTTGCCTTTGAAAACATATATCCTGTACTTACCGAATTCAGGAAAAACCAACAATGATTTGTCAA
GAAAGAGCAGGAGCAGCGGGACTTGCCGAGAAGTTCGTGGAACTGTAAATACTAAGACAAAGGAGATGATATCTAGATTG
ATATAAATTAAAGACAGCCGTTTGTGTTGCCTTGTATCTGTTTTTTGATTGATCTTCTTGATGTAGTAAAGTGCCAGACA
TTGTTCTATTGATTTAAAATTTTAAAAAAAGATGATTTTGAGTCAGAAATTAGAAAAAAAAAAGATGGAGAGCAAAATGC
AGTAGTAGCAGATTCAGTCCTGACTTTTCAATCTGTTTTGATAACTGTTTCTACTAATTATCCTTAGTGTGTACTGGACA
TTTTGATCAACAAATCTAATATTTTGATGATGGTACTACTTGAATTCAGTATTTTGGACATGGATTTGGTTCCAAAATCT
GCAGTTCTCAGGAGAATAAAGTTAAACTTGTTCATTAGAAGACCAATGGCTAAAAACTATAATACAAAG
>c1511_g1_i1
ATTTTTCTTTATGCTCCTTCAATCAACCTTTTATTTTTAGTATATTTTGTTGGAAGAACCACACTCCCGAACCTTCTTAC
TCCTTTCGTTTCACATTATATAAATACAATACCCAATATTTTGCTCTTATCTTATCCCTAACACATACTTTTGTTACATA
TATATACCTTTAATTCTGTTTTGGAGCAACCTAGTTGAAGATGCCATGGGCAACCTCTTTGGCAAAAATAAAAAGGATAG
CAGTCATAGTTCAAGCCATGATAAAGGAAGAGGTGGAAGAATCTTCACCAACATGACCACAAGAGGTTTACCACCCAATT
TTCCATCGCAAATATCTTCGTCGTTGCCACCACCAATCTTATATCCATCTCTGGAACCACCTTCTTCGACGGCACCACCA
CCACCGGTGCGATCACGATCCATTTCCAAGAAACCAAGTTTTCTGAGAGTTGACTCCAAACAGAGCTCTTCGGTCATGGA
CAAAAAGCAATCTGCAGCCAAAAAGTATGCTCTTATCCGTGACAACTTCTCTACCCTTGAACAGGTGACAACAGCCTTAA
GGAAAGAAGGATTAGAATCCTCAAATCTCATCCTTGGAATTGATTTTACAAAGAGTAATGAATGGACTGGCAGAATCTCA
TTCAATAAAAGAAGCCTGCATGCTATTGGAACTACACCTAATCCTTATGAGAAGGCCATCTCTATTATTGGCAAGACTTT
GGCTCCCTTCGATGATGACAACTTGATTCCATGCTTTGGCTTTGGTGATGCTACTACCCATGATCAAGAAGTGTTTAGCT
TTCACAGTCATCATTCACCTTGCCATGGCTTTGAGGAAGTCTTGGCTTGCTACCAGAAAATAGTTCCAAACTTGAAACTT
TCAGGACCGACTTCTTATGCTCCTGTGATTGAAGCTGCCATAGACATAGTTGAGAAAAGCCGTGGCCAATTCCATGTGTT
GGTTATAGTTGCTGATGGCCAGGTTACTAGAAGTGTCAACACTGGAGATGGAGAGCTAAGTCCTCAGGAGGAGAAGACAA
TTAAAGCAATCGTTGATGCAAGTGCATATCCTCTTGCAATAGTTCTAGTTGGAGTTGGTGATGGACCCTGGGAAGACATG
AGAAAGTTCGATGACAGGATACCTGCACGCGATTATGACAATTTTCAGTTTGTTAATTTCACGGAAATAATGTCGAGAAA
CATAAGCCCCTCGGAGAAAGAAGCAGCTTTTGCTTTGGCTGCTCTCATGGAGATTCCATTCCAATATAAAGCAACCATGG
AATTTGGAATACTTGGACGTGTGACAGGAAGAGCAAAGAGAATAGTTCCAAAAGCTCCTCCTCTACCTTATTCTAGGCCT
GCACCATCACTAGCACCACCTTCCTCCAACGATGACAACAACCAATCGGTTTGTCCTGTTTGTTTGACCAATCCAAGAGA
CTTGGCCTTCGGGTGTGGTCACATGACATGCAAGGATTGTGGATACAAGTTAACTAATTGTCCGATGTGTCGAGAGAGGA
TAACTACTCGTCTGAGGGTGTACAGTGGATGATTGTAAGTAATAAAAATGAACAACATTAATTACATAGTTTGCATTTCG
AATTAGGGTTCATGATGATAACAGTCTAAAAATGAACATATGCTTTATGGATGTGTGGAGTATGAATTCGCCACTTTCTC
TGTATATGTATTACTTATAATTGCATTTCTCTCTCAA
>c10842_g1_i1
CGTACTTTTCATTGGATTAACTTACCTCCGATGGTTTACAATGTCAGTAGGAAAAAAATCCAAATCAGGTGTAACAATTA
CCAAGCCTCATAATAGGCTTTTAAGAGTACAATTCATCTTAAACACATTCCTAATCAGCAAATTTGATTAACTTAATTCG
GTTCCCTGAGCATCACATCTATGAATACAGAATAAATTATAGTATACATGTTCTTCCATTAAATGACGGGTCTTAAATAT
GGAAAATGAGTTGTCCCCCAATGAATTGTTGGTTTTGAATCCACCGCAACATCCGTGCAAAAAGAATGCATCATCAGCAT
ATGGATACAATTTGTTGCTGCTTATAGACCTCTATATGCAAGCTCTGAAAGCTGCTCAGTCAGTCAGCCATTGTGGAAAT
GCTCGTATTGAATTGTGCCCCAATTCTACCCTTTACAAAAAAACGGGCTCTGATCTGTTCCTGTCATACTCAACTTTTCT
CAACTGCTCTGTACATTCACTATTTAAATTATGACTGGAAAGATCCATGAATCAATTGCACCATAGACTTCAAATGGACA
AATTCTTCCTCGGTATATAAGCCTATTAACAAATCCATCCAAGGTACCCTTTTAAAGGCAGCTCAACTCCACTTAGCGCC
ACTAAACGATTTCTTCGTACTTTTCTTGTTGCTCTTCTTCAAAAGAATTGATGCATGGTCAATACCATCAGATGAATGGC
TATCCCCTTTCAACCATAGAAGAGCCTCGGCAGCAGCAGATTTTTCTGCTAATTTTTTGCTGCTGCAAGGCTGACCAACA
AAATTCAACCCGTTAAATATGACAGTAGAACGGAATTGGCTGTTTTTCAGCTGCTTTGTTTTGTAAGTTGGTGAATCATG
TCCAGCCCTGTTAAGAAATGACTGAAGTTGATTTTTAAAATTTTCAGCCTCGACTCCACTTTTGGAGTTTGTTTCCTTCT
TTACCTGTGATAGGACTTGGCGACCAAAGACAAACCTACCATCACAATGGTCTTCTGAAACCAACAATCTTACAGCTGAA
AGGAGCTGACTATGCGATTGTGTTTCCTGAGTGGGATCCTGAAGCTTTTTCTGTATCAATTCTTCCAGTTCCATCTTTAA
GCTTAAGTAAGTCTTGGCTAATTCTGGTTTCATGAAAAACTCCAAATAGCCTCCCAACATTTTCAGGTGACCATCAAGTC
CACCTCTGGATACATTCCCACCAAATAAGAGAAGCACCGAATCAGATACACCAGTTGAATCTCTGAGGAATACTGAATTT
ACTTTCACCTTTTCATTAAACACTAACCATGGGTATGGAATTCGGGGTACACAGCCATTTACAGAGCTAGAATACAAAAG
AACCTGACCATCCTCCATTGTCTTCAGTGTTATTGACTTATCTTTGTTCATAACAGAAGATATTCCGGGAAACAAACCAG
CACAGATGACTGCTCGGATGAGATGCACTTCATGACTCCATGCATTGTAGGTTTCAGGCTTGTCATTGACCAGACCAATA
TCTTTGAGCAAGTAAAAGAATTGCTTTCGAAGAGACTCAATGGCCTTAAGTGTTTGAGAAGAAAGAAAATTTCGCCAACA
GTACTCATAACCAGCCTGCTGTGTCTCAGCATCTTTCCAACCCTCATAAGCCCGGACAAGGGCAAGATGATCACTATATT
CACGAGCAGCAAATTGGGCTTTGGCAGACTCTGCAAGATCCTTCTTGTCAGATGGCGTCACAAATGGATCTCTTACACTT
AGACCAGCAACAACAGTCATTATAGGATCCAAACACTTGAAGATGGTTCCTAAAATGAGCATCTTGCCAAGTTTGGGTTC
TACAGGAAGCATTGCCAATTTGTGCCCTAAAACTGTTAAATTTTCATTCCCGTCTAAGGCCCCGATAATCTTCAAATATT
CAACAGCATTTTCAACCGATAGAGGCTCTGGTGGCTGTAGAGCTTTAGATAAAAACTCAGAGATGCTTCCAAGTTGTAGA
GTTTTGATTTGAAGACACAAGGATTGCAAAGGTGTTCTCAAAAGCTCTGGCATTTGATAATCAGCAAAAGCATCATAAAC
ACATCTGGGATAAAGATGGTAGCATTCGCCAGGCTGAACACGGCCGGCCCTTCCTCTCCTCTGCCGGGCTGCAGCTTTTG
AGATCCAAGATGGAAGCAAACAAGGAGTGTTATTTAATGCGTCATATGACGTTTCTTTTGCTTTTCCAGAGTCAACCACA
AAGACAACATCATTAATGGTAATACTAGTCTCAGCCATGTTAGTTGCCAGAACAATTTTCCTCACCCCTCCTTCAGGATT
TTCAAATATCAACTTCTGCTCAGAGCTGGCCATGGAGCCATGGCATGCAAGAAGCAATACTCGGCTCTGATCACCCAACA
AAGGATGAGCTTGAAGTTGATCCTTCAAAGAGTTTATATCATCCCAACCAGTCATAAAAACCAAAACAGCTCCTGGCCTT
TCATTCTTAACAATGTGACAAAGCACATGTTCAATAAGGTTAAAACCAATTGAGTCAGGGCACCAACAGGACAATGAATC
TTGGGTGCGTAGGCTATATCCCTTAAAGTCCGCAACTTCTAAAGCATCCTCAACAGCAGAAGCAATTTGGCTCTTTTTTC
TTCTGAAAGCTTGAGCTTGTTTCTGCATTTTCCACGTTTTTTCTTGACCATAGTCATCAATTTGATTAGAAGGTGTCAAC
CGATGTCTAGTTCTTTCCAGAATATCCTCAAGAAAATGTGCTCGAACTGGAAATGTAAAACCAGGAATATGCATAGTTGG
AGCACCATTAAAGTATGAAGAAAAAAGCTCAGCATTTAAGGTTGCACTCATCAAAACCAATCTCAAATCAGGTCGATGAG
GAAGAATTTCCTTCAGGACAATGAGAAGAAAATCTTCATTCATTCCACGTTCATGAATTTCATCGACAATAACATGAGTT
ACACCTTTTAAATTCCTATCCACAAGCAGTCTCCGCAGTAATACACCAGTGGTGCAAAAAAGAAGACGGGTATCTCTCCC
TTTCATACCCTCCAAGCGAACTTTGTATCCAACAGATTCTCCTAACTTCTCCCCACGTTCTGCTGCAACTCTTTCAGAAA
CAGACATAGCAGATATTCTTCTGGGCTGAGTACAAATTATGTTACATACAGCCCCGCGTGCAGCTTCGGTCTCAGATTCT
AATATGTATTGAGGAAGTTGTGTGGTCTTACCACAACCAGTTTCACCTGATTCTCTGAAATAAGTCTCAAAAATGCATCC
TTCTCTTTGAAAGCAGGAAGACTTCTACGAAATTTAAGCATCTTTTGCCCTTCAGGAGATTCCTGCCAATCTTGTTGCCG
ATGACGCAGTTGCAAACTTCTTCGTTGCAGGATTTTCTCCTTGAGAACACTATTATGAGTCAAGGGTTCTGGCTGTTCAT
GCATTCCTTTATTGGCTGGAAAGTATACACTATCACTTGATTTATGCAATGAGTCATTCAAATAACTCCACTTGCTTCCC
GTAGCCTTTTGTGAGAGATGGGCATGGAGACGGGCATCTACTTCTTTATGAACGTCAAATGGTAAGACTACCTCTCTCTG
TGGACGTTTATCATCCAAATCAGGGCGGTAATTTGGCAAAGGCGCCTTGCTAAACACGACAACTCTTGCATATTGCCGGC
TATACAAACCCATCCTGGTAGCCAAAGTGGAAAGCTGCTCGAAGTCGCGACGGTCCTTCTTCTCTCTGGACACCACTTCC
TGTTCGTCTTTGGAGCGCATAAGCATGGTCAGCTTCCATCTCCACTCGTCAATGTTCTCGAGCGTTGAATCACCCACTTG
TTGGCTATGAGAGGGATGAGAAGCGAATTCCACATCGGAGTCGTCACTGGACACGTCCTGATACGCAAAACGGCCATAGC
TGGAGCTGCGCTGGTGCCAAAACGGCAACGTAACGGTCCCCTGGCGCGTGACGTTGACAACTTTAAGCTCGGTGGAGGAG
GAGCGGAGGCGAATGGCGGTGCGGTGAAGAGGAGTGGTGGAAATGGATGAAAAATAAGGTCTGAGAAGAGTGCAGCGAAG
CCGCGACATGGTTTTGAATCTGATGAAGCCCTGAAATATGCCGGAATATGCCATGGGCATGGTGGTGGTCACGGCTGAGG
GAGATTTTGCACTGCGCAG
>c2208_g1_i1
GTCGATTTTACCTTTTTAAACCCAGCAACAGATATAAATGTGTCAATAATACGTGCAGGACGCTTCGCCCACAAAATGAA
ACGATAAATTCAGTACAAGACTAAAATAATTAACAAATTTAGGCAATCAACCTTTAACCGATATTATGTGAATAAACTTA
CATCTCAGCATTTTTGTATGCAAACACAAAAAATTACAAACGTCGTATCACTCACTGGCAGTAATAGTCACAAAACTGCA
TCCCCCATACGAGGAAGTCCAATCTGAACCAAAGCTTCATTCCCGATCAATATACACTTCTGAATTCCTTGAGCGGCGGA
AACAGAATTCAACGGCCGTCCCATCATTCAGAAAGAGGAAAACAATGGGTTGGCCACTTAGGGTATGCACGTTTGAATAA
ATTCATACATACAGTATCACGCTGTTCAAGAACCCCGTTGAGAAGGCATTTCATTGTTCCATGGGTACCAACTGGTTCTT
TAATTCGCCCACGGAGGCCACGTTTGGTATAAAGCTCAACAGGCTTAAACCATTTAACATCCTCTGGATTATAAAACATG
TGTCTCACAGAAGCTTTACGTTTCGACACTCTTTGGGGGTAACCTGTCAAAATAACTCGTTTAAGGATTATCCTATCTGG
ATCAACAGTTTTCAGTGAGCCAACAGCAGCCACTACAGGTGCAGCATTCTCTCCGGATATCTTAAGGATTATTGAAGGAA
GAGGAGGAAAAGAAATTGGAGCATATATTGAAGCCACTGAAAAACGCCCAGCATGGAGAAACCTCTCCATCTTGTTCTTG
TCAGTATTTATGAACTCACTAGAGAAAACTGGCCTGCCAACAAATTGCCTAAAACCAACATGAAAAACTAACTCTTCCTT
GGACTTGATGGGTGCATCATATGTTTCATGTTTCTTCACACTGAAATGAAGGACAGATACTTTGGATTCGTGTTTCAACA
GGCCACATGTTGTAACTGGCATTCTCTTTGAAAGCAAACATAACTTTGAAGCAACAGCACTGGGCACTTCTTTGATTTGC
AGCCTAGCATATGAGCCAACTGGAATACAGTGCTCGGAAATTTCTTGATCCAATTCTAGAGCTTTTGCAAGAACATGTTT
TTGTGTTCTTTTAAAATTATCAAATTCAAAAATTTTGGCATAATCTTGGGGTAGAGATTCTTTAGGATCCCATGAAGAAG
TCCTAAAAGACTTGAGTCCCCTATATTTTGCAAACCGCTTCCGAGCAGGAGCATCCAATGGTGTATCCACTTCATCTGGA
AACTCTTCATCTGCTGCATGTGCTTCTTTAAGTTCCTTGAGTTCATCTTGTATTTTCTCTCTGGTTAAGTTATCTACTTC
CATCATCACTGAATCATTGTCAGTTTCTTCCTCAGAATCTCCAAGTCTAAGAGAAACGTCATCACCATCAAATTCTGAAT
ATTTATTTGTCTCTTTACCACGTAATCCATCTTCCCCTTCATCCAACACCATACCGTCATCATTTTCATCATCAAAATCT
GACTCGTCAGAATCATCAACTATCCATGCAGCCTGATACTCCGAAGTGCCATGAGGTAGACTCCTCTTCTTTATCTTCCT
TTTCTTTTGATCTTCATCAGCCTTAGCCATTTCAGCCTCAGTCGGCCATGTCTGCTCTCCAGCAAGAGGATCAGGTATAT
TCTCAACAACTAAAGCTTCATGGTTAAGAGGATCAGGCACAAGAGAACCAATGACCTCCGTATCATTCATTTCATCTGCA
TCCATTAGGTCTTGATTTTTCCTTGAATTCAAAGGACAAGGATCTTTTAATAGTTCAATTTTAGACAATTGGAAATCTCC
TGCACCTGAAACATGAACCAGCTGATTGACTGAGAGACTACGGGAACGAAGGTAACCAGTGAGAAGCAGGGTGCATTTTT
CTGAGTTGCCCTCGTATACTGCACCAACCTTTTGAGCCAAAAGGTATGAACGTTGAGTTCTCCAATGAGGAACTTTAAGC
CTTTGCTCTTTAAAGAGCCACAAGAACTTATGTAGCTCATCCTTTGTATCAGCAGGATAAAATTTACAATCCTCAGGAAA
TTCTGAGGCAAGACTAGATGTGCATGTCTTTTTCAGTTCATTCCTTTGTTTAAGATCAGAAGGTAAATCACGGATAAACA
CAGCAGTGCTCGGTAAACCAAGAGACCTAAATACAGAGAGGCATTGATTTCCAAATGAGTCAATGTAGTTGGAATCAGTT
TCTTCACACAAAGACTTTGCCGAGGCCACAAAAACCATTAGATCAGCAACCTTAGCCATTTCCATGCACGATAGTAGATC
ACCATGTGGTGCTTTCAATACCGTTACTCTTGTCTTATATTCAGACGAAGCAACGGTTCCTGGCAGCACCACGCACGTAT
CTTTAGATAATAATGACAAGAGATCATCAGCGAGTGATTCAAAATCCAAAGAAGCACAGAGGGCAAAGAGAACTATGACT
CGAGGAGGACTTCTCGACCCACTGAGTTCTCTTTTCTCTTTCAAGACCGCAGCCCTTTTCTGATCACGTATCATTTTACT
TCTCTGAATTCGAGCTGCACGAGCGCCTTTGCCAACATTGCGCTCTGCTTTTGAGATTGCAAGTCTGTCCTTGACAGAAG
TTTTATGAAGATTGCGAGAAGACTTGGATGAAAAACGGGACTTGTGAGCCTTATTGACTTGAACTCTGGACCCTCCCATT
GTGGTCGAACGCACCGGTAGCTTTCACCGCTGCGTCGTCTTGTCGATCCCAGTTGCAAGCAAAACCCTATTTCCTAAGCA
AATAAGCCGCGGAGGGTTT
>c10707_g2_i1
GGGAAAATCTTTCCTCCTCAGGTTGAACTGCGCGGCATCAATGTCCCACGAACAACCATTTAATCTAACAATAAATAATG
TAAAATCTTTCATTTTCTTATCATTATTATTACTGCCATTCTTTTGCTCAAGAACGTGTCTTTGTTTGGGTTCTCAAAAC
AACGTGTATGTGTATTTCTTTGACGTTTGCATTTTATGTACATTAGTTTTGACGTTTCCATTATCAGAAAGATGAGGGCG
AAACATCATCTGATAAAGATGATATTTTTCACATGAGAAATGAAACAAAATACAGTTTTGGTTCACTGGCTTTGCATTGC
ATTGCATCATTGTTGGAGTGAGGTCGAGAAATGCAAGATGGTCACAAACAATCATGTATAGCATAAGGATGGTATTAACA
GTATAAGTCACTCACTCACATGTAAAAGCACAAATTGCAACCAATTGTTCGAGGTTCATAGTAGTAACCCAAAAAAGATG
ACAAGTGAAGTACAAATGCATGGTGAAGCTACTAAAACAAAGGGACACAGCACACAAGTAGAAGTAGAAGTAGAAACACT
AATGAGAAATACCAATTAAATAAGAGCAAACAAACCCGACCAACAAAAACTAATGACCCCAAATGAAGTTTGTCCTAATG
AAAATAGAATTCTCATCAAAACTTATCTGCCCTGTCCTTTTTCTGTTCATGTGCTTTTCAAATTTTTTTGTTATGGTTGG
TTGGTCCTCACTTGGCCATCATGACTTTGACAAACTCCTCATAGTTG
>c6015_g1_i1
GATCTAGAAGATCAGGTCTGATGAATATGTTAATTTGACTTCCATACAAAGAACCATAACCATAGGAATATATATAACAA
GTCGAATGAAAGACTGCTTATGTAGGGCTATAACCTTAGTTTCACTTACCACATAATTACTATGAAAAAAGAATATACTT
AAAACTGCATTGGCTTACTATCTTCAATTTGAATCTTTGGCATTTCAAGTTATAGAAAAAAGACACGTAATTTTAAATAA
CATTGAACTCGTAAATGTAGATTCACGTGTTCTAACATTGTAGAATTAAAAAGCAAAAGGCATAAGCAAACATTACATGA
GCTCCAATACCATCACCCATAGTAAGGGATATACATTATTCAAACTAAAGGGGCTTTAGGAAGTCAGAATTACATTTAGA
GCTTATCCCATTCACAATACATAGTATCAAGCGTATAAACACACCTGAAACAAAAAACGAAAATACACTATGTTATTGTC
TCAGTCGAATTATTAGAATTACAAACATATCAGAAAACATCTTGATTGCAGAAGAACAAAGGACGGGAGAAATCGAAACT
TGAAAACCCTAAAATATAAAACCCTAATACCGACTTGAAAAGGATTAAAAGAAAAATTGGAATACTTTGAGTTTAGTTGT
AGTAGAGTTCGAGACCCATGCCGTCATGAATCTCGTAATCCTTCAGAGTGATGTGATCCTTGTAGATGGTGTACCACTTC
TGGATACGGATCTTGTCGGCTCTGGTGCCCGTCTGAGCCGCCACAAGCTTCTTCAAATCGCCGATGGTGTCATCGTCGTT
GCACTTCACGCGCACCTTCTTTCCTAATCGATCGTTCAACACCACCTCGATCATCTTCACAATGAAAACAACCCTAATTC
CCAAATTCCAAAACCAAAGTTATTACTTTGTATGGAAACTTTAGAAAAGTCGTATTTATACTTAAGTTCTCATTGCGTGG
CGACCAAGTTTGACTTTGAGATCG
>c3258_g1_i1
GGCTCTCGGAACCTTATCACAACTGTGATGTGGTGTGGTGCAAGTATGTGATACAATACAAGGCAAAAGCTCTATGCAAT
GTCTCTCAGAAGCAGCGGTTTCTTTTGGTTTCAAATAAATTGCTCCGATTCGAAGCAAGGTGGTCGTGGTTTTGGAGAAA
ACTCCAACAGGATTAAGACCAACAAATCTGACAAGGGTTTCGTGTCTCAGCAAAGTGTCAAGGGACCAGCACCTAAACAG
TCTCGCTCTCTGTCTTCTCAGGCACCCCGTTTAAGTTCACAACTTGACGGCAAATCTAGGAACGATTTTTTGGATGTTGA
CTTTGAGGAACGCCTAAAAACAGTTAGAAGGTCAGCACTTGAGCAGAAGAAGGCAGAGGAGCAAAAGGAGTTTGGAGCAA
TTGACTATGATGCACCAGTTTCTTCCGACGAAAAGACAATTAGCCTTCCTACTAAGATTGGAGTGGGGGTAGCTGTTGTA
GTCTTCGGTCTGGTTTTTGCTTTTGGAGATTTTCTTCCATCTGGAAGTGTTAGTCCTACGGATGAAAGTGCTGTTGTCAA
TAGTAAGTTGTCCGAGGAGGAGAAAGCTACTCTCCAGAGTAGGCTCAAGGAATTTGAAGCAACATTAAGTATTTCCCCCA
GAGATCCAACTGCTCTTGAAATACATTTTGAATGACTTTCAGGGAGCTGCAGTAACTTTGGCAGAACTAGGGGAATATGC
AAGAGCTGCTTCTCTACTTGATGATTTGACGAAGGTTAAACCAAGTGATGCTGATGTTTTTCGTTTGCTTGGAGAAGTTA
AGTACGGACTCAAGGATTATGAAGGGAGTGTTGCTGCATATAAAAGTTCAGCAAAGGTGTCCAAAGATATCCAATTAGAA
ATCCTTCGTGGCCTTACCAATTCATTACTTGCTGCCAAAAAGCCGGAGGAGGCTGTTCAATTACTTTTGACTTATCGTAA
GGATTTGAGTTCCGAAAACTTAAGCAAAAGTTCTAATGGCAACCCATCAGACTCACAGAAGCTGGACCCTGTCCAAGTTG
AATTACTTCTAGGGAAAGCCTACTCAGATTGGGGCCATGTCAGTGATGCTGTAGCTGTTTATGATCAACTCATATCCACT
TACCCTAATGATTTTCGTGGATACTTAGCTAAGGGAATCATCCTAAAAGAAAACAAAAATATTGGTGACGCTGAAAGAAT
GTTCATACAAGCTAGGTTCTTTGCACCAGATAAAGCCAAAGCACTTGTGGACCGTTATTCAAGATGAAAAATTTTATGAA
CGTTAATTATGAAGGTATGCTCTGTAAGAAAATATGAAGCAAAGGATGAAATATGTAAATAAGGAAAAAGTCCAATGATA
TCTGTAGTGTGTTAAAGAAGTTGTGATCAGTAGAGAAATACACAAAATAGCATATAGAATATTTGAAATTTTAAATATTT
TTGTCCCTTTCTTCGGGCCATGTTCCTTGATTCTTCAAAAACAAATTTTGATTGTGGCCTCCCCACAGTTTCTGGAACCA
TCCTCACAGTTGCTTCTTCAAGAGTAGATATTTTAGCGTTGTCTCGTTTACATTTGCTGCTTTTGCTACCCAAATACAAG
CTAATGATTATGACAACGGCAGATCTTCGACTTCAGATATTGTTTTATACCACATTGGTATAACAAAATTCCTATAAACA
ATTTGAAAGAGGAGAATA
>c10498_g1_i1
GGAGAACACCACAGGGCGTCCAATCTGATACAAATAACACAAACCTTGTTACTTCTTCTTATACTAATAACGTCTATTTT
AATTTTTTGTCACCATGAGTGATGTGCATTGTTTAGCTCCTGCATGAATTTCACCTAGTAATCAAAGTTTGTATTAAAAT
ATTAAATATTCTGTTTGAACATATGTCCCCACCAAACATATGTTCCCACCTATCATAATCCCTAAATCATATCAAAATTA
GGATAATGATACTTTGACAATATTTTTTAACAATATTTTAACACTATCTACGTGTCATTCTGTAATTCGTAATGTTGATG
TTAAAATGTTTTAAAAAAAAGTTGTGTATCATATGAAAACTAAATAATTTATCCGACCCTTGCTTTAACCTTATTTCATT
TTTTTTATGATAAAATTATATTTTTTAGTGTAATATAATAAAAAAACACATTCTAGGTTAGGGTTTTTAGCAGTATAATT
TCAGCACTAATAAGCCTTTATTAAACTCATAAAAAATAAGATATATCTTCAATCCAAAACCTTAAATATTAAGATAATAT
ATTTATAGATTTTCTATTTATATATTTTCCATTCTTACTCTTTTTAACTATTTAACTAATTAACTTGAAATTTTTAACTT
TTCTTGAATTCCTAACTGTATGTCTGTTATCTAAATTTTTTTGAAGTGATAAGCTATCACAGAAAGCTGTTGACAGACTA
TATATTGCCTATCCTAGCTAAAGTTAAATAATAAAAAAAAAAAAAGACTAAACAAATAGCTGAATCTACAATGAGAGTAA
GTATAATACAGAATTTGTTATTATTTAGGTTGTGTTTGGTAGATGCAAATAAAAAAAAAATTGAAAATAATGAATATGAT
GGTATTAGTACAGTTTGGATTGGTAAAAAATAAGGATGAAAAATATAATACAGATTAGAGAAATTTTTCTATCTGATTTT
ATTAATTGTTCACCTTCATCCCCTCCTAAATTTGAGAGAAATAAAATTGAATGAGAATTTTGGTTGCATTCCATGGTAAC
ATATATCTAAATGCGAATGAAAGTTTTATTCCTCTATATTCTATTTTACATGATACTATTGTATCACCTTTCTTTTCATC
CATACAAACTTAAACAACATGAACACATATTAGAAAGGACTTTAAATTTAATTCAATTTCACATTATCGACTTGTGTATT
TTATTGATATATTATAATTTGATATTAGAGATAAATGGAATTTCCAACATGAGAAACAAATATTAGCGGCTCTTAGAACT
GACATAAGTCAATAAAGTATAACAAACAATTACAGGTGAAAATGCTATTTGTATATAAAAAGGCCAAAAGTATACTCACA
AATATGCCTGAGGCACCTAGTGC
>c7216_g1_i1
GTCGTGGTTAATAGTTAATAGTTAATTTATCCTCTAAGTTGGATAAAAAGAAGTAGCGGAGCTGAGCAGAGACATTGGCA
ATGGAGAAGCTGGCTTCTTCAACTGCAACTGTTCCCACGCAACACTTCCTCTTTCAACTTCAACACTCTCTCTTTCCCGT
TTGCGCCTTCGCTACCTTTCACCGGAACTGCACCGAATCCCTCTCCCACCTCTCTTCCAGAACCAGACACCGTCGCTTCC
AACCATTCCACGCCAAACAAGACCAGCTCTGGGTCGGCGAAGAAGAATTGCAACTACAATTGAAGGAAGCAGTAGAAGAA
GAAGAAGAAGAAGATTCGTATTTCGACGATGATGACTCGTCTTTCTTGTCCCTCAGCGACAAGCCCGACCGGAACATGGC
CTTGCTCGACGATTACGAGACCGAGGAGCTCGATTTCGATACCGGTCCCGACCATCGGAGCGGATATGTGGCGTTACTTG
GGAAGCCAAATGTTGGAAAGAGTACACTGGCGAACCAAATGCTTGGCCAAAAGTTGTCAATAGTTACTGATAAACCTCAA
ACAACCCGGCATCGAATTCTGTGTATATGTTCTGGCACGGATTACCAGATGATACTTTATGACACACCCGGTGTTCTACA
GAAGGAAATGCACATGTTAGACTCAATGATGATGAAAAATGTTCGCAGTGCAGCAGTTAATGCTGACTGTGTGTTGGTTC
TTGTGGACGCACGTAAAGCTCCCGAAAAAATTGATGGATTGTTGGAAGAAGGAGTAGGAGACCTCAAAGATAAACCACCC
ACTCTATTGATTATAAACAAGAAGGACCTTGTTAAACCTGGGGAACTTGCAAAGAAACTTGAGTGGTATGAGAAATTTAC
TGATGTTGATGAGGTTATACCTGTTAGTGCCAAATATGGTCAGGGGGTTGAAGATGTAAAGGACTGGATACTGTCAAAGA
TTCCCAATGGACCAGCTTATTATCCAAAGGATATAGTCAGTGAGCATCCAGAAAGATTTTTTGTGGCTGAAATTGTTAGA
GAAAAGATTTTTATACAGTATCGAAATGAAATTCCATATGCATGTCAGGTAAATGTTGTAAACTATAAAGCTCGGCCAAA
TGCAAAAGATTACATACAAGTAGAGATTTTGGTTGAGAAAAACTCACAGAAGATTATCATTATTGGAAAAGAAGGAAAGG
CTTTGAAACTGCTTGCAATGGCTGCTCGCCTTGATGTTGAAGATTTTTTACAGAAGAAAGTTTATCTTGAGATTGAAGTA
AAGGTTAGAGAAAATTGGCGACAAGATGAAGGGCTTCTAAAGCACTATGGTTATGGAGGTCAGATACGTGTTATATAACG
TGAAGATGGCAAACAAAAAAGTTCATCACACATCTAGTATAATATGTAAGTTAAGATACCTCGCCACGGTTTGCATAAAA
ACTTGAGCTGTATATGATTTTGGCTGACACTAACCCTCTTCCGTTCCTTGTAGGCCTGTCAATTAATCGCTATTTGGTAA
AAATGTGAATTAAAAATATTTTGAATGGAAAATTTAAGTCATGGAAGCAATTTTCACATTAGCTTCTCTTTCCTTTCCCC
TATCACATTTACATTTGTCTTTTGTTTTCCGCTGAACTTAGGAAT
>c7216_g1_i2
GTCGTGGTTAATAGTTAATAGTTAATTTATCCTCTAAGTTGGATAAAAAGAAGTAGCGGAGCTGAGCAGAGACATTGGCA
ATGGAGAAGCTGGCTTCTTCAACTGCAACTGTTCCCACGCAACACTTCCTCTTTCAACTTCAACACTCTCTCTTTCCCGT
TTGCGCCTTCGCTACCTTTCACCGGAACTGCACCGAATCCCTCTCCCACCTCTCTTCCAGAACCAGACACCGTCGCTTCC
AACCATTCCACGCCAAACAAGACCAGCTCTGGGTCGGCGAAGAAGAATTGCAACTACAATTGAAGGAAGCAGTAGAAGAA
GAAGAAGAAGAAGATTCGTATTTCGACGATGATGACTCGTCTTTCTTGTCCCTCAGCGACAAGCCCGACCGGAACATGGC
CTTGCTCGACGATTACGAGACCGAGGAGCTCGATTTCGATACCGGTCCCGACCATCGGAGCGGATATGTGGCGTTACTTG
GGAAGCCAAATGTTGGAAAGAGTACACTGGCGAACCAAATGCTTGGCCAAAAGTTGTCAATAGTTACTGATAAACCTCAA
ACAACCCGGCATCGAATTCTGTGTATATGTTCTGGCACGGATTACCAGATGATACTTTATGACACACCCGGTGTTCTACA
GAAGGAAATGCACATGTTAGACTCAATGATGATGAAAAATGTTCGCAGTGCAGCAGTTAATGCTGACTGTGTGTTGGTTC
TTGTGGACGCACGTAAAGCTCCCGAAAAAATTGATGGATTGTTGGAAGAAGGAGTAGGAGACCTCAAAGATAAACCACCC
ACTCTATTGATTATAAACAAGAAGGACCTTGTTAAACCTGGGGAACTTGCAAAGAAACTTGAGTGGTATGAGAAATTTAC
TGATGTTGATGAGGTTATACCTGTTAGTGCCAAATATGGTCAGGGGGTTGAAGATGTAAAGGACTGGATACTGTCAAAGA
TTCCCAATGGACCAGCTTATTATCCAAAGGATATAGTCAGTGAGCATCCAGAAAGATTTTTTGTGGCTGAAATTGTTAGA
GAAAAGATTTTTATACAGTATCGAAATGAAATTCCATATGCATGTCAGGTAAATGTTGTAAACTATAAAGCTCGGCCAAA
TGCAAAAGATTACATACAAGTAGAGATTTTGGTTGAGAAAAACTCACAGAAGATTATCATTATTGGAAAAGAAGGAAAGG
CTTTGAAACTGCTTGCAATGGCTGCTCGCCTTGATGTTGAAGATTTTTTACAGAAGAAAGTTTATCTTGAGATTGAAGTA
AAGGTTAGAGAAAATTGGCGACAAGATGAAGGGCTTCTAAAGCACTATGGTTATGGAGGTCAGATACGTGTTATATAACG
TGAAGATGGCAAACAAAAAAGTTCATCACACATCTAGTATAATATGCCTGTCAATTAATCGCTATTTGGTAAAAATGTGA
ATTAAAAATATTTTGAATGGAAAATTTAAGTCATGGAAGCAATTTTCACATTAGCTTCTCTTTCCTTTCCCCTATCACAT
TTACATTTGTCTTTTGTTTTCCGCTGAACTTAGGAAT
>c6296_g1_i1
TTTAGGCTTTTTTGGCTTCTTCTCCTTCTACGTTTTCCTTTCCCTTTCTCTTCCTTTCCATCACTTTCTCTTATTTCCCC
TTCGCATTTTACCTGCGATAAAGACCACAGAAAATCACGGTTCCATTCACGCTAATGGAGGAAAAGCACGCAGCAGCCTC
GGAATCCGCGCACGCCGAATCTAACGGTATCTCTAATGGCTCCGACCACGGTTGGCAGAAGGTGACCTACGCTAAGAAAC
AGAGGAAGAAAACCAACAACACCGCCAACGGCTCCGATTCTCGAGCTAATTCCAACAAGCTCGTTCCAAACGGGACTTTG
TCCGGCTCCGATGCCGTTTTCCGGTCACTGGAACTGCAATCGGAGGATCGCCGCCGCAAAATTCTGGAGGCGCGGAAAGC
AGCCGATGCCGCATACGACGACGATGTCGCGCCGGGCAGATCAAAGCACCGGTCTCGAAATGACGAAGAAGATGACGAAG
ACGACGAGAATGTGGAGCATTCCACGGAGAACGGGAAGGCGGAGGAGAAAAAGGTGAAGCAGAAGAAGCCAAAAAAGCCT
AAAGTTACGGTGGCCGAGGCGGCGGCGAAGATCGACGCTGCTGATCTGGGCGCTTTCCTCGTTGATATATCGGCATCGTT
CGAGACGCAGCAGGACATATTGATGATGCGGTTCGCTGATTATTTTGGACGTGCTTTTTCTGCCGTGGCCGCATCTCAGT
TTCCCTGGGTGAAGTTGTTCAGGGAGTCAACTGTTGCTAAGATCACTGATATGCCACTTTCTCACATATCTGAAGCTGTA
TATAAAACATCGATTGACTGGATCAACCACCGGTCTCCTGAGGCACTTAGTTCCTTTCTGCTTTGGTCTTTAGATAGCAT
TCTTGCTGACTTGGGTAGCCAGCAAACTGCGACAAAGGGTTCCAAAAAAGCTGTGCAGCAAGTTTCTTCAAAATCTCAGG
TTGCCATGTTTGTTGTTTTAGCAATGGTATTGCGCCGAAAGCCAGATGCTCTAATAACTGTGTTGCCTACATTGAGGGAG
AACACAAAGTATCAAGGCCAAGATAAGCTTCCAGTGATTGTATGGATGATAGCTCAGGCCTCTGTAGGGGATCTCTCAGT
AGGTTTGTATGCTTGGGCACGGAATCTCCTACCCATAGTGATTGGCAAAAGTGGTAACCCCCAATCCAGGGATTTGGTTT
TGCAGCTGGTGGAAAAGTATGAAAACATTGTTACCATTATTTTATTTATATCCCTAACTCATCATTGCTATTGTCATCAC
CACCATTGTGTTTTTTGTGATTTGATGGCAGAATTTTGTCTATCCCGAAAGCCCGGCCTGTTTTAGTAAATAGTGCTGTG
AGAAAAGGGGAACGTTTAATTCCTCCTTCTGCATTTGAAATTTTGCTCCGGGTTAGCTTCCCTCCATCTTCGACTAGAGT
AAAGGCTACTGAAAGATTTGAGGCCGTGTATGCCACTCTGAAAGAGGTGGCTCTTGGAGGTTCTACTGGAAGTAAAGCAA
TGAAACAAGTTTCGCTGCAGATATTCAATTTTGCTATCAAAGCAGCTGGAGAAAACAATCCCGAGTTATCTAAAGAAGCA
GCTGGTATTTTAGTTTGGTGTTTGAGTCAAAACACAGAATGCTACAAGCAATGGGAAAAAGTTTATCAAGACAACATTGA
AGCAAGCGTTTCAGCTCTGAAGAAGCTTTCCGATGATTGGAAGGAGCAATCAGCAAAATTGTCTCCTTATGAGTCACTGA
GGGATACCTTGAAAAATTTTAAGCAAAAGAATGAGAAAGTATTGGCTTCAGAGACTGATGCTGCTCGACACGCATACTTC
AAGGATGCGGATAAATATTGCAAGATAATCTTAGGAAGAGTCTCACGAAGCCATGGATGCACGTCTTGTTTAACCTTAAC
AGTTCTTGCTTTGGCTGTGGGTGCTGCCGTTCTTTTGTCCCCCGGTATGGAATCTTTGGATTTTAAGAAGCTCTCCGAAG
TTTTCAACTCTCAGTACTGAGTACTTGAGAATATTCCGCATTACTAGCAGTTGGTTGCTTCAAACAATTTTTGTTTCAGC
CCCACTCATTCACAATGGGCACAGTAAACCAATAGCCTCATAATAAAGTGCTAAATGCGGAGATTGTACACTTAGTTCAA
ATCAAATCCTGTTCAGGCAACAAAGGATATAGCCGAGGTCAACAATGGTTTGAGGTTTACTTTAGTTAGACTATTTTATA
ATTTATTTGTTCTTGTGTTTGTTGAGTCTTCCTTTTAGTTATTTATGCCTTTATATTAAGTACGCTGGCAAAATGCCAAT
GAGGTAACTACAGCTGTATCCTTAAGTTAATGTAGTTGTATCAGAGGAATTTTCGTGGTGCATTGCGAAATTCTTTTTCT
ACCTTTTTCTGTTATCACGGGTTGATGGTTGTCATTTTCTGTTGCTTCTTCCCTGTTATCGATACTTTTTTTTTTTCCTT
TAATTGAACAAATTGAAGAGCATATCGAATGGTCGATATATAAAGCAGGAAATATTTTCAGTGG
>c6280_g1_i2
GTGGCCATAGAAGAATGCTAGCTTGTTTGAGGGACGGATAGGTCTGCCAAAATCAATGCCAATGAATGTTAAGCAATTTG
CGTCAGAAACTATGTTGTTCTTCCAAAATTCATGTTCTTAATGTGCTTTTGAGGCATTCACTGTGGACTTCATCCTTCGC
ATGGAGCTCTCACTTTCTCCAACTCCACATCGGGTTCCTTCCACAATTCCCTATTTGAATTCAGCTAGACTGTGCACTAA
GGCCACACTTGGATTTTCCAGTCACTTCCACTCAATAGGGTTGCAACATCACCAACACAGATGCTGCTCCATTCCGGTTT
CCAAGAGACCCCAGAGACCCAGTTCCATAAGGGCTTGCACTGGAGTTGGAGCTGCTGGATCTCATCGTCCATTAGTTGAA
AGACTTTTAGATTTGAAAGATGCTTGCTGGAGATTTTTAAGGCCTCATACTATACGCGGTACAGCACTAGGCTCATTTGC
TTTGGTGGCAAGAGCATTGATTGAGCACACAAATTTGATAAAGTGGTCTCTTTTGTTCAAAGCTTTCTCTGGTCTTTTTG
CCCTGATTTGTGGAAATGGTTATATAGTTGGCATCAATCAAATCTATGACATTAGCATTGACAAGGTAAACAAACCTTAT
TTACCTATAGCTGCCGGAGATCTTTCTGTCCAATCTGCATGGTTCTTGGTTATATTTTTTGCAGTAGCTGGGCTGTTGAT
TGTGGGGTTCAACTTTGGGCCCTTCATTTTATCTCTTTACACACTTGGCCTTTTCTTGGGTACCATCTATTCCGTTCCTC
CGTTTAGAATGAAACGCTTTCCTGTTGCTGCATTTCTTATAATTGCTACGGTACGAGGGTTTCTCCTTAACTTCGGTGTC
TACTATGCCACTAGAGCTGCTCTTGGACTTGCATTTGAATGGAGCTCTCCTGTGGTTTTCATCACAACCTTTGTAACATT
TTTCGCATTGGTAATTGCTATAACAAAAGATCTTCCTGATGTTGAAGGAGATCGCAAGTATCAAATATCAACCTTTGCTA
CAAAATTAGGAGTTCGGAACATTGCTTTCCTTGGTTCTGGAATTTTGCTGATGAATTATATTGTTTCAGTATTGGCAGCA
ATTTACATGCCTCAGGATTTCAGGAGTTGGCTGCTCATACCAGCTCATATGACTTTTGCAATAAGCTTGATTTACCAGGC
ACGGGTACTAGAACAAGCAAATTATACCAAGGATGCAATATCAGGATTCTATCGATTCATATGGAATCTGTTCTATGCTG
AGTATGCAATATTTCCTTTCATATAGCAAACATCGCTATGTTTTTCCTTGGAAAAAGGTGCACACCTGCATAGTTGGAGA
AATCTTCTTTGTATCAAGTATCAGTTAATAAACTATCTATTTTGTTTTTTTAGTATGTTTGTATGTAAATGTTTGATAGT
ATTTGCTTTTACTTTGATTTAATGCCATTGACATATTTCATAATATTACACAGAAAATGTTTTGTATTGTTTTTGTACCT
CTGCTATTTTTTGGCGATCAGTTTTAGCTAAAACATGTGTAGTTTATTTTACAAGCATAGAGATGTAAAGTGTCAAAACA
AAATATGTTTATGTGGCATCACTCAACTTTTG
>c7173_g2_i1
GGACAAATTGAGAAATTCAAATGGATCATTGCCAACTTCCAAAATTCGGTTGGATATGCAAAGAGTAATGCAAAACAATG
CTGCTGTGTTCCGTACCCAAGAAACATTAGAAGAAGGTTGTCAATTAATTGATAAAACATGGGAGAGCTTCCATGATGTC
AAGTTGGAGGATCGAGGTTTGATATGGAACTCTGACTTGATTGAGACCATTGAGTTGGAAAATCTTTTGATTAATGCCTG
TATCACCATGCACTCTGCTGAAGCAAGAAAAGAGAGTAGAGGTGCTCATGCCCGTGAGGACTTTACGAAAAGAGACGATG
AAAACTGGATGAAACACACTTTGGGATATTGGGAGAATGAGAAGGTCCGGTTAGATTACAGGCCAGTGCACATGAACACG
TTGGACAATGAGGTGGAATCATTCCCTCCTAAAGCTCGTGTTTATTAATATACTTGTTTTAAATTACTACTATGGATGAT
TTATACGGATTGTTTCATCAATCAAGTATGAAATATGAAATGGCTAGTGTAAGTGAAAAAGGATTCAATAAAAGTGTTGT
AGATGCATGATCTTGATGATAATCGTTTGATTCATCATCACTCGATAATATACGATGTCCTTATCGAAAGCTGAGAGTAA
TACCCTTAAATCTTAATA
>c6564_g1_i1
CTTCAACTACTATAAAATCCAGTAAGATTTCAAAGCTGTGACTGAAACATTAAGGACACGTTTATGCACTAGAGTTAGAG
AGATAACATGCAATGATTCTATTTCTATTTTCCTATTTTCTTTATAAAATGTTGCTGTCATTGAGTTCCAAGCGAAAGAG
ATATCTTATTCCTTCAAATCTGTACATGTTTAATGCAGAAGAGGATTTGTTTTTTCTTTGGTTAGCAAAATCTGAGTTTT
ATGAGCCTGAATTCTTTTCTTAAAGCACTCGATGTTACATGTATTTTTAATATACAATAATGTTTGTCTTGCACTATTTT
ATGGGTGTTGTGAGATGGGCTGAAGGAAGAGAGAGAAAGAATGGAAAGGAAAAAAAAAGGAAGAAAAGCAAATGTGATAC
ATTATGTGATGGAAACGGAAATTATAGGTAGAAATAATATAAGAGAAAGGGGTGTGAGAAAATAATATCCTTTAGCATGA
GCATGATAATGATGGCAATCCTCTTTCAAAAGTCACGCTGAGGTAGACAGAAACTCTGGATTTGTTATTATTGAATATTA
CTTTTCCTTCGTGATGAAAGG
>c2703_g1_i1
TGCCTCCAGATCTTTTCACACACATTACAAATACCTTTCACTCTCTCTTTCTCTCTCTTCCTCACATTCTCTGGACATAC
AAACTCTCTCTCTCTCTCTCTCTTCAAATCAAAACCTATCACAACATACAAATCTCAAATCCTCTGTCTATATAGCTCCT
TTTCTCATATAAAAGAACCCTTCTTTCGAATCCTTCCCGCTCCCTCTACACCTTTTCACTCTTTTCCCTCTCGATTCGCT
CCACGCGCGCATCCCAACCCTAATTTCTTTCTTATAGCTCTGCGTTTGGGTTATTAAATTAGGGTTTGATGGCTGACCAA
GGATTGGAAGGGAGCCAGCCGGTGGATCTACAGAAGCATCCTTCTGGGATCGTGCCTACCCTTCAAAATATTGTGTCCAC
TGTCAATTTGGACTGTAAGTTGGACCTCAAAACAATTGCACTACAAGCTCGTAACGCTGAGTACAATCCCAAGCGTTTTG
CTGCTGTTATTATGAGGATAAGAGAGCCCAAAACAACTGCACTTATTTTTGCTTCTGGCAAGATGGTTTGTACTGGAGCT
AAGAGTGAACAACAGTCTAAATTGGCAGCCAGGAAGTATGCTCGAATTATCCAAAAGCTTGGTTTCCCAGCCAAATTTAA
GGATTTCAAAATTCAGAACATTGTTGGCTCTTGTGATGTCAAGTTCCCCATTCGGCTGGAGGGTCTTGCGTATTCTCATG
GTGCTTTCTCAAGTTATGAACCGGAGCTGTTTCCAGGTCTAATCTACCGTATGAAGCAACCTAAAATAGTGTTGCTTATA
TTTGTCTCTGGAAAAATTGTTCTAACAGGAGCTAAGGTGAGAGATGAGACGTACCTTGCCTTTGAAAACATATATCCTGT
ACTTACCGAATTCAGGAAAAACCAACAATGATTTGTCAAGAAAGAGCAGGAGCAGCGGGACTTGCCGAGAAGTTCGTGGA
ACTGTAAATACTAAGACAAAGGAGATGATATCTAGATTGATATAAATTAAAGACAGCCGTTTGTGTTGCCTTGTATCTGT
TTTTTGATTGATCTTCTTGATGTAGTAAAGTGCCAGACATTGTTCTATTGATTTAAAATTTTAAAAAAAGATGATTTTGA
GTCAGAAATTAGAAAAAAAAAAGATGGAGAGCAAAATGCAGTAGTAGCAGATTCAGTCCTGACTTTTCAATCTGTTTTGA
TAACTGTTTCTACTAATTATCCTTAGTGTGTACTGGACATTTTGATCAACAAATCTAATATTTTGATGATGGTACTACTT
GAATTCAGTATTTTGGACATGGATTTGGTTCCAAAATCTGCAGTTCTCAGGAGAATAAAGTTAAACTTGTTCATTAGAAG
ACCAATGGCTAAAAACTATAATACAAAG
>c6032_g1_i1
GGGAAGACGTCTTTGATGAACCAGTATCCTTCGGTTTCTGTCTAGATACTCCTTGTTTCTGTTTATTATTGTTTTAATCT
TCGATGCTATATATTTTCTAGTGCTCAGTTCAGTATGGAAACTATGTATTTCCCCTGACCTATGTAATTTAGATATGTGA
ATAAGAAGTTTAGTAATCAGTACAAGGCAACCATTGGAGCGGATTTTTTGACAAAGGAAGTGCAATTCGAAGATAGGCTC
TTCACCTTACAGATTTGGGATACAGCTGGTCAAGAAAGATTCCAAAGCCTTGGAGTTGCTTTCTATCGAGGTGCTGATTG
TTGTGTTCTTGTATATGATGTTAATTCAATGAAATCATTTGACAACCTTAACAACTGGAGGGAGGAATTTCTGATTCAAG
CAAGTCCTTCCGATCCCGAGAATTTTCCTTTTGTTGTCATAGGAAACAAAATAGATATTGATGGTGGGAACAGCAGAGTG
GTGTCAGAAAAGAAGGCTCGGGCTTGGTGTGCATCAAAAGGAAATATTCCATATTTTGAGACATCTGCCAAAGAAGGCAT
TAATGTTGAAGAAGCATTCCAATGCATAGCAAAGAATGCCCTGAAAAGTGGAGAAGAAGAAGAACTATACCTGCCAGACA
CAATTGATGTTGGAAACAGCAGTCAGCCACGGGCAACAGGGTGCGAGTGCTGAATATATAGGTTTTCTTTTCAAAACAAA
TAAAGTACATTACTTCAAAATGATTTCACTGTGTTTAGCCATTGCTGTCTATGAAGAGGCGTCATTGTACATTAGTGTTT
GCTCAAGAAACAAATTTATCCAATGCTATATTTGGTGCTTGTTTGGTATCTTATAATTGATCATATTAGTTGTTCTACAT
GTATGCTATTCCGATATTGTAAAAGAAAACTGCGTAAGATCTTTTTGAAGTTATGTATTGCATTGCTCATTGTTCGTACT
CAACATAGGCAGTATTTTGTACGACTGTTTACGTTATTCCACAAATTTGTGAACCATGATTAATTGTTGTGGTCATGATT
CGAGCTTTTGTTAATTGACCCTCACAACGGAATGGTTTGCTGGGATTCAGA
>c10034_g1_i4
ATTCTCTGGTACTTCAGAAAGAGGAAAGGTGTATTATGACAAGTTTGATACTAAAAAGACAGAAATACATAACTACGCAA
AGTTTAATATCCCAAACCACATAGGTTAACGAACAACACAACCATCGAATGATCGTCATTAGAAAATACAAGACACACCA
TTCATGCACGCAGCGGTAGCAATACAATTGTACCGACCATAAATAAGAACATAAGAAAATTTTGGAGGCTAAAGATAGAA
AAACAGACAAGGAAGAGGAAGACATAAATAAACGGGTATTGTAGAAATGTCCTCCCTTTTTAATGGCAGGAAGTTACACA
ACATATTTTACTGATAGTACATTAGGTGCTGGGTGGTAGCAACATTCTGAAACCTTGCATCATAACCAGCCCCTGGAGCA
CCCATTCCCATGGCTACCTGTTTTAGGGCATGCTGTCCTTGCTGATGCAGAAGGGCGTGTGCACCACCCATTTTACTCAA
AGCCATTTGGCGTTCATATGCTGCAAGACTAGCAAGAGAAAAACCAGGCACATTTGCAGAAGTAGGAGGCGGAAGAGGAG
TAGAGGCAGTTCCTGGAGGAGTAGGTTTGCTACCCCATGAACACTTTACAGGTTTGCCAAAGAGAATTCGAGCATTACCC
ATCTGTATAGCAAGAGCTGCTTCAGCATGGGTACTGTATCTCACAAACCCAAAACCTTTGTCTCGTTGCACCCTAACATC
TTCGATAGTTCCGGCACCAAGAGAATGAAAATGGTGATGGAGATCAACAGAAGTGACCTCCGGAGCAAGATTGCCAACAT
AAACCGTGGTATATTGAGGATTCTTCTCGGGGGCGTCATCATTGGTTATTTCCTGGCCTTCTTCTGATGTTCCATTAGTC
AACTCCACAACACTTTTAGAATCCGAACTCTGCTTTTCATCACTTGCACTAGCCCCTTTTGTTGCCCAATTACAACGTAT
CTGTCTGCTTCCAAGCCATTTTCCAGTCAAATCATTTATAGCACTTTGAGCATCCTGCTGATTCCTAAAAGAAACAAATC
CAAATCCCCTGGAACGGCCTGTCTTTTGATCCCACATTACCCTTGCATCAGAACAACTAGGATATACAGAGAAGCAAGCA
TACAACGTCGCATCTGTGACCTCAGGACTAAGATCACCAACAAAAATATTGAAGTGACCTGAGGTATCCTCTCTCTGGCT
GCTAGCATAAGCCCAGTTAACCTTAATAGGCTGCCCAAAAATATTCCTCCCATTGAGAGTTACAATAGCAAATGCAGCAG
AACTGCGATCGAAGTAGTCCACAAAACCATAGGATGACTTCTCTTTCCTGATAAGCTTGCATCCTTCAAGGGCACCTGCA
GCCGAAAAAAGCTCTTGAAGAAGTGGTTCTGTAACCTGGGGATGAATGTTGCCGACATAACTGAGGAGGAGTAAGGAGAG
CGGGGTGGTGGTAGAGAGAGGGTTGCATCATGGCATGCTGTCTTAACCTCTGTTGCAGCGAAGAACGAAGAAGGATCGAA
TACTGGATTTGGAGGGACCTAGTCTCACACACACTTCCCCTTTAAAACTTAAGTTTAAA
>c4937_g1_i1
CTGGTGGTTCAGCTTTCCATAACCTCTTTTGTAGATCAGTTCCTTAACGCTCTTCAAGTTTGGGTATCCGTAAGTCACGT
ATGGTTCAACTCGGCGCAGCATGTTTACTGTTGCCTTGTTCACCTTAAGAAACACACCATTGAAGATCTGTCTCAAACGC
AGGAGCTGCAGAATCTTCTTGGTTTTTGGGTCAATGGCATTGATACCACGGATACGAATGATAAAGAGCAACTTAGCCTC
AGGGTCAACGTAGAAACCTCCTTTCAACTTAGCCTCCCGCTTCAATCGGATCAACTCGTTATCCTTCTCAGCGTATTCTT
TGGCATACTGCTCAGCTCTCTTGAAGATAAG
>c4318_g1_i2
GGATACACTAAATGTATATATGTTTGGTAAATACATATAATAAGGACATCAGATGCAATACTTCTCATACTCTTTCCTGA
ATGTTTGCAACATCTTTTTTAATATTCTTTTTATGACTCTGATATTAACTGAAATTTGTTAGGACTCAAAACAAGACGGG
GTCTCCATGTTTTTTTTAATTCACAAATATCACTCCTAAGTCCTGAGTCTCAACAAATTCTAGCCAAGAGTGAAGAGCGT
GCTAAAACAAGTGTATTGAAGAATATGTTCCTGTTATTTCTCATATGCTACAATTTACAATTACTATTGTGAAAGCCAAA
TTACTAGTGGCATCTGAGTGGCTCCAGTAAACTGATGAGGCAGAGGCAGAGACAGAGACATCAATAGTGTGCAGCCTAAG
GGAAATCTGGCTCATCAAACTCGGATCCGTTTGACATCACTTTCAGGGACACTGATATCAAGCCTATCTCCACTGCTCGA
ACTAGCAGTTTGTCCTGAGACAGTTTCATCCGGAACAACTGCATATCTCACAGATAAGGAGGCACCGCTTTTCCCTGACA
AAAGATCTGTGTTAGAGGATTCTATATGCTGCCCAGAAGATCCATCCACACTCAAAGCTTCAATTATCTTTGGAGAATTC
CGGTCAATGGTATCCCCATGCCCAAGTTGGCCATTTGTTCCTCTTCCCCAAGAATATACGTTGTTCTTGTCAGTTACAGC
AATTGTGTGCCTCCACCCACATGAGATCTGGACTATTTTCTGATCATGGGGAAACTTTACTTGTACAGGAGAGCAGCGAT
CAACATTGTCATCGACTCCAACCTGTCCAAACTTATTCCAACCCCATCCATAGAGTAGTCCAGTAGATGTAAGTGCCATA
CTATGCCTCCAACCACCTGATACCTGACAGATTAACTCGTCACTCAGGGCTTGAAGCTTGTGAGGCACTAGAGAATCCTC
AAAATTTCCATGACCTAGCTGGCCATATTTGCTCCACCCATATGTGTATAAGCCACCAGAAGATGAAACAGATATTGTAT
GCCGCCAACCACAAGCAACCATGACCATCTTGTCACAATCAATAGAAGAAACTTTCTCAGGAATCCAGCGATCATTTCTA
TCTCCCAACCCCAAATTTCCATATCGGCCCCAACCCCATCCATACAGTTCTCCGTTTTCAGTAATAGCTACACTGTGTTC
TGCGCCTGCAGCAACCATTTTGATAGGTATTTCCTGAAATGTCTGAATCTTTTGTGGTACAAGAGAATCTTCTGTGGTAC
CAAGTCCAAGTTGACCATTTTGATTCCTCCCCCAACTCTGAACCTCGCCTTCCATGGTAACTGCCAGACAATGACTATCC
CCACATGCAATTTGCTTTATCCTTAGACCTTGTAATGCTACAATAGGCTGAGGAATGAACAAATCACTAGAATTACCATG
ACCCAACCTTCCAAAATCACCCCATCCCCAGCTATAGAGTTCATTCCGTGACTCAGAGTAGGCAAGAGTGTGATCAGCTC
CACAGGCAATGGAATCTATTTCTCGAGCATCCAATGCACTGAGCTGCGTAGGCAAAGGCCTATCGTCGGTGTCACCATGG
CCTAACTGTCCATCCTCTCCGCGACCCCACGAGCACACAACACTCCCAGAGAGAAGAGCGACGGAGTGGCTGGCGCCGGC
GGAGATGAGGAGGACGCGAGAGGGAGGAGAAGTAGCGGCGGTGGATTGGGATTGCGTCATGAGAGTGGTGAATGAGTGAC
AGGTGTTGGTGTGTGGTTGAATGAGGGGAAATGAGTGAGAAGAAAAAGCAAGGAAAGGAGTTTACAACATTGATGGGACC
AGTGGAAGAGAGAGGGTGAAGAAGAGGAAAAGAAATAAAACAAGGTACAATCAGGTGAGAGAATGGAGAAACCAAAGCAG
AAAGCAGAGAATTGAATGTGTTGTGG
>c9079_g1_i2
AAGAAACTTTTGCCCCAAATTAAGTATCCAATCCGACTCAGGTTGAACCAAAAGTTACTTTTAGATAACAGGAATTTTAA
ATCCGAAATCCAAAGTGAATTGTCATATAAACCTAAAACATTTTACACTAAGTAAAAATTTGCTACCATGATTCGCCTTG
TCAACAATAGCTTTAATAGCTTTTCGGTCCTCATCGCCACCAGAGAGCTTTGAAGGTTTGTCATCATCAGTCGGTATCAT
TGACAAAACTACCTCATGGAATCATCTTTACGTCAAGCACATTAAGTGTAAACCCATGTAGCTCGATTACACAAGATTAG
ACGAGAAAATTTTCCTTAGAAACCATTCAGCTACTGCTATTACGGGAACCAAGAGACTGGCTTAAAAATAAAAAATAAAA
AAACAACGAAAAGACAACCGATGACCATCATTCACACCTTTAACTGTAAATACAAAGCGGAATCAAACGCATGTGCGAAC
TTTAATCTATTATTGTAACATAATTCACAGTGAAAGAGATACCAAAAATACGCATGTCAACCTTCCTTCTGAATTCAATC
ATTTCACTGAAGCTGGACAACTTTAGCCACCCCCAGATTTGAGTGTGTTGCTCAACCAGTCCAGGCCCTCAAAAAGTCCT
TCTCCTTTTATTGCAGAAGTTTTGAAAATAGCCCATTGACGATTTTTTATCTTGTGTAACTCTAGAGCCTCCGTCACTGC
AGCATCATCAAGTGCACCAGGAAGGTCCTGTTTGTTTGCAAAAAGCAGAACAACAGCACCTTTTAGTTCTTCCTCCTCCA
GAATTGCATGGAACTCCTCCTTGGCAATCACAAGCCTATCAACGTCACTTGAATCAACAACATATATTATTGCCTGAGTA
TTTGGAAAGTAACACCTCCAATATGGCCTGATACTTGTTTGCCCACCTAAATCCCAAACTTGAAATTTGATGTTGTTATA
CTGCACAGTTTCGACATTAAACCCAATAGTCGGAATGGTGGAGACAACTTCGCCCATCTGAAGCCGATAAAGGATAGTGG
TTTTCCCGGCATTGTCGAGGCCGAGAACGAGGATTCGAGCTTCCTTGTTACCGAAGAGAGAGGAAAACAATTTTGTAAAC
ACTAATCCCATCTTCCGATTCGGCAGAGGGACGCTCACACAGTGCAATTGCAACTAGCACATCAATCAGTAACGGAATGA
ATTTTTCTTTATTAGAAACGCGAAGAAAGTAGAAGGATCGATTAGGTTTGGCAAGATTCCTGTGAGGGATGAAATGAAGA
AGAATGAAAAAAGAAAGAAGGGAGACGAAGAAAACGAAGATAAATAGTAGATGGTTTCGATTCCCTCGCCCTCCACCTTT
CGGTTTTGGGATCTCGCACCTATAGCAACCCCGTTTTCAACTCAACTGTCATTTCCTGCCTTTAGAATTAGAATTAGCCT
GCCACCATCAAAGTTGGGCCTTGGTCTTTCTGTTCCATTTCCAGAATTTATATTGGGACAATTTCTTTGACAACCCTCTT
TT
>c9079_g1_i1
AAGAAACTTTTGCCCCAAATTAAGTATCCAATCCGACTCAGGTTGAACCAAAAGTTACTTTTAGATAACAGGAATTTTAA
ATCCGAAATCCAAAGTGAATTGTCATATAAACCTAAAACATTTTACACTAAGTAAAAATTTGCTACCATGATTCGCCTTG
TCAACAATAGCTTTAATAGCTTTTCGGTCCTCATCGCCACCAGAGAGCTTTGAAGGTTTGTCATCATCAGTCGGTATCAT
TGACAAAACTACCTCATGGAATCATCTTTACGTCAAGCACATTAAGTGTAAACCCATGTAGCTCGATTACACAAGATTAG
ACGAGAAAATTTTCCTTAGAAACCATTCAGCTACTGCTATTACGGGAACCAAGAGACTGGCTTAAAAATAAAAAATAAAA
AAACAACGAAAAGACAACCGATGACCATCATTCACACCTTTAACTGTAAATACAAAGCGGAATCAAACGCATGTGCGAAC
TTTAATCTATTATTGTAACATAATTCACAGTGAAAGAGATACCAAAAATACGCATGTCAACCTTCCTTCTGAATTCAATC
ATTTCACTGAAGCTGGACAACTTTAGCCACCCCCAGATTTGAGTGTGTTGCTCAACCAGTCCAGGCCCTCAAAAAGTCCT
TCTCCTTTTATTGCAGAAGTTTTGAAAATAGCCCATTGACGATTTTTTATCTTGTGTAACTCTAGAGCCTCCGTCACTGC
AGCATCATCAAGTGCACCAGGAAGGTCCTGTTTGTTTGCAAAAAGCAGAACAACAGCACCTTTTAGTTCTTCCTCCTCCA
GAATTGCATGGAACTCCTCCTTGGCAATCACAAGCCTATCAACGTCACTTGAATCAACAACATATATTATTGCCTGAGTA
TTTGGAAAGTAACACCTCCAATATGGCCTGATACTTGTTTGCCCACCTAAATCCCAAACTTGAAATTTGATGTTGTTATA
CTGCACAGTTTCGACATTAAACCCAATAGTCGGAATGGTGGAGACAACTTCGCCCATCTGAAGCCGATAAAGGATAGTGG
TTTTCCCGGCATTGTCGAGGCCGAGAACGAGGATTCGAGCTTCCTTGTTACCGAAGAGAGAGGAAAACAATTTTGTAAAC
ACTAATCCCATCTTCCGATTCGGCAGAGGGACGCTCACACAGTGCAATTGCAACTAGCACATCAATCAGTAACGGAATGA
ATTTTTCTTTCTGGAAACAAAAGGAATGAGAATGAGATCAGATCTCGAAGCAGAAAGGGTGAAGCTGAAGAGAAGTGCAT
GTGAGTGTGAATCTAAATGGCGTCCATGGTGGAAACAAGGGAACAAGGACGATACATTAGAAACGCGAAGAAAGTAGAAG
GATCGATTAGGTTTGGCAAGATTCCTGTGAGGGATGAAATGAAGAAGAATGAAAAAAGAAAGAAGGGAGACGAAGAAAAC
GAAGATAAATAGTAGATGGTTTCGATTCCCTCGCCCTCCACCTTTCGGTTTTGGGATCTCGCACCTATAGCAACCCCGTT
TTCAACTCAACTGTCATTTCCTGCCTTTAGAATTAGAATTAGCCTGCCACCATCAAAGTTGGGCCTTGGTCTTTCTGTTC
CATTTCCAGAATTTATATTGGGACAATTTCTTTGACAACCCTCTTTT
>c9222_g1_i2
AAAAATTTCAATTTATTCATTTGAAAGTCAAGAATAGCACAATTTACATTACATACTTGAACAAGACCATTGATACAAAT
CAAATTGTGTATTTCAAATCGATTAACACTAGAGACTACATACAAGCTACACACTCCACTCTCGCTTAAGCTAAAAACAA
AGGAAACTTACAAACAGAGCATAAAAAAAATGATGACATTGACAATGATATAGTAAAGAAACACTAATATCTGAGTTGAA
TGACAGAAACGCTCATCATAACATTTGTTTATTGTCTTCAAAAGTTAAAGTATGATCACTTGGTGATGGCATAGACAGCA
TAGATAATTCCAGGTATATAACCAAAAAGGGTTAGCACCAAACAAATCCAGAACTCCACCTTGCAGCCATATTTGAGAAA
GACTCCAAGAGGAGGCAAGATGATAGCAAGAAGGATGTCTATGCATGTAGCGGTACCGTCACCTGCCATTTTTGCTCTCT
GGATTTCCTTAACTTAGGAAGCTTTTCTTGGTGAAGCTTTTCTCTGAATAGAACGAAACACTGAAAACCTTTAACCGCCT
AATAGATCG
>c11031_g2_i1
CTTAATTTGGATTCTACATCCTAGATAGATAATTAGACGAACAAAGAACTAAGTGAAAAATATCAGAATTGAATGCTCAG
CATGTTTTTCGGATAAAGGCTGCTGAGTATTTCAGAATTGCTTAGTATGGATTCCTCAATCACATTAAGTAAATAACTGA
AATGGAAATGGGAAAATGGAGTGTATACAACGTCTTCATTTATTACAATTTCTAAAACTTAAACAAGAAAAACTCTCTTC
AGACATCTAATACGATGTGCAAAGAAGGTGCAAATCTTCCATTCCGAAATTACCTCTTGTGTGCCTGGACGAATTTTGAC
TTTTTGGCGTCCTCCTCAGTTAGGCCAAGAGAAAATTTGGTGATCACAGCTCCGGTGACGGCGAATCCGACCAGGAAGGG
CCAATTTCGCTTCCATTCCCGCTTGAAGAAAACAGGCCAAGGATCGAACAGACGCATTTTTTCTTCACTTCTCTTTCTCT
TCCTTTCGCTCTCTGCTCTTCCACTCCAACATCTAATACCTGCAGATCGG
>c11243_g1_i3
GGATAATATAAAGGATAGAACCAATATGAAATATCTACCTCGGAAACCAAGCATTTATGTACATTCCTCTTGGAGGTTTG
AGGTAATTGGTGGAAGGATGTCAACAGTTGTAAGAACAAGCATAGGATCAGTTTGTGTTTGTGGTGGAATAAACATAAAC
ATAGCAAAGCCTCTCAGCCGTCAGTGCCGTTTCTTCCCAACTTCCGTTTCTCCTCTCCTCTGTACGTTATTCGCTCCCTC
ACACCTTTGTTCTTCTCCCATTTTTCACATCATTTCTGTTCAAAATACTCAAATTGGTAGAGTTGTATGTGCTGTTGTTG
GTTAGGTAAGAAAACCATGGGTGTGTCATTTTCATCATTTTAAGGGTGATATGCTGATTGATTAGTACTTAGATGTCGTA
AGGAGTTGTTTACTGACGAAGACAGAACACTGCCCAATCCACCAATTGTTCTAGCCAAAAGTAACTAGAAACTTTAAACT
CAAGTTTGACGACTGATGTCAGAAACAGCGGCCAAGAGTTTTTCTTAGAAGCCATAGAAATGGTCTACCTTCACAGATGT
GACCTTTTGGTTTTAGATGCCTTACTAACCTTTTCTCCTTCATCAACCGGTGTGTATTTCACCAGTTTACAAATATAACA
GTGAGACACAAACTGATGGACAGTCTGGAGTGAACCACGTAACTATTTCATATTTTGTTCTTTTAGAATGTCTTGCAATT
GGTACCAAAATTCTGTGTTTTAAAAATCGTGTCGTGCCTATAACTTATAAATTTCTTGGGTGGTTCTCTCACTCTAGCCA
ACTCCGAAAATTCTCTTAATCTCTTATTCCTCTCATTTTCTTGACATTGTTTTTCGTTGTTAAATGACATTGAATATTAT
AAAGTTACTTGGATGCATATTGAGCATGGCACTGCTTTTATTTCCTCTTTCCTCTTCAAACCACGATGGCTTAATTGATC
TTTACACCTGAGAAGGCATGTATACATGGAATGGGTTGGGTCTTACTTTGGACTCCAAATCCCTGACATAAAGTCCTGAA
TTTCTGCGCACAATAATCTCTTCTCTGGACCATGGAGTATATTTACATTTTTGAGTGCGATTCTTCAGCATGTTTTCAGA
AAAAGTGCGATTTGAATCTTCCAAGACCAGTTCAAGATGCTGCAGACTCAAAAATACCTTGTAGCTTACTGAATGTGCAA
GATGGGATAGATGATGAAGAAGCATGTGAACTAGTGAGTGGAGTGGAGCTTTCAATTGGGGAGGGTGATGATACTATCCG
TGCTTATCTGTTCAAGGCAGTGAAAAATAACAATGGAACGGGCCTATTGCTTCTTTCTGATGTTTTCGGTTTGGAGGATT
CTTTCACTAGAGATTTTGCATATCGAGTAGCTTGCAATGGTTACAACATTCTAGTTCCAGACTTATTTCGTGGAAATCCT
TGCACAAAGGAGCAGGCAGATGTGTTTGAAGAGTGGATTGGTAGACAAAACCCGGAGAGGATAGCAGAAGATATTAGCAG
ATGGACAAAATGGCTGTTTGATGAATTTATGGCTGCTGGGATTTCCAAGAAACTTGGCGTTGTTGGGTTCTGCTTTGGAG
GTGGCCAAGTGTTGAAGGTGCTGGCCCAAGACCATGGTTCTTGTTTTGGTGCTGGAATCTCCTTTTATGGAACAAGGATG
GATCCCATTGCTGCTTCTGATATAAAAGCTCCTGTGTTATTTATTTTAGGAGATAATGACCCACTTTGCGTGGTAAGTGA
AATCCAGAGTATTCAGAAGAAAATTGGAGAGGGCTCCAAAGTAGTGGTGTTCCCAGGTAGAGGTCACGGATTTGCTCACC
GGCCTGGATCTCCTGAAGAGGATGTGGATGCTGAGCATGCTTATGTGATTATGAGAGACTGGCTATATGATCATTTGGTT
GTATAAAACTATATATTCAATCAACACTTGCGTCTTAACATGTTATAGTGACTATCCCTCAACTTTTCTGCCATTAACAT
TTTGAATACATTCTCTTCACTCGAGGAAATTCCCATGGACTATCATAAATCAAAA
>c11243_g1_i2
GGATAATATAAAGGATAGAACCAATATGAAATATCTACCTCGGAAACCAAGCATTTATGTACATTCCTCTTGGAGGTTTG
AGGTAATTGGTGGAAGGATGTCAACAGTTGTAAGAACAAGCATAGGATCAGTTTGTGTTTGTGGTGGAATAAACATAAAC
ATAGCAAAGCCTCTCAGCCGTCAGTGCCGTTTCTTCCCAACTTCCGTTTCTCCTCTCCTCTGTACGTTATTCGCTCCCTC
ACACCTTTGTTCTTCTCCCATTTTTCACATCATTTCTGTTCAAAATACTCAAATTGGTAGAGTTGTATGTGCTGTTGTTG
GTTAGGTAAGAAAACCATGGGTGTGTCATTTTCATCATTTTAAGGGTGATATGCTGATTGATTAGTACTTAGATGTCGTA
AGGAGTTGTTTACTGACGAAGACAGAACACTGCCCAATCCACCAATTGTTCTAGCCAAAAGTAACTAGAAACTTTAAACT
CAAGTTTGACGACTGATGTCAGAAACAGCGGCCAAGAGTTTTTCTTAGAAGCCATAGAAATGGTCTACCTTCACAGATGT
GACCTTTTGGTTTTAGATGCCTTACTAACCTTTTCTCCTTCATCAACCGGTGTGTATTTCACCAGTTTACAAATATAACA
GTGAGACACAAACTGATGGACAGTCTGGAGTGAACCACGTAACTATTTCATATTTTGTTCTTTTAGAATGTCTTGCAATT
GGTACCAAAATTCTGTGTTTTAAAAATCGTGTCGTGCCTATAACTTATAAATTTCTTGGGTGGTTCTCTCACTCTAGCCA
ACTCCGAAAATTCTCTTAATCTCTTATTCCTCTCATTTTCTTGACATTGTTTTTCGTTGTTAAATGACATTGAATATTAT
AAAGTTACTTGGATGCATATTGAGCATGGCACTGCTTTTATTTCCTCTTTCCTCTTCAAACCACGATGGCTTAATTGATC
TTTACACCTGAGAAGGCATGTATACATGGAATGGGTTGGGTCTTACTTTGGACTCCAAATCCCTGACATAAAGTCCTGAA
TTTCTGCGCACAATAATCTCTTCTCTGGACCATGGAGTATATTTACATTTTTGAGTGCGATTCTTCAGCATGTTTTCAGA
AAAAGTGCGATTTGAATCTTCCAAGACCAGTTCAAGATGCTGCAGACTCAAAAATACCTTGTAGCTTACTGAATGTGCAA
GATGGGATAGATGATGAAGAAGCATGTGAACTAGTGAGTGGAGTGGAGCTTTCAATTGGGGAGGGTGATGATACTATCCG
TGCTTATCTGTTCAAGGCAGTGAAAAATAACAATGGAACGGGCCTATTGCTTCTTTCTGATGTTTTCGGTTTGGAGGATT
CTTTCACTAGAGATTTTGCATATCGAGTAGCTTGCAATGGTTACAAGTATGTTCCGCAACTCCTACTTATCAACAACGTA
ATAAGATTCACTACGCACATTGTATAGTGGTTGTTTTCACTTTATGATTGTAAACAAATTTGCAGCATTCTAGTTCCAGA
CTTATTTCGTGGAAATCCTTGCACAAAGGAGCAGGCAGATGTGTTTGAAGAGTGGATTGGTAGACAAAACCCGGAGAGGA
TAGCAGAAGATATTAGCAGATGGACAAAATGGCTGTTTGATGAATTTATGGCTGCTGGGATTTCCAAGAAACTTGGCGTT
GTTGGGTTCTGCTTTGGAGGTGGCCAAGTGTTGAAGGTGCTGGCCCAAGACCATGGTTCTTGTTTTGGTGCTGGAATCTC
CTTTTATGGAACAAGGATGGATCCCATTGCTGCTTCTGATATAAAAGCTCCTGTGTTATTTATTTTAGGAGATAATGACC
CACTTTGCGTGGTAAGTGAAATCCAGAGTATTCAGAAGAAAATTGGAGAGGGCTCCAAAGTAGTGGTGTTCCCAGGTAGA
GGTCACGGATTTGCTCACCGGCCTGGATCTCCTGAAGAGGATGTGGATGCTGAGCATGCTTATGTGATTATGAGAGACTG
GCTATATGATCATTTGGTTGTATAAAACTATATATTCAATCAACACTTGCGTCTTAACATGTTATAGTGACTATCCCTCA
ACTTTTCTGCCATTAACATTTTGAATACATTCTCTTCACTCGAGGAAATTCCCATGGACTATCATAAATCAAAA
>c6156_g2_i1
TGATCCATATCCCTTGCCCACCTCTCATCAACATGATCCAAATACAACTTATTATGATCTGGCCCTGAGTTTGACTTTTC
AACACCTTGCACAAGAAATGGGGACCAGTACAATGAGACAGTCACATTGTGAGAAGGAAAATGCCACTTCCGAAATTTGT
TGTCCTCACCATTCCGGTATACAAGGTTAGGGGTTGAAGCAGTGCTCAACATGCAAAGAAGGGACTCTAATTGGTTCCTG
GCCATAGAATCCCCGACAAAAGCTACATGCTTGTTGCTAATGAGTTGGAGAAAAGTTTGAGGCTCAAACCTTGGAAGTTT
GCATTGACTTGGTTTCCATCTCCAGTAAAGATAGCCAGAGTCAGGTCTTCCATGTGCTATGCAATTCTGCCCTTCTTTGA
TTGTACCACAAGTTGTACCGTTGTACAAAGGACCTCTCTTGTCACGGATCCATTTGCCATCAAAGTAATCACATGGGGTC
TCATAAGCTTTCTCCTTTTCTGGAGAAGAAGGTGGAGAAGCAGAAAGAGAAGAGTGGGAAATGATGGTGACTGGGGTGGA
GTTGGGAAGCTCTGTTTCTGGAGATGTAGGGAAGGGTAGAGGGTAGAAGTATAAGCGAAGCAGAGCTATGGGAAGAAGAG
CATAAAGGGTCCAAGGAAGAAATCTCTTGGTTATGGACAGGGATTGGTCTTTGAATGGGCTTGTGATTCCCATCTTCAAA
GCCTATCCCTTGTTTCTTCTTCTCTTTCTAATGTTCTTAGCTGAGATGAATCAAGTCTCAAGAAGAAAAAAAAAACAGAC
TTTTATGATTTTTGTATTGAGAGTTGAAGACAGAGAAGCAGGTTCTCTGCTTCTTACAATAGATTACAGAAAATAATAAT
AAAAAACATAGTTG
>c4851_g1_i2
GATTAGTACTATTTTAGTTAATATGATAAAATGAGACTAATTTAAGTGAAGAGAAACCTTAACTTTCTAAGCAAGTGTTT
TGAGATTGAGTTAACATTAAGTAGATGATCCTATATATTTAACCTACAGTGGACGGGAAAGGAAGAAATGAACCTAAGAT
TTATAGAAGACTAAAATAAATTAGGCAGTGGCAAGATCATGATGAAAATAATTAATAAAGCAATTCGTTAGAAAACAAAA
TAGTACACTTTCACACCCATTTGCGATTTCTACGGTCAGAATTTCAGTTGTTAGAAATGAGAGATACCTAAAGTACAAGA
GTACAAGCATATCAGGATATATCAAATCGAACAACAACACTAGTGATGTTATCAGAGCTTCCCCGTGCATAAGCTTCTTT
TATCAGTTCTCTGGATGCCACTTCTGCATCTGTGATATTTTGTACTAACGACACGGCCTCATTGTTTGATATGACATTCC
AAAGGCCATCACTAGCAATTATAATAAAATCTACACCGTCAATTTCTTCCTCCTGAATTTCAGGGTCAGCAACCACATAA
GGCTTAAGAAGTTTGTCGCCAAATGCACGGGACACAGCAAGAACACCACCAACCCTCCATGTTCCAGCCCAGATTATAAA
TCCCCCGGCCTTTTCAATCCTTTGACGTTCATCAGATCTATCGGGCTTGTGATCAATAGACAAAGGAATAGCTGAACCAG
CTCTACTTGCAACTACTCTGGAATCACCAACATTTGCAACAACAATTCGGTCCCCCAACAACATAGCTGTTGATGCAGTT
GACCCAGCATCTCTTTGATGGCCCTTTTCCTCATTGAGGTAGTCGATATCTGTCTGTTTAAATGCTTCAACTATAGCAGT
CTTTGTGTCTTTGATAAAGTCAGGATGGCTACTCAAATTCTTAAATAGATTGTTTTTCAAATATTCTGCAGTCCGGGAAC
CTCCATGACCATCAAAAACACCAAAAAACGCAACCATCTGACCATCGACCTCTGATATGGTGGTCTCAAAGAAATCCTCC
ATTGATGACCTTTTACCCTTGAAACTGGAATATCCATAGCTGAACCTTCCACTTCGACTTCCAGAGAGAAAGCTAGACAA
AAATAATCTGATGCCGCCACCGCTGAAGAGAGAATCGTGATCCTTGGAGGACATCACAATGTTTGGCGTCGCCGGCGGTG
CAGGCTGACCTTCAGCGGAAGACGAAGCGGTTACCGCGACCGCGGAGGTGGCCGCGGCCGTAGTGAGTGGTTCTACAGGG
TCGGAGTTTGAGATCATTTTACCATCTCCTCGTTCGCATTTCTCCCTCTTTTTTTCCCTCTATACCTCTCTCTTGCACTA
TCTACTTTACGCGTAGTTTATTTCGCTATTTTCAG
>c10189_g2_i1
GTTTGCTATAAATTCCTCAAGCGTAAATCCCCGGTGATGATACGCAGCCCAGTCTCTGTGCTATCTCCCAGGGTTTAACT
TCTGAGTCTCCTTTCGATTTTTGTTCACCATGAGAGCCAAGTGGAAGAAGAAGCGTATGAGGAGATTGAAGAGGAAGCGC
CGAAAGATGAGGCAGAGATCGAAGTAGTGTGCGTGTTTCCCCAGCAACTATTGCCCTTAGTTTTGTTTCACTTCTGCTAT
GTGTTTCTTTCTCAATCTAATGTTATGATACATTTTATTGGTTTCTTTTGCTTCTGTCTTAGCTTAAAAAATATTCTTCC
CGCAAATTAACTAGTTTTAATATTCGAAGCTATTGCATATCTATTCTTTGTTTGGTTCACATTTTAGGATTTTGGATGTT
CCGATCACTATAACACAACGTCATTTTTTCGAAGAATTAAATGCCTGTAATGATTCCTGGTCCCTTTTTATTTAAGTACG
TAAGAAATAAAGTTGAAAAAAATAAACTGTTTCGCCATAAGATTGTGTATCTTCAAATATAGGAACGGTTCGAAGGAGTT
AACTCGTTTAGGTTAATATTGTGGGCTTCGACATTGGGTGTCTGATGAGAATAT
>c4851_g1_i1
GATTAGTACTATTTTAGTTAATATGATAAAATGAGACTAATTTAAGTGAAGAGAAACCTTAACTTTCTAAGCAAGTGTTT
TGAGATTGAGTTAACATTAAGTAGATGATCCTATATATTTAACCTACAGTGGACGGGAAAGGAAGAAATGAACCTAAGAT
TTATAGAAGACTAAAATAAATTAGGCAGTGGCAAGATCATGATGAAAATAATTAATAAAGCAATTCGTTAGAAAACAAAA
TAGTACACTTTCACACCCATTTGCGATTTCTACGGTCAGAATTTCAGTTGTTAGAAATGAGAGATACCTAAAGTACAAGA
GTACAAGCATATCAGGATATATCAAATCGAACAACAACACTAGTGATGTTATCAGAGCTTCCCCGTGCATAAGCTTCTTT
TATCAGTTCTCTGGATGCCACTTCTGCATCTGTGATATTTTGTACTAACGACACGGCCTCATTGTTTGATATGACATTCC
AAAGGCCATCACTAGCAATTATAATAAAATCTACACCGTCAATTTCTTCCTCCTGAATTTCAGGGTCAGCAACCACATAA
GGCTTAAGAAGTTTGTCGCCAAATGCACGGGACACAGCAAGAACACCACCAACCCTCCATGTTCCAGCCCAGATTATAAA
TCCCCCGGCCTTTTCAATCCTTTGACGTTCATCAGATCTATCGGGCTTGTGATCAATAGACAAAGGAATAGCTGAACCAG
CTCTACTTGCAACTACTCTGGAATCACCAACATTTGCAACAACAATTCGGTCCCCCAACAACATAGCTGTTGATGCAGTT
GACCCAGCATCTCTTTGATGGCCCTTTTCCTCATTGAGGTAGTCGATATCTGTCTGTTTAAATGCTTCAACTATAGCAGT
CTTTGTGTCTTTGATAAAGTCAGGATGGCTACTCAAATTCTTAAATAGATTGTTTTTCAAATATTCTGCAGTCCGGGAAC
CTCCATGACCATCAAAAACACCAAAAAACGCAACCATCTGACCATCGACCTCTGATATGGTGGTCTCAAAGAAATCCTCC
ATTGATGACCTTTTACCCTTGAAACTGGAATATCCATAGCTGAACCTTCCACTTCGACTTCCAGAGAGAAAGCTGATGCC
GCCACCGCTGAAGAGAGAATCGTGATCCTTGGAGGACATCACAATGTTTGGCGTCGCCGGCGGTGCAGGCTGACCTTCAG
CGGAAGACGAAGCGGTTACCGCGACCGCGGAGGTGGCCGCGGCCGTAGTGAGTGGTTCTACAGGGTCGGAGTTTGAGATC
ATTTTACCATCTCCTCGTTCGCATTTCTCCCTCTTTTTTTCCCTCTATACCTCTCTCTTGCACTATCTACTTTACGCGTA
GTTTATTTCGCTATTTTCAG
>c9164_g1_i2
GTTTAAGAATAATAGAGGATCTGAGGAAAGTGTGTGTGATGGAATCGAAGGAAGAAACTGCCGGCGCCGGGGAGGCGAGC
CTGGATGGGCTGCCGTCGGCTCTGGTGGCGACCGTCATGACGAAGCTGGACATCGCCTCCATCTGCTCCCTCGCCTCCAC
CTCCTCCGTCTTCCGCTCCTGCGCCCGTCACATCCTCTCTTTCCTCCCCTCCTTCAACCTTCTCGACACTGCTCCCTCCG
GCGACATGCTCAGACCCTTGCTGCCGCCCAATCCCTATCTCACCACTCTCAAGCTCGATTGTTCCCGCCTCGATGACTCC
GCCATCGCCTTCCTCCTCAAACCCTCCCTCCAAGATCTCTCTCTCCACAATTGCGCCGATTTCAGTGGCAGACTCTTGTC
TGAGATCGGCAACCGCTGCAAGGATCTAAGGTCTCTTTACCTTGGCTCCGTCGCCGAGAAAAGAGGGAGGGCTATTCATA
TTTCCGATCTCGAGGAGTTGCTCAGCGGTTGCTCCCACTTGGAAGCATTGATTCTGATGTTTGATGTCTCTCTCTTTCTA
CGGCACAACTTTGCTCGAGTTTGGGCTTCTGCCTCAGAGAAACTCACTTCTCTTGAGATTGGCTACATTTCTTCAGTTAC
CGTCACTGAACTGCTCAGCCCAAATTTGGGATCCCATCTGCCCTCAAATCCTGTTCAGCCATCTGTTCTTCCAAGCATTC
AGAAACTGTGTCTTAATGTAGACTATATAACTGATGCTATGATCGGCACAATATCCAAAGGTCTAATGTTTTTGACGCAT
TTGGATCTTCAAGATGCACCATTGATTGAACCAAGAGTTACGTTTGACCTAACCAATGCTGGTCTTCAACAAATTAATCA
ACTTGGGAGATTGAAACATCTTTCACTGGTTCGAAGCCAGGAGTTTCTCATTACCTACTTTCGAAGAGTGAATGATCTGG
GATTGCTTCTAATGGCAGACAAGTGTGCAAACATGGAAAGCATATGCCTTGGTGGCTTTTGTCGCGTCACAGACACCGGT
TTCAAAACCATCCTGCATTCTTGCACTCGCTTGTACAAGCTTAAGGTCACTCATGGGACTCATTTAACTGATCTAGTTTT
TCATGATATTTCCGCAACATCCCTTACTTTGACACATGTTAGCTTAAGACGGTGCAATCTGTTAACTAACCATGCTGTTT
TGAGTTTGGCATCAAACAAGGGACTCAAAATTCTTGACCTGAGGGATTGCAGAAGCCTTGGGGACGAAGCTCTCCTGGCC
ATTGGCACTCTGCCTAGACTGAAAATTCTACTATTAGATGGCTCTGATATAACTGATGCAGGACTTTTGTACTTAAGAGC
ATCTGTTATTAGTTCACTGTATGCATTGTCTCTTCGCGGCTGCAAGAGACTAACGGATAAATGTATCACAGCTCTATTTA
ATGGTTGTTGCGTGCTGGAATTGCGAGAACTGGATCTATCCAATCTTCCTAACTTCTCGGATAATGGAGTTCTGCTGCTT
GCAAAAAGTAGGATTCCCTTTTTTGAGCTCCGTATGCGACAATGCCCTCTGGTTGGTGATACTGCAGTCATGGCATTAGC
TTCAATGCTAATTGACGAGGCCAAACATGGAAGCAGTTTGCGATTGCTGGATCTTTATAACTGTGGTGGCATTACAGCGC
TTGCATTTCGCTGGTTGAAGAAACCATATTTTCCAAGGCTCAAATGGTTGGGAGTGACAGGGAATGTTAACATAGACATG
GTAGTAGATGCCTTAGCCAGAAGCAGACCTTTCTTACATGTGGCATCCCATGGTGAGGAGCTTGGGGCTGATCCCTACGA
TACTTCAGATGGGTTATACACACATGATTATGATGACGTGGATGAGTTTGAGCAGTGGCTTCTTGAAGCAGATATTGATA
GTGACTTTGAAGAGATAGGCGATGCTGAAAACAATGATGAAATGGTTGCGTGACTTGCTTTTATACCGTTGTCGTGTGTC
TTTTATGTGATGACTCTATGTATATCTGTTTGTTGTAACTTTGTTCTTTGGCTAGATGTTATTTGTCACAGGTTTTTGTA
CCAAAGACTTCTGTAAGATCCTTTTGTTGTAACTCTCTGTATGGATAATGTTATGTAAAATGTCTCTAGATTTTTAATAT
TTTG
>c7259_g1_i1
AACACAAAGATTACAAATGTAGCCACCAATTAGTCAAGGCTTGATTGATTCAAATTTTGTTGCGTACATTTTGACCCCTT
AGAAGGAGAATCAAGTAATAACTTTACATCTAAGATAAGACAGCATTTATCTTTTCTTTCTTCAAATACATGAATAATGT
CATCACTCCTTGAATGGTGACATATTTCCTCAACAATCAACTGCACCACTACTGTCTTAACAATTTAGAATTAGTTCAGA
TAAGAATAATAGCTTTCCTTCGGAAAAGGGACCACAATCATCATTCCAGCAACTTACCTCTACATGTTACAACCTTAAAA
AATAGCCAAATCAAATGATCCCAATTTGGCTTCCTTGTTTTCTGCATAACAAATACACAAACAATTTAAGACCTTCCTAA
CTTCATTTTCAATCAAGAATTTTGACTTCCCTGTCTAAAACCAACCCATAGCAGAAATGAACAAAAAATTAAATTAGAAT
AAATCAAAATCGAAAAGAAAATCAAATCTCTAAGTCCTAGCTTGAATGCTAACGGCACTACCACTTTGCATTTATCCCAT
TCCCATTTGCTTCTGCTTCCTCATCTCTACTATCTTCCTGTGGGAATTAGAATGCAAATCACTACGAAAAGTTGGGCTAC
TAGCAGGACGGTATTCAGGCACAAGCCGACCAGACTTAAACCTAACCCCACATGCATTACAAAGTGTTTTTGGCCCAAGG
GGACCTGCCCGCCACTGTGGAGTTTTTTCAGCTCCACAGTGCTGACATTTCCTCCCAATTGGTGAGATTTTCATCCCTTC
TTCTGCCTTGGAAATTTCATTACTTGGTTGTCTCCACCAGACTTGCTGACCAGAGTTTTCGTCTGCAATGCCAGGGCGAC
ACCTACTGCGTCTCTTGCTTCGTGCACGGACTGGGACCTTAAGGTGATCACAACTGCTTAGGAGGGAAATACTGTTACTG
CTGTTATTACTGTTGCTACTGCCTGTGCTGTCCTCAAGTACTGGGGTTGATTTTTTAATCTTGGCTGTATCAGGTTGAAT
ACATGATAGGTCAACAAATGTTTCAACAGAAGGAAATGCATCTTTGTTTGATAGCCATTCAAGCTCCTCTTCGACAAACT
CAGAATATGAATGGTTTGGATCATCTGGTACCAATGAGTTAAACAATGATGGGTTGCCACATTTTGAGTTAAGTGAAGGA
CAGGATTTCCTGTGTTTGTCTTCGTCATCATCTTCCTCACCTATGTCCAACGAAAAGTCCAAGAGGTCATCCACAGAACC
AATGGTCTCCATCTCAGCTTTTCAAGTTCTATGTACTTGTGTTGTTGCAGTAGCAAATGTGAGAGAAGAAACCCCAAAAG
AGAGTTGGTTCGGAGCGGGTGCGAGAACAAGATGGTGAGGCACGTGTAGGGATTAG
>c6321_g1_i2
AGACACGCAACCTCAATCAATTCTAACGTGTCATCTCGTTAATTTGCATGCCATATTGTCCTTAATCTCTTCAATAGCCT
AATAAACGCACTTGTCCTCACTCCTCTGCTTTACCCACCTTTCTGCTAATTCCTAAACTTCTTCTCAGAACTGTTACAGA
TTTCATCGTTTCATTGACATGGCCGTTCGTCGCTTTCTTCTCAGCAAAACCACGTGCTGCAGCGTCGTATTTGTGTCGTG
GATGTTGGTGACGCTGATGAGAGCGCAGGGTGCAGGCGCCAGGCACAACCGGAGAGAGCTGAAGTCGTTCATAAAGTTAC
CCACCGAAGCGGTGGATGCAGATTCGGATGAAATGGGAACGCGATGGGCGGTTCTGGTGGCGGGTTCAAACGGCTACGGA
AACTACAGGCATCAAGCAGACGTGTGCCACGCGTACCAGTTGCTGATCAAAGGTGGAGTGAAAGAAGAAAACATTGTGGT
GTTTATGTACGACGACATAGCCAACCACCAGCAGAATCCCAGACCTGGAGTCATCATCAACCATCCTCAGGGTCCAGATG
TCTATGCTGGAGTTCCTAAGGATTACACTGGTGAGAATGTGACGTCCAAGAACTTCTTCGCCGTTCTTCTTGGGGACAAG
AGTAAAGTGAAGGGAGGAAGTGGCAAGGTGATTAATAGCAAAGCAGAGGATAGAATATTTATATACTACTCTGATCATGG
AGGTCCAGGAGTTCTTGGGATGCCAAACCTGCCCTACCTTTATGCTATGGATTTTATTGATGTCTTGAAGAAGAAACATG
CATCTGGAGGCTACAAGAAGATGGTGATATACGTAGAAGCATGTGAAAGTGGGAGCATTTTTGAGGGTATAATGCCCAAG
GATTTGAATATTTATGTCACAACAGCATCGAATGCCCAAGAGAATAGTTGGGGAACTTATTGTCCTGGATTGAATCCTTC
TCCTCCTCCAGAATACTTCACTTGCCTGGGGGATTTGTACAGCGTTGCTTGGATGGAAGACAGTGAGAGTCACAATCTGA
AAAAAGAATCCGTGGCACAACAATACCAATCGGTAAAACAACGGACTTCAAATCTTCAAAACTACGGGATGGGTTCACAT
GTGATGGAATATGGTGATGCGAACATCACAGCGGAAAAGCTTTATTTATACCATGGTTTTGATCCTACCACTGTGAACTT
CCCTCCACTCAACAACGCCAGACCAGAAGCTAAAATGGAAGTTGTTAACCAGAGAGATGCAGAACTTTTCTTCATGTGGC
AAATGTATCAGAGATCAAACCAGCAGCCAGAAAAGAAGACAGACATCCTCAAACAGATTACGGAGACAGTGAAGCATAGG
AAACACTTAGATGGTAGCGTGGAATTGATTGGAGTTTTGTTGTATGGACCAGGAAAAGCTTCTTCTGTTCTACAATCCGT
GAGGACTCCTGGTCTTCCCCTTGTTGATGACTGGACATGCTTAAAATCAATGGTCCGGGTGTTTGAAACTCACTGTGGGT
CTCTGACTCAGTATGGAATGAAACACATGCGAGCATTCGCCAACATATGCAACAGTGGCGTTTCTGAGACCTCCATGGAG
AATGCATGTCTGGCAGCCTGCGGTGGCTATCATGCTGGCCAATTACATCCATCAAACACAGGATACAGTGCTTGATTTTG
GGCTGTACACACAGAGACTGGTTGATTATGTAATGCTCTGAATTTCATTCTCACTACTGGTTTCTGCTGTTTAGATCAAA
TTTGTTGTTTGTATAACTTGAGTAGTACTGGTAGTGTATATAAGCGTAATAGTACCCTTTTACATAAAATAAGTGAAGTA
TTAGTTAGTGTGGTCCGTGCTGCTCTAATATCTTGGTGAACGCCATTCCTTCAAACCCAGG
>c11243_g1_i4
GGATAATATAAAGGATAGAACCAATATGAAATATCTACCTCGGAAACCAAGCATTTATGTACATTCCTCTTGGAGGTTTG
AGGTAATTGGTGGAAGGATGTCAACAGTTGTAAGAACAAGCATAGGATCAGTTTGTGTTTGTGGTGGAATAAACATAAAC
ATAGCAAAGCCTCTCAGCCGTCAGTGCCGTTTCTTCCCAACTTCCGTTTCTCCTCTCCTCTCATGTTTTCAGAAAAAGTG
CGATTTGAATCTTCCAAGACCAGTTCAAGATGCTGCAGACTCAAAAATACCTTGTAGCTTACTGAATGTGCAAGATGGGA
TAGATGATGAAGAAGCATGTGAACTAGTGAGTGGAGTGGAGCTTTCAATTGGGGAGGGTGATGATACTATCCGTGCTTAT
CTGTTCAAGGCAGTGAAAAATAACAATGGAACGGGCCTATTGCTTCTTTCTGATGTTTTCGGTTTGGAGGATTCTTTCAC
TAGAGATTTTGCATATCGAGTAGCTTGCAATGGTTACAACATTCTAGTTCCAGACTTATTTCGTGGAAATCCTTGCACAA
AGGAGCAGGCAGATGTGTTTGAAGAGTGGATTGGTAGACAAAACCCGGAGAGGATAGCAGAAGATATTAGCAGATGGACA
AAATGGCTGTTTGATGAATTTATGGCTGCTGGGATTTCCAAGAAACTTGGCGTTGTTGGGTTCTGCTTTGGAGGTGGCCA
AGTGTTGAAGGTGCTGGCCCAAGACCATGGTTCTTGTTTTGGTGCTGGAATCTCCTTTTATGGAACAAGGATGGATCCCA
TTGCTGCTTCTGATATAAAAGCTCCTGTGTTATTTATTTTAGGAGATAATGACCCACTTTGCGTGGTAAGTGAAATCCAG
AGTATTCAGAAGAAAATTGGAGAGGGCTCCAAAGTAGTGGTGTTCCCAGGTAGAGGTCACGGATTTGCTCACCGGCCTGG
ATCTCCTGAAGAGGATGTGGATGCTGAGCATGCTTATGTGATTATGAGAGACTGGCTATATGATCATTTGGTTGTATAAA
ACTATATATTCAATCAACACTTGCGTCTTAACATGTTATAGTGACTATCCCTCAACTTTTCTGCCATTAACATTTTGAAT
ACATTCTCTTCACTCGAGGAAATTCCCATGGACTATCATAAATCAAAA
>c9125_g1_i2
AATAAAAAAAAAGGTGAAAGAAAGGGATTTGGTTCATTGATACTCAACCCCAATCTCGAATCTCCAACCTCTGTCAGAAG
CTCCCAGAACGCAAACCGTGAAGCTTGAAAGCATCGAAGTGTGGCGTGACACTTTCCTTCCTCTCCTAAATGTTGCAGCA
CGGTGAGACGCGATAGAGCGGTGAGGAGCGACGGCGACGACAGCAAGGGAACACGATCATACGGTGATTAAGCCAAGAAC
GAACACAAAAGTTGATGCAAAAGTGAAATCCTACATTAGGATTAAAAGTGTATATTGATCTCGTCTGTCCCTTCAAGAAG
TCACTGGAAGAAGTAGTATCACAGCTCGGATGAATAACCCAGGGAGACTCAAGTCTTCTAGTTCGGAACTAGACCTTGAT
CAACCAAACATTGAGGATTACCTCCCTTCTGGATCCACCATTCAACAAGAACCTCATGGAAAGCTTTCTCTGCATGATTT
ACTCAATATATCCCCTACTTTATCTGAGGCAGCAGGTGCTATTGTAGATGACTCATTTACAAGGTGCTTCAAGTCTAATC
CTCCGGAACCATGGAATTGGAATTTATATCTTTTTCCTTTGTGGTGTTTTGGAGTTGTGATTCGATACTTGATTCTGTTC
CCTATCAGGGTTATAGGTTTAACACTAGGATGGATAATATTTCTTTCATCCTTCATTCCAGTGCACTTCCTATTGAAAGG
ACATGACAAGTTAAGGAGAAGTATTGAGAGGTCTTTGGTAGAGATGATGTGCAGTTTCTTTGTTGCATCTTGGACTGGGG
TTGTTAAGTATCATGGACCAAGGCCTAGTAGGCGACCAAAACAGGTTTTTGTAGCCAACCATACATCCATGATTGATTTC
ATCGTCTTAGAACAGATGACCGCTTTTGCTGTTATTATGCAGAAGCATCCTGGATGGGTTGGATTATTGCAGAGTACCAT
TCTGGAGAGTCTAGGGTGCATCTGGTTCAACCGTGCAGAGGCAAAGGATAGAGAAATTGTTGCAAAGAAATTGAGGGATC
ATGTCCAGGGAGCTGATAACAACCCCCTTCTAATATTTCCTGAAGGAACTTGTGTAAATAATCACTATACAGTCATGTTC
AAGAAGGGTGCATTTGAACTCGGCTGCACAGTTTGCCCAGTTGCAATCAAGTACAATAAAATTTTTGTTGATGCATTTTG
GAATAGTAGAAAGCAATCATTCACCATGCATCTGTTGCAGCTAATGACATCTTGGGCAGTTGTTTGTGATGTTTGGTACT
TGGAGCCACAAAATCTGAAGCCGGGAGAGACACCAATTGAGTTTGCAGAAAGGGTGAGGGACATAATCTCGTTGCGTGCT
GGCCTTAAAAAGGTTCCTTGGGATGGATATCTAAAATATTCTCGTCCTAGCCCAAAGCACAGAGAAAGGAAGCAACAGAG
CTTTGCTGAGTTAGTGCTGCGGCGATTGGAGGAAAAGTGATGTGTATCTTTCTGTAGATTGTTCTTGGTGATGTTATTCT
TCAACCCTTTTCATGTTCTTTTTCTTTTTTACAATGCTACTGTTATGTTTACATTTATTCAGATATGCATATATTTCCCA
TTAACAATAAATTTTCCCATGGATTGTTGCTGTCTGTACAAACTGGTGATAGCCAGATCTTTTAAGGATGAAATTTTTAC
TGTCGTTCCATGTAGTTTATGTCAATACATCATAATAACTTTATACAAAATTTAATCAATT
>c351_g1_i2
AAACAAGTAAAACGCCGCGTTTGAAACTGACAAGGTCGTGAAATTTTGCCACTGTTCTCTCTTCTTTCAGAATTTCTCAC
ATACACCATAAAGTTAGGGTTTAATTTCCGTTCACCTCTTCTCTCACATAGACAGGGATTTCTCCGCGCTTTCCTGCCCG
CCACTTAAAAATTGAAAGACTACGGGACAAGTAGCAATGACTTATGTGGATGATGATGGTTCTTCTGGCTCTGGAGATGA
TGTAAACTTATTGGATGGACACAAGCGTCAGGCTGGCATGGCATTGAATTCTTGTGGTGGCCGGAAGAGGGGCCGGAAAG
CTACTGGAGCTGCCATAGTGGATGCTATGCTGGAGATAGTGGCTGCTTCAAAGATGAGGGCAAGTGCAATCGCGAAGAAT
GAGGAAAGATTCTCTATAAACAAGTGCATCAAAGTGTTGGATGAGATGCAAGGTGTTGATGAGGGGATTTACTTTCTTGC
TTTGGATTTGTTTGAGGACCACCCTAATGCCCGGGAAGTTTTCATCTCTCTTAAGGACGAAAAACGATTGCCATGGTTGC
AGGGCAAATGTGGTGTTTCCTCTAGTTGAATTGTTTGAGAAAATGTCCCATGTTTTATTGTTAAAAACCGCCCTATACTT
TTGTATAGTTAAATAGGCTGCAAGGGGTGATGTTAGTTAGTGCTTTTACTTCTTTGATTTTGTGATTAATGCCTATATTA
CCGAGTTTGAGTTTCGAATTTTGAACTAGATATATCAGAGAGATATTATCTTTACTATTTCGTACTCTTGAAGTTTATCT
TTACAGATACACCAATCAGCATGGATGACATTGACCTAGAATTGGATGAGATGGAACTAGTTGCTGCTGCGGCTGGATTC
TATTACTATAGCTGTCTGACCAAACAACCTTCACGTGGTTTATCACCTAGGAGATGCGAATTTATGACAGAAGTGCTCAA
TGGGCATGATGACTTCTGTCAGGAAATGTTGCGAATGGACAAGCATGTATTCCATAAGTTGTGTGATATTCTCCGTCAAA
GAGCCCTGTTGCGTGATACTTCTGGTGTGATGATAGAGGAACAGTTAGCAATATTTTTAAACATCGTTGGTCAAAATGAA
CGCAATAGGGTGATTCAAGAGCGCTTTCAACACTCTGGTGAAACCATTAGCCGGCATTTTAATAATGTTTTGAAGGCTAT
TAAGTCATTGTCACGTGAAGTTTTGCAACCTCCTCAGCTCACAACGCCTCCAGAAATTCACAATAATGCTAGATTTTATC
CATATTTCAAGGATTGTATAGGAGTAATTGATGGTATGAACATTCCTGCTCATGTTCCAGCCAAAGATCAATCTAGATTC
CGTAATAAGAAAGGTATCCTGTCTCAAAATGTGTTGGCAGCTTGCACATTTGACCTGCAGTTTATATTCATTTATCCTGG
TTGGGAAGGCTCTGTCACTGATTCACGAGTGTTAAGGGCAGTCCTTGATGACCCAGATCAGAATTTCCCTCAAATACCCC
AAGGAAAGTATTACCTTGTTGACAAGGGATATTTAAATACGGAAGGGTTTATTGCTCCTTTCCTAGGGGTTCGGTACCAG
CATTATGAGTTTAGAGGTGCTAATCAATTGCCAAGAAATGCAAAAGAGTTGTTCAATCACAGGCATTGTTTTATGAGAAG
TGCTATCCTGAGGTCATTTGACGTGTTGAAAACTAGATTCCCAATCCTTAAACTTGCTCCTCAGTATTCCTTTCAGATTC
AGCGTGACATCGTCATCGCCGCATGTGTTCTTCACAATTTCATCCGCCATGAAGAAAGAAATGACTGGATATTCAATGGT
GTTGGGGGGTCTCCGGTGGAGGAAATGTCAGATATTGATGAACTTCCTGATGTGCCGATGCTTTCTTCAATAGAAGGACA
AGTTGCACTTTCATTGCGTGATTCAATTGCTGCATCTATGTGGGATGACTTCTTGACTAAATGGGATGAGTGGTGAATCA
TGTTGTTTGGAAGGTGTCATAGCTTGGTGACTCTGGTTTTGTTGCAAAGGCAGCAATATGACTTTGATCTTCTTCGATCC
GCATGGAACTGAGGCCACCTTAATGTGATTTAATTTGATGTTATGGTCAATGCTCAGTATTTGGTGAGTAACTTGAAATT
TTGTATAGGCTGTGTATATCTTTGTCGAATAATAGTTTTATTGAAATGGAATTATGAAGGTTGCTTTGTTTAGACGAGAA
TATTTCTAGAGGTATATGTTATAACACCGCAATGCATTCCTAGTTTGCAATAACAGGTGCAACTACTGTTGGAAAATTTT
GTTTTGGAGA
>c10567_g1_i2
GTGACAACTAAGAAGATAAGAGTGGGACCCACCGAATCGGTTACGATATCGCCAACCATCAAGCCAGCCATGCTACTATG
TTGTGTGGGCATGGCGTCACTTGGCACCCCTGCGCATGTTAGCAGCAACAGGCCATTGCAGTGTTCCGCTTGGAAGGCGA
AGCGAGTGAGGTGCGCAGTGTCGTCCCCAAGGTGGCGTGAGGGGCGGCGCACGGTTTCGTTCTCTCTGCTTCTCTCCCAC
CTCCTTCTCATTCCTCACCGTGCTGCTGTTCTGGCAAGTCCTTTCGATAATTATGTTAAGAGAAAAAAGCTTGATCCTCT
GGAGGCTTATGTACCGGCTGTCATACTTACGGAGTTTCAGATCAAGGACTTAGGTGGCACAGTATGCATCTGACAGTGGC
AATGGTAAAACTGCTTTCAATGATGTTGATGAATGTCTGAGGTCACTAGAAGAACTTGATTCCTTGCTTCTTCATGCAAC
AAGAAAGGATCCTGAAGCCTCGGTCAAATCAATGAAAACAAAAATCAATTCCGCCCTTAACGCTCTAGACAGCCTCTTAA
AAACTGTGCCTTCAGATGTGCTAAGTAAGGGAAAGGTTATAGCTGATTCATACAGGGAACCGGAAGGCGAGGAAACAGGT
AGTTTGGACCCTGAATTAAAGCAACTACAATCAATACTATGAATATCTAGCATGCTTATTCGCCTTTTAGTATTAGTCAG
CTTACTTGAGAACTAAAGATTACAGAACAATGTTCCAAAGGCAGAATCTTAAAACACAAATAACATAATGTGGATCAAAA
TATGAAAAAGGTTTTAAAGTATTGATCTGTTTCTTTAAACTTGACCAAGGCTTTTTTTATCTTCCGTGTGATTTACAGCG
ATGATCATTAGTCATAAGGTATAACTCCCTTGTCTGTGTGTATTAACTAATTGTTTATTTCTAGAAATACGGAAATGCCT
AGTCTTAATTGTTAAAAGTGTGTTGATCTACGAAAATTTATGTTATGAAATACAAG
>c2370_g2_i1
GTTAATTGAAAAAATTATTCATGGTTAAACCTCCAAAGTATAAATTTCATCAATCACCATTCAAGAATTATACCATAATC
AAGTTTCGAAATATGAAAGAAAAAGAGATAAAGATTATCGAAAGCAAAAAACAGAAACTAAAGTATCACATTAACAGCCA
AAAATATAAAAAAGAACACAAAACTAGGGTTGTGGAAACACTTGTGTGACCAGATGACCAAAGCTACATCATTCCGACAT
CCCTTGTAACATTCTAGAAAACAAAAATAGGAATCTCGAGTCGAAGGTTTACATCGACCTTAAAATCCAAGTTTAGTGCG
GCGCCAGTGCCTGCGCTTAGCATTGTACCTGATGGTGTTATCGGTCCTCATGCGGATCCAGTAA
>c11031_g2_i2
AATCTTCCATTCCGAAATTACCTGGAAAAATAACAAACAGCATAAATTTTCCATGCAAAGACTTCGTGAAAATTTTAGAG
CATAGTATGTTCAGAACATGCTCTCCTGACATATTTGGTTTGGGAAAACTACGGTATAGTATTAAAAGCTGCTGAAAAGC
AAACTACAGAGTCCCAAAAACATACACGATTGATAAAACTATTTTCCCTTAGGTGTTAGCAATCGAGCATCATTGTAAGA
ACAAAAACTCCAAGGTCCCAATAATTATCACATTAAAGTAATCATAGAGTGCATCCATTCATCAGAACTGCTTGTTATGA
ACTACTCAAGCACGTTTAAGTAGACAACCAAAATGAAAATAGGAACACGGAGAGAGTGTGCAACATCTCTTTTATTACAA
TTTGTAAAACTAAAACAAACAAAGCTAACACATCCAATACAATGTGCAAATCTTCCATTCCAAAGTCACCTCTTGTGTGC
CTGGACGAATTTTGACTTTTTGGCGTCCTCCTCAGTTAGGCCAAGAGAAAATTTGGTGATCACAGCTCCGGTGACGGCGA
ATCCGACCAGGAAGGGCCAATTTCGCTTCCATTCCCGCTTGAAGAAAACAGGCCAAGGATCGAACAGACGCATTTTTTCT
TCACTTCTCTTTCTCTTCCTTTCGCTCTCTGCTCTTCCACTCCAACATCTAATACCTGCAGATCGG
>c9125_g1_i1
AATAAAAAAAAAGGTGAAAGAAAGGGATTTGGTTCATTGATACTCAACCCCAATCTCGAATCTCCAACCTCTGTCAGAAG
CTCCCAGAACGCAAACCGTGAAGCTTGAAAGCATCGAAGCACGGTGAGACGCGATAGAGCGGTGAGGAGCGACGGCGACG
ACAGCAAGGGAACACGATCATACGGTGATTAAGCCAAGAACGAACACAAAAGTTGATGCAAAAGTGAAATCCTACATTAG
GATTAAAAGTGTATATTGATCTCGTCTGTCCCTTCAAGAAGTCACTGGAAGAAGTAGTATCACAGCTCGGATGAATAACC
CAGGGAGACTCAAGTCTTCTAGTTCGGAACTAGACCTTGATCAACCAAACATTGAGGATTACCTCCCTTCTGGATCCACC
ATTCAACAAGAACCTCATGGAAAGCTTTCTCTGCATGATTTACTCAATATATCCCCTACTTTATCTGAGGCAGCAGGTGC
TATTGTAGATGACTCATTTACAAGGTGCTTCAAGTCTAATCCTCCGGAACCATGGAATTGGAATTTATATCTTTTTCCTT
TGTGGTGTTTTGGAGTTGTGATTCGATACTTGATTCTGTTCCCTATCAGGGTTATAGGTTTAACACTAGGATGGATAATA
TTTCTTTCATCCTTCATTCCAGTGCACTTCCTATTGAAAGGACATGACAAGTTAAGGAGAAGTATTGAGAGGTCTTTGGT
AGAGATGATGTGCAGTTTCTTTGTTGCATCTTGGACTGGGGTTGTTAAGTATCATGGACCAAGGCCTAGTAGGCGACCAA
AACAGGTTTTTGTAGCCAACCATACATCCATGATTGATTTCATCGTCTTAGAACAGATGACCGCTTTTGCTGTTATTATG
CAGAAGCATCCTGGATGGGTTGGATTATTGCAGAGTACCATTCTGGAGAGTCTAGGGTGCATCTGGTTCAACCGTGCAGA
GGCAAAGGATAGAGAAATTGTTGCAAAGAAATTGAGGGATCATGTCCAGGGAGCTGATAACAACCCCCTTCTAATATTTC
CTGAAGGAACTTGTGTAAATAATCACTATACAGTCATGTTCAAGAAGGGTGCATTTGAACTCGGCTGCACAGTTTGCCCA
GTTGCAATCAAGTACAATAAAATTTTTGTTGATGCATTTTGGAATAGTAGAAAGCAATCATTCACCATGCATCTGTTGCA
GCTAATGACATCTTGGGCAGTTGTTTGTGATGTTTGGTACTTGGAGCCACAAAATCTGAAGCCGGGAGAGACACCAATTG
AGTTTGCAGAAAGGGTGAGGGACATAATCTCGTTGCGTGCTGGCCTTAAAAAGGTTCCTTGGGATGGATATCTAAAATAT
TCTCGTCCTAGCCCAAAGCACAGAGAAAGGAAGCAACAGAGCTTTGCTGAGTTAGTGCTGCGGCGATTGGAGGAAAAGTG
ATGTGTATCTTTCTGTAGATTGTTCTTGGTGATGTTATTCTTCAACCCTTTTCATGTTCTTTTTCTTTTTTACAATGCTA
CTGTTATGTTTACATTTATTCAGATATGCATATATTTCCCATTAACAATAAATTTTCCCATGGATTGTTGCTGTCTGTAC
AAACTGGTGATAGCCAGATCTTTTAAGGATGAAATTTTTACTGTCGTTCCATGTAGTTTATGTCAATACATCATAATAAC
TTTATACAAAATTTAATCAATT
>c10602_g1_i1
CACAACTTCCCAGGAAAACTAAGATGTAAGAGAAATTGGACAAAAACCTAAACCTAAACCCTGCAATGCAAAGTTGAGCT
TACAGTGAAGAGAGTTAGTAAAAAAGTCGAAGCTGAAAGGATAATAGATAGTAATAACAGCACCATTCTTCACTAATCAG
ATATGGCTTCCGCAGACAGTAGAAAGAAATCTGTGGTTTTGGCTCTCTGCAAGTACCTTTCATTGGATCCTAGTGTTGTT
CCAGCTGAAAGTTTAGACAGTGATATTAAGAGTCTTTATTTGAAAATCAAAGAGGCATCTGGACATGGAGTTGATAACTC
TGATGAGGTTTTGAAGTGGGTAGCATTTGCAGAAGCCTTCCCTGTTGCCAATGATGCATGCTTTGAGAATCTTAAGAGAT
TAAACGATGAATTGTCTGGAAATTCTGTGCTTCTGGGCAATGGATTGAAACCCTCTGAAGCTGATGTTATAGTCTATTCA
GTGATTCATTCTTCCCTGATCAACCTTTCAGATACAAACATAAAAAGCCTGTCACATGTGTTCAGATGGATGGATTATAT
CCAGAATAAGCAAGAATTTATAGGTTTGTTTGAGAAGATATTGTTGCAGAAGCCTGGATTTGAGCCTCCGGTGACAAAAC
CTGTCGGAGTCCTGGAAGCTGAGTTAAAATCAAAGACTGACCAAAGCACAAAGAATGTCAAGTCAGAAATAGAGCCATCA
AAGGATAAAAACAAAGCTGAGGGAAAGGCAACAGCAGACAAAGAACCTACCAAAGCGAAGGCAAAACCTGCTGAAAAGGA
GGTGGCTGGGAAGGAGAATGAAATTAGCGTCAGTTTGCTTAATATTCAAGTAGGATTAATTTGCAAAGCATGGAAGCATC
CATCTGCAGATAGCTTGCTAGTTGAGGAGATAGATGTTGGGGAGGCCAAATTGCGGCAGGTTGTCAGTGGTTTGGCGAAG
TACTTCAGTCCTGATGAGTTGACGAATCGTCGTGTTGTACTTATAACCAATGTCAAACCCGGAAAACTACGGGATGTGGT
ATCTGAAGGTCTGGTCTTATGTGCTTCAAATGAAGGGCCAACTGTTGTGGAGCCCTTGATCCCTCCAGAAGGAGCAAAAG
TTGGGGAACGCATTTCTTTTTCTGGGATTGATGGAAAGCCTGAGGATGTGCTAAACCCAAAAAAGAAACAGCTGGAGAAG
ATAACACCGCATCTTTTCACTGATGACAAGGGGGTGGCCACATTCAAGGGAATACCATTTATGACGTCTGGTGGACCATG
CACATCATCCATTCCCAGAGCAACTATTAAATAGTGGAGAGATATGGCCCATGTCAATTGTTCATTTGTTCTTCACCACT
CACATATTTTTGGCACCACAAAATATTCAATGTTTTGATTACGTGAATAAGACGTTACTATCTTATTTTGTTGCCAAGTT
TATGTTGCAGTTTCACTGCCGTCGTCTTAAATGCTTCAAATACAATCTTGAATCCAATGATTCTTGAGTTTATACTATAG
TAGGTAACTCTACACATTGAAAAAAAAAAAACGAAAG
>c5228_g1_i1
ATAACATTGGTGTGGTTTTATTCGGAATGTAACAAAAGGAGAAAAAAAAATCAACGAATTTCTGCTGTTGAACTAACATT
ATATATCCATGGGTGTCAGCCATTATACAAAACATAGATGACTAATCCCAAGCTAACTACAGGATAATAATAACTCGATA
AAGGATTGAAAAAAAAAAAGTCAAAGTATCGCCACAGAGAGGGTAAAACAAAATATGAGTAACATGTACATTCACGAAAG
ACGGAAATTACATGATTGCAGTTAATAAGTCTCATCATACGCTGTATAATAACCGCCACCCCTTCTGGATTTATCAGCCC
TATTGATCAGATTCTCAAATGCATCAGTTCCATTCTCTTGGATGTACTTCTCTGCAGCAGTTAGAATGTCATCTCGCTTA
CCAAAGGTGTCCTTTTTCCTTGGAACGTACCAGATGTTAATGGTTTGAGGATTGACATATATAAGTCTCACGTAATGCTC
ATATACATAAGCTGCACCGCTAAAGTAAGGAAGGACCAACCAGCAGGTTGCAATCAGCTTTGCATAAGGCCATATCGGAA
TCCATTCAAGGAGTTTTGCAAATGTAAGTTCAAAGAGGGTGATTAAGGAATAGAGAACCCAGTAAGTGAGCCATTGCTGA
TCATCAATAGGAGACTTGGTCTCAATTGCCCTAATCGAAGCATATAGAGGATAAACAAGACTAATCACAGGCCCAGCAAG
GACGTCGAAGTTTCTGAGAAGCACCTTGAGGAAATTACCAGCCCCAGATCCCATTTTGATGTATAGAGTAATTGCTTCTA
TTAAGGGCTTAACTTTTTTGAGTGGCGCTTCTTCGATCACTTCTCTATTCTCACTGGCACAGAAGGAGGAAAAAAGGAAA
AGAGGGTGTGAAGTGCTGTGTGCGCAATTTAGCACCGTGGGTTGCGTGTGAGAGAAAAGAAATCAGACAGATGAAGAAAA
AGCAAGAGCTAGCGGTGGTGAAAGTAACAAGAAAAGAGAATAATTGAACAGAGTAGAATTGCGGTGGGAATTTCTTTTCT
CTGTATCCGATACATACATAACAAGA
>c9164_g1_i1
GTTTAAGAATAATAGAGGATCTGAGGAAAGTGTGTGTGATGGAATCGAAGGAAGAAACTGCCGGCGCCGGGGAGGCGAGC
CTGGATGGGCTGCCGTCGGCTCTGGTGGCGACCGTCATGACGAAGCTGGACATCGCCTCCATCTGCTCCCTCGCCTCCAC
CTCCTCCGTCTTCCGCTCCTGCGCCCGTCACATCCTCTCTTTCCTCCCCTCCTTCAACCTTCTCGACACTGCTCCCTCCG
GCGACATGCTCAGACCCTTGCTGCCGCCCAATCCCTATCTCACCACTCTCAAGCTCGATTGTTCCCGCCTCGATGACTCC
GCCATCGCCTTCCTCCTCAAACCCTCCCTCCAAGATCTCTCTCTCCACAATTGCGCCGATTTCAGTGGCAGACTCTTGTC
TGAGATCGGCAACCGCTGCAAGGATCTAAGGTTTCCTCTCTCTCATCTCCCACATCGCTCGCTTTATACTCTTCACTCAT
CATTTTTCCCCTCAGGTCTCTTTACCTTGGCTCCGTCGCCGAGAAAAGAGGGAGGGCTATTCATATTTCCGATCTCGAGG
AGTTGCTCAGCGGTTGCTCCCACTTGGAAGCATTGATTCTGATGTTTGATGTCTCTCTCTTTCTACGGCACAACTTTGCT
CGAGTTTGGGCTTCTGCCTCAGAGAAACTCACTTCTCTTGAGATTGGCTACATTTCTTCAGTTACCGTCACTGAACTGCT
CAGCCCAAATTTGGGATCCCATCTGCCCTCAAATCCTGTTCAGCCATCTGTTCTTCCAAGCATTCAGAAACTGTGTCTTA
ATGTAGACTATATAACTGATGCTATGATCGGCACAATATCCAAAGGTCTAATGTTTTTGACGCATTTGGATCTTCAAGAT
GCACCATTGATTGAACCAAGAGTTACGTTTGACCTAACCAATGCTGGTCTTCAACAAATTAATCAACTTGGGAGATTGAA
ACATCTTTCACTGGTTCGAAGCCAGGAGTTTCTCATTACCTACTTTCGAAGAGTGAATGATCTGGGATTGCTTCTAATGG
CAGACAAGTGTGCAAACATGGAAAGCATATGCCTTGGTGGCTTTTGTCGCGTCACAGACACCGGTTTCAAAACCATCCTG
CATTCTTGCACTCGCTTGTACAAGCTTAAGGTCACTCATGGGACTCATTTAACTGATCTAGTTTTTCATGATATTTCCGC
AACATCCCTTACTTTGACACATGTTAGCTTAAGACGGTGCAATCTGTTAACTAACCATGCTGTTTTGAGTTTGGCATCAA
ACAAGGGACTCAAAATTCTTGACCTGAGGGATTGCAGAAGCCTTGGGGACGAAGCTCTCCTGGCCATTGGCACTCTGCCT
AGACTGAAAATTCTACTATTAGATGGCTCTGATATAACTGATGCAGGACTTTTGTACTTAAGAGCATCTGTTATTAGTTC
ACTGTATGCATTGTCTCTTCGCGGCTGCAAGAGACTAACGGATAAATGTATCACAGCTCTATTTAATGGTTGTTGCGTGC
TGGAATTGCGAGAACTGGATCTATCCAATCTTCCTAACTTCTCGGATAATGGAGTTCTGCTGCTTGCAAAAAGTAGGATT
CCCTTTTTTGAGCTCCGTATGCGACAATGCCCTCTGGTTGGTGATACTGCAGTCATGGCATTAGCTTCAATGCTAATTGA
CGAGGCCAAACATGGAAGCAGTTTGCGATTGCTGGATCTTTATAACTGTGGTGGCATTACAGCGCTTGCATTTCGCTGGT
TGAAGAAACCATATTTTCCAAGGCTCAAATGGTTGGGAGTGACAGGGAATGTTAACATAGACATGGTAGTAGATGCCTTA
GCCAGAAGCAGACCTTTCTTACATGTGGCATCCCATGGTGAGGAGCTTGGGGCTGATCCCTACGATACTTCAGATGGGTT
ATACACACATGATTATGATGACGTGGATGAGTTTGAGCAGTGGCTTCTTGAAGCAGATATTGATAGTGACTTTGAAGAGA
TAGGCGATGCTGAAAACAATGATGAAATGGTTGCGTGACTTGCTTTTATACCGTTGTCGTGTGTCTTTTATGTGATGACT
CTATGTATATCTGTTTGTTGTAACTTTGTTCTTTGGCTAGATGTTATTTGTCACAGGTTTTTGTACCAAAGACTTCTGTA
AGATCCTTTTGTTGTAACTCTCTGTATGGATAATGTTATGTAAAATGTCTCTAGATTTTTAATATTTTG
>c6321_g1_i1
TGATTTGTTACCTAGACTAATAGAAAAATGCTTCTCTTGTGGTGTTCCGTTCATTGAATTTGTCCCTTGATTTGATTTAT
TTATTTTAGGATTACACTGGTGAGAATGTGACGTCCAAGAACTTCTTCGCCGTTCTTCTTGGGGACAAGAGTAAAGTGAA
GGGAGGAAGTGGCAAGGTGATTAATAGCAAAGCAGAGGATAGAATATTTATATACTACTCTGATCATGGAGGTCCAGGAG
TTCTTGGGATGCCAAACCTGCCCTACCTTTATGCTATGGATTTTATTGATGTCTTGAAGAAGAAACATGCATCTGGAGGC
TACAAGAAGATGGTGATATACGTAGAAGCATGTGAAAGTGGGAGCATTTTTGAGGGTATAATGCCCAAGGATTTGAATAT
TTATGTCACAACAGCATCGAATGCCCAAGAGAATAGTTGGGGAACTTATTGTCCTGGATTGAATCCTTCTCCTCCTCCAG
AATACTTCACTTGCCTGGGGGATTTGTACAGCGTTGCTTGGATGGAAGACAGTGAGAGTCACAATCTGAAAAAAGAATCC
GTGGCACAACAATACCAATCGGTAAAACAACGGACTTCAAATCTTCAAAACTACGGGATGGGTTCACATGTGATGGAATA
TGGTGATGCGAACATCACAGCGGAAAAGCTTTATTTATACCATGGTTTTGATCCTACCACTGTGAACTTCCCTCCACTCA
ACAACGCCAGACCAGAAGCTAAAATGGAAGTTGTTAACCAGAGAGATGCAGAACTTTTCTTCATGTGGCAAATGTATCAG
AGATCAAACCAGCAGCCAGAAAAGAAGACAGACATCCTCAAACAGATTACGGAGACAGTGAAGCATAGGAAACACTTAGA
TGGTAGCGTGGAATTGATTGGAGTTTTGTTGTATGGACCAGGAAAAGCTTCTTCTGTTCTACAATCCGTGAGGACTCCTG
GTCTTCCCCTTGTTGATGACTGGACATGCTTAAAATCAATGGTCCGGGTGTTTGAAACTCACTGTGGGTCTCTGACTCAG
TATGGAATGAAACACATGCGAGCATTCGCCAACATATGCAACAGTGGCGTTTCTGAGACCTCCATGGAGAATGCATGTCT
GGCAGCCTGCGGTGGCTATCATGCTGGCCAATTACATCCATCAAACACAGGATACAGTGCTTGATTTTGGGCTGTACACA
CAGAGACTGGTTGATTATGTAATGCTCTGAATTTCATTCTCACTACTGGTTTCTGCTGTTTAGATCAAATTTGTTGTTTG
TATAACTTGAGTAGTACTGGTAGTGTATATAAGCGTAATAGTACCCTTTTACATAAAATAAGTGAAGTATTAGTTAGTGT
GGTCCGTGCTGCTCTAATATCTTGGTGAACGCCATTCCTTCAAACCCAGG
>c3945_g1_i1
AAAGGATAAGATAATGGATCCTCTTCCACGTGTCACTTCCACATGGTACCTAACGATAAGGCTATCATTCAAATATTTTC
CTTACTCGTGTGGACAATATGCTGTAATGTCATCACTTATAGAATCCAACGGTTGTAACATGTCAGGAAGGAATCCCTTT
CATTTGAAACCATTGGATTAGTACTGAAGAAATCACACTATTATATATAGCAAGAAGGAGAAGAAGCTTGGCAAGTGATT
GAGAAGTAAGAAGGTGAAGGAAAT
>c59_g1_i1
ACCCCAAGCAAACTCCAACATTTGTTCTGCAGACATAACTGTGATGCTGCCAAAATTCACGTATACTACGGTTCCAGCTT
CCCTGGATTCAAGCCATTCAAGACAATCGGTATTTTCCTTCCAAAGGCTGGAACCTAAAGACGACGCCAAGTGGTTTTGC
GGACTTTGATTTAAAAGTAAAGGGAAAGGACCGATGGTATAAACAGAAGGGAATATAGAGGAAGAGTAGATAGCATTCAT
TGCATCTCTTTCAAGTTCATCAAAAGAATTAAAAACAATAGCGGAGCCGCTGGGAATTTTAACAGTTTCTTCTATGAAAA
AGTTTAACATTACATCATTTGGATCTGTTGTCCTCAAAAAGTCAGGCAGGTCTTTCAGGCGATAATTTTCCAGGCCTGGA
ATGCAGTCCATTTTGGTTTCCAAATACCCATTTGTCAGATAACTCTCATCTTTAAGGGGTACAATTCCTCTTTCAACCAG
AGTACCATAGTGCATAAAAGACCATAATGCAGCAGCACTGAGTGGGGAAAGGAGAAGGACAGGGATTTCAAGTTCTTTAG
CCGCTTGAATAGGAAAAGTCACGAAACAGTCAGAAACCAAGCAAGTAACTGGGGGGTTGAGACCAGTA
>c11243_g1_i1
GGATAATATAAAGGATAGAACCAATATGAAATATCTACCTCGGAAACCAAGCATTTATGTACATTCCTCTTGGAGGTTTG
AGGTAATTGGTGGAAGGATGTCAACAGTTGTAAGAACAAGCATAGGATCAGTTTGTGTTTGTGGTGGAATAAACATAAAC
ATAGCAAAGCCTCTCAGCCGTCAGTGCCGTTTCTTCCCAACTTCCGTTTCTCCTCTCCTCTCATGTTTTCAGAAAAAGTG
CGATTTGAATCTTCCAAGACCAGTTCAAGATGCTGCAGACTCAAAAATACCTTGTAGCTTACTGAATGTGCAAGATGGGA
TAGATGATGAAGAAGCATGTGAACTAGTGAGTGGAGTGGAGCTTTCAATTGGGGAGGGTGATGATACTATCCGTGCTTAT
CTGTTCAAGGCAGTGAAAAATAACAATGGAACGGGCCTATTGCTTCTTTCTGATGTTTTCGGTTTGGAGGATTCTTTCAC
TAGAGATTTTGCATATCGAGTAGCTTGCAATGGTTACAAGTATGTTCCGCAACTCCTACTTATCAACAACGTAATAAGAT
TCACTACGCACATTGTATAGTGGTTGTTTTCACTTTATGATTGTAAACAAATTTGCAGCATTCTAGTTCCAGACTTATTT
CGTGGAAATCCTTGCACAAAGGAGCAGGCAGATGTGTTTGAAGAGTGGATTGGTAGACAAAACCCGGAGAGGATAGCAGA
AGATATTAGCAGATGGACAAAATGGCTGTTTGATGAATTTATGGCTGCTGGGATTTCCAAGAAACTTGGCGTTGTTGGGT
TCTGCTTTGGAGGTGGCCAAGTGTTGAAGGTGCTGGCCCAAGACCATGGTTCTTGTTTTGGTGCTGGAATCTCCTTTTAT
GGAACAAGGATGGATCCCATTGCTGCTTCTGATATAAAAGCTCCTGTGTTATTTATTTTAGGAGATAATGACCCACTTTG
CGTGGTAAGTGAAATCCAGAGTATTCAGAAGAAAATTGGAGAGGGCTCCAAAGTAGTGGTGTTCCCAGGTAGAGGTCACG
GATTTGCTCACCGGCCTGGATCTCCTGAAGAGGATGTGGATGCTGAGCATGCTTATGTGATTATGAGAGACTGGCTATAT
GATCATTTGGTTGTATAAAACTATATATTCAATCAACACTTGCGTCTTAACATGTTATAGTGACTATCCCTCAACTTTTC
TGCCATTAACATTTTGAATACATTCTCTTCACTCGAGGAAATTCCCATGGACTATCATAAATCAAAA
>c6364_g1_i1
AATAGATATATGGAGTGCAGGAGTCATATTATATATCTTACTTAGTGGAGTCCCTCCATTTTGGGCTGAGTCTGAGAAGG
GAATATTTGATGCCATACTGGAAGGTCATATTGATTTTGAAAGTCAACCATGGCCAAACATTTCAAACAGTGCCAAGGAT
CTGGTTCGTAAGATGCTTATACAGGATCCAAAGAAACGTATTACCTCTGCTCAAGTTCTTGAGCACCCATGGATTAAAGA
TGGAAATGCTCCAGACAAGCCAATAGACAGTGCAGTCCTTTCTAGAATGAAGCAATTCAGAGCAATG
>c9332_g1_i1
GCGTAATTTAGTTCAAGCGATAATACGATAACTACATAAGAAAGAGCGACCCATCTCCTTTACAAAGATCGAACCCTACC
CTAGCCGCGTTTCTTCTTTAACCAACTACAATGGCTGCCAATAGCTCACCTTCTGCCTTTGAAAAAGAACAGATATTTGG
AATGGCTGAAAAGGAGATGGAATATAGGGTCGAATTATTCAACAAGATGACCCAGACCTGTTTCAAAAAGTGTGTTGACG
AAAGGTACAAGGAGTCTGAGCTAAATATGGGTGAAAATAGTTGCATTGACCGCTGTGTTTCTAAATACTGGCAAGTGAAT
AATCTAATTGGTCAGCTGCTTGGTTCTGGGCGACCTCCGATGTAATCCAAGTCTATTGTGTTTTCTTTTGCGGTTAGCAA
CCTGCGAGTGAGCTACATGTATGACATTTATTCAGAAACATGCAAGGTTTTTATTTTTGTCCATGACTATTTTTTGGTCA
ATCTGTTCTGTTAAGAAAAGGATTGATTGGCTCTTGAATTAGCCATTGGTGAACAATATAAATAATTTTGGTTAATT
>c2356_g1_i2
TTTTTTATTGTCAAGTTTCACATCCAATCTTATTGCAGATGATTATATTTTGTAAGATGTCAAATGTTACAAATGGCACA
ATCGTGCCTTCGCAAATGAATGTAGAGATCAAGATCTCTCAATGCAATTCTAGCACGTCATATAATATAATCCCATACTT
GGCGAAGAGTTATATCTAATTCATAGTTACGACTGCTTCAAAACCCCAACTTCTAGTTTTTTAGCACAAGCAACTCTAAT
CACTGTGTCAAAATGGAAAATTATAGGTCAAACCTATGCTACTAACGGCTGCTTTGGTCCTGAGGAGCATCACCCCCAAC
ATCTTCAGTGGCACTCTCTTCTTCTGTTGATGTATTACTGTGGCCGCCTTCACCTTCACTATCATCTGCTGGAGCATAAG
CTGAGCGTCTTGAACGAGCGTGCTGTTGTGTTGGCTGCAACTTTGGGCGGAGTGCTTCAAGTGGTCCTTTAGGCTTTTGT
GCTCCTTGCTTCCCCAAAGCCCAATCAGCAGAATCAAAGTAAGCACGTTCATGATCCTTGGATATTAGTGGAGGCTTCTT
TGGCAGCATCCCCCCATACTTCTTCTTAATAGCTTGTTCCTCCTCCTCGGACGAGGGCATGGGGTTGTCAGCGTTCCGAT
TATCCACAGATTTTTCACAGTGAACTTCGTTCTTAGAAGAATCATCACCAACCTCCTCTTTTTGCTTCACATCGCCAACC
TCAGCCTCTGACATTGCTTCCTCGTATCGCGAGAAACTTTGGATCTGAAAATCGATGCAGAGAAGAGAAGAAAAGACGTT
TAACTGCCAAACTGCAACTGAGACAAAACAATTACCAATAGTTGCACGATACAAACACAAGCATCTTTGATTGCG
>c4572_g1_i1
AATCCTCTACAGCTTCTTCTGCTTCTCTAACACTCCAACTCACTACATTATCTTCAGTGATTTGCAGGGAAGTAAATATG
AGCAGACCGGGAGACTGGAACTGCAGGTCATGCCAGCACCTGAACTTTCAGAGGAGAGATTCATGCCAGCGATGTGGGGA
CTCAAAATATGGAGATAGAATTGATTTTGGTGCGTTTGGAGGAAGAGGAGGGTCTTCATTTGGGTTAACTGGGTCAGATG
TTCGCCCTGGTGACTGGTACTGTGCTGCTGCTAACTGTGGGGCTCACAACTTTGCTAGCCGCTCAAGCTGCTTCAAGTGT
GGTGCTTTCAAGGATGACTTGGCTGGAGGCTACAACAGTGACATCTTGCGCTCAAGAGCTTTTGGTGGCAGTGGAAGACC
TGGGTGGAAATCTGGTGATTGGATATGCAGCAGATCAGGATGCAATGAGCACAACTTCGCTAGCAGAATGGAATGCTTTA
AATGCAGTGCTCCAAGGGACACGTACTAGTAGTAGAAATGAGTTTATCCAAGCAAGAAAGCGAGCTACATTAATTACTGG
AGATGCTGCAAGATTTCTTTATTAATTTCTTTGGGATGTTAAAGACAGTGTGAATTCTGAAAAGGTGGTTTAAAAAGCCA
TTTTACAGAGAAGCTAGCTAGCTACATCCCTTAGGATCTTTCTCAGATTTATCTCAAGAACTACAGCAATGTTGTTTTGG
TGCTTTAAACTATTTTCTTTAGTTTTGGCGTTAGAGTTCCATTTATTGTATGGTGCGTGGTTTTCTTAAATGAAA
>c4318_g1_i1
GGACTTCCACTTTGGGTCAACATTAGGCCTTGACCTTTATTGACTCAAGTGATTCAAAAACCCTACACTGCTTGACCCAA
AACACAAGGTCCAATTTATTCTACTCTAATGAAAGCTCCATGATGGCCCAAGATGGCCCAAGATGGCCCAAGAGAAAGTC
TAGGACCATCTTCCATAAATGACTTCAACTTTTCTTGAAATTGTTTGACCATAGCTAGGGATATGCGTATGCCATCACAT
TTGAAATCAATTTCTGCGTGAATAACGTGGTTATAGACACAACCGATCAGAAAGTTTAAGATAATAGTAAATTAAATCTA
ACATATTTCAACAGACTATTATTTCCATGGATCATGCATTTGATTAGATGTCCGTCTAGATACTATGGTAATGCGATAAT
TACTCCTCATACGAAGTCAAAAGGACCAAGTTCACTCCTGCGTTTCTCGTATCCTAACAGGTTGAAATGACCATTTTCTT
TCTAGCTTTCCTAAATCGTGAGCAAAGATGCATAGAAATACTAATTGTAACATATACAAGTCGCCTTTAAGCCCAGTTTA
AACAAATAATGCATGCTGAAACGTGATACTTACAGTTTCATCCGGAACAACTGCATATCTCACAGATAAGGAGGCACCGC
TTTTCCCTGACAAAAGATCTGTGTTAGAGGATTCTATATGCTGCCCAGAAGATCCATCCACACTCAAAGCTTCAATTATC
TTTGGAGAATTCCGGTCAATGGTATCCCCATGCCCAAGTTGGCCATTTGTTCCTCTTCCCCAAGAATATACGTTGTTCTT
GTCAGTTACAGCAATTGTGTGCCTCCACCCACATGAGATCTGGACTATTTTCTGATCATGGGGAAACTTTACTTGTACAG
GAGAGCAGCGATCAACATTGTCATCGACTCCAACCTGTCCAAACTTATTCCAACCCCATCCATAGAGTAGTCCAGTAGAT
GTAAGTGCCATACTATGCCTCCAACCACCTGATACCTGACAGATTAACTCGTCACTCAGGGCTTGAAGCTTGTGAGGCAC
TAGAGAATCCTCAAAATTTCCATGACCTAGCTGGCCATATTTGCTCCACCCATATGTGTATAAGCCACCAGAAGATGAAA
CAGATATTGTATGCCGCCAACCACAAGCAACCATGACCATCTTGTCACAATCAATAGAAGAAACTTTCTCAGGAATCCAG
CGATCATTTCTATCTCCCAACCCCAAATTTCCATATCGGCCCCAACCCCATCCATACAGTTCTCCGTTTTCAGTAATAGC
TACACTGTGTTCTGCGCCTGCAGCAACCATTTTGATAGGTATTTCCTGAAATGTCTGAATCTTTTGTGGTACAAGAGAAT
CTTCTGTGGTACCAAGTCCAAGTTGACCATTTTGATTCCTCCCCCAACTCTGAACCTCGCCTTCCATGGTAACTGCCAGA
CAATGACTATCCCCACATGCAATTTGCTTTATCCTTAGACCTTGTAATGCTACAATAGGCTGAGGAATGAACAAATCACT
AGAATTACCATGACCCAACCTTCCAAAATCACCCCATCCCCAGCTATAGAGTTCATTCCGTGACTCAGAGTAGGCAAGAG
TGTGATCAGCTCCACAGGCAATGGAATCTATTTCTCGAGCATCCAATGCACTGAGCTGCGTAGGCAAAGGCCTATCGTCG
GTGTCACCATGGCCTAACTGTCCATCCTCTCCGCGACCCCACGAGCACACAACACTCCCAGAGAGAAGAGCGACGGAGTG
GCTGGCGCCGGCGGAGATGAGGAGGACGCGAGAGGGAGGAGAAGTAGCGGCGGTGGATTGGGATTGCGTCATGAGAGTGG
TGAATGAGTGACAGGTGTTGGTGTGTGGTTGAATGAGGGGAAATGAGTGAGAAGAAAAAGCAAGGAAAGGAGTTTACAAC
ATTGATGGGACCAGTGGAAGAGAGAGGGTGAAGAAGAGGAAAAGAAATAAAACAAGGTACAATCAGGTGAGAGAATGGAG
AAACCAAAGCAGAAAGCAGAGAATTGAATGTGTTGTGG
>c8745_g1_i1
TTTTTTTTCATTTGGAAACCAGAAACTGTATTCCAGATTAAAAATGTATGAAAACATATACACGTTCCTCTTCTATTTGG
CATGATATGGTGACATATCAAGGAAAGTTAAAACACCCTCAATCATCAAGTAACAGTTTTCTCAAAAGGGTAATAATGTT
TGCTTTTCTTTTACCTTTAATTAAAAAAGGTGTAGCATATAATACACAGACCAGAAAGCAAAATAAAATTCGGAAGTCAC
AAGAACATATATGGTAGTTATGAAGAAGCATGATGCCTCACACACCTTTCAGAATTTTGGACATGAAATCAAATTTAGCG
TGTTCAAGAATCATTTTCCAGATCGTCAGACTCCGAATCACTTGCATTATAACCTGGAGGTTTACGGCCAACTCTCCAGA
CTGAGGATCTGACCCTCGAGGCTTTAGTCAGCCAAAGTCTTCCCTTCTGACCATCTTTGGGAATACCATAGCCATGATAG
TACATCTGACCCACCAAGACCTGCATGTTTATATCACCTGCCTTAGCCTCCTTGAGAGTGTCCTTGAACCACCGCTTCGC
ACAATCTGCCACTACATCCGACAATGGCACACGCCCCGTGCTCTCCATGCCTCTGCTTCAAAGATGGGGTTTTCTTCTTC
CTTCTCTTTTATGCTGTTGGCAGTGGTGTGTGAAGATGATGGAAAAAGAATTAAGAAGGGTTTTTGAAGTTTGCAGAA
>c9271_g1_i1
GTATATTATTGTGCCTTAAATCTATCACCACAACCACGCAGACAAAGCTTCATATCTGAGAGACTTGTTTTTGGTATCAC
AGCATGGGACAAGTATTTGACAAGTTAGATGGTAAGGAGTGGAGGAAAAGGCAAATAAGAAAGATAACAGATCGAGTTTT
TGAAAAAGTACAGAATCAAAAGGAAAGTGATAAGTTGAGTTTTGAAGATCTGTATATTGCTGTCTTACTCGTGTACAATG
ATATCAACAAGTATATACCTGGTCCCCATTTTGACCCTCCATCAAAAGCCAGAGTCAAAGAAGTCAAAGAGAAATGTGAT
ATCAACCTTGATGGGGATATTGACCGTGAAGAATTTTTCGATTTCATCCTGCAAATGACAGCTGATACATTCACTGTTGT
TAGCCAGAAACTTATTGTCACTATGGTTGTAGCACCAACAGTTGCAGTGGCAACAAAGAAAGCCACCGAGGGTGTTCCAT
GTGTTGGGAAAGTGGTGAAGAAGATACCAAATTCAGTTTACGCTTCCCTTGTAACCATTGCAGCTGTGTGGTTCCAGAAA
AAGGCTCAAAGTTCTTCACTGTAGCCATTGCTCACCAAGTCTTTCACAAATAATGGTTGAATTCTCTTGATTCTGCACAT
AGGATTGAAACTGTATCCATATTAGATATAAAATGACAATTGATAAAAGGGTTAACTATGTTTTTGTTCCTAACTATAAG
GCAAATTTCGCTTTCGTTCTTATCTCAAATTTTGATTATATTAGGTTGTTATATTTAAGAAAGACATAAATGTAATATTT
TTTGTCCAACATCATTAATTGTTTTTTATGTGATAAACGACAAATCATGTGAGATGCAATCTACAAGTTCTCTTCATATC
AACGTTTTAAAAGATCAATGTGATTTGTAGTTTTTCATATTAAAATACAATTAATATTGTTGGGTGAAAATGATTTTATC
CATGCATTTCTTAAATATAAGGATTTAACATTATCAAAATTTAAGATAGAGAAGAAAACCGAAATCATGTTATAGTCTAG
GAATAGAAACGTAGTTAACCCTTGCTTAAATCAATGATTATGTTTTGCATTTTGGATAATAAACCAACTCTTGATTTTTC
CGTGGAAGGTTATGTAATATGCATGTAAATAATAAACTCTGTTAAATCAAAT
>c11289_g1_i1
AAATCGAGTGGCAAGATCAAACGGAAGAAGGGGTTGTCTTCTTCTCCATGTCGACAAAGGGCAAAAGGTTTCTATCAGTG
CCTGTGTTGGCAGTGTTTACGTTAATGTGTTTTGTGTATTACAGTTCAATCTTCGTCTTCCTCCATGACTGGCTCAATTT
GCAGAGTTCCCCGGGCACTTTGAATGCCTATCTCTTCTCTCTATTTGCCTTTCTCTCCCTCTTCTCCTTCTTTTCCTGCG
TTCTCACTGACCCCGGTCACGTGCCTTCTTCCTATGCCCCAGATGTTGAATTCTCCAAAGATAATGAAGCACCGAAGAAA
TGTGACAAATGCTTTGTGTACAAACCTCCGAGGACACATCATTGTCGAGTTTGCAGAAGATGTATTCTGAAAATGGATCA
TCACTGCTTGTGGATAAATAATTGTGTTGGTTATTGGAATTATAAGGCTTTCTTTGTTTTTGTATTATATGCCACCATGT
CAAGTATTTATGCTACGGTCATATTTATAAGCTGTATATTTCAGAAGGACTGGGACCCCATTAAAGGGAGTTCTCTTAAG
ATCTTTTATGTCTTCTATGGAACGACGGTGGTGGGCCTGACCATAACCCTTTTGACTCTTTTTGGATGGCATGTCTACCT
TGTCCTTCATAATATGACAACCATAGAGTATCATGAAGGAAATCGTGCAAAATGGCTGGCTATGAAGTCTGGGCAGAGCT
ACCGGCATCCATTCAACATTGGTGCATACAGAAACATTACTTCGATTCTAGGTCCAAACATGCTGAAATGGTTGTGTCCG
ACGGCAGTAAGCCATCTAAAGGAAGGGGTTAGCTTCCCGACATTACGTGATAATTCTTAGGCCTATCTTGTGAGGTCAAG
TCCTGAATTAATGGCAGGTGATACCTATGGATCTTGAAGTGAGGAATTAGTCCTGAATTAAGAGCTCGTTGATCTGAATT
AGATACTCCGGACAAAGATTTTAAATAGAAAAAGAAATTAGTCCTTTTGGCAAGGTTTGAAACATTAAGGTTATCCAATG
TGCTGATAGATATCTTCACCAAAATTGTTTTCCAATGTCACTCTTTCACCAACTAGGCTCCATCACCGACTGTTGAAAAT
GGAAACTTTATCAGATTTTATTCCTCACAACAGAGTTGAGTCTTGGCATATTTAGAATAGTTGCAGGCATGTCATAATCA
TAAAGGTTTTCTGATATTGTTGATGGAGAATTTCAAGATTCTTTTTGATTTGTAGATTTAGCCATAGTAGTTGAGGTATC
TTTTCTGTTCATGTTATTGAGAAATGACCTTCAATTTTATATTTCCTGTATTAATGACCTTCAGTTTGTATGACCTGTAC
ATATTTTCTTCTCATCTTGCTGTATGATATTAGAT
>c2359_g1_i1
AAAAACAAACGAAAATCAAACAAAGATACACAGAACCATAACCAAAGTCATACTCACCTTCCTGAAACAAACCCAATTCC
TCAACAGTTTCTCATCTTTCTCTTCACCTAATCTTTGCGAAAAGAATAGATGCATGAAGTTTGGTGGCTTCTGATCTGAT
CCCAGCTTCATTTCAAACAACAGAAGAGAATGAAACTGTCAATGAGTGTTTTGATTAAATAACAAAATAATTAGTGGAAA
ATGGGAGGTTGCTGTTGTTCTGCCAGAAAACCTAATCTGCAAGGGGCACCGGTGTATTACTATTGCCCGCCGACTTTTGA
AGAGCATGAGTCTTTAACTTCTAATGATGGCACAAATGCTTCACTCAATGCTGGATTTCTGGTTGGTTTGAACCTGGAAG
CATCCGTGCCTGATACATTCCAGCCCCCTCCCGTGCCTCTTCCTTATGACACGGTTTTGGGAGGTTCTGCATCAACAACA
TATTCTGAATCTGGCAGAGAAACAGTTAGTAGTTTTGAAGCTTTAATTACTCGTGAAGATGTTGAAGAGTCAAATTGTAA
AGATCAAACCAACTCCAGTCCTACATCTCCAAGGAAGCAAGAACTATCAAAACTGAATGAAAGTAAAATATTATTGATGG
AAGAAGAGGATGTCTGTCCAATTTGTCTTGAAGAATATGATGTTGAAAATCCTAGAGATTTGACCAAATGTGAACACCAT
TTTCACCTATCCTGCATTCTTGAGTGGATGGAAAGAAGTGACTCCTGTCCTATATGTGATCAGGAGATGATATTTTGATC
AGACAATGATTAGTTGTTTTGAAATGAATGGCTTTAAATGGATGGATGATAGATGAAGTTCATTGCATGATGCTTGGTTA
GATGATGGTAGCTACAGATTAATTTTCAATTCATGGTGCAAAGACAAAGTCATTATTTTAGAAGGTTCAGCCATGACAGA
AAGATACACCTTATAGCATGTCTCTTCAAATGCAATTTCTTTTATTTCTGGATCCCACCATTCATGTTCACAGCTCTTTT
TCTTGTGTTGATTTACTGCTTTCCTTTTTTGTAAAAATTTCTCACTGTTTATTCATGTGTATATATATATATATATAT
>c10859_g1_i3
AGGTTTCTTTTCAATGAGATCCAGTACATCTTGATTATCTACAAATTCTAAGTAGCTCCAGTCAATCCCTTCTTTTGTAT
ATTCCTCCTGCTCCATCTTAAACACATGCTCATACCTGGTTGAAGTGTTGCTGCAGCTTTTCATTTGTGAAATTTATACA
AAACTGCTCAAAGCTATTTGTTTGGAAGCTTTCAAAGCCATATATGTCAAGAACACCAATGAGACATTTTGAGCTAGGAT
CCTGCCCAATGGAGATATTAATTTTTTGAACTAACCAGTCAAATAAACGAGAATATATAGTTTTGGCTAAACCATCCCGG
CTAACTGTGGCACCCAGAGGGTCAAGACTTCTTTTGATGATTTCTTCTGGAGTAACCATCATACGCTTACACAGTGCATC
TTCCAAAGCATGCGCATCACACATAAGAAGTTCTGCTGTTGTTTGTAGATGAAACTTGGATTCTTCTTCTTCTAGAACTG
CGAAATCAGTTTCTTCTGATTTTGAAAAGTTAATATTTCCAAGATGAAGAATAGCAGCTACAACTCTGAAAATAGCATCC
TGCTCGTCCTGACTGATTCCCACAATATCCATGGCTCTCTTGGTGCTAAGATAGTCTTGAGCAGCATTAACACCAACTAA
TTCGTAGCAATTGGATTGGTTAAGGTAGTGAAATGATTTAGGATCTCCCAACTTATATTTCTCCTTTTCCTCCGGAGGAG
AAGCGCAGAGAAGGTAAAAACAGTGATAGTTACGCTCAGGATCTGAGATTTGGCAAACACGAGATTTCTCAAGCAGATAA
GTTCTAATGGCTGCACCAGATATTCGTCCAAACTTATCAAATTGGATCTCAACAAATTTTCCAAAACGGCTGGAATTGTC
ATTTCTAACAGTTTTTGCATTACCAAATGCTTCAAGAACTGGATTTGACTCTAGAACTTGTTTTTCAACTGTTCGGCCTT
CTGATGCAGTGTGACCACCTAAATATGCCAGGTACTGCATAAGCATTTTGGTGGTTTCTGTCTTACCAGCACCACTCTCA
CCACTAACAAGAATAGAATTGCTTTT
>c130_g1_i1
ATAAAAGAAATGTTGTGAAACTATTTTTATCCTATCTTTTCACATCAAATTCAGACAAAGACAGACAAATTAATATTTAT
GTTGTTCATAAATTGTGTGAAAAAAAAGACAGCTTGCAGAAGAACGTGTTTGCGCGTATTTGTGCTGTCAGTCATTATCT
CTTTCTTTTTTTTATTATTACTCTCAAGAACCAAACAACATTATAATTTCTTAGTTCAACTTTCTTCTCTAATTCTACCC
AATTTTCATCTTTTTCTCTATATTTGCGTTATAATCTTCTCATTACAAGTTACTCAAATCAGAAACATAAATCTGTTTCA
AGAAAAATAAAAACCAAGATCAACAACAACTACCACAAGAACAACCTCTTCTTCTGTTTCTATCATTTGGATCTACCCTT
TCTTCTCTCAGTTTTGAACTAGTCATGGTGTTTTCTCTCCACAAACGCTTCTGGGTTTCTTCCTCGTTTCTCCTTCTCTT
CTGGGCCCTCTCTGTTTCTTCTCTTACTCCCACTTTCCTTTCTGACCATGTTTTCGATTCTCAAGCACATGCTGGTCGGA
ACCTCCTTCAGGCGAAAAAAGGTTGTTCTGTGAATTTTGAGTTTTTAAACTACACAATAATCACAAGCAAATGCAAAGGA
CCCCAATACCCTCCCAAAGAATGCTGTGGGGCATTTAAAGAATTTGCTTGCCCTTATGCAGATGTTTTGAATGATCTGAC
AAATGAGTGTGCCTCAACCATGTTTAGTTACATCAATCTCTATGGAAAATACCCTCCTGGCCTCTTTGCTAGTGAGTGTC
ATGACACCAAGCGTGGTCTTGAATGTCCTGCATTGCCACCATCAGTATCAGCAGATGACACTTCAAATCAATTTCTACAC
TGTCCATCTCTGTTGCTGCTGCTCACAACCTGCTTCTTAATCTTGTTATTCTGATACATTTATACCAACTTTCATTCTTT
TTCTTGCACTATATTGATGCATTACCATTTTTTGTATGTTGTGTGTGAATTGCTTTTTGAGCCAAAAAGAAAAAATGGCC
ATGTGCCTGTAGTTTGAGGATTGTATTAACCAATTATGTATTGAAAAAAGTTACTTGTGCCAAGTGATCTATCTTCTTGC
TGCTTAATCATAG
>c2356_g1_i1
TTTTTTATTGTCAAGTTTCACATCCAATCTTATTGCAGATGATTATATTTTGTAAGATGTCAAATGTTACAAATGGCACA
ATCGTGCCTTCGCAAATGAATGTAGAGATCAAGATCTCTCAATGCAATTCTAGCACGTCATATAATATAATCCCATACTT
GGCGAAGAGTTATATCTAATTCATAGTTACGACTGCTTCAAAACCCCAACTTCTAGTTTTTTAGCACAAGCAACTCTAAT
CACTGTGTCAAAATGGAAAATTATAGGTCAAACCTATGCTACTAACGGCTGCTTTGGTCCTGAGGAGCATCACCCCCAAC
ATCTTCAGTGGCACTCTCTTCTTCTGTTGATGTATTACTGTGGCCGCCTTCACCTTCACTATCATCTGCTGGAGCATAAG
CTGAGCGTCTTGAACGAGCGTGCTGTTGTGTTGGCTGATTACCAGTATAGGTACGACCCCAACAAGATAAGAAAACAGAA
AAAACAATGTCCACAAAATTCATTCAAATTTCAACTATAAGAATAGGAACATTACTGCAATGCATATGTAGTCATGTAGA
GGATCAATGATTATTTTATAAACATGTAAGAATAATGAATCCTGTTCCCTGTTCAGCCCAAAATTTTCGATAAAAACCTT
CACTGCAATACAAGGAACTAGAATGACTATTACACTATCTCCCATCGAAGTTAATTGCATCAAGCACTTAGCACATTTGC
AGCATTGCAAAGATGTACTCCAAACAGCAAAACTGATTCTTCAACATAATGGTTCTGCAATTTAATCTGAATCTATTTGG
AGGTTTGAATAATTATTGGGAAAGAACTTAAAAATGACATGAAGGGAGGCGTTAAAAAAAGATGAAATTACCTCAGTTAA
AGCACCCTCAATACAGAAAAATAAAGTCACTGACTTTCACATAAACAGAGAACAGAAAACATTCACAATGCATTTTACCT
GCAACTTTGGGCGGAGTGCTTCAAGTGGTCCTTTAGGCTTTTGTGCTCCTTGCTTCCCCAAAGCCCAATCAGCAGAATCA
AAGTAAGCACGTTCATGATCCTTGGATATTAGTGGAGGCTTCTTTGGCAGCATCCCCCCATACTTCTTCTTAATAGCTTG
TTCCTCCTCCTCGGACGAGGGCATGGGGTTGTCAGCGTTCCGATTATCCACAGATTTTTCACAGTGAACTTCGTTCTTAG
AAGAATCATCACCAACCTCCTCTTTTTGCTTCACATCGCCAACCTCAGCCTCTGACATTGCTTCCTCGTATCGCGAGAAA
CTTTGGATCTGAAAATCGATGCAGAGAAGAGAAGAAAAGACGTTTAACTGCCAAACTGCAACTGAGACAAAACAATTACC
AATAGTTGCACGATACAAACACAAGCATCTTTGATTGCG
>c1886_g1_i2
ATTATGTTTGATGTGTTTATTATGCATTAAGAACATCCTTCAACATAATTTACACTTGAAAGTTGGGTAATCATTTGATG
CATTCATTTTTCAGTAATTCAATCAATGGACAAAAATGAGATCGATATGAAAATAATTAGCTATGCTTATAGAGATGTAG
CCCTGCTATAAAATTCCGGACAATCATAATAAAATCTTAGGTGTAGCTTTTGGCGAATGTAGCAAATCTTTCTAAACCAC
GTTGAAGTAAACCTTCAAGGAAAGGTTGCAGTGCCGATGCCACTGGAGCTAAAAGCTGAGGAACCTCATACGAGACTGTA
AGTTCTACTATACACGACGAAGGACCTTTCGGATAGAATCGTACAGCACCTCTGTTTGGAAGACCTTCCATAGATCGCCA
GTGGATTTTCTGATTTGGAGTGGGCTGCATATTACGAGCAAGCCAAGAGAATTCAATATCACGACCAAAGGCCTTATACT
TCAAGGTCCACCGTGAAAGGTCAGGTTTGTCTGGCAGTATCTGAACAGAGGAAATAAAGGGCATCCATTTTGGGATGGCT
TCGCGATCGGAATAACAAGCATATGCTACAGAGATGGGAACATCAATCTGCATCTTTACCGTGCAATCCTGCCACTCCAT
GACAGGGGAAAAGCGCTTGAAGCCACGGAAGGTTGAGGTTCGGTTGGAAGAAGCAGTGTGAGTGAGCCTGAAGAAGAGAA
GATTGGAGGAGAGTGGAGTAGCGGGGAACTTCATGGAGGTGAAATTGGAGGCAAATGTGGTTCTGCAAGTAGACGACAAG
GTGGTCAAAGGTGGTTTGGAGCCTACCACAGCTGCAGACATGGTCAAATTTTTCAGTATTCAGAGACACACTTCTTCGCC
TCTCTTTCTGCCTCCGTGACAATCGTGAGGATGTGTCATACAAGAATCCGCATCGCACGTTTATGCGAT
>c351_g1_i1
AAACAAGTAAAACGCCGCGTTTGAAACTGACAAGGTCGTGAAATTTTGCCACTGTTCTCTCTTCTTTCAGAATTTCTCAC
ATACACCATAAAGTTAGGGTTTAATTTCCGTTCACCTCTTCTCTCACATAGACAGGGATTTCTCCGCGCTTTCCTGCCCG
CCACTTAAAAATTGAAAGACTACGGGACAAGTAGCAATGACTTATGTGGATGATGATGGTTCTTCTGGCTCTGGAGATGA
TGTAAACTTATTGGATGGACACAAGCGTCAGGCTGGCATGGCATTGAATTCTTGTGGTGGCCGGAAGAGGGGCCGGAAAG
CTACTGGAGCTGCCATAGTGGATGCTATGCTGGAGATAGTGGCTGCTTCAAAGATGAGGGCAAGTGCAATCGCGAAGAAT
GAGGAAAGATTCTCTATAAACAAGTGCATCAAAGTGTTGGATGAGATGCAAGATACACCAATCAGCATGGATGACATTGA
CCTAGAATTGGATGAGATGGAACTAGTTGCTGCTGCGGCTGGATTCTATTACTATAGCTGTCTGACCAAACAACCTTCAC
GTGGTTTATCACCTAGGAGATGCGAATTTATGACAGAAGTGCTCAATGGGCATGATGACTTCTGTCAGGAAATGTTGCGA
ATGGACAAGCATGTATTCCATAAGTTGTGTGATATTCTCCGTCAAAGAGCCCTGTTGCGTGATACTTCTGGTGTGATGAT
AGAGGAACAGTTAGCAATATTTTTAAACATCGTTGGTCAAAATGAACGCAATAGGGTGATTCAAGAGCGCTTTCAACACT
CTGGTGAAACCATTAGCCGGCATTTTAATAATGTTTTGAAGGCTATTAAGTCATTGTCACGTGAAGTTTTGCAACCTCCT
CAGCTCACAACGCCTCCAGAAATTCACAATAATGCTAGATTTTATCCATATTTCAAGGATTGTATAGGAGTAATTGATGG
TATGAACATTCCTGCTCATGTTCCAGCCAAAGATCAATCTAGATTCCGTAATAAGAAAGGTATCCTGTCTCAAAATGTGT
TGGCAGCTTGCACATTTGACCTGCAGTTTATATTCATTTATCCTGGTTGGGAAGGCTCTGTCACTGATTCACGAGTGTTA
AGGGCAGTCCTTGATGACCCAGATCAGAATTTCCCTCAAATACCCCAAGGAAAGTATTACCTTGTTGACAAGGGATATTT
AAATACGGAAGGGTTTATTGCTCCTTTCCTAGGGGTTCGGTACCAGCATTATGAGTTTAGAGGTGCTAATCAATTGCCAA
GAAATGCAAAAGAGTTGTTCAATCACAGGCATTGTTTTATGAGAAGTGCTATCCTGAGGTCATTTGACGTGTTGAAAACT
AGATTCCCAATCCTTAAACTTGCTCCTCAGTATTCCTTTCAGATTCAGCGTGACATCGTCATCGCCGCATGTGTTCTTCA
CAATTTCATCCGCCATGAAGAAAGAAATGACTGGATATTCAATGGTGTTGGGGGGTCTCCGGTGGAGGAAATGTCAGATA
TTGATGAACTTCCTGATGTGCCGATGCTTTCTTCAATAGAAGGACAAGTTGCACTTTCATTGCGTGATTCAATTGCTGCA
TCTATGTGGGATGACTTCTTGACTAAATGGGATGAGTGGTGAATCATGTTGTTTGGAAGGTGTCATAGCTTGGTGACTCT
GGTTTTGTTGCAAAGGCAGCAATATGACTTTGATCTTCTTCGATCCGCATGGAACTGAGGCCACCTTAATGTGATTTAAT
TTGATGTTATGGTCAATGCTCAGTATTTGGTGAGTAACTTGAAATTTTGTATAGGCTGTGTATATCTTTGTCGAATAATA
GTTTTATTGAAATGGAATTATGAAGGTTGCTTTGTTTAGACGAGAATATTTCTAGAGGTATATGTTATAACACCGCAATG
CATTCCTAGTTTGCAATAACAGGTGCAACTACTGTTGGAAAATTTTGTTTTGGAGA
>c4791_g1_i1
AGCATTGTACCTGATGGTGTTATCAGTTCTCATGCGGATCCAGTAGGGGATGGGCCTGTTTTGCCTCATCTTCTTCGCCA
ACTTCTTCTTGATTCTGAAAGTCTTGTGCGACGGCATTTTCCCTTTGCCTTCTGGATTTTCGCCTGCGCCGACTGTTGAA
CTGAGACTGAACAGCGAAAACCCTAATAACCAAACCCTAACGACGAGATAGAAACAG
>c4931_g1_i1
GACAACAACTAACAGTCTCACCCAGAATTCGCTTTGGCCATAGAGAGCGCTAAGTTACACCAAGGATGCGCGATGCGCAC
CCTTCCTTTATCGTCTATTCTTCTTCTTCAGAGTTGGCTTAGTTAAAGTAGCATACGCTTCTTATAAATTCCAATCATCA
TCACTCCCAACACCTTTCGCTCTCTACCACTCTCACCGGTCGTTTTCTCGGGAAAGCTCGATTTAGTGAGAAAATTGATT
TTCCGGGAAACACACTCGCGAATCTCCGATGTCTATCGTTTGCTCGATTGCTTCCGCGGTTTCGCTTTAATTCATGACGA
TCGCCAGGATGTGCTCCCCTATGCGTACGTGGGAACGACCAATGGATCGTTGCTTCCGAATTTTTCCATGTCTCGCCGAT
CCTGGTCGAAGGTCTTCGTTGTGCTTGAAGGTGGCCTTGGTGACGATTCACCTCGTTTATGCTGGCGTGCTCTTCTTGTT
TGACGGGGATTTGATAGAAAAGACTAAGAAGGAACCGTGGTACACTGCTTTATACTTACTGCTGTTCGTTGGTACTTTAA
TTCAATACTTTGCCACCTCACTTTCTTCGCCAGGCTACGTTCTTGATGCCATGATGACTGTTCACGATAGAAATGTAGCA
TATAAAAAGGCACCAGATACATCCAGTCAATCAGCTTCAAGCAAAAATGGGAGTTTCGTTGTTTCCATGGAGGAAAATCT
ATTAGGAAGAAATCTTTCAGGAAGCAGTACAATATCTTGGTCAAAGTTAGTGTCGGACTTGTATCCTTTGGGATCATCAA
TCAGAACATGGACATGCACCTATTGCAATGTGGAGCAGCCTCCACGAGCGAAGCATTGTCATGATTGTGACAAGTGTGTT
CTTCAATTTGATCATCATTGTGTTTGGCTTGGCAACTGCATTGGACAGGGTAATCACTGTAAATTTTGGTGGTACCTTTT
TGAAGAGACAGCTTTGTGCCTTTGGACTGGTGTCTTATATATTTCATACCTGAAAGATCACATTACACGGATTTGGTGGC
AGGATGCGATCTTGATACTACTCTTGATCACTCTGTCAGTTTGGCTCATCTTTCTTCTCCTCCTACTGCTATTTCATAGT
TATCTTATTTTAACAAATCAAACTACCTTTGAACTTGTAAGGAGAAGACGGATTCACTATCTAAGGGGAATTCCGGAAAG
AGTGCATCCATTCAGTAGAGGAGTTAGAAAAAATTTATTCTACTTCTGCTGTACAAGGAGCGCCGTATACAGATTCGAAC
CATTGCCTACCCCTCAAGAGATAGAGGAAAAATCAAGGCCGTACACGTGCTCGGATGCTTTAACATGTCGATGTTGCTAA
TGATTTTTGTATAAGTAAAAATCTTTTAGTCCAACAGTTTAATTGGGAAAACTCAGAAGTATGTCGATGCGCGCCCGTCT
GCGTATATGGATAGGTGATATCTTTGGGCAGTTTGCTTTATGATTTATCTTCTGTTATTCATTCTTTTTGCCTAATTTTG
GAGGTAGAGTTCCAAGTTTGATGTACAGTTGCAGTGGTAGTGTGCTGTTTGTTTTTTCTTGTTAGTTTGTAGACCTGGAT
ACCTAGCTATTATCAAACTAACTATTGCTGTTGCCGTGGAACATCAGAGAAAATACAGTATTCATCTTAGTTGCATGCAC
AGGGGGTGCGGCGTCCTTGATTTCATGGTGGGCGTTGGCTTCCCTCAACCTCAACACATGTTCAATACTCTTCTGAGTTC
TGTTATTTTTATCCCCAAATACTTACTTTTGACCTTATCTAGCCTCACCCATGGTTGCTAGAATTCGCAGCATGTTGCAC
TATTCTCTTCATTACATTATAGAAGGTACAAGATACTCGTCAGATTGAAAACAAAGTCTTTAACACTTAACACACTTCTG
GAGCATCTCTTGAAATATATCAG
>c4977_g1_i1
GTTCCCAACCGCAGCTAATAATGGCTTTGATCTTGGAATTTACTTCCGTAAATGGTTGAGAGATAGAAGAAAAGTGGAAA
GTTGAAAGAGAGAGAAAGATCAAGGTGCAGTGCAGTTTTTGGTATCCTCTTGCCGTTGCCGGTAAAGAATCTCTTAACTT
CCAAATTGATTTGTTTACTGCGTCACTCCCTCTGTTCCCAATTCACTCGACAAATTGCTTTTTCCATTTCCCCTAACATC
GCACTCCCAACCGTTACCAACCGATAATGAATTTAGGGTTTCTTCCCTCACATCCATCTGTGCTAGGTCTGTAATCAGGA
ACCATGTCGAGGCCCATGTTGCTTGTCTTCTTGCTGATTATACTTATAATCACCTCGCAGTTCGAGTGGAAGCAGCAGCT
TGTGGCCGATGTTGACTCCAACCCCACCGTATCTCAGAAGCAGCATCAAATTTCCAAGGCTGAAGAAACCGTAAAGGAGA
AGATTATTTTACTTCAAGAGAAGAATATTCAAAGATTGAATGAGCTAGTGCGGCATCTCCAGGAACAACTGCAACAGTGT
AGAGGACGCAATGGAACTATAAATGGCACTGTAAGCCCTCTAGCTGACCGGATACTGGAGCTTGAGCGACAGCAAATTTT
AGAGGATTAAGCAAACGCAGCAAGTGCGGCAATGATGTTCTTCGTTATGCTCAACCTGTGAAGTTGTTCCCTAATTCATT
TGGAGGGAACGTTGTAGAAGATTTGGTCCTCGTTTGAATAACCATTTTTAACTATAAATGAAAAGTGCAGTGTTCGAATA
TTGTTCTAAAAGTTGTTGAATGGTATAGAAATATGATCATCTTATACTGGTTTGATTATTTTTGTAGTTTAAAATTTTCA
TTTCCTCTCTTGATTTCTTCTTCTACAGTCCCTTTTGCACATATCAGGTTAGCAGTACACGAAAAATCCACATCTTATTA
ACAAAGTATGGGTGGAAATACCGGTTAAGTCAAACAGACCGACTTATTTTATAGGGTGAAGCATAACTGCTTTTAGGTAG
TT
>c6753_g1_i2
GCAAAAGTTTGGATAATGAATAGATCATAGCACTTCTGAGTTTCTCAATCATCAGCTATTTAAAGCAATGGTCAGAAACT
AACTTCCCCACTAGCCTTCTGTAGAGCCCTTTGGAGAAATAATTCAAACAAATCTATCTGGTATAGGCATGGAGCTTTGT
TGGCAAAAATCAATCCATGGCTCTTGAAGAAGCATGGAGGATTGTGTGAGAGGGTCCTCACCCTTCACACTCCACCTCTT
ACAGTTTGCTTATGCTTAGCCATTGGCTTCTCTAATCATTAACCACAAAGGGGTATATATAGAGGAACATAATTCTCTTT
GAGTCTCATGAAGCAGAGAAGCATTCTCCATAGGTCAGAGAAGCTTTGGCTACAGCCAAGCAAACCGGCAAGTCACAGAA
AGGCAATGGACTCTCTCTCATTAAGGGGTCCTTATGGCTATGTAATTGACTCTATTATAGTCCTTCTTCTTCTTCTTCTT
CTACAAGTAGAATGTAATAAACAAAGATGTTCTTTCTTTGAGAAGCTGTAGCTACCAACTTGTGTTGTCCACAACACTCA
ACTTGCAGATTACTAGAATCCGGCTCGGCTCTCTTCAGGTTCTGCAGATGAGTAGGTAGGTAATTATAACCTTGTATTCC
TCTCCCTTTCCCTAACCTTCTTGTGTGTCTTAGTGTGTATGATTGCTGTGTTGTGTGGCCTTATATGTAATAAAGTAATT
TTAGTAGTGCTTTAGCTCCTTAAAAGGGTAGGGTTATCTTCTGCACAAGTTGATTGGTTAGAAAAGCTGCAAAGCCCTCC
TATAAAAGTTGTTAAAAGTAAAAAATTACCAAGCCACTTTTGCACTCCACTTTCTGATTTTACTGAGATTAACTCTGTAA
AAAACAACATTCGCAAGTGGAAATTTTATTTTCTAAAATTAATATGAAGTCAATCTAGTATTTGAGTGTTTGTTTTTCAC
CTCAACACACACTTTGCTACCACCCTTTTTCGTTAATGGTTCATGAAATCTATTGAGTTAAAAATTGGACGAACGAAACA
CATTCATTACTATATCCCTTGTATATTTTCTACTAATAATTAATTGTCAGAAGAATACACTGTTTAAAATGAAATGTCAT
TTTGTCCCATTAATAGAATCTCAAACCCCATTAGGAAATTGGAAGAGAATTTGATTTCATCTATACCTATTAGCCACTGG
GAGAGAGCCTTCTTGTTTTAAATAGAATAGCTATTGTATCATAAGTAGAACCCCAAATCCTAAACCATCAGAAAAAAAAA
ATTATCCTTTTACACAAATTTGATCCTGTATCAGAGAGATTCACATAAAACTAAATAAAACATAAAAATTTCGTACCATT
CCAAGTATTATGATTTGTGCTTGTAAATACTACATACATGAATACAAAATCCATTTACTTTTTTATCGAAAACGAACACC
ATAAGAAATTGTCTCGAACCTCAGAACCATGGGAAGAATTGGCAAGCCAATCCACTATCCTGTTTCCTTCCCTCGCTATC
TTGTTCATTCTTATCAAACTATCACTAAAGGCATGCAGCAAAAAACTCATAGCATACATATGTTGAATACAGCTATAACT
ATGCAAAAAGAATAAGAAACTGGTAGTGGAATGATTATGAGGAAATTTGTTCAGCTTTTCCAAGTTCCCCTTCCATATTT
TAAGAGAGAAACATATAGCAGTTCATTCCAGGTATCTGGTACCCCAGGCAAGCACCAATGGCTGCAGTCTTCGAATAGTG
CAGTGGAGTTCTGATCCATTGATTTCTTATACTCCTTTCTGTATACTGAAGGATGCCCGTCTTTTCTGTAATCTGTAAGC
CTA
>c1886_g1_i1
ATTATGTTTGATGTGTTTATTATGCATTAAGAACATCCTTCAACATAATTTACACTTGAAAGTTGGGTAATCATTTGATG
CATTCATTTTTCAGTAATTCAATCAATGGACAAAAATGAGATCGATATGAAAATAATTAGCTATGCTTATAGAGATGTAG
CCCTGCTATAAAATTCCGGACAATCATAATAAAATCTTAGGTGTAGCTTTTGGCGAATGTAGCAAATCTTTCTAAACCAC
GTTGAAGTAAACCTTCAAGGAAAGGTTGCAGTGCCGATGCCACTGGAGCTAAAAGCTGAGGAACCTCATACGAGACTGTA
AGTTCTACTATACACGACGAAGGACCTTTCGGATAGAATCGTACAGCACCTCTGTTTGGAAGACCTTCCATAGATCGCCA
GTGGATTTTCTGATTTGGAGTGGGCTGCAAGAAGGTGATATAACATGAATAACAAATATCAATTGTAATTTGTGACTAAA
AGAGAATTTTATTGGGAAAAAAGAAGTATAGTATTAGGCTGGGGATCTTTTCCTGCATATTACGAGCAAGCCAAGAGAAT
TCAATATCACGACCAAAGGCCTTATACTTCAAGGTCCACCGTGAAAGGTCAGGTTTGTCTGGCAGTATCTGAACAGAGGA
AATAAAGGGCATCCATTTTGGGATGGCTTCGCGATCGGAATAACAAGCATATGCTACAGAGATGGGAACATCAATCTGCA
TCTTTACCGTGCAATCCTGCCACTCCATGACAGGGGAAAAGCGCTTGAAGCCACGGAAGGTTGAGGTTCGGTTGGAAGAA
GCAGTGTGAGTGAGCCTGAAGAAGAGAAGATTGGAGGAGAGTGGAGTAGCGGGGAACTTCATGGAGGTGAAATTGGAGGC
AAATGTGGTTCTGCAAGTAGACGACAAGGTGGTCAAAGGTGGTTTGGAGCCTACCACAGCTGCAGACATGGTCAAATTTT
TCAGTATTCAGAGACACACTTCTTCGCCTCTCTTTCTGCCTCCGTGACAATCGTGAGGATGTGTCATACAAGAATCCGCA
TCGCACGTTTATGCGAT
>c9264_g1_i1
CAAAAACTAGAATTTAAAAAAAAATAAAAAAATCCCCAAATTCGAAGGTGAAAAAGAAGCACTTTGGCAATCTCAGGTTT
GGGTTCGATTGTGCAGAGTGCAAAAACTGCAAATCAGTGAAGTCGCCATGCTTCGTTGTTTGTCGAAACTTCGTTGTCTC
GCCCTTCAATCACGCCAAATTCTACCACCGCCCTCTTCTCGCCGGCTCCTCCATAATTTGCCGCCGCAACCGCTTCACTC
TGCTTCCACATTTCGCACTTCTTCTCCTCCGTCCTTAGTTTTCTCTTCATGGCCTCTCCACGCATCTCGTCCTTCCCCTT
CCTTGGTTCAAGTGCGCCACGTGTCGTCCAGGGAACGAAAACTGAGAAGAAAACCGATGACTCCAACTGTTTCCAAGATT
AAGAAAACGAAAATGAAATCTTATTCGTCTTTAAAATCCAGATTCAGAACAATGAATGATGGGAACATCAGGCGCTGGAA
GGAAGGCAAGCGTCACAATGCTCATCTCAAGTCAAAGAAATCAAAACGTAGATTGAGGAAACCTGCTATTGTTCCAGCGG
CTTATGCCAAAGTAATGAAGAAGCTCAATTTCGCTGCTTAGATATTGGAAGTTTTGCTGCTGGTTACAGCATGAAGAGGA
TCGACCAGGTTTTGCATTTTTAACTCCAATCATTGTTGGCCTTCACATTTTAGAATCTGTAAAACGAGCAAATTGCCCAA
CAGTTTGTTTGTTGTGGAACAGTTAGAATTGATGATATTTCGAGGTCATGCCTATTTAAAGTGGCATGTTTTAGTTGATA
ATGTATGCATTATTGTTAACATCCCAGTGGCTGATTGATCCTTTCATGTGATACATTCAATTTGACTTCAGTTTGATAAA
ATATCGGACTCTTGGATAGATGTTGTAATAAGGGAATAGTTAAAAGCCTGGGACTTCAAAATCTCAATTCCTGTATATAT
TAGCGTTTTAAACTTTGGCATTCGCG
>c7144_g1_i1
ATTTTTTCAAACAGCAGTCAGTTCATGAAGAAGCTAATAAGCACAGAATACATGTTAACTATTCTTACTAAGAAAATCTT
TTGTAAAATTCTTCTCAATTGAGATGAAATCTTCAATTTCTTGAAATATGAAACGAGCTTGTGGACAACAAAGAAAAGTG
AATTCAACATCAATAAGGAATGAACATAGAGTTGTATAGAGATTCCTGCATATACACCACCAGACTCCTTGTGTTGCTAA
ACGATGGCAATGCCTGCAAGTAAATCTCATTGAATCCAACAAGAGGAGAGCATAAACACTCGTGAAAAATCATACTTTGA
AATCAAACTAAATAGTCCCTCTAGTATAGAAAGATCCTTCAAATTAGTCCTTGAACGTTAGTAAAATACATCAGCATAGG
GACTACTTCAAAACTAAATCGATGGTTTATTCTAACAGTTTTACATTAGTACAAGAAAGAACCCAGCAACCCAGGACAGA
AACAGTAAAAGCTGAAAAGAGCACACGCTTCATATACGATGATATACCAAAAGCATAGGTTTCATCTTCATTATAATTGC
AGTTGTGAAGTTTTCACCAACCAAAAACCAACAACAAAAAACACTAACACTATGAACAACAGCTATATGATACACAGCAT
CCAAATTGCCCCCCAAAAATTACAACATCAGAGGCAACGTTGAATCACCCATTTTGGGCCCAAAGAGATCATGGAACCGA
ACAAGTGCAACAACACACGTCACGATCTCTTGGAAGAGTTAGAGACCAAATGCCTCCATAGATACCGCCCACTAGCCATA
TCCACGAAGGTCCAGAACCCAGACACTACCAGAGCGCGAACCTTGGAAGTTGCGTTGGAGGAAGCATCGGAGGAGTCTGA
TGAGATGTTGGGGTTGGATGGAACAACGACCGTGTCGCCGTCGTCTTCGGTGGTCGGAGGCTGAGATCTGAGGTTCCGGA
GGACGAAGAAACCGGCGAGGGTTGCGGACAAGAATACGAGAATGAATCTGAGAGGACACATTTTGCTCTCCGAAGAAGAA
AGAAGAATGTGATTGAAGATCGCGCGCGTGTGGTGCACACTCTTGGACCCAAGAAACAAAA
>c2370_g1_i1
AAATCACAGAACCCGGTCCAAGTTGTGTTTTAGTTGCTTCAAGAACCAGGGTTTGGCTCAGAAGCTGTGGAACCTGGTTT
TGCTGCGCGGCGTGGTCGACAATCCGCAGCGAAAATGCCTTCTCACAAAACTTTCAGGATCAAGAAGAAGCTCGCGAAGA
AGATGAGGCAGAACAGACCCATCCCTTACTGGATCCGCATG
>c10667_g1_i1
ACCAAACATACAAATCTTTTCCAACGTCCCCTTAAAGAGAAAGCGATCTTCGAGTGAAGAACCGAACGGTGACCGCCGAC
AATGGCGGCCACTACACCCCCTCCGTCTTTGTCGCTCCCATCGAATAAACCTTTCTCACTCAAACGCTCTGACTTTCTGT
TTCACCCCTCTAAGAACAACAACAACAACAACAACAAATCCCTTTTCTCTTTCAATTCAAATCTGAGGTGCGAGATCAAA
GGCTTCGAGGGTCATCGCCGCTGGACATTTGACCGTATCTCCGACATGAACAAAGACTCCACCGCTCTCTCCAATTCCAG
CACCAACCCTTCTTCTCCGCTGGTTTCTGTCCCTGCTGTCACCTCTGCATCCCAATACCCCACCAAAAATGCCAAAAAGG
TTGTCCTTTTCTTCTGCGCCGAGACGAAGGCCCTCGCCGAGAAAATCGCCGCCGACTCTGACGCCATTGAGCTTCGCACC
ATCTCTTGGGGCAAGTTTCCTGATGGCTTCCCCAACATTTTCATTCCTAATGCCCAAGGAATTCGCGGGATGCATGTGGC
TTTTCTGGCCTCATTCAGTTCTCCAGCAGTGATTTTTGAGCAGATTCCTGTTATTTATGCATTGCCAAAACTATTCATTG
CTTCATTTACCCTTGTCCTTCCGTTTTTCCCAACGGGCACATCAGAGCGTATGGAGGATGAAGGAGATATTGCCACAGCT
TTTACTTTGGCCAGACTTTTGTCGAACATACCCATTTCTAGGGGAGGACCTACCAGTCTGGTGACGTTTGACATTCATGC
CTTGCAGGAGAGATTCTACTTTGGTGATAACATTTTACCCTGCTTTGAGAGTGGGATACCATTGCTGAAAAGAAGGCTCC
AGGATCTTCCTGATTCTGATAATATAGCAATTGCTTTTCCCGATGATGGTGCATGGAAACGATTTCATAAGCAACTGCAG
CATTTTCCAACGATAGTATGTGCAAAAGTTCGGGAAGGAGATCAAAGGATAGTTCGTATTAAGGAGGGAGACCCTAGGGG
TCGTCATGTTGTGATTGTTGATGATTTGGTTCAATCAGGTGGAACTTTGATAGAGTGTCAGAAAGTCTTGGCAGCTCATG
GAGCATTGAAGATTAGTGCTTACGTGACCCATGGCATTTTTCCAAATAATTCATGGGCACGCTTTGAACACGATAATGGG
GGGCATCCAGAGACTGCATTTACTTACTTCTGGATCACAGATTCATGCCCCTTAACAGCTAAAGAGTTGATGAATAGGCC
ACCATTTGAGATTCTCAGCCTTGCAAGATCCATATCTGCCAGTCTTCAAATCTGAAGGGGACTTCATTTCATGCTCAAAA
TAAAACGGAGAAAAAGAAAAAAGAAAAAAGATCCTTTAATAATAATAGTCAAAGTTGAGTTCTTGGACTTCAGGATGTGG
CTTATAGCAAGAGTTAATAAGACTCATACCAAGGTTATTGCTGCGATAACTACTTGGTCTGCATTGATTTATCCAAAGCT
TGCTGTTGTGTTATAAATACGTACTCTATCTTGTGGATTTTGGTAGCTTCAGTCGCTGTATGATCCTTGATATATGAAAC
TTTAAGAGCCTACTCTACTTTTAAAACTAAATAAATTATGATTTCAATGTCCATCTTTAAAATCTTGCCGGAACATTTTG
AGGATCTAAATTTTCAATTGCCAGAG
>c10488_g1_i1
GAATTTTCTAAACATGTATTGTCACAGAATAGCTTTACAATTCTCAAATTGGAACCCTAGCCTCCTCCACCACCGGCGTA
TTCTTTTCCTCCTCTTCCGCTCGCATATTTTCTTGTAGAAGAAGATAATCTTTGTTTAGCGTTTAAACCAAAAAATTAAC
TCAGTTTTTGGTCTGCAAGCTTATATTTTCTCATCTACAGAGAAGAAGAAAAAATCCCCAGCTTGTTTATCGGAAGGGTT
TCGTATTGCTGATTCTCTAGCTATGGCTGCTAAGATTCTTGCGAACTTGCTTGTAATGGGTGGAGGAATCTTGGCAAGAG
CAGTTGTTCAGGCATATCGTCAAGCACTCACTAATGCCGCAAAAAATGGTGTTGCACAGGAGACAATACAAAATACCATT
CGCAGAGCTAGCAAGGCAATGACAGAGCAAGAGGCTCGACAGATTCTTGGTGTCTCTGCGGAAACTCCCTGGGAGGAGAT
TATCAAGAAATACGATAGTTTGTTTGAGAGTAATGCCAAGAGTGGGAGTTTCTATCTCCAGTCCAAAGTACAACGTGCCA
AGGAATGTCTAGAGGAAGTTCAACATGGCAAGAGTCAGAATACTCCTAGTTGAGAACTTGGATTTTCGCCATATTTTATA
TTACCCCTTGTGTAATCATTTTGGCCTACAAGCTTGTATACGATTTGCGTTATCAGAAGCTTCTGAACTATAATTTTAAT
TACTATAAAAAATGTACATGATTAGTTTGGGATTGACTGCAAAATAAAGGATATTATTTATAGAACTGAACTACCCTATA
ATGTTTAACAAAATCAAAATCAGAATGGTAGGCAATGATAGTAATGTGAAAAAAAACAGTTG
>c8680_g1_i2
TCTTACATTATACCTGGTGCAAATCGTCAAAGAGAAAATATAAAAGTGACATCACCACCATATAAAGAAAGCCTTCTAGA
CTAGTCCAAATAGCTTCACACAATTAGTAAAATTAACCGCTCGTGTCATCACAAAACATGCATATAAACAAATACACCAA
TATACCTTCGCTCATCATATTCATACTTGGAGTACAACATAAAATATCAACGACATATCCAACGTTGAAGAAAGGAAATT
ACTTGAAGAGTTGCGTACCATTTTCTCGTCTTGATGTAACACAAAGTGTTTCTGAACTTCCTGTCTTTCATTCATATATC
CTCGTAAGACAGGACTCGTGCATATATAAAGGTAGAATTCCATTCCAAAGTTAGCAAGTGATTCTAACTCTTATACATTC
GATCATGCATTACTATGATGATCATAAAAATATCTGTGGCGACTAGGAAACCAAAAGCTGTAGAATTGAAGTGGCTTAAT
TTTTTTCAAGGATCACAACATGTGGTTATTTGAAGGAGTGAAACAAGGAACTTCACTCCATGCATTGCCACTTCCATTCC
AAAGTGCATCATTTCCCATCAAGAGATTTTTTGGCAAATTCAAACCTTGATTTTCTTCCATCTTTATCGTGTTAACCTGA
GGCATCAACCCACTCAGACTAGAAATAGAATCTATTTTAGAGCGAATGTTAAACCGGCCACCTTCCTTTGCATAACTTGG
CGGTTCAGCATTGTTATTTTCTCCACCACCAAACTGAAACAACCCAATCTGCGGCTCTAGATTAGTGCTCAAAAAAGGGA
ACTGCTGCTGAACTTGTTGCAGATTGTTCAACCTCCATTGCTCACCGAGGCCATTTGACAACATAGCTCCACCACTGTTA
CCAAGTGATGAAGCTGAACCAGTACCGATTTGAAACTCAACATCGCTGCTATTTCTACCCACCAAAGGTGTTGTTGTGAT
CGTCCCAAAATGAGATCCAATGCCCCCAGAAACGTAGTCAGTGTTGTAATGATGCAAGGAGGTCAAGAATGGAAATTGAG
TTTGTGTCGGAGTTGGCAAGTGAGTCATCATCACATGATCAGTGGTGCAGCCACTGGAAGAAGAATTAGCACTTGCAGAG
GTAGAACCTGTTGAGGGTTTCATGGGAGACTTCGATCTACCGCCGCTTCCTTTGCTTCTTTTGTTCCTTCTGCAACCACC
TCCAACCGGCACGTTTCTCAGTGCACCTCCTCTGGTCCAGTAGCGACGGCAAGTCTTGCAGAAGTGGCGGGGCTGTGAAA
GGCTATAGTTGTTGTAGTAGCAAAACTTGGTGTTGGCAGATTCACATCGCGGACATTTCAGTGCTGCATCAGGTTGGTGT
ATCTTTGCCATTCTAGCTCTATCAGCCATTGATCCCGGTCTAATTGAGCCCTGGTAGCCACCGCCCCCGCCGCCACCACC
ACCTCCGATAGCAGCCGTCACCGATGAAGGTGGCGGCTGCAAAGGTGGCGGAATATGCGGATTCTGGGTGGCAATTCCTG
CTGGCTGATTAGGCTGCTGCGAATTTTTTTTCACAAGTGAGCGAAAAAAGAAAAACTACATAATTGAGTGTACACATATA
CAAAGAGTATATTCAGGAAAAAATATACATATATATATAAAAAAAGATTGATAAAGTTGTATATGAGTATAGGAATATTT
GATGTTGTGATTAATTGCTTTATTGATGAAGAAGCTTAAGAAAAAGGAAAAG
>c8680_g1_i1
TCTTACATTATACCTGGTGCAAATCGTCAAAGAGAAAATATAAAAGTGACATCACCACCATATAAAGAAAGCCTTCTAGA
CTAGTCCAAATAGCTTCACACAATTAGTAAAATTAACCGCTCGTGTCATCACAAAACATGCATATAAACAAATACACCAA
TATACCTTCGCTCATCATATTCATACTTGGAGTACAACATAAAATATCAACGACATATCCAACGTTGAAGAAAGGAAATT
ACTTGAAGAGTTGCGTACCATTTTCTCGTCTTGATGTAACACAAAGTGTTTCTGAACTTCCTGTCTTTCATTCATATATC
CTCGTAAGACAGGACTCGTGCATATATAAAGGTAGAATTCCATTCCAAAGTTAGCAAGTGATTCTAACTCTTATACATTC
GATCATGCATTACTATGATGATCATAAAAATATCTGTGGCGACTAGGAAACCAAAAGCTGTAGAATTGAAGTGGCTTAAT
TTTTTTCAAGGATCACAACATGTGGTTATTTGAAGGAGTGAAACAAGGAACTTCACTCCATGCATTGCCACTTCCATTCC
AAAGTGCATCATTTCCCATCAAGAGATTTTTTGGCAAATTCAAACCTTGATTTTCTTCCATCTTTATCGTGTTAACCTGA
GGCATCAACCCACTCAGACTAGAAATAGAATCTATTTTAGAGCGAATGTTAAACCGGCCACCTTCCTTTGCATAACTTGG
CGGTTCAGCATTGTTATTTTCTCCACCACCAAACTGAAACAACCCAATCTGCGGCTCTAGATTAGTGCTCAAAAAAGGGA
ACTGCTGCTGAACTTGTTGCAGATTGTTCAACCTCCATTGCTCACCGAGGCCATTTGACAACATAGCTCCACCACTGTTA
CCAAGTGATGAAGCTGAACCAGTACCGATTTGAAACTCAACATCGCTGCTATTTCTACCCACCAAAGGTGTTGTTGTGAT
CGTCCCAAAATGAGATCCAATGCCCCCAGAAACGTAGTCAGTGTTGTAATGATGCAAGGAGGTCAAGAATGGAAATTGAG
TTTGTGTCGGAGTTGGCAAGTGAGTCATCATCACATGATCAGTGGTGCAGCCACTGGAAGAAGAATTAGCACTTGCAGAG
GTAGAACCTGTTGAGGGTTTCATGGGAGACTTCGATCTACCGCCGCTTCCTTTGCTTCTTTTGTTCCTTCTGCAACCACC
TCCAACCGGCACGTTTCTCAGTGCACCTCCTCTGGTCCAGTAGCGACGGCAAGTCTTGCAGAAGTGGCGGGGCTGTGAAA
GGCTATAGTTGTTGTAGTAGCAAAACTTGGTGTTGGCAGATTCACATCGCGGACATTTCAGTGCTGCATCAGGTTGGTGT
ATCTTTGCCATTCTAGCTCTATCAGCCATTGATCCCGGTCTAATTGAGCCCTGGTAGCCACCGCCCCCGCCGCCACCACC
ACCTCCGATAGCAGCCGTCACCGATGAAGGTGGCGGCTGCAAAGGTGGCGGAATATGCGGATTCTGGGTGGCAATTCCTG
CTGGCTGATTAGGCTGCTGTTGTGACCAGTTGGGTGGATCTAGATAGATTGGAAGGGACGGGAAGACCATAGCTCTTGTT
AATTAGAGAGCTTTCTTTCTCTTTTGTAAAAGTTTGATGGGTTCTTTCTTTGGTGGTGTGTGGGTGGAGAATCACATCAA
CATGAGAGAGTTGCAGAGAAAGAACGGGAAAAAG
>c10667_g1_i3
ACCAAACATACAAATCTTTTCCAACGTCCCCTTAAAGAGAAAGCGATCTTCGAGTGAAGAACCGAACGGTGACCGCCGAC
AATGGCGGCCACTACACCCCCTCCGTCTTTGTCGCTCCCATCGAATAAACCTTTCTCACTCAAACGCTCTGACTTTCTGT
TTCACCCCTCTAAGAACAACAACAACAACAACAACAAATCCCTTTTCTCTTTCAATTCAAATCTGAGGTGCGAGATCAAA
GGCTTCGAGGGTCATCGCCGCTGGACATTTGACCGTATCTCCGACATGAACAAAGACTCCACCGCTCTCTCCAATTCCAG
CACCAACCCTTCTTCTCCGCTGGTTTCTGTCCCTGCTGTCACCTCTGCATCCCAATACCCCACCAAAAATGCCAAAAAGG
TTGTCCTTTTCTTCTGCGCCGAGACGAAGGCCCTCGCCGAGAAAATCGCCGCCGACTCTGACGCCATTGAGCTTCGCACC
ATCTCTTGGGGCAAGTTTCCTGATGGCTTCCCCAACATTTTCATTCCTAATGCCCAAGGAATTCGCGGGATGCATGTGGC
TTTTCTGGCCTCATTCAGTTCTCCAGCAGTGATTTTTGAGCAGATTCCTGTTATTTATGCATTGCCAAAACTATTCATTG
CTTCATTTACCCTTGTCCTTCCGTTTTTCCCAACGGGCACATCAGAGCGTATGGAGGATGAAGGAGATATTGCCACAGCT
TTTACTTTGGCCAGACTTTTGTCGAACATACCCATTTCTAGGGGAGGACCTACCAGTCTGGTGACGTTTGACATTCATGC
CTTGCAGGAGAGATTCTACTTTGGTGATAACATTTTACCCTGCTTTGAGAGTGGGATACCATTGCTGAAAAGAAGGCTCC
AGGATCTTCCTGATTCTGATAATATAGCAATTGCTTTTCCCGATGATGGTGCATGGAAACGATTTCATAAGCAACTGCAG
CATTTTCCAACGATAGTATGTGCAAAAGTTCGGGAAGGAGATCAAAGGATAGTTCGTATTAAGGAGGGAGACCCTAGGGG
TCGTCATGTTGTGATTGTTGATGATTTGGTTCAATCAGGTGGAACTTTGATAGAGTGTCAGGTATAAATGTGTATGTGGG
TTCTTACATGGCACAAAAGGTGGAATCTTACATAGGTCTAATTATTGTATCAGAGATGCTTTTGTCTTGTTAATTCATTA
ATTTGTCATCTTTCAGAAAGTCTTGGCAGCTCATGGAGCATTGAAGATTAGTGCTTACGTGACCCATGGCATTTTTCCAA
ATAATTCATGGGCACGCTTTGAACACGATAATGGGGGGCATCCAGAGACTGCATTTACTTACTTCTGGATCACAGATTCA
TGCCCCTTAACAGCTAAAGAGTTGATGAATAGGCCACCATTTGAGATTCTCAGCCTTGCAAGATCCATATCTGCCAGTCT
TCAAATCTGAAGGGGACTTCATTTCATGCTCAAAATAAAACGGAGAAAAAGAAAAAAGAAAAAAGATCCTTTAATAATAA
TAGTCAAAGTTGAGTTCTTGGACTTCAGGATGTGGCTTATAGCAAGAGTTAATAAGACTCATACCAAGGTTATTGCTGCG
ATAACTACTTGGTCTGCATTGATTTATCCAAAGCTTGCTGTTGTGTTATAAATACGTACTCTATCTTGTGGATTTTGGTA
GCTTCAGTCGCTGTATGATCCTTGATATATGAAACTTTAAGAGCCTACTCTACTTTTAAAACTAAATAAATTATGATTTC
AATGTCCATCTTTAAAATCTTGCCGGAACATTTTGAGGATCTAAATTTTCAATTGCCAGAG
>c10667_g1_i2
ACCAAACATACAAATCTTTTCCAACGTCCCCTTAAAGAGAAAGCGATCTTCGAGTGAAGAACCGAACGGTGACCGCCGAC
AATGGCGGCCACTACACCCCCTCCGTCTTTGTCGCTCCCATCGAATAAACCTTTCTCACTCAAACGCTCTGACTTTCTGT
TTCACCCCTCTAAGAACAACAACAACAACAACAACAAATCCCTTTTCTCTTTCAATTCAAATCTGAGGTGCGAGATCAAA
GGCTTCGAGGGTCATCGCCGCTGGACATTTGACCGTATCTCCGACATGAACAAAGACTCCACCGCTCTCTCCAATTCCAG
CACCAACCCTTCTTCTCCGCTGGTTTCTGTCCCTGCTGTCACCTCTGCATCCCAATACCCCACCAAAAATGCCAAAAAGG
TTGTCCTTTTCTTCTGCGCCGAGACGAAGGCCCTCGCCGAGAAAATCGCCGCCGACTCTGACGCCATTGAGCTTCGCACC
ATCTCTTGGGGGTTCGTCCCTTCTCCCTCACGCTGCATTTCTCACCATGCATGATGCATCCGCTGCTCCTCTGTTTTCTT
GGTTTTGATTTTGACCAATGTAGTGATTTGTGTTTGTGTTTCGTCTAATTTGAGTGTCCCATTCGGGTGAATTGCTCTAT
TGTGTTGGAATTGATGTCATGGTGGTGCAATTTAGGAACTTGGAACTACCCATTACGGTTATATTGTCCCGTTTCTGTAT
TCCATCAACTTCTAGTGCCCCGTTTGCCTAAATTTCTTTGTTGGGCTAGAATTGATGTTTCCGTGGTGGCAATTTAGGAA
CTTACATCTCATTCTTTCTTTGTATGATAGGTATTAACTGTGTTATATATTTGCATTGCATGCATTAAATGGCTTTTAGT
ACTTCCACTGGAGTAAGAGCTTTTGTTAGAGTATATAGCATTAGATAATGCTGCCCCATTGTGAATCTTGATGCCCGAGA
GTAAAGCTTAAAGCCCGTTTATTCTGGGTTGTATTTTTTTTTCTAGCTAGTTTGCGGTTTGAGTGAATTGTATGGTTTGT
TTCACTGAAGTACTTTGTGAACCTGAAAACTCAGCAAGTTTCCTGATGGCTTCCCCAACATTTTCATTCCTAATGCCCAA
GGAATTCGCGGGATGCATGTGGCTTTTCTGGCCTCATTCAGTTCTCCAGCAGTGATTTTTGAGCAGATTCCTGTTATTTA
TGCATTGCCAAAACTATTCATTGCTTCATTTACCCTTGTCCTTCCGTTTTTCCCAACGGGCACATCAGAGCGTATGGAGG
ATGAAGGAGATATTGCCACAGCTTTTACTTTGGCCAGACTTTTGTCGAACATACCCATTTCTAGGGGAGGACCTACCAGT
CTGGTGACGTTTGACATTCATGCCTTGCAGGAGAGATTCTACTTTGGTGATAACATTTTACCCTGCTTTGAGAGTGGGAT
ACCATTGCTGAAAAGAAGGCTCCAGGATCTTCCTGATTCTGATAATATAGCAATTGCTTTTCCCGATGATGGTGCATGGA
AACGATTTCATAAGCAACTGCAGCATTTTCCAACGATAGTATGTGCAAAAGTTCGGGAAGGAGATCAAAGGATAGTTCGT
ATTAAGGAGGGAGACCCTAGGGGTCGTCATGTTGTGATTGTTGATGATTTGGTTCAATCAGGTGGAACTTTGATAGAGTG
TCAGAAAGTCTTGGCAGCTCATGGAGCATTGAAGATTAGTGCTTACGTGACCCATGGCATTTTTCCAAATAATTCATGGG
CACGCTTTGAACACGATAATGGGGGGCATCCAGAGACTGCATTTACTTACTTCTGGATCACAGATTCATGCCCCTTAACA
GCTAAAGAGTTGATGAATAGGCCACCATTTGAGATTCTCAGCCTTGCAAGATCCATATCTGCCAGTCTTCAAATCTGAAG
GGGACTTCATTTCATGCTCAAAATAAAACGGAGAAAAAGAAAAAAGAAAAAAGATCCTTTAATAATAATAGTCAAAGTTG
AGTTCTTGGACTTCAGGATGTGGCTTATAGCAAGAGTTAATAAGACTCATACCAAGGTTATTGCTGCGATAACTACTTGG
TCTGCATTGATTTATCCAAAGCTTGCTGTTGTGTTATAAATACGTACTCTATCTTGTGGATTTTGGTAGCTTCAGTCGCT
GTATGATCCTTGATATATGAAACTTTAAGAGCCTACTCTACTTTTAAAACTAAATAAATTATGATTTCAATGTCCATCTT
TAAAATCTTGCCGGAACATTTTGAGGATCTAAATTTTCAATTGCCAGAG
>c10859_g1_i1
AAAAGTTCAGCAATACATAAGAAGTTCTGCTGTTGTTTGTAGATGAAACTTGGATTCTTCTTCTTCTAGAACTGCGAAAT
CAGTTTCTTCTGATTTTGAAAAGTTAATATTTCCAAGATGAAGAATAGCAGCTACAACTCTGAAAATAGCATCCTGCTCG
TCCTGACTGATTCCCACAATATCCATGGCTCTCTTGGTGCTAAGATAGTCTTGAGCAGCATTAACACCAACTAATTCGTA
GCAATTGGATTGGTTAAGGTAGTGAAATGATTTAGGATCTCCCAACTTATATTTCTCCTTTTCCTCCGGAGGAGAAGCGC
AGAGAAGGTAAAAACAGTGATAGTTACGCTCAGGATCTGAGATTTGGCAAACACGAGATTTCTCAAGCAGATAAGTTCTA
ATGGCTGCACCAGATATTCGTCCAAACTTATCAAATTGGATCTCAACAAATTTTCCAAAACGGCTGGAATTGTCATTTCT
AACAGTTTTTGCATTACCAAATGCTTCAAGAACTGGATTTGACTCTAGAACTTGTTTTTCAACTGTTCGGCCTTCTGATG
CAGTGTGACCACCTAAATATGCCAGGTACTGCATAAGCATTTTGGTGGTTTCTGTCTTACCAGCACCACTCTCACCACTA
ACAAGAATAGAATTGCTTTT
>c4931_g1_i2
GACAACAACTAACAGTCTCACCCAGAATTCGCTTTGGCCATAGAGAGCGCTAAGTTACACCAAGGATGCGCGATGCGCAC
CCTTCCTTTATCGTCTATTCTTCTTCTTCAGAGTTGGCTTAGTTAAAGTAGCATACGCTTCTTATAAATTCCAATCATCA
TCACTCCCAACACCTTTCGCTCTCTACCACTCTCACCGGTCGTTTTCTCGGGAAAGCTCGATTTAGTGAGAAAATTGATT
TTCCGGGAAACACACTCGCGAATCTCCGATGTCTATCGTTTGCTCGATTGCTTCCGCGGTTTCGCTTTAATTCATGACGA
TCGCCAGGATGTGCTCCCCTATGCGTACGTGGGAACGACCAATGGATCGTTGCTTCCGAATTTTTCCATGTCTCGCCGAT
CCTGGTCGAAGGTCTTCGTTGTGCTTGAAGGTGGCCTTGGTGACGATTCACCTCGTTTATGCTGGCGTGCTCTTCTTGTT
TGACGGGGATTTGATAGAAAAGACTAAGAAGGAACCGTGGTACACTGCTTTATACTTACTGCTGTTCGTTGGTACTTTAA
TTCAATACTTTGCCACCTCACTTTCTTCGCCAGGCTACGTTCTTGATGCCATGATGACTGTTCACGATAGAAATGTAGCA
TATAAAAAGGCACCAGATACATCCAGTCAATCAGCTTCAAGCAAAAATGGGAGTTTCGTTGTTTCCATGGAGGAAAATCT
ATTAGGAAGAAATCTTTCAGGAAGCAGTACAATATCTTGGTCAAAGTTAGTGTCGGACTTGTATCCTTTGGGATCATCAA
TCAGAACATGGACATGCACCTATTGCAATGTGGAGCAGCCTCCACGAGCGAAGCATTGTCATGATTGTGACAAGTGTGTT
CTTCAATTTGATCATCATTGTGTTTGGCTTGGCAACTGCATTGGACAGGGTAATCACTGTAAATTTTGGTGGTACCTTTT
TGAAGAGACAGCTTTGTGCCTTTGGACTGGTGTCTTATATATTTCATACCTGAAAGATCACATTACACGGATTTGGTATG
ATATCTTGATTATTGAAGCTCCCAGATTTGTAAAATCTTCATTTGCAAAATCCTCCCTTGGGGAAAGTTACGCACATATG
AATATTTGGGTGGGGGTGAGGGTTTTACCAGCTTGTGTATGCCAATAATTATACTTTTATGCCAAAGATCACCCTGTCTG
GTATTAGTTGACTCTTGACATAAAGTTAAGGCTAATTGTTCAATTTACACTTTAAATTTATCTTGAGGTCTTCCATAACG
AAAGGAAAAGAATCCAATGCTCTTTTTTTTCTTTATTTCTGTACTCTGACATTAGGTCCTTACTTTTTTATGCTCTCAGG
TGGCAGGATGCGATCTTGATACTACTCTTGATCACTCTGTCAGTTTGGCTCATCTTTCTTCTCCTCCTACTGCTATTTCA
TAGTTATCTTATTTTAACAAATCAAACTACCTTTGAACTTGTAAGGAGAAGACGGATTCACTATCTAAGGGGAATTCCGG
AAAGAGTGCATCCATTCAGTAGAGGAGTTAGAAAAAATTTATTCTACTTCTGCTGTACAAGGAGCGCCGTATACAGATTC
GAACCATTGCCTACCCCTCAAGAGATAGAGGAAAAATCAAGGCCGTACACGTGCTCGGATGCTTTAACATGTCGATGTTG
CTAATGATTTTTGTATAAGTAAAAATCTTTTAGTCCAACAGTTTAATTGGGAAAACTCAGAAGTATGTCGATGCGCGCCC
GTCTGCGTATATGGATAGGTGATATCTTTGGGCAGTTTGCTTTATGATTTATCTTCTGTTATTCATTCTTTTTGCCTAAT
TTTGGAGGTAGAGTTCCAAGTTTGATGTACAGTTGCAGTGGTAGTGTGCTGTTTGTTTTTTCTTGTTAGTTTGTAGACCT
GGATACCTAGCTATTATCAAACTAACTATTGCTGTTGCCGTGGAACATCAGAGAAAATACAGTATTCATCTTAGTTGCAT
GCACAGGGGGTGCGGCGTCCTTGATTTCATGGTGGGCGTTGGCTTCCCTCAACCTCAACACATGTTCAATACTCTTCTGA
GTTCTGTTATTTTTATCCCCAAATACTTACTTTTGACCTTATCTAGCCTCACCCATGGTTGCTAGAATTCGCAGCATGTT
GCACTATTCTCTTCATTACATTATAGAAGGTACAAGATACTCGTCAGATTGAAAACAAAGTCTTTAACACTTAACACACT
TCTGGAGCATCTCTTGAAATATATCAG
>c5792_g1_i2
GTCTGTCACCAGATGCTCCAAGAGACCATTTGAACGATGAATAGCAACTGCCAAGGATTCAGGGAAAAACACAAAGTGAT
GTGTTTCAAATTGAATTTGATGGGAATGAAGGGTTTGGTATGTTTGATGTGGTTGTCGATGTGGGTCTCTCAATCCCAAG
GCCGATTACTGTCGATCCCGTCAAAACCCGACCCAAATGATGCTGCTGCCACTGCTCGTTGGCTCGTCTCTCTCAATTTC
TGGGGAGTCCTGAACACTATCGCAGCTGATTTGGGTGGTGCTCCCTTTGGGAATGTAGTGTCGTATAGTGATGGACTCCC
CGGTGCAGGCACCGGAATCCCTTACTTTTACTTGACAAGCCTGGACCCAACAGCAAGAAATGCACTGCAAAATGATAAAG
CTTCATTCACAGTTAGTGAATACCCTCTTGGGACCTGTGTCAAGAAAGATCCAATGAACCCTACTTGCTCAAAAATTTCT
CTAACTGGAAAGCTGAAATTGATTGATCAAAATTCCAAGGAAGCCGAATTTGCTAGAAAAGCCTTGTTCTCTAAGCATCC
AGAGATGAAAGGCTGGCCGAAGGATCACAACTTTCAAATCTTCAAATTAGAAATTGAAAATATATTTCTAATTGATTGGT
TTGGTGGTCCAAAACCACTCACAGTGGAAGAGTACCTTCATCCCAAAATGAACAATGTTGCCATCATTCTCTGAGTGCTC
CCGAATTGGAATTCCTATTGTAGGCTGTAATTGTACCATGGAATTGTAAATTGATATACTGTCTTTTGAATTGTGTATTC
CTTCCAAAACACTCTTGGGCCATGGTTGTTTATTCCTGTATATTTGAACTCTGTACATGTTTATGATCTTGGATTCTTGC
CCTTTGAGTTGTGGCTATTATCTCTGAGAATACTGCAATCATTAAGAGAAATAAAAGGCATCCGAAAGCAATAATTGATT
AGAA
>c5235_g1_i1
GTTTAATATCAAATAGAATAAGTGTTCAAATAAATCATATCAAAATTTTGATTGCAGAAGTAACCCCTTAACAACTTCAG
AAATGTGTCCCAAAAGGGCTGTGAAAAAAATTGTCCAATAAGCAAAATAGAGGCCCGAGTGTAAGAATGCCTAAATTTTT
AGTTGGTCATATCATAGAAAGTTACATCTGACAAAACACTCAAACATGTACAACAACGTTTGAAACATAAATTATCTCCT
CTTTTTCCCACCCTTTCCAGATTTTTGGGAAGGTCCAGTAGTTGATGTTGATGCAGTCTCTTGCTTCTTGGTTCTTCCAT
GATGCCTAGGCACCATCTCTGCAACCCGTAACATTAGTTGCTTTCGGGACGAGATGGAGGGGTTAATGAGTGTCCCATCT
TCCGTCTTCAGCAACACCCTCACGCGCCCTCTTTGCATGAAATCGCGAGGGTACGCCTTGTCTATCTCAATTGCAAAAGG
AAGCTTGAGATAGCTACAGCAATCACCGATTTCGGCACAAGTAGGGTTTTCGCAAGCTTTGGCGACCGCGATGCGTCGTC
CTTCTGCCATTGTTTTTTTGGAATTGATGTAAACAGGATACATCACAATCCATTTTTTTATGTTCGGCAACTGGGCATCC
ATGGTTTGCAGAATGCGAAATCTAACACTGAGCACTGAATTTTTACTTTTGCTTATGCTATGGCCAAGACGAAGAGAAGA
GGG
>c2980_g1_i2
CTAATATGCAAATTCCTTTTTCTTATTAATGGAAAAGAGTCAGATTGACCATACTTATTATTGAACCAGTCAATTTGCAG
AGGCCTTGAGGTAACATATTATGCAGAAACATGGACCATAAGGACTCATATTGCAAAAGCACTTATGAAATCAACCCTTT
TCTCTTCAAGTCCTCTACAGCATCCTTTATAATCTTCTCCATAGGAATGAATTGCAAACCCAAATCCATAAGTTTCTTTG
ATCCATCCTTCACTCTCAATACTCCTGGTTGGGTATCTCGTGGCATCTTTGGCACATTGTACTCTGGATAAAGTTCAGCA
ACTTTGGCCACAAAATCACCGTAGTGAGAGATAGCTTCAACACACACATGCCTACCAACTGCAGATTTATTCTCATACAC
CAAAATATGTGCCAATGCTACATCCTTAAAGTGGACCGATCCCATAAAAAAGTTTTCATATGTATCATCACAACCTTGAA
GTAGGCGCACAAACATGACCATGCTTGCATTAAGCCTCGGTGCAACAACAGGACCCACCACATTGCCAGGATTCACTACA
ACAACATCTAACCCAGTCTCCTTTGCAAAATCCCAAGCTGCCTTCTCGGCCAAAGTCTTCGACAATGGATACCACAACTG
TTACACACAAACACTTCACACATACACACACATAAAAAAAAGAAACAGAAAATGACAAAAATGAAAACCCTTTCTAACCC
CCTTTTGCTTGCAAAATTCAACGTCAGTCCAGCAGTTCTCCCTCTTGGGAACGTCACCGGGCCAATTAGGGCTCGGAACA
ATCGCGGAGGTGGAGGACGTGACCACCACGCGACGTACCCCTGCTTCTTTCGCTGCCGTTAGCACGTTCAAGGTGCCCTT
TATCGCCGGGTCCAGAAGCTCCTTCTGAGGGTCCTGGACTTGTTCAACAGTACAAGGAGAGGCGACGTGGAACACGCCGG
CGCAGCCACACACTGCGGCGAGGACGGAATCGTAGTGGAGGAGTTCCATCTGGAAGAGGCGCAGGCGCGCCGGCGCTCCA
TCCAAGGCTTCTAGATGCTTCGTCTCGGCCTCATCGTTGAGATTTTGGACGGTGGCGTGGACAGTGTAGCCGCGGTTCAG
AAGGAGGTGCACGAGCCATGAACCGATGGCGCCGCTGCCGCCGGTGACACACACCACCTTCTCCATTCTGCAACTGTATT
TTATCAACCTCCCTCCAGTTTTTTACTGTAATAATTATCATTTTAAG
>c2980_g1_i1
CTAATATGCAAATTCCTTTTTCTTATTAATGGAAAAGAGTCAGATTGACCATACTTATTATTGAACCAGTCAATTTGCAG
AGGCCTTGAGGTAACATATTATGCAGAAACATGGACCATAAGGACTCATATTGCAAAAGCACTTATGAAATCAACCCTTT
TCTCTTCAAGTCCTCTACAGCATCCTTTATAATCTTCTCCATAGGAATGAATTGCAAACCCAAATCCATAAGTTTCTTTG
ATCCATCCTTCACTCTCAATACTCCTGGTTGGGTATCTCGTGGCATCTTTGGCACATTGTACTCTGGATAAAGTTCAGCA
ACTTTGGCCACAAAATCACCGTAGTGAGAGATAGCTTCAACACACACATGCCTACCAACTGCAGATTTATTCTCATACAC
CAAAATATGTGCCAATGCTACATCCTTAAAGTGGACCGATCCCATAAAAAAGTTTTCATATGTATCATCACAACCTTGAA
GTAGGCGCACAAACATGACCATGCTTGCATTAAGCCTCGGTGCAACAACAGGACCCACCACATTGCCAGGATTCACTACA
ACAACATCTAACCCAGTCTCCTTTGCAAAATCCCAAGCTGCCTTCTCGGCCAAAGTCTTCGACAATGGATACCACAACCC
CTTTTGCTTGCAAAATTCAACGTCAGTCCAGCAGTTCTCCCTCTTGGGAACGTCACCGGGCCAATTAGGGCTCGGAACAA
TCGCGGAGGTGGAGGACGTGACCACCACGCGACGTACCCCTGCTTCTTTCGCTGCCGTTAGCACGTTCAAGGTGCCCTTT
ATCGCCGGGTCCAGAAGCTCCTTCTGAGGGTCCTGGACTTGTTCAACAGTACAAGGAGAGGCGACGTGGAACACGCCGGC
GCAGCCACACACTGCGGCGAGGACGGAATCGTAGTGGAGGAGTTCCATCTGGAAGAGGCGCAGGCGCGCCGGCGCTCCAT
CCAAGGCTTCTAGATGCTTCGTCTCGGCCTCATCGTTGAGATTTTGGACGGTGGCGTGGACAGTGTAGCCGCGGTTCAGA
AGGAGGTGCACGAGCCATGAACCGATGGCGCCGCTGCCGCCGGTGACACACACCACCTTCTCCATTCTGCAACTGTATTT
TATCAACCTCCCTCCAGTTTTTTACTGTAATAATTATCATTTTAAG
>c9168_g1_i2
CTCAATCAGCTCTTGATAAGAAGCCAAGATAGCAGGCTAATGAGTCAGCTTGAAATATAAAATGATTATAACTGCAACGA
CCATAGCTGTCAATAAGGAGCCTACGATCCATCTGTTCCTGCTCATCCTTCTTGACATGGCTGACAAAATCTTCTTGCTT
TTGCTGATGTTATCATCCACCCCATTGAGTGTCTTATGGGCATGGAGTAGGGATTGTCGCTGTAGATGCAAATCTTGGAG
GATAGAGACACCAAGCTCCTCAGTCTCCAGCATTGTTTTTCTGCTATCCTTTATTCTATCAGTAGACTGATTAAGTCTTT
CAGTAGACATCAGAAGTCTTCCCTTTTGATCATTTGATACCGCCAGTGTATCAGCACTTCCTGATTCCAACAAGTCATCT
CTAGCAGCGAAACTGACATTAGATGTTGTAACTCGCTTAACTTCGGTCTTCAAATTGGTTAAATCAGTTTTGTATTCCCT
TAACTTGGCAAGAAGAGTTGCCTTCATACTAGGCTGCAAACTCCTAGCCTCAAGGTCCATTTTCCGAAT
>c6691_g1_i1
GTTTTTCCCCCAGTAATATAATATTTTTACCTTGTAAGTTTTGACAATTTATTGAACTTCATAAAATCTCACACATGGAA
TAATTTAATTTAATTTAATTCTTACAACTCACTCTTTCATAAGGTTGAGTCCCATTTTCATCAGGGAAAGCACAAACACT
TTGCCACACCATCTGCATGTATTAATTAATGAAATTCTAACCTCCCTTTCACAGGATTAGATTGTGTAGGAAGTACTGTT
ATTTTATACCAGGTATTTCAAGCAAACACAGGGGTTCCAGTTCCTTCAGAAGATGAGGGCTGCAAGGCTCGAATGCGGAT
GTCATATTTTGTATGACTGACCACTTTGGAGCTAGGAGATGATTCTGCTTCGTCTGACACAAGAGGAAAGGATGTAGTGT
AGCCATTGTATGCGTTTCCAATATGGTTGCCACACTTGCGACAAAGAAGCTTGGTTCTTCGGCGAAACAAACCCCATGAG
TGCTTATCAAAATGTGGCACACACTGAATTTCATCAACCTGGGTAAATCTGCTAAGATCAATATTGAAGAATGATATAAT
ACCGCGCTTTATGGACTTCCCATATTTTGATCCGATGGATGAGGTGTTTCGGTTAGAGGAGGATAGATTCAATTCATAAC
CACAAGTACCACAGCTATAACGGACATCTCTTTGAGAGGAGCAAGATTGGTAGGAGTAAGTTCGGCTAAAGTGACCGTCT
CGCTTGAATACAGAATCATCCATCACCTCTTAGAGTTTCCCGGCGGCGGTGGAGGCGGAATGCAGAAGAGCCACCGTGGC
GGAGAGGGGCCAGCGAAAGAGAAGCCAATTGTTGGAAATTTGGTTTCGTTCGGTGAGCAGCGTGCTACGGAGAATTTGGA
GCTTATTAACCAAACCAACCGAACGCGATCGATACGATGCCGTTTGTCAGGGAATGAAAGACGAAGAAGATGATGATGAC
GAAGACGGAGATGAAGCTTGAGTGAATGAAAATGGATT
>c5811_g1_i1
GGGAGGGAGAGCTTTTGCAGCAACTCGGTCTTGTACAAAACCTATGCTTTTCAGTTTCTAAGTTTAAAATGGTTCACTTA
GATTTCTAAGAGCATGTGTCATGGATCTGGAACGTGGGATTCTTCAAAACTCTTCTAAGGGGAAAGAATCATGGAAAACT
GTTCTGACTCTGGCATATCAGAGTCTTGGAGTTGTGTATGGGGAGATAAGCACTTCACCCCTCTACGTGTACAGGAACAC
CTTTGCTGAAGATATTGGTCACTCTGAAACCAATGAAGAGATTTATGGTGTTTTGTCTTTGGTGTTTTGGACTCTTACAT
TAGTGCCTTTGGTGAAGTATGTGTTCATAGTGCTGAAAGCTGATGACAATGGTGAAGGTGGCACGTTTGCACTGTACTCT
TTGCTGTGTCGCCATGCCAAAGTTGGGTTGTTGCCTAATTGCCAATTGGCAGATGAGGAGCTCTCGGAGTACAAGAAGCA
TAGCTGTGGTGTGGCAGCAGAGAGAAGCCTTGCCGCCAGGCTCAAAACCTTGTTGGAGAGCCACAAGGTCTTTCAGAGGA
TTTTGCTGGTGCTTGCTTTGTTAGGGACTTGCATGGTGATTGGTGTTGGAGTCCTTAAACCTGCTATTTCTGTTTTCTCG
GCTGTGTCTGGACTAGAGCTTTCAATGTCCAAGGAGCATCACAGATATGTAGAAGTTCCAGGTGCATGCATCATATTAAT
TGGCTTGTTTGCCCTTCAACGTTATGGCACAAACAGGGTTGGCTTCTTGTTTGCTCCCATAGTTTGTGTGTGGCTATTCT
GCATCAGTGCCATTGGTCTATACAATATCTTTTACTGGAACCCTCATGTGTACAAAGCACTCTCTCCATATTAT
>c7428_g1_i1
TTTGTCTGCCTCTCCGCTTCTAGTATCCTTTACCCTTTTGTAAGCTAAACCAAGCTCTCCTCTGTGCTTGATCGTGGCGG
CGGTGCCTCGACTTGGTTGCTTTCCTCCGTCCCGCAACCCGCTCGCCTCCACTTTACTCCGCCAGTAGACCCGTCAGAAC
CTCCGTTCCGCCGTCACCCGTGAGAAACTTACCTCATATCCGGCGTGATCTCTACAAAACAAAGAGGAGAAAATGAACAA
GGATAAGATCTTCAAGTTAGCAAAGGGGTTCAGGGGTAGAGCCAAGAATTGCATAAGGATTGCAAGGGAGAGAGTGGAGA
AGGCCTTGCAACATTCTTACAGAGACCGTAGAAACAAAAAGAGAGACATGCGATCTCTTTGGATCCAAAGGATCAATGCT
GGTACCCGTGTACATGGGGTCAATTATGGGAACTTTATGCATGGGCTGATGAAGGAAAACATCCAACTTAACAGAAAGGT
TCTATCAGAGTTATCTATGCATGAACCCTATAGCTTCAAGTCTTTGGTTGATGTATCGCGAAATGCATTTCCAGGAAACA
AGAATGTTGTGATTCCTCCTAGAAAAGTCGCTTTTTAGGGGTCATGATACTTTAGCAAACATTTAGTGGTCGTTTATGTT
AGAATCCTTAACAAATTTTGAGGATTTCGGGTTTCGTACGCTACCCTTTCAATTTTGTATGTCTGTGATTCTCGAAGTCG
GTATTGAGTACTCTTTATCTGTATGTTCTTCCTCCTTCCTTACCCCATTTCAATGTCAGAAATGTTGGAACAATAATAAG
CATTTTACTTCCATTAGCATCTACCAAAAATTAATGATTTTTTAATAAAAAAA
>c30_g1_i2
GGTTATTATGGGAACGGCGGAGGAGGTGGTGGAAATAGAGAGTTTGGAGAAAAGTTTGTTGGAGGAGAATGAGGGCGAGA
CGGAGGCGGTGCTCTATGCGGCGTCGTTCCGGGAGATGGAACACAGATTCGTGAAGTACCAAACAGTGCAGTGGGTGCTT
TACTCCGTGTTGTTGATTCTGGCATGGGGCATTGGATTCCTCATGTTGCTTTATCTACCAGTGAGAAGGTTCATACTGAG
GAAGGATATTCGTTCTAGAACCCTCTATCTCACTCCAAACGCCATTGTTTACAAGATTACGAGGCCGGTGCCATTTCCGT
GTTTTGGAGTGCTGAAGAAGGAGAAGCACGTTTTGCTGCACTCTGTGGCAGATGTCGTGGTTGAACAAGGATACATGCAA
TCACTTTTTGGCGTCTATTCTCTTAGAATTGAAAATGTTGGAGTTAGAAGGCCACCCAGTGATGATGTTAAAATCGAGGG
GGTTGCGAACCCAAATGCTTTCAGGAAGGCAGTTATGATGCGTCTATCAAACATGAGAAATGAGGTTATGTCAAGGCAGG
TTTCTATATTTGAAGATATTCCAAACCATCTGATGGTGTCTACATCGAAGTCATTGAAAAATGATTATAAACCTTCTCGG
GAGCAGCTACTAATGCAGAAACTAGAGGAAGTTGGAAGCTCTGTCAAGAGAATACAATCTTTATTTGAAGAGCAACAATC
CCAAACAACAGAATCCATAGATTGAGGTTAGTGAATTTTATGTAAAAACAAAATTCATGTGTTGTTTGCATGTATTCGGC
TTTACATTCAAGTGCTTTCCACTTTGAAATATAAAAGCAATATTAAAGAGACGCACATAGCTAGAGGAAAATTGATACAA
ATATTTAGATCAAAATCAATTTTCAAGCCAGATAAGGATGGAATTTTTTCCTGATACCAGCATATAATTTGGTGATTCTT
TATTATGCTGACTTTGCCTGTGTTGTATACGCATGTTAATATTCAATTGGACACAGGTGCGATGATATTGTAAATAACAA
TCAATATCTCTTCCCAGGGCAGTTCAGTTTCAATTTAGTGCTACTTTATTAACAGCCCCTAGAAGTGTATGTTTGACGCC
ACCTGCAAAATTGTAGCTATTTATTGTGTTAGTTTGTATCCCGTAGCTCTCAAATCTGCCTTGTATTTCTCTCTTTAAAC
AACAAAAATTGTACATCTTGATCGTTATGCGGCTTGAAGGCTTCAAGGTATCTCGAAATGAATACGTTTCAAATGTTCTA
TGTATGTTGATTATTTCATATGTAATACTTTTCTCCCGATGTTTTATTTTCATGTAATGCAGAGCGAGAAGCTTTTTGTA
TTGTACTAGAAGTATCCTTTGTTTAAAATCTTGCTAAAATATTAAGTAACGTG
>c5004_g1_i1
TTTGTTTTCATTCGTATTGGCTATATTTGAGTGAAAAGATAAAAAAATTGGTCATACGTTTTATGTGTCACAGCTTAAAA
CAAAATAAAAGAAGTTAAAACAGCTCCAAAGATGTAGAGAAAAATGTTATTACAGGACTTGGTTGTGGTCCAGATGTCGA
CGTTCAAAGTTTAAACATCTTGAGCGACTGAAACATAATCAGTATCTCCTGATTCCTTCTGCTGGGTTTTAGGATAAGCT
TCTGGGCGACTTGCAATAGGGATCTCTCGCTTCACAGACTCTGCATCGAAGATCCTTGGAGACTTATCAAAAACATCAAA
AAAGCCATTCGTCATTTCTTCAGCTGATTCCAGGAAACGACCAAGACCATGGAAAAGGTTACGTTCCATGACTTCGATAT
CATTTCGTAGCCCTGGGAAGTCAAACACACCACGGTCTGATGAGCTAAATGGAGCAGACCTTCCTTTAAGTACCTCGTCT
GTTATATCCTCTTCGGTATACTCTTTGTTAGATTGCAATACTTCAACAGGCTTTCCGATGCAATTCCTGAGAAGCTCTTC
TGTTTTCTCGCACTTTCTGACGAACTTTCCAGATTCGACCTCCTCTGTTCTGCATTGAGATTTGACGACCCTCGTGATGG
AGCACCCTTCCGACGAGATATCGGGTCGAACATCGTCGCTGTTGTCATCGCTCCAAACCCACCCCATTTTCGTCGCCTTT
GCAACTTGTTCCCCAAGACTCCGATTTCGAACAGATCG
>c1629_g1_i1
CTTGGTCCTATAAATACATCATATGCCTCGTTATTATAGTGCTGCTATCCGGCAGAACCCGAATTCCTCTCAGCTTGGTT
CTCAACTGCGTGAAGGAGAGTAATGGAATACGGTTCATCCTCTGATCCGAGTCAGTCTACATTTTCTATCATAGATGAGG
ATCATACCTTGGCAAACTCTGTCAGATTTACCTTAAATCAAGACCCGAGAGTGGCGTTTTGTGGGTACAGCATTCCTCAT
CCTTCAGAGAATCGTGTTAATATCAGAGTCCAGACAACAGGGGATCCAGCATCCGAGGTATTAAAAGATGCATGTCAAGA
TCTGATGCTTATGTGCCGGCATGTTAGGAGTACTTTTGATAAGGCAGTCAGTGATTTTAAAAAACAGCAAGGCTAGGATA
AAATGGAGATCGAGTAGTATACTGGCTATAGTTTCAATTTGTTTAAGTTGATTTTGCTTTGAGTCATTGTTCTTGATAGT
TTTATTTTGCCCATGTAGCAGATACATACACTAAAATATGATGAGCAGGAAAAGGTATGTGCCAAAATAGTATTCGTAAT
CAGTTTTCAAATATACTTCATTACTGAAATTAGCTTGTTTGCTTTTCCGTTTTGTTGGAAAAGACTTGAGTTCGATATCC
ACGTCAAGGGAAAACCTACATGGGATGTGGGAGATCGG
>c4882_g1_i1
CTGAGACAATAGACGGTAAAAAATGGTAATTTGACCTATCAAAAAAATGGTACATTTGTAATCGTAAAATAGTATACATG
TTATTTGCATGATCATCTAATAAAATTATTTAAAACTACAAAATACAGTGAAAGCAGGATTGCTGTGTTAAATAATTTAG
CACGGTCAATGATCTGGTTTGATCTGGCTGGAGAATTCCAGAAAAGGATTAGCATAGGCCTGAAGGATCCTCAATCCAAG
GCCAGCTTATCACATAAAGATTGATAAGCTGCACTGCAAAGCTTGAACTTCTCTTCTGCTATAGCCTTGCAAGAGCCTTG
ATGACGATCTGGATGCCATTTTAGAGCACAGGCCCGGTACGCATTTTTTACATCTTCAAGTTTCAGAGGACCAGAAGCAC
TCAATCCAAGTGCTAATCTATCCGGAGTTAAATCTGAACCAGGACTATCAGGCTCAGATGAAGAGTCATAATCATTTTCG
CTTCCATGCCTCCAATTCCATGATCTCCCAAAATTAGAGAAGCGTTCAGCCCTCCTCCACTGAGGATTTTCCTCATTGAT
GAAGGACCAATAGAAGAATCTATTCCCACCAAAGGCAGAACGGAAAATGGTTTCCACATCAAAATCATCTTCACAAAACA
AAGGATCTCTTCTGTACCGATGGTTTGATCCCTGTTTGCCATTCCTGTACCTTCCAGAGCCCCCATCAAAATATTGCTTT
TTACGAAACCATGAGGGGTCCTGGCTTGATGGCAGCTCGTCCTGATCAATACCTTGCTTCCAGCTCTGAAACAGGGATTC
TGCATAATCATTGATACTGTTCATTACTCTATGTTTTGCTTGCATCCGTCTAAACCTTCTGGAGTTGTGATTGTTGCCTC
TGGTGTCCCAAAAATTGCGCCGTTTACGTTGCAGGGGAGGGGTTGAATGGAAGAGTGCCCTGAGAGAGGAATGAAGATTA
TTTCTGGTTGAAGCTTTGAAGATGGCGCTGCTCATTTTCTCTTCAATTCGAGTCCTTCGTTTTGCCCCACCTCGGGCTAT
CGATTGAACTTGTTTAAGACGAAAATTGGAATAATCCTAAATTAGACCTAACCAGAATCAGAATGGTCATCAAAGACCAC
AAACTATTTGAAATCGTGGTTTATTCATTAGGCAAAAACATTTGAG
>c2718_g1_i1
AGTCACTTGATGATGGTTTTCCTGTAAGTTTAAGAAGAGGTTGTGTTGTGCCTTTGAAATTGAAAAGAAGATAGTTTCAA
TTCATATCGATCTTAACCTAATCTTCAGGTTTTGAGAAGATGAACATCCTTCGTTCTTTCTGGAATAGTCCCACAGGCCT
CAAAACAACGCATTTTTGGGGTCCTACCTTCAACTGGGCTCTTCCTCTTGCGGCAGCAATGGACACAAAGAAACCACCGG
AAACCATTTCTGTCAATATGACTGCAGTTATGTGTGTTTATTCAGCATCGTTCATGAGGTTTGCTTGGGTGGTGCGACCC
CGCAACCTTCATCTTCTCGTTTGCCATATGACCAATGAGACTATGCAATTATATCAACTCTCTAGGTGGATCAGAGCTCA
AAGGGTGGAACAGAGCATAGAGGAAGCTAATGCAGAGTGAAATATATTTGTTTAAACTCTCAAGGTGAAAGAAAATGTGT
TATAGCTTTAAAAAACAAGTCCTTCTATCAGTCATCATTTTCTCTTTTGCTGTTTTAATATGCTCTGTAATATTGTCATA
ACGTAACTTCTTTTTATAATAAAATTGTACTATAAATTTGATATATATTCATTAAAATAATTATGCCA
>c3739_g1_i1
ATTCATTGTAAGTTTCCTACATAGTTCTCTCTATTGACGACGAGATTACTGTGGTGGTCGTGCTCGACCTCTCGCTGTAT
TCCATTCCTGGTTATCTGAAGCGCAAAACAGCCGCAATTGCAGCCAACTTTGTATCCTTGTATTTATCTTAAGCTGAGGA
AGAGATGAATTGGATTCAGCGCAAGATCTACCTTTACAATGTGACTTTCGGTCTCTACATGTTGGATTGGTGGGAGCGTT
GTACTTTCAATATTTTGGTGATTGTATTAATGTGTTTTGTCGTTCGATATGTTACTCAGTTCTTCAAGAGGTATGTGTGG
TAAGAAACAAAATCCATTCTCACGTGAGGAAGCAAATGTAGATTGTTACTTGGGAGTTTAAATTAGTTGCAGCCGGTGTA
TTTGGTATGGCTGACTAGGGAATATCTTGATATAGCCTGACTTAGAATTTCTTAAAGCCACTTTTCATGCCACTATACAC
CGTCATGAATCTTATTTGAACATTTCATTACTTATTAGCTTGTATGGATGCCGTTTGATATTCTTTACATTGTAATAATT
ATATTATTATTGGGAATGTTAGTTTAGACTTTTAAATGGTGGAAAGTGTGAACTGCTCCGTAATACCATCAAAATGAAGA
GAT
>c30_g1_i1
GGTTATTATGGGAACGGCGGAGGAGGTGGTGGAAATAGAGAGTTTGGAGAAAAGTTTGTTGGAGGAGAATGAGGGCGAGA
[truncated: 92,408 more chars]
