# Supplementary material for: Screening and Identification of putative long non coding RNAs from transcriptome data of a high yielding blackgram (Vigna mungo), Cv. T9
Source: Data Brief. 2018 Feb 20;17:459–62. doi: 10.1016/j.dib.2018.01.043 (PMC5988335; doi:10.1016/j.dib.2018.01.043)
Supplement: Supplementary file 3 — Supplementary material [file mmc3.zip › mmc3.fasta]

>c7648_g1_i1
GGCAATATTCAACTTTAGTAAGTTCATAATTTAATTTGCAAATTTGATCTCGTCAAACGATACTTCACATGCTGACTATG
TAATGGGAGAAAAAGCATTAAAAACCTGGAGGCTGCAGCTAAAGCTTACGATTGATTAGGTGAAGTGTTAGATATGTTGA
AGATTTTACATCCGAAGCTCCCAAGAATTTGTCATAGGTTTGGAGATCACAGAAAAAGCTTTTCTAATTGCTTCTTTTTA
TTATTTCCATGATTATGAGAATACTAGCCATTTACTTTCATTTACAGCACGATAATTTGTTTTCCATCTGGTTATCCTAT
AACATCAGTGTAGACAAACATGGTTTCTTATCACACTGCTATTATGTTGCAATAGGTGAAGTCACCAACAATACCA
>c5505_g1_i1
GACATAACTTTACTGGAATTTTCTGAAGATTTCATATCCAATGGCAAAAAGAGAAGCCTTCAGACGCAATTATTTCATTC
ATTTGTGTTTAGGTATGAAAAGAGTTTGATTTCACTATATAAATTTTAACAATCTTACACACACCATTCAACAACTTTCA
TTCACTGAGGAAGAAGTATAATTTACCTTGCCAGAAGCCTTTTCAAATGC
>c7823_g1_i1
TGTTACGTTCTCTCTTTGCTTTTGCTGTTATTCTGCTGTTCTGGTCACTCTGTATTTCCTTCAAATTTTATACAGAACAG
AGGAACTATTTTTAGTTTTGAGTTGGGTCTTACAACTTTAAGACTTATTATGAGTTATTTTTATCATCTATATTGTATTA
TTTTCTGTAGTGCTCCTGTAATTCAGTTTTATTCTTCGTCGTTTTTAAGAAATTCATTATCATGGGAATTCTCTGAGTTA
CAGTCCCTTTTACCTTTTTGTATTTAGTTCTCTCTCTTAAAATTCCTGACCAGAGGGCTTGGTTTGATCTCTGAATTTCC
TTTCATTCTTGATTTCATTGTTGAAATTTCTTGTCCTCGTGCATTGAATATATCCTTAATAAGTTCCATTAACTAAAGAA
AAAGGTTCCCGACATATCTTAATTTTCTGAAGTATTTTTTCTTTAATATATTCTAAGACTGGCATGGGTG
>c338_g1_i1
ATAGGTTTTCAATAGGAAAACCTAGTCATGCACTCTCCTTACTCTCTCAATAAAAGAACACAGAGAAAGGAAAAGAATCG
ATTTGTATTATTCACAAAGAATATAGTATGCAACAAGGATATCAGAGGCTTAACCCTCCACCACTGGATGAAACCAGTTA
ACAAGTAAGTGTCTCAAAAGTGCCTTACTGAACCAATCAACTTCTATTTATACAATCATTCCCCCCGAACCACTTAACTG
TCATACAGTTAAGTGGCTTGGGAGTACTAATTGTATAAATAGGAGTTGCTTTGTTCATTAAGCCACTTTTGGG
>c9285_g1_i2
TGGAAAAGAAAACACAGCAGAGAATGATCAAAACAAGCATTTTACAATAACAACAATAAAAAAATAATAATTAACATATA
ATAGCAAAACATGAACTAAATTTCTGAAACTTCCAGGATTTTCGTTTGAATGGAAATCGTTAATGCCTACCCTTCCAAAA
TAGTAAACAGTTTTCCAAAGGGACAGACCTATGTTCATGTTTATGATTTAGGCAGTCTAATTGTCATATGGAATGCACAA
TTGTAGCTGTGTTTCAATTGAACGTGCATTGGAAAATGTGTTTTGAGTAAAAGCAAACAAAAACACTATATAGCCAGCAC
ATCACACACTAAGATTTCTTAGGAAAACATTATAACATATATAGAAGAGATTTATATCAGGAACTCAAATAGCCACGCAT
CTGATAAATAGCCACACGTACAAGTT
>c3054_g1_i1
AGAGAAGCGACAGGTACCTGTTTACAGAAGCAACACCTGTCACGCGGAACAGGGAAACAGGAACAGGAATAGGATTCTCT
GCATGCACTTCAAACAACAAAACTTCGTCCACGTGCAACACATTGATAAATATTAATTTTCATACAATTAAAATCGATTA
AAACAAAATTTTCTATAAAAATATATATTATAATTAAAAGTCATGAACACTATATATATTACAATATATAAATTTTATTC
AGACTTTAAATTATGTTACATAATTATTTCAAGTTTCTTTGCAATCATCTTGAATTAATATTGAAATTCAACTTTCAACA
TTACGATTAAGAAGATGAAGTACAAAAGGTTGAAAACAGTGGCATGCATGCAAGGTGTCGGTGGTAGA
>c6792_g1_i1
AGTTGGCATCAAATGGAACATCTGAAAAGAGAATGAAAAATTTAGTGATTGACTGAAATTAGATAAACAGTAGAGCAAGA
AAAAGAGAGGATATGCCCACCAAAATACAAGTATTTCTACGTACACATGAAAAATATAATATACAATTACCAGTATAAGT
GCACAAGTATAGAAAAGAATAATAAAAACTTGCTATGGATGTAAAAACTTTAGGCAAAATTCCCCTTCCACACGTAGGTA
ACATTTTAGTGAAAAAACAGGAGTTTGACAAACCATCGTTTCCCCCTTCAGAATCATGAATTCAGCTACTCTAACAAGAG
ACAAACACTTCTAAGTTCAAGGTACCTAAACTTAATCCTTTTCTAAAATTACAAAGAAGATCGCTAAAATATCATTAACA
GAAACCACTTCATTCATGATTCATTTAAGATGGAGAACCACCCCCCATCTATTGATCATTTTAACAGAAAACTTTCCAGT
TCTTCTTTGTTTTCAGAAAGTTATAAGCTCCTTAAATTTATTGATAGGTAGAACAAAACATATTAGTGACAGCTAAGTAG
TGACAAAAAAAAACCTGGCTAAATTAAATCTAAAGAGAGAAGTAATTCTCAACACAGAGGACCGCTGCAAATTTGCAGGT
CACCTACTAGAAAGGATCAATGCTTAACTCCCAAATAAACTCCATCATTAACTTTAACATCTGCTACTAACTGCCAACTT
CCAGTTGTTTGTTCTGCTAAGGATCATTGATTTTATTTTCTTACGGAGACAATGTTGGTAGAGAGAGTGAAAGTTAATGC
GGCACAAAGACAATACCCCACTCATAATCCCACCTAGTTACAGAGAGGTCCGAATTGAACGAGTTCTACTAATAGATATT
GAAATTTCATTGAATTTGGAGCCTCTAGTATAATTCTTGTGGATTCCATTGGAACCTAGTGAGAATGATAGGAAGTAATC
AAACTGATAGCAATTGATGAAATAAAACAGTTGGAGGACTCCCACAAGCTTTTAAATTGAACTCAAATTCAATCTAAGTT
GCAATTTGGAAGAGGGGAATTTTAGATAACCTACCCTAGCACTGATGAAAGTACAGTAATTTTTCTTGCAAATTGATATC
AACGAAAAAGGCAAGAACAACTCATGCGGAAAAAAGTTGAGCTCGTGAAACATTTCCAAAACATCTGAGAATTGAGACCT
TAAGGAACTTTTAAGTTGTCAACAATGATGGCACGACAAATAATAAGGAGAACCAGGTTGCCTTTGGATATCCATCAGAT
GTTTTGTAGTCCAATCCATAACCACCCAAAAAAAGAACTCTGATCCTATCAATAAAGTCCATTAAAATTAAAATGAGAAT
ACAAAAAGGATTAATAATTGTTTTGCCACTTTCAATTCTAAACACACCTTGACCAACATTGGTTGGCACAAATACCCACA
TTAAGAGAAAAGTATCCACATTCTGTACGCTAGGGGCCCCGATTAATAACATGTACCAATACTATGATTACCAAAAAAGA
AAACCTAGACTATACAGTTAACCTAGATTTCCAATCACAAACCGGCAATGATTCAAATCCATTACTATCATTCGATAACC
TTCCTAATTCCCCATTCACCCGCTCTCTTCTCACCCTCACACATTCCGCAGTCAGTAGCATTAATAACAACCTAAAACGT
GCCCAAACTTAACAATTTATGTTCCGCACAGGAACAAGCCAACATTTTCAACGAAATAAAAACAGGTAAATTCAAAAGCA
ACACGCGATCACACAGGCCGCCCCTCAGCAATTCAACGCAGAAAGAGAAAGAGAGAATCAAATGAAAGGAAATCAGATCG
AAGCGGAAATGGATGATGGATCGGAGTGTGAAGAGAACCCTAAGACAGAGAGAGTGTTGTTGACCTGGCTGAATTTGAGA
GTGTGTTG
>c4405_g1_i1
GGAGATTCTCAGATGGGTATCCTGAAATCATAGGAAAATCAATAGTGAATTATGTAACATCTTCAAGTTAAGTAGGTTGT
GTTTGTGCATATTTGCTACAAAGAAATTAAGTAGAGGAACCTAGGGGAGGTTGGTTTCCCTGAGTCTCTGGCTTCTGCAT
TTTGGAGAAATAAAGATGATTTGATTATACTTCAATCAATGTCTGTGTCAATATTGAGTGGAACTGTATAATGCTGATCT
TTACAG
>c3936_g1_i1
TTATAGATAAGAACAGTGAACAACTTAGAGTAAGAAAAAACTGCAAATTTACATGCATCAGAAGTCATGGATGACTCAAA
CTAACTATCTAGTCTATCTTATCATTCAATCCTTTAGTTACTCGGTGATCCCAAATCATGTACAATGAAGGAGCCTAATC
TATGAAGACAATGTATGCACATATAAAGGTGATTTATTTATTCTTACATCACTTAAAATTAGTTCCGCAAG
>c4770_g1_i1
CTCGGAGATGAAAGGGTTGGGTCTGCTGTAACGTATTGATAGCCTCTTCTCAGGAAAATATGTTTTTAGTCATTTTAGAC
TTTGGTTGAATGATAGGTCCTGGAATGTTGCTGTATGCTACCCGCTGCCGACACTTCATTTTGGAGACCTGGCTGAAACG
TTTGAAAGGGAGCATTCTCGGCAGATTTTGCTAACTACATGCGCTGTTGCATTGGTTGCATTGGTTCTCGGTTGAATACT
TTATTTCCTTTTAGTTTTATGCAAGGTAGCAACTTTTATTTAATCTTTATTGAATTAAGTTGGTGCAGACGCTTATTTCA
TTTGGATATTTGCAAGGATTTTTCTAACTACATTGAATGAAATGGTGGGGTCCGGTGGTTAATTACCTTTTGAGTTTTCA
TTTCATCTTTGAAGAATGGAAAGTTGATTAGATGGATTAGGTGATTGTGTACGGTAGTTTTTCTTTTGGAGAGAAAAATT
TTTATTCATTGCATAAAGGAATCAATCCTTGCTTGCTGCTGCACTTAGTTGATTGATAGGAAGCAAAGTATACATGTTAC
ATTCCATTTAAGAATCTTGGACGGTCACAGCCACCTAGTCGGTCATTTCAATTGCTTTTAATAAAATTGCTGGAACGTGA
TTTGGAATGGAG
>c10717_g1_i1
TTCTCTGTCTCTTTCTCTTTCTCTCTCTCACAGGACACACACCACAATCCCGATAACAACACCGCCATCGCCACCAACAA
TCTCATCAAACCGCAACGCTTCTTCTTTCCCCACGCCATCCCCAAATTAGATAAAATTGAAGGTGGTGGTGTGTGTTTGT
ATAATAAGAACTGAAAAGCTGTGTTGTAGTGGACCTCTTGGGTTCACTTTGAACGTGTTGAAAAGTGAGATGTCTGAATA
GTCTTGGTCAGTTTTGGGTGGGAAACGAGGGAAAGAAGCTCTGTTATGTGTAGAGAGAAAGAAGGAGGAAGCAGCTTTTT
AG
>c8065_g2_i1
AAGTAGAAGAAGAAGAAGAAGGGTTAGTTTTGTGAGGTTCGGGCGGAACGGGGGGAGAAGTGTTGGTGATATCGGAGAGA
GGCTTTCTGCGATGAACCACTCTAATCCTTCTTCTATTAGCTTCCATTCTTACTTCCAGAGTTGCCTCTCCATTGCCGGC
GAAAAACAAGTTAAACGTCTGAAGAAGAAAGTACAGAAATTTTACTGCAAGCGCGAGAAAGATGAGGATTCCACAAGAAG
C
>c5384_g1_i1
AGCAGCTCTTGGAGGTGTCATCAGTAGGTGATTTTCCTAACTTAACAACAAAACTCTTTTGTTATTAACTCAGGCAAACA
AGGGACACCTCAAACTATTTGATTATTTTGACAAACTATGTAGCACCATCTTCATAGCTTACTTTCAAAAGTAAACATAA
AATTGAACCACCCATTTTCTTTGTTGCTTTGTACTTCCTTCCAAAAGTCAATATTCCAAAGTTGAATTATTACATAATAA
G
>c6680_g1_i1
ATCAGAATAATTCAATTCTGATCTGTACAGATGATAATAAAATTTAATGTAAATAAGATCAGTTTTAATTCCTTATTTAG
GTAGAGCATTTATAGGGAGAATTATTCTCCTCATTTTTAGGGATAGATTAGTGTACAGATTTATTCCCTTTATTCTATTT
ATACTTTTTTGTATTTTTCCCAAATCAGAAAGTATACATCGTATTTTCCACAAGGTATTAGAGCTCGATCTGAGCCATCC
CTAACCTAGCACTACCAACCATGGGAGAGAACAAGGAAGAAGGTTTGGTCACCAGGTCAGTCGAAGGGGCTGCTCTTCCA
ATCATTGGTGCCAAATTGAATATCAACAACTGCCCCCAATGGGTACGATCAGTTAAGATCTTACTTTAAGAAAAAGGGAA
GGAAGGTTACATCACAGGAG
>c9895_g1_i1
GTATTATGCCCAAAGTGTAAAGGGTATGCATCTATTTGTGTTTATATTTTCCCAGTACATCTAATTTATTTAGTGTACAG
GGTATGCACATATTTGTGTTTATATTTTCCCTGCACATCTAATTTATTTAGAGAATGTGAATTCTTTATAAATACATGTT
TGTATTTCATATCACAGTGTGATCAATACGCACTCCCACCTTGCTTTCTCCAAAAAATATATTGTATTAGGTTAACAATA
CTTTTTAGAACTTGTAATGGTTAATATTTCCTATGCTGTTCATGTGGAATCCCAGATGTAGCATGTTAAGATGTCTTTTT
AACTGAAAAAGACATATGTGGACATATAATTGTATTAGTGCATGTGCATAGTTGTCTATTACACATGATATTACGGCTAT
AGTGACATTATATTTGTGGTGTTGGGCCACTTCTGTGGTCTATTGTGTGGAATGATTGTTTCTGTGTAGATTGTGAGATA
TAGTATCATTTGTGTTACTGTATTTGGTATCACTTCAACAATTCTGTCCTATCTTTCAGATGCAGTCTGTTTTTTTTTCC
TCACACCTGTCTGTTCTCTCTCCGGTGCAGCTATTAGTTTGTGTGTATGTCTTAGATGTCAATTGAAAAGTTTTAATGTT
GTATCATATATTGAGATAATTATTAATATTGACTCATGATTGAATTCACACTGGGAGTATATGAAAAATATGTGAAATAC
TACAAGGTAGGATAATCCAATATGACTTTTGATTAGGCATGTTAGTTCATGTCAGTCTTGTTATAATCTATTAGTTTGTG
TTTGTGGAATTTATTTATTTATTATTTAATTATAATCATGCATCTTTATGCCTATGTTTGGTCAGAATTTGAAAAATAAT
AAGCTATAACAACATATTTACATTCAATTATTGATAATTCAGGAAAGGATCAAAAAGTGGAGCA
>c4629_g1_i1
CCCGTATATTTAACGCATCAGTTGTAAGTACATTTTTTCTTATCTTTTCCTAAAAGTATTTATTATAATCATGGTCAAGT
TGTATTGTGGAGAATCCCGTAGTGACTTTCCTATCTGCCATCCTAGAACAGGGCCTGGTCACAATTTATTTATACGTGTA
TAATTACTTTCAGAAATAGAAGAAGGGATATGACAATGTGAATTTACAGTCAAATCAATTTGAAAGAAAAGATTGTTTGC
CACTTGAATGATTAGATGTGACTTGCACATTTGTTTAGTATGAAGTGAGATAAGCTGTTGAATTATCTGATCCCTTCACT
GCCTATTTTCCACTGAGTGGCATAATCTTATCACTTTTCTTATTGACAGTTGCCTTAAATTATATATCTACCTTTTAATC
TTTAGCTTCCTGTTTGCTTTTTGTTTCTCCTTCCTGCTAACATACGCATTATAAGTAAAAAGTTTGGCTTTTCAGGCACT
TGGTGTTCCGGTGAATAGA
>c10431_g1_i1
CTCTCCCCCTCTTTATTCCCTTTTCTTTTCCTTTCATGAACTCTCCATATCCTATCAACTTATGAATCAAATCTTAACTG
CAACTATCACCCTTTATCCTCCTATTTATAAGCTATTAAGTAACAGTTGATTTTCCCCTCCATTAGCCCTTACATACACT
TTCATTCTTAACTACTTTTCTACTATCAATACTCACCCGTAAAACTTTAACCTTGTCCAGAAGGTACAAATCTAGAAAAC
GAAGTTGAAGGTCTTCAATTGTTTCCCATGCATTGTCACAATCAGGCGGCTGAACCCACTTCACTAGAACTTCTGCATGC
ACTTCCCTATTGTAACGCAACTTCAGGATATCTTGAAATTGAGGTTGAATTTCCCAATCTTCAGTAAAACACTAGAATTT
GTTGCAGTTGATACTCAACTAGAATTGCTTTCTTTGACTTGCAAACATGGAACATTGGATGGATCTTTCATTCAAAAGGT
AAAGGGAGTTAATATGTAACTGGACCTACTCTTTCTGACACCTGAAATGGG
>c7201_g1_i1
ATAAGAACAAGAAAATAAGATAAACTTTTACACAAGTCAAAAGATTAGCTTTTGGAAAAGCTAACATGAAAAAGCTTCTA
CAAAATTAACTTATGTTTGGACAAACTTCTTTATAAAGACTTCCAGAAGAGAAAAATAAGAAGAAAAAGTGAAACAAACT
TCTCCATCTCACGCACAAGTGAAAAAAATAAAACTTTGAGAAAGCTTCTATGAATTGCATTATGCCGAAAAGTAAAAATT
TAGAGAAATCATATGAGAAAGCTTCAATGAGTTACATTATGCAGAAGTTAATTTTAACTTATGGAGGAGTCTGTCTTATT
TTTTCTTCCTTTTTCTCAATAGAAGTCCTTATGGAAAAGTTTGTCTAAATAAACCATTATACATAA
>c7952_g2_i1
TAAAGGCACCAAGAAACAAGAATAAAAAAATTATAAAAAAGTTAGATGCTTAACAAAATATGTTGTCTAGCAATCTAACA
GTTTTTATCAAGATATACACATAAAGTAGCTTTTACAATTAGAATTGAAGTAAATAACAATCTGGTAACATCTGATAACT
TCTACAACAAATATATTGCAATGTTTGGATAAACCTACCAAGAATCACTTGTAGGAGAAGAAGAAACCAAGAAAGCAAAG
TGAACAAAGTTTTTCCCACAAGTTAAATAAGTAGCTTATTCATTAGTTAAAATCAAGTTCTGAATAAGCAGAGAAACCTA
GCTTATGCATAAACTAATTTTA
>c6719_g2_i1
AAAAAAAAAAAAAAAAGTAATTTTCTCTTTCTCCTTCTCTTTCAAGGGTTGATAACTCCATCTTCTGGTATTATCTGGCT
GTCTTTAAGAATCATACAATAAACAAGATCATTGTGTATCACTCCACCACAAGACAAATATGGGAGGAGCCACAATGAAA
ATGAGTTTGGCCCCACCCTCTAATGTAAAAGAAATATTCCATAATGAAAATGTTTTCTAACATGCTCTATACCACAAATA
ACTTAAGGAAAGTCACTGTTGTTAGCATTTGTCTAAGCCTACACCATTTTATCAAAAATATACAATAAATCCATTCAATA
CCAAGGATGTGTGACATAGTTACTGAGACAAACATAAGGAGATATGTGTTTCACTATTCACATTCATGATTAGCCTCTAT
TGAGCATCATTTGACACAATATGATAAACATGATATCATAAGTACATTATAATGGAGACACCAAAAGCAGTGATGCATAT
TTAATACATTCAATTTAGCAAGTACTGTGAGCAATCATATCATGAGAACATAGCAACTGTTTTTAACTGATAAAGGCCAA
CTAATACCACTATCAACTAGGGATGAGTAATAAATTTGTACATGCGAATA
>c2905_g1_i1
ATGTATCCTGGATTACCAAGCCGGTAATTTGTCATTTCTTCTTTACCTTGGTTCTATCTGTCCTTAATATTGTGTTGATG
ATTTTTTTAGTTCATATTATTATTACTTCTAAATAAGTATTTTCATTTTATATTATTATGTGTCTTATAATGGAACAGTC
TCTCTTATCTTTTCCTGCTTTAGCTGTTTGGGCAGGTGCAACAGTCTGCACTCTTGCTGTAAACATTTCATTGAAAACTT
TTCTTTCTAAAGCTTCAAGAGTTTAAGTATTGATATACATTCCCATACACGTATTGCACGACACTAATCTCAAACCTTCA
GTATGTTTTTCTGCTACATCCATGGTAGTGATAATTAGATGTAAGTGACAGGTAATGTGATAGGACCTTGAGAGTTTA
>c7864_g1_i1
GTTCATGCTCACATCATTTCTCACTTGCCAAATTTCGCAGCATTTTATCAATTGCTTACTTTCTTACACCATTTCGTTAG
ATTTGTTGCCAATTCTGGATTCATATAGTACGGTTGAGAATTTTCTAGTCAGTCTGAATGAGCGCATTTTAGTGGAAACT
GGAATTTCATTCGTGAAATAAAAAGGAGTTTAGCTCATACACTTGCCAATGATTATCATTTCCCGTCATCTGATATACTA
ATTTTCTG
>c680_g2_i1
TTACTTTAACAATATTTATGTGCCCATATTAATTACTATACATCAAAAAGTGATTTTGATCAACACTATATAAACAATAT
TCGATGTCTTAAAATTACGTTTCACCTCAATGTTTCCAAACATAAATCAATTCCCTCCAACAAACTTCTCCATATAATCA
AATTTGAAAAATAAAGTTTATCATAATCAATTTTGCAAACTCTAATCCAAACATGGACTTACTCAACATCCTAAAAAATT
GTGAATACCATACGCAGAAAATGAAATTAAAATTGGG
>c3478_g1_i1
CTCTAGTTGATATATATAAGTGAGTGTAAACTTTACCTTACAAACCAGTTTTGTAAGATTCTGCTAGACTTAAAGTCCAC
TTTTTAACATGGTAATGGATTAGAGCCTATTCTAGTGAAGTTTAGTATTTGTTGGGTCTTTTGTACCACTTGTTTTCAAA
CCCTTATTGGATGACCCATCAATGTTTAGTCTCATGCTTTAGATATTTATGCCTCAGTGTGAGGGTGTGTGCTGAAAGTC
CTACATCAATTAGAGATAAAATCAATTTACTATATATATCAACTAGAGATAAAGA
>c8688_g1_i1
AAAACACATTACATTTCAACAGATATCATATATGTAATTCCTTTATGATTTTGTTCTATTATACTCCCTGGCTTTTGTCA
CATGTACTGATTGGTTTGGGTTACGGATGTTTATTTTAGGTATGTTATGTCTAGGTGACACTTTGATTGGTATGAGGTTC
ACAGCATTAAACATTCATTCTTGGTTGTCTGATCAACAATTTTTTGTTTGTTTATTAATTTTATTACTAGTTGTTAGAAT
AATGAGTCGTATCTAGTGCTGTACCTAGAGGTCTAGTGCAGACTCTTGATGTTTCATGTACTCTTGTGTTTTCAATAT
>c8060_g1_i1
CTACCGTATTAATTTCCGTCGAGGATAGACACTGCAACCTTTACGACCCATTGAATTTCCTTCAATTCAGCCATGACATC
CCAATTTTATGCATCCAAGTTGCCATTTTTTATCAGATACACCAAATGAGTAACAATATAAAATGCATAAAACAAGCACC
ATAGAAATTAAAAGAGAAGACGGTAAACGGTAGATCATTCATAAGAAGATGAATGATAGAAAACAACATAGTTAAAATAG
CAATTTCACCTTAAATCGGGAAGAGTGGTAAAAATAGCATTTTGAATCAATGGATTTTAGAAAATTATTAATCCATATTC
TATAGCATTAATTCATAAATCATAACCCACTAAGTAGCAAGAAACTTAACAAAAAAATTCCAAAACACAAAAAGGGCCAA
GTACACATCAAAACCTTGCAAGGTGGAATATTTTAAACACAACGGAAACATAAATACTCTCTTAGAATCTAGATGTCTGA
TCCAGAAAACTTATCACATTATAATCACAAGGATCCACCAATACATCCCCATTTTCATTTCCATC
>c8139_g1_i2
CATAGCAATGTCACTCAGAACACCTAAAAAAAAAGCGATTCAGGCAAGCATATACAATTAGACCAATTCAAATGCATGCT
GATTAGAAAAGACAATCATTAACTTAAAAAAAGGCTTAATACTTACTAAGTCACAAAAAAAATTTCAAATTCTAATTTTA
GTCCTGAATTTTTCTTAACGTTAAGTCTGTGTAAGTGATAACGTGACAGCTACTAATATTTTTTGGATAAATTATGTTTA
TAGTCCTTCATCGTTTTAAATAATTCAACTTTTTAGTCCATTAACTTTTTGTTGACCAATTTTGGTTCCTTATCTTTTCA
TGAAATTAAATTTTACTGCACAGTCTTAGTCTCAACTATATTTATCATTGATTTTGGATTTCCTATCATCTAAAAGTTAG
GGAATAAGATTGGTAAAAAAATTGTTGAATGAATAAAAGTGAATTTCAGAAAAAGATTAAAGGTGAATTTTTCGAAAAAT
TAGAGAGTGAAATATAATTTACCTAAAATATGTATGTAGTTGTCACGTCAGAAAAATTGATGAGATGGCACCTGACATGG
TTGATACCTTGACTCACTTAACACTAATACTACCGACGGGATCTAAAATGTTAATGGAAGAAAAGTTCATGGACAAAGAA
CAGTCAATTTTTTGTTCAGGGAC
>c10697_g1_i1
ACAAAGTCAAAACACTTTTGGGTAAATTTTTTAAAATTTTGCTTCTGAATTTACTTTAGTTTTATTGATGTAGAATGATT
TTCCTTCTTTGCTTTCACTGGGATGGTAGGATTTGGATAGAAAGTGAGGCCTCTGATTGCTTTTGATTTCAATGTCGGTC
ATCATATCAAAGCTTCTACCTTGTTTTTTTAGAAGCATCATATTAGCAAACCATCTCCGTTGGGAGTATTTTACTAGGAG
AGTTAAATTTCAACCTTACGGATTCAAATATGTAAGATAAAATGCATTGTCATGTATAGTGAATTTAAATGTAAGGAGTT
ATAATTAATTTCATTTTTTTTATCTATTTAATGATGTCATTCGTACAACACTCTTTGTTTAACTATGATTTTATTTTCAA
CGACCATTTTTTCTTCGTGATGATTAATGAAGGAATTTTAGAAAAACAAAGTATTTTTAAATTGAAATTATGTTAATTGT
CTTTTTGGATCAGTGTGAAATTATTTATTTTTGTTTATATTTGAGTCTAGAGGGAGTATGATGGATATTGTGAAAGTTAA
CAAACTTACTATATACACTGAGTGGATACTGCTAGACTATATTGATATAATACTTTCTTTTAAAATAAATAAGAGTTTAG
AGGCAAGCTAAGCCAATTAGTCAAAAAATTTCTTTGACCCAAGTTTTAAGGTAGTTGTTATAAAAGTTAACAAGTTTATG
ATTAGATAACCTTGTGAAAAAGTTTACACTCTCAATGAATATATTATTTATTGAAAAATATAACTGGGATGGGAGTATAT
TAACACTTCTCTATTTTATATAGAGTGCTTTAGCAAGTTACACACCGCTAGAAGTGTTTGAAAAATCCTGTTAGAACTTG
TTCGCATACTTCTTTTAAAAATATTTGGTTCCTCTACGTGTTACCTTGATTTTCAATTTAGTCCATACAATTGTTTTTTA
ACTTTAGTTCCGAATAGTATTTTTGGTTCCATTACGTGATGATTATAATCCTTATATGCTATATTAACACGCCATATATG
GTATTGCAACAGCAACAAATGGTAGAGATGAAATAGGCATTAAATTTCAATGTAAAGGTGATTGAGTGGTGATGCCAGTT
TAATTTTGCTATCTGAGCTGGGTACATAGTTGTTCTACATCTTTTAGGTTTGCTCTGTGATTTCTGAAAATGTTGCTATA
ACAAGATAATGCAATTATAGAAACATTTTCAGAAATCACAGAGCCAACCTAAAAGATGTAGAACAACT
>c9458_g2_i1
TCTGGGAGGATGGCATTGGCTGGTAATTTTCTCTTTCTCGTCAAAACCACACTGCGGATTTTTAATTTCTTTATTCTAAT
TTCAGTTGCTAATGTCCTTTGTTTGCATTGTTGCGAAACCGTGTTTTTCTTCTAACCAATGACCTCTGTCGGTCAATTTT
GGTAGCTTCTGTTTTATTATTTCGTCACCCGGCTAATTCTGCTCTAATTTAATTACCCTGAAGTTCCTGTTGCTTGAAGC
TGTCTACTGCGTGATTGTCATCTGAATTATTCACTCAGTTGTTTTAATTCAAATTTTCGAATGTCGGGTTCTTCGTGTTA
CAACTTGATTAGGTTTTGTTCGATTGTGCATGATTTGAGACATCATTCCGAATTACTAATTGTGGGTTGCCGTTGCATGC
CTTTCTTCGTTGCTGGATCTGCTGTTTTATGAAGTACTCTTTGAGGATCAGTAGTTAAATGGGTCTTCTGTTTGCTCCTT
TTCTATTGACGGAAGTAAATTATATGATCCTTGCTCTGATTTTTGTGTTGCTAATTGATGTCTTAGCTCTGAATTATGCT
TGGATTAAGGTTATGCTATTAATAAAATAGTTGAATCTAAGCTCCGATCAGAATCAGAGCTATTCTTTGAAGGTCCAATC
ATACAATTATTTTTATTTGTTTCTTCCCCCAATTTCGCCTTTCTGATCTTTTTTATGCCTGTTTATGAAATTACTGATTA
TATTTCATGATCAATTTACATCGAAATCAAACTACTATCGGGGCTTTCTTCAGGGAGATTTGAATTTGAATTTAACTGTA
GTTTTAAATCTTTGATTGTATGAAACCGGGCTGGGGTTAGAGATGACAATTGACAGGATCTGGACAAGGTGCTACTGAAA
AAACCCAATCCTCGAACTTGATGACTAAAAGCTTTAATCTCCATTTTCATCCTAACCTATATCCATGCAACGTAACTGAA
TTAAAAGAAATTTCAACTAAAAGAGTTACTATAACTAAATTGATAATTCTTAATTCATTCAAACATAGTCCTAAAGCATA
AAATCGGTAAGAATAACTACAGAACTTTGGAAGCAAAACTTTAAAGTATCCAAACATAAATCTAACAATAAACTCCTATA
GCTGCTGTTTTTTGTAAACTTGAGTTCTATCACACTCCAG
>c2976_g1_i1
TTTTTATTTACGTTGGATTTTCTCAAATAGGTCTCTTTCTTATTTTTTGTCTCAATTGGGTTCCTAAATGTGAAAAATCA
GTACAATTGGGTCTCTGCCGTTAAATCAGTTAAATTGGGTTAATGGGTTGTAATATGCTCATGGTTGTGTCATGATGGCC
TGAGTTTTGGACTCTAGGGTTCACCATGGTTGTTGCGAGTGGTTCGATCTTGTGCAATGATAGATAGACTTGCGATTAGG
GCGTCATGATTGAGTTTTTGGTCAGCTTAATTTTAACTCTGTTAATCCAAT
>c9217_g1_i1
TGCTAATATGTTCTTTCTCTTTCATGGTGAACATCCTCCATCTTTCAGTAGGTCCCACGACATGGGTACTTACTCCTACT
AATAACCTATTTCGAACCATTCACACTCATTCATCCTTCAAACAAACACAACCTTAAAAGCAGATAAAAAAACGCTTTGT
TCCTTTTATTTCTCTTCATTTTCTACTCTCATTTTTCTTTTTCACAGGAAAGAAAAAAAGAGAAAAAAA
>c9646_g1_i1
TTTTTCCTTCTCTATATCGAGAAGGTAACTAGTGTGCTCATCTTTCTTCTTTCTTCTTGCTGTTCCTCTTCTTACTTGTA
CAGTATGATCTTTTCTCTTTTTGGTCCATTAGATTTTGAAAATTCTCTAATATCCATTTTAATCCCTTTTTTCTTGATTG
TTTAATGTCGTCTTATTTAGGGACTAACTAACAAAACTCAAACATCTTGTGGACTAAAGTGAGGTTTAAAAGACACTAGT
GTTTGTAGGAGTTATCTTAGGTGATTCATTAGATTTTTTCAATATGTTGTCAAGGCTGAGTCTGGAACTGGCACACCTTG
ATCGTGATGCCTCTATACTATTTGGGATTATGACACATGTCTTCTCTTTTTTTAGTCATCCGGAGGGCTCCCCACGA
>c6903_g1_i1
GTGGTTCTCGAGAGGTTATTCTGTGTGGTTTGCTGTTGAGGTTTCTGTGTGCGTTGTGTGCTGGGAAGACGACGTCCAGG
CCCTGAAACGGATGTCGCACATCCGTTTGGCCCTGAAACGGATGTCGACATCCGTCGACGGATATCGACATCCGTTTCAG
TGCCTGGACATCTTCTTCATCAATACAGAGCACACAAATGACAGAACTCAACAACAGACCACAGAAACCTCAACAAACAT
ACCAACCAGATATCAACAATAGACAAAGCTACCCAATCCTACACATTACATACATTTAAAAAAAAACAATACAAGAAACG
AAAAGAAACTAACATGTCGAAACGTCTGCCACCTCTCCGCACCGCGCCGCGCCGCACCGGACCGCCACACAGTCACCGCA
CAAAGCAACAGAAGGTAGGTTCAGAGGAGGACTGGGAGAGTTGCAGAGAGCATTTCAAATCAAAATGAAAGCTTTGGTGG
GGGTGGGAATACGCGAAGGAGGGAATCCAAGTCTGTGTGTTTTCAGAGTGTAAAAGAGGTAGGGTAGGTTAACTTTAGTA
AATAGAGATAAAAAAGTAAAAATAAAAAATACAAAAAGGTTATTTTTGTATTTAAAAAAATATCCAAAAAAATTAGGGGG
TGGGGGATGGGATTGGGGAGATACAAAGAGTAACCCCTTTTGGAGACCCGCGTTGTGAGGCTT
>c8528_g1_i1
ATTTGTTTTTCGGAGGAATGTAGGCATAATAGAATATAATCTTGCCATGTAATTCCATTTTGGGGGGAAATAAATGCACC
TCCCTATACCTACCTTTTTATTCTATTATTTCCCATTGAACTCAATGTTGAAAGGCTTTAAGGTTTTTAAGTTCTTTTTT
TGTGCACAATCTTAACAGAAGAAGCCTGAATTGATGCCATTTTCTTGTTATTATTATTAACCAATATTCGGGGAGCTTTG
GCTCTGGTACAAGATCAAGGTTTCCTCACAAGCTTCGGCTTCCTGGGTTGACTTTGAATGGCTTTGAAACTAATTGTGGG
TCAGGGACAGACAACATAGTTAAAATTCGTCATTCCTGTCCCTGGATGTGTTTTTGCTGGAATTGAACTTAAGTCTTCCT
CAGCGGGTGTTACCAACTGAACCACATATCTATTGGATCTAATTTTCTTGTTATTGACATGGTATGATTGTGTTTTCTAG
GATGGTATCTATCTATAGAACATGGATTCA
>c9087_g1_i1
GGCAGCTCGAATGAAAGAATCCTACACATGTTAAGGGAAAAATATTTAGAGCATAAACTGTTTTACTTCATGCCAAATGT
TCATATTTCACAATTCACAACCCCCAACAGAAGTTTCAGGGTGCTCCTTCTACAATGTCTTTGATTGGTTAATACTAACA
ACAACAATATTCTAAAATAAGCTTGTTGTAGATTGTCACGCAGATATTATTAAGAAGAATTTCATGTTGACGAAATAATA
CTATCACTACATCCTTTGTTTTTTCATTCCTCATCTCTTATCTTTTTACAGCAGTTTTAGTATCTCACACAGATGAAAAA
ATTGTATGTGTTCATTCCAATTTCATCTCACCCTTTTCTTCTGTGACATCAACAGTGACAGATTATGAATGTGGAAATTG
AATTTAATAGTTAACCCAAGAGAGAGGGCATGACAATATTGATTGCCGAAGAGGAAGAACAATGATTCGGATTCCTTGAT
TAAACTCTGATAGTATTAAAAAGATACA
>c1803_g1_i1
GTATTATCAAGGTAAAAAATTCTGTATATAGCATTTTTTATTTGAGATCAGAAGTGTGTTAAGAACATACTTCCTACGTT
TTACAATGAATGTACTTTTAGTCTTTTAGGAAAATTTTCCATTTGATTGACATTCTTAGCTTTCAATGAAGCATCAATTT
TTTTTTTCTTTCTAATTTGTCCTCAAATTAATTACTCTCGAAGAATCAATATAAGTAATGCATTTATTGATAGAGCGAAA
TTATTTTAGTAAAACTGTTTAAAAAAGTGGCATATTTGTTGTTATCTTTAATCTGTTTGAGAAAAATCTTAAATTGCAGT
CATTGTGGGATAGAGTTTGTAGTCTTTAACAGACATTCCAAAAAACACTGTTAATGATTATAATTTATTAGAAATCACAA
AATAATAGGTTGAGTCATTACATAAGAAATGGGATCCACCAAATTGTGTTTCTCAGTAAATTTCAGATAGAAGTAAATAA
TATGTTAAAAAAG
>c10416_g1_i1
GTAATCTCTATCTATCTCTGTTTTCATTCATCTCGTATGGACTGTATAGGGTTTTTAGGACTTTTTGGTCCTTATATTTT
TTGTGTTTTTTTTCTCTCTCTCCCCCGATCTCATTTTCTCCCTCTAAAAGTGTCCATCTTTCGTGTATCTCTCACTGTCG
GTGGTCTCTTAGAACAGTTTAATGCCGCGTCTGGGGTTATCTCGTTCTTGTTTCAAGCTATTAGTTTATGAAGAGGGGGG
TCTTTTTATCAACAATTTGTGAGTTGAAAATTGGAGTTTAGGGAGATGAACCTCAGATTTAATTGATCGAGGTGCGGTTT
GAGGGTTGACCCTTCTGGAGTGTGTCCACAATGTGTGAACATTTTTTTACTTATAGTGTGTAGTTTCTCTCCTTATATCA
GTTGAAGACTGGTTGATTAGTGAGGGTGGAACAATTACCAATTGTCTTATCAGTTATTTGAACTTAAAGATTTGATGTTG
ATGTGGTTCGCTTTGAAAAGATCAATGGCGTGTATGTGAATTAACTTGTCTCTTTCCCCGACTGTGCTTGGATTTGTACG
ACCTTAGTTGGGTAGGATTTTGTCAATGTGAAATACAATCGGGTTGTTTAGTTTCTCAAGGGATTGTAAATCAAGTGCTA
ATGACACTGAACTCTTGTTTTCGTTGTTTGTTTCTGCTCAGATTAAGTCTGTTCGAGAGCTGA
>c8077_g1_i1
GACACCGAAAATAAAATTGAGATAATGTTTTTCACTACTCTATCCTATTGCCCAATTACGGCACCAAAGCATATAGCAAG
GGGCAAACCTTCTTGTTGGATCCATGTATATAATGCAAGCCTATCATTATAAAGATAAATCATAAAATTATAATGGTGAA
GGTACAAAATACATAACCATCTACTAACCTGCAAACCCAATTCACATGCT
>c11036_g1_i1
GGCAAATATCTAGTGTGTGACCAGATCAACATCCAGAACATATCAAACGGGGGGAAAGCATGTTGATTATCAAATGATAA
ATGAACATAATCTGACAAGCAGGATATCTTTAGCAGCAATTCACTTTTCTTTCAATCAGGCTCCCCAGATTTTTAAGGAA
ATTAACCATATCAAAGATGCTCATCAGTTATTAAAAAAACAGACACAGCGCAATAATCGTAGCTATTCTGCCACTGGTAA
AGCCAATGAGCCATCTAAACTCCAAACTATCAACTAATTTCGCATATAAATCTGCTTATAACTATACTTCTCATCTGCGT
AATATTATTTATCCGCAGCTTTGCACTTCCTTAAGTCATGCACCCCTGTGACACCGTTATAAGCTAGTTAGAGTAGCATG
TTTTGCCCCTTTACTTATCAGAATCCAAATAAGCAAATTGAGCAAAGCAATTAAACCCAGAACACAGCAACAAGCTTATT
AAAAACCCCATCAAAAAAAGCGACCACAGGATCACAACAACCACCACCTTAAAACCTTGCATCTGACATATAATCATCAT
TCACATGACACCACACGCCAATTAAATAACCACAAAAACACAATCACCTCATTACAACACAAGCATTAAATAAAAGGAAA
AACGGCGTTACCTTCCCGAAACAGTGGCATCAAAC
>c7564_g1_i1
CTTCAGTATGCTCATTTAGAGGTTAATGACAGGTCGTTTTTTTTCTTTGTGTGGTTTATGTACTTGAGTGTTTGCTTGTG
TAGTTTTATTATTCTATTTTGACGTGTTAATTCATTGAAGGTAAACCTTGGGTATGGTATAGTATACGACTGAAATTTGA
GTTTGGGAAAGATGAACACGTGATTAAAAGTACTATTATTACCTACGTTGAATGTGTGTCTAGTGTTTCGGTTACGATAC
CACGTACCAGTGTTCTTCCTTTGAATGTCATGCTGCCATCTATTGCGATTATGTCTGTCTAACTGTTCTGTTACTTGTGT
TTCCTTTCCTGACAAAGACTATGTTTTGTACAGTTTCAGTCCAATGCATGATATAAATATAAATTTTTGAAGTGGCGACT
TCACATTTAGAAGGGTTTTTGACCATATATCATTGTTATAATTTATATATTGTTTCCTCGTGATTTATTGCATATCAATA
TCTTGTGCTTGCT
>c100_g1_i1
GAAAATGAAAAGCACGATCTTGGAATATCAAGAAATGCAAACAATCCTCATCTTCTCCTTAGAGATTCCTTAACATCTAA
AGAATAGATAAATGGCAGTAAATGAATAAAAGTGGTTGTGGTTGGTGAAATTGGATAGGGATATGTTCACTGTTTCGGCA
TGTAGCATGTGATTAGCATCCCCAATAATATTAGCATAGTTTTTCTGTCCTACCTCTTTACTGTCCCAAAGAAGAACTAC
CATTTATGCAGTCTATGTTTAAGCATCTCTCATGAGTTAGTTACATAGGTATTCATATTGTGGACAGACCAAATTTGGCG
TTCAATTTTGAAAAATATTTCATATTTGTGCAAACTACTCTTCTCTCACTTTTGGCAAAATTTACTGCAATAAAATAATT
ACATTATGTATATGCGTGGTCAATAACAGTGTAAAGTGGAACGGGAAAGAAGACAAATGCAGATGCAGAGAAGAATTTGG
AAGGTCCTTTTCGTGGGCACTATAAAACACCACCTACTGATCCCAAAAACCTGTTATTTCTTTCTGCGCACGTTAGTGAC
CGACTCACTCACGGGCTCCACTCTACTTGTTCCAAAGTAAACCATGATTATGTGATGGCTGAAG
>c8276_g2_i1
AGTAGAAAATAATAAGAGAATTGAAATTGGAACGTGTCAGAGGTTTCAATGTCATGTTTCACTAAAAAATAATTTCAACT
CACTTTCATACGAAAGTATGCTTAACTAGAAAAAAAGAATTGCATTCTATGAGTTGCACTCCAATTTAAACCGTCCATAT
TGTTATGTTGTAACGAAGAGAGGAGAAACAAGCTTCCTTCCAAATCCCCCAACTCCACAATTTCCAGTTACTCAAGCAAG
CATAGCTTGAATTCAGCATAAACAAAACATCTCACAAAAATAAAAAAGGAAAATTCCTATTCACATGAACCAAGGATTCT
GAAATTAGGGTTTCGTGAATACTTTCTAGTCAACTGGCATAAATAATCGTAGTTCAATGCTAGATTTTGGAGTAGCAAAA
AAGAATTAAGAAAAACACACTAATTAACCAAATTATGAATTAACAAAAGAAATTGACTTTGGTTACTTCGATCCCCAAAA
GAAACTATACCAATCTCTAATATCAAAATTGAGAAAACAAACAGAGAAACTGAGAACGAACCGCGGTGAATGATGAGGAG
TTAA
>c7469_g1_i1
TCTAACAACCTAACATCTTTTCCCGCCTCTACCGTTCGGTTTCTGCTCACTACTCAAATTCTACCATTCGATTTCTACTT
TCCCTAACATTGTTCGATCACCAACTTCCAATATTGTTCGACTACTCACTTCTCTAATACCGTTCGGTCATTCGATCTCC
TCATCTCTTCCAGCCTCTATTCGGTATTAATATATTGTTCGGCTCTTACTTCTCTCCTTTTACCATTCGGCTCTTACGGC
CCTTACTTCACTCTTCTTACCGTCCGGCCCTTACTTCTCTCCTCTTACCGTCCGACCCTTACTTCTCTCCACTAAAATAC
AGATCCTTACATCTAACA
>c5934_g1_i1
TCTCTTAAATACTGTTTGCATTAAAATTTTGAGCAATTTCTTTTATTTATCATTATTGAATATTTTATTAATCTGCTTTG
AACTGGCATTTTCATCAAACCAAGCAGGTGTAAGTATTTCATTTTTGCCGCAAATACACGCTCAATGATTATGTGCCTTT
GACATATGATTTACATGAAATTTCTTTTAATACAACATATGTATTCTGCCGTAAGTTCCTTCCTTCTCATAATGATATGG
GTATTTAGAGCTGATTTTGATAAACTTTTCAACAAACAGTTGCACCAATAGGAAAATAAGATGAATCAAGG
>c3045_g2_i1
TTATTGGAAAATTGTTCCAACAGTTTGGAGGGTCTAAATTGTACATCCTCTCTGAGTTGACTCCTTTAGTTGTTCACATA
CCTTTGTAGTGAGAAGTGACAATCAAAAATACTTGGTATCCAAAGAGTGACTTTGTACACTCGTGTTTACTAGGGGTGAT
GTTGTGTATTCAGTTTGTAATCAATAGGATTATGGTAGAACCTTTTAAAAGTTTCTTAATGGAGGATTGGATGTAGCTTA
AAGTTGGAGTGAACAACTACTTGTAATCTCTTTTATCTTTTGTAGAAGGTATAGATGTTTGTCTCTAGACTGACTACCAA
TTGTTGACTACCAATTCTTATCGATGTCGCAAAAGCTTTTACACAAAAAGTATTAGACTCTATTCAGCTCTCCCTCCACT
CTTCTCCTCCTTCTAGAGTTAGCATGTTACTTCAATTGGTATTAGAGCTAACCACTTGGGGTTACTTTGTTGCAAAAATT
GAGGTGATATCCATAAGACGATATACCATGTTTTTCG
>c3562_g2_i1
TCAATTTCTCTATAATCTTAAACAATCTCTCTGTGCTTGGTTTGGCAAATTCAACCACATTGCACAAACTTGGCTTGAAA
TACGGTGAAATAGATCACTTAGTCTTTTATTGTCACAACTCTCTTAAGAAATGTGTGTACTTAATTATGTGTTAATGATA
TAGTCATCAGAGGAAATAATGCCTCTAAAATTTTTCAAGCATTTATACAATCATTTTTTAGACCAAAGATCTTGACTGTC
TTAAGTATTTTGTGGGTATCAAAG
>c6124_g1_i1
AAGGATTTGCCATCTGAAAGCATGGTCAGTGCTGCCTACCTTGATTTCTTTAGATTATGCAATAAATACTAAATTGTCTT
CACAGTTGTATACATATTTTGACTATCTATCGGAGTGCCTTCTGCATCTCTTTCTGAGTGCTCACTATTTGCTATCATTG
CTTTGCTATTCATGATCCATACTATTCCTCTTAAATTACTAAAACCGGTTATGTCTAGATTTATTTCATGCCTTTATAAT
TGAAGGTTTGTCCTTCCTTGCTAGAATCCTACTGGCAATACATTTCATAATAGCACAAAATAGGAGCATAGGAATCCTCT
TTGTGCTATTAAAGTGTACTATAAAGTAAACAAAGAGAATTATTAATTTGAAAAAGGGAATTCCGATCTCTATGCAAATT
ATAATATGTATAAATGTTTGTGGGCGCAATGGCCTTTCCAAACTCCCTTCAGATCTTTGAACTAGCATTTTAAAGCTTGA
ATAAAATGTCCACTTTGGTACCTTAGATTGTGAAAGAAAATCAAACATAACTTGGTGAAAATTTATTAGGGAATCATGAT
CAGGAGTATGTGGTTGGCCTAGCTTAAGCATGCTGAGTTTATTTTCATTCTCTCTTTATATCCAGGGTTTCATGTTTCTA
TTAATTTTCCATTTTTTATTCAATTTCAATACGTAGTTTTCTTTGACAGTAGCAGTATCAAGATGCTGTTGGCATTAGTT
TATGGTTAATTTCTTTAGGACATTAGTATCCTCCATCATGTTATTAGATTTATATAAATTTGTATTTCAAACAGACATGC
TTTGTTATTGTTTGCTTGCTTTCCTGCCATTTTGTGGAAAAATGAATTGGTCTTCTTGGAAAGAGGAACTTTCTCTTACC
TTGTTATTTTTTTCAAGACTGCTTGTTTTCCATTAAATGTATTGTTAGAAACTGCTGTTTTGATTGAAGTACAATTGTTT
ACATCTAATGTAACCTTGAACTGCATATTTTCTTATTTAATTCAGAAAGAAGAGATCACATCATGCGA
>c8402_g1_i1
GCGATTTTCTGGGCGATTTAGGGTTCAACAATCTAGAGATTCTTAGTGAAATCGTGTTTGTGTTGTTACAACAATGAACT
ATTCAAATGTAGACCCAAAAACTTTTATGCCAACTTGTTTCAGGAAATCAAGAGGCATATGCGCCCATCAACTATCCTGT
AAATGGCCACCTCCAATGGGAAAAAACAAGTTGTCCTGATATATTGTCACCACTTAAGAGGAAGATGCCCGGAAGACCAA
AGAAAAAAAAGAAGAATGGAGCCATGGGAACTAACTAAGGAT
>c8194_g1_i2
AGTCAGCACCTGGCTTCGTCACTGTGAGTTTCTTGCCATGAAATTGAATGCTTTTATTTCGGGGTTTGATTAGTTATCTC
AGTAGGATATAGACACTGTTCAGGTTTGGGCATGAAGTTAGTTTATGGTCCTAGCTGCATCATTTTTAAGTGTTGGTTAC
AATTTGGATATATTACTTTTTGTGTTTACTTCTGAATTTGGATAAACTTTCCAATGAGAAAATAAAGAAAAGGTAAAATG
CATTATGTTTTTCCTGTGAGCTAAAAATCAGTTTTTAAGATGTTAAATGAAAGAACTTCTATAAAGTTGAAGTACGTAAG
TTGATTTTGATTTATGAAAGAAACATAAATAGTTTCTCTTCAAGTATTTATTAAGGTGTTTATCAAAACATGGCCTTAAG
GGGAATTTTGTATCATGATCATATTAATAATATCTCTTCTTGAGTTAAAAATCAGTTTTTAAGATGTTAAATGAAAGAAC
TT
>c9728_g1_i1
GTTTAATAAAATGAAAAAAAAGAGGCTAGAAATCGAATCGGTGAGGGTAGATCGGACGGCGTTAGGGCAAATGGTGAAAA
GGTAAATTGATACAAATTTCCTAAAAGGAAATCGGAAATAGGCTACGGATCTGCTAAAATCGCGACGACAAACAGCGAAA
ATTGTTGATCTAATAATTTTACCATAAGAGGCGAGGAGGGAAATTGATAAAGGGGTCGCGATGCGGTGGTTTAGATCGGT
GAAATGAAAAACAAGAAACGTGAAAAGAGAAAGTACGAAGAAGAGAAGAA
>c5776_g2_i1
GAACCCAAATCATCTAATGCATACCTAAACAATGTCATGATAAAACTTCCGTTACACCAACAAAAGTAATTTTAACGGTT
TCATTAGATAGTTCATCAGCTGCAATTATGTTTAATTAACTAGTCTATACATACACTGTTAAATGTGCTTAGTTGTGTTT
AATGTTTTGTTATAATTAATTGTGTTGGGGGATTACAAAAGTTAGGAGTGATTCTTAGTATTAATTATGTCTTGTAATAG
AGTTCACTAATTATGTTTTGTTTGTAGTTGTGTTTAAGACTTGAAGCTGAAAGGCCATGAGTAAAGGTCTAAGTATTGAT
GTATTCTTCAAAAACTTGTGACAGCAAGTAATAACATTAGAGCATCTTTCCAGAAAGACTTGTTGTCAACATACACCGCT
AGAGCATATATGAC
>c9328_g1_i1
GGTAAATCATACTGAAGTCACCATCTATACTGAAAAAAAAAAAAATATTATGGGGAGTGTCAATTTTGTTTATCTATATA
TGTAGTGTCAATAATGATCGATCTTCTTATAATTTAAATGAGGAATGGAATTGATCCAGAAGACTTCTTAAACAGTCAGT
TCACTCATGATTTTATATGGTAAATACTTCTAATTTGATTAGTGGAGAAAGGGGGTTGGGGGATGATGCAAACATTTAAG
AAGTATTAAATAATCCAGACCAATCTTCTCGGTCCAGTTCACACACGTTAATATTATGTAAAAACTGTGTATTATGGGAA
ATGTACACCAATTTTTGCGGCATATAGTAGTCAACCTGATATGAATATAATGGAGTAAGAGGTTCAAACGAATTGATACT
CAATTATTGTGACAAATTTTGTGCTAAAATTAGGTCATTAGGTATTCATGAATACTGTTTCCTAACCTTTTGTTATGCTA
GAGTCTGTGTTTGTCGATCGTAATGTCTAGATTGATAAATCATATTTTGGTTAGGAGTTAGCATTCTGCCACAGGTAACC
CTTGAGCAAGTAAATCAATACAACCTTCATTCTTTAGAACACAATTTTCTGAAAAATAAAATATAATTGGTTTTTAAATG
TATAATATTCAGCTACTCAG
>c9408_g1_i1
GACATCGCTAAAAGGATTTACTCAATATATCGAGCCGCTATTCAAAACCGCCGCTCCTATTAAAGACAACGCAGAAACTG
CTTCGAAAGAAGCCATAATTCAAAACAGAAGTAGTTGCGCGCGCTTGAAACAGCGAATAATCGAAAAAATAATGAAAATC
CGACAGTGTAGAACAGAGATCTGAGACCCTACGCTACTGAAAGTGCGAATAGAGCCTGAGAGAGTGAGAGTGAGGCTG
>c473_g1_i1
GGCACATTCATTCTTCGACATCTAAATTGCAAACAAACACAAAATCCTTAAATTAGAACCAAAATTCTAATACTGATAAG
TGTTTGTTCTACGAGAAGGAAGTTCACTCGAAAGATACAAACACAAATGAGATATGAACCCAATCATATAAGAGAATGAC
ACCACTCTTTATCAAAAACCTGAATTAATGGATCTTCAACTTTATATGATGTATTTTATTTTCTCATATCAGACTTACAC
TCATACTTGGATTCCCAACCATAACTAACATTTGTTGACAAAAAAAAAGTTAGAGAAATAATAATGCCTACCTAGATAAT
GATTCATTGAAAGAT
>c10972_g1_i2
GTAAATTCAGTTGTCTTAACAAGTCTAATTTTTCTTAGATTCTGTTCGCTGATCTAACAGTCATGAAGAAATTGATAAAC
TAAAATAGATTAATTAATAATTACTATTTATCAGTACAAATTGCTCAGAATTATAAATAGACAGAGAGAGAGAGAGAGAT
TATTTTTGTAATTGAATGCATTGGTACTCAATTAATTTTTTAAGATAAAATATCCTATTTATCCCAAAATTGTATTTTTT
TTTCACGTGAATAAAAGACAAATGGTTTTATCAAAATAATGATATAATTTATTGAACAAATTAAAGGCAAAAATGAATAG
TATTTGGTTGAAAATATTCTAAGTGTATAATTGACTGAAAATATCAACGAGTTCAAAATGTTTTTAAAGGCTAAATAATA
CTTAAAAACGGGAAGAGTGTAGAAAGATTGCATGCAATGATGATTCTGTTTATGAAAATTATTGAAATGATTATTAATAA
CACAACGAGGTATGTACAAATAGTAAAAGCTAAAGAATATTTAAAATACAAAATGAATTATAGAATATATGACGTCTATA
ATTTAATACAAATTATTAATAATACTTTTATATTCATAATAGTTTGTTTTATTTACTTTTAAAGAAATGGAAGCACTCCT
TTGAGTTGACATTTTAAATTATTACTAAATATTTGTTTTAAACATTTTAATGATAGTGTGTTTCCCTAAACATGCATGAC
AAACAAAGAAGACAATCTTAAAGAAGGACACGAGTGTACATAAATCCATTTGACAGGCATCCTCCAACGTGGGACCCAAC
AGGTCAAATCAACAAGACAATGAAAATGATCGAAATGTGCAATCGAATATAGTTAGTTAAGAAGTAGATCACCAAACTCA
ACTGCTCATTAAGGCTATTTAAATATTGTCTATTTCTTTCAAACATTTTTAAGGAGCTGCTAAGTACAACTTATAAAACA
AACAATTAAATAAATAAATAAATATTAACTGCAATAAATAAATAATAGAAATATATATTTTTTTAAATTAAATAATCTGA
ATTTAATAATTTTATGGAGCTTAAAAATGAGTTTATGCAATGCAGGTACAGAAGAAGAAGCAGCAGTG
>c418_g1_i2
CTTCAACGTGACGCAATCAATAACAGGACATGTCATTTAGTTTTGACCAGGGACAATTACACTGTAGTGTTTTTAACGTC
ATAAGTAAAAAAGACCAATTTAAACGGTTTTTACAAAATATAAAACAACTATGAACATTTAAAAAAAAAGTAAGACCACT
TTAAACAAACTTACATAACCTAAAGACCAAAATAAGTATTAAACCAAAATAGTATACATAAAAGCCAAAATGGGATACTA
TATTTATAAGGATGAAAATAAATAAGTAACTAATAAACTTTTTAAAATATATTTTTTTGGTAGTTGAGAGGAGAATGAAA
GACCTTCTGGAGAAGAAAAATGGGGAGAGAAGACCAGATGAATCCCTAGCTGCCCATCCGTAAGCCTTCCTTAGATGCTC
AACTTCATATTCCACTGCCATGTCAATGAACCTGCAACTCAAAAACATAGTTTAGTTGTTCCTGTCTTTAACTTTTGTTG
>c1055_g1_i1
AATTGTCCCTGTATCCTTCAGAAGGTAAATAAAAAATAACAAACACTTTTAAGTATTCTTATGCTTTTTCTCCACTTTTA
GCTTCAAACTTTTACTCAGAGGAACCTAACTCCTCAAAGGTGAAATAAGTAATGTCAGTCTTTATCCATAAGAATCAACC
ATTTATACAAACACAGAGCAAGTGTATGCACATGTGACATCATCAGTTGATCTTTAAAGTAAAAATTGCCGAGTTTAAAA
GAGATGGATCCAACCTGGAACATACATTAACAGAGTTTTTGTTTTTGGATTGAAACAGAGTCTCCTGTGTGAAGAAAGGA
>c9559_g1_i1
AGAAACCAACGAAATATCACCACTGGTTGCTTTTCTTTGTCTTCCAGCTGCGTCATATATTACTGGGCAGATTTTCTATG
CTGATGGTGGTTTCACATCTTAAATTTCAATTAGTGACTTCATAATTAAATAAGAGTCACTTCGCTGAATGAACTCTAGC
GTTCAATTTTTATTCTCCATATTTCTTATATATCCTCTGAATCTTGCTTACTATCATTGGTAGGCCTTCTTTTCCATTAA
TCATAAGTTCTTAAGCATTGTCTAGCATCTTAAGACTGGTGCATTTGGTCCGAATGTGTTGTATTGTATACAAATATTTT
CTTAATAAATTATAAATAAAGTTGTTGGAGG
>c10199_g1_i1
TTGAATGTGAAATATAGACTCATACAAAATACAAAATTAATCCATAGATTAAACATTTTACCCACATAAATTATATTTAT
CATAAGAATTTACGATTCTTGAGGAAACATAAATTAGAATAAAAGTCTAAACATTTATTAACATTTCTAGTATCGACTTG
ATGATATCGATGTTAATGAGTCAACCAAATAGTTTTTGTTCCGATCACTGTACATACCTCTTAGGAACTTAAAAGAATGA
GTCACACTTGCAACAACAAAGTTCAATCATACATTTTTCAAAACAACCGATTTCTTGGTTGGGTGGAAGAGGTTGTTGAG
CGTACTGTGGAGCACCGTCCCGCGGCGGGTACACCGGTGGAGAGTGAGAGTCCTTTGCTGCCTGTGGGGGAGGAGCACCT
ACTGGGGAGTGCTTCTCATCATCGTCGT
>c9249_g1_i1
AATAATTACAATTTCTGAAATATGAAAATGATTATCTAATTCTAAGAAAACAATTAGCTTTAGTTGAGTTGTAATAAATT
TAATTTATTTTATGTAATTAACAATAGCTTCAGCTTATAGTTCACAAAAATAATGCCAAAATCATTTTAAAAATGTCAAT
TTATTCGTATTGCACCATTCATCTCGGCATAATATGTTATAATTAGAGAACGAATACGTAATTCAACCCTTTCATCACAT
CTCTCCTCATGGACCCAATCTTATTCCTTTCTTTCCAAACAAATAATCTTAGATACATTAACCCAAACTCGTATCTTATA
CATTTAATCATATTTCTAAATGGCACGGATCTTCAACAAATATTTAAATACATTAAGATAAATAATTATTAGCTGTTACT
GTTACAATAAATTAAAAGCCTTAGAATACTGGTTTAATTATCTGCTTGCATTGCTAGGAAAACTGGGCTATAGAACACGA
>c3464_g1_i2
GGACACACAGTTAACATCATCTAAGCTTTAAGCTTCTTCGAAAGATGGGATGGAAAGGAAAGGGTCTTGGAAAGGATGAA
GAAGTCGAAGTCTATGCCGCCGTGGAATGCTCTGTCGTCGTCAAAGGTCCTCCACCGTCGAAAGCTCTACCACTGTCGAA
GGCTTTCCCTAGACGTTGCAGAGTGATATCCTTTCTAGCTAAAGGAGAAGTGTTCTCATA
>c8843_g1_i1
CGATCTTCCCTCCTTTCTTATAATTTATAATATTTCCTGAATTTACGAGGAACTAAATGCATATAAATTTGAAGACTAAA
TTCATCAACACAAAGGTACATAGATTAAACCATGTTTAACCTAAAGTATAGCCACTAAAATCACATTATTCCCAATAAAT
AATCACCCTTAAAACAAAATTTATAAGACCACCAATACTAAACTCTCAATGAATG
>c5151_g1_i1
GCCATCTTTAAATTTTTAAAACTGCACAACAACACTACAATTAGAACCCGAGAGAGTAGAAAAAAAATAAAAAAGAATGA
TAGATCTTCTCTAAATTTTTCTAATTTAGACATTTTGATATTTTTCCATGCTATAAGAGAAAGTTGGCGCGTACATAATG
TCTTGTACACAGTTAACCAACAATAATAGATGCGAGAAACAACAGATACAGACCCCCAGAAGAATATGCAACTCCAAAAT
CCCCTAAAGGTAAATATTTTTTACAAGTCATTCAAAAGAAAAGCCACTAGCATACAATTTGGGATAGATCTGAAAGACTA
ACTGGTATTCTGCAGAAATTAAAGAAACAGGGTACAGTTCACATTTAAAGCAGTTTGCGGAAACAGAGATCTACCCAGTA
AAAGAAAAGCGAAAGCAAACGGACCCAAAAGGGCAAGATCCCAAATTGATGAAAGGGTAGCTACTATGTGCAAGAATGCA
GAAGAAATAGAAGGTGGGAACAGAGCAAAAGAAGAGTACCTTGAAAGGTAGAAGATCGGACAG
>c6450_g1_i1
GATTTTACTGTTACCTGCTTGTTTGCTTGTTTCCTCGTTGGTCTCTATTTTTGTGCATTTTTCTCTCTTCCCGTCAATGC
ATGCTTTCATCTCCAACTCTCTAGTTTGAGGTATTACTACTTTCGCTCACCTGCTAATTTTATACACCGTTCTGACTGAA
CTCTGGACACGTACCACATCGGTGATTGTGAAGGTTCTGTTTCTGTTAGCTGCATTTCTGAACATATTAATTCACAGATA
TGTTACATGTTGTACAATGTAGCACAAATTCATTGTAATTTCTTATTAGGCGAACAGTGTTTTAAATAATATGGTAATTC
TACACTCT
>c3675_g2_i1
ATTTTGCATTAATTTAGAAAATGAAAGTAAATGTTTGGTCCATAAAGGCAAAAGGGGTAAGGTAAGGAGGTTTGACGCGA
GATAGGGCTTAAACAAAGGGCAACCCTCCCAGATAACATTCCACTCTACTACATAAGACGCGCACTCGCAACAGGGGAAG
CAACACACCACTGCAACCTCATCATTTCAAGCCCAACAAAGCACAGAAACAAAAAAGGGAAAGCAGAAAAGAAAAAGAGA
AAC
>c860_g1_i1
TGAGTTCATTGAAATATAAGAAATAAAACAACATCATTGAGAATTGTACGAGAGTTTTGAAAAAATAGGGGAGTAAATAT
CTCCATTCCAAAAAAATGCAGTATATTTTTTAGGATAAGGCTTAATTACACTTTTGGTCCCATGTTTGGGGGGTTGTGTT
CAATGTGGTCCTACTTTTTTTTTCTTTACCAATAGATCCCACCTTTTGAAAAAATCGTTCAATTAAATCCTTTTGCCTTA
CGGCGTTAGTTTTATAACGGTGCTGGTGCCCCCTGGATAAACCTTGGCAACGTGTCAAGATAATGTTACTGCGTGGCACT
TTGGTTAAAATTGCAACATCAGTTAAATTAAAATTTAACCACACTTTAGACGGGT
>c3960_g1_i1
CTTTTTTTTTTTTTTTTAAACTGATGAAATCAACATCAGATGTAAATCATTCTTTACCTTTGAAACTAGTAACTTAGCAT
CCACGTTGCCTCTTCTTTGCTTTTACACCAACCCAGCATCTATATTCTTAGTGTGTGAACAGTTACTAAAGCTTGTGACC
ATCTGAGTCATAATGAATGAGAATAAGATTTAAGTTAAGAGAACAATAGTGAGACGTTCTCTGTCGTACTTGGAAGAAAA
TTTTACAACTATGCTTACAGTTAAGGGTGCCTTGGTAATACTCCTAGAGTCGTAGTATGACAAGCATAAATATGAAATCT
CTCATTTCGAGGTCACTTGGTAGTAGGTTATAAATGTTGTACAATTAGGCTGTCACAATTCCAGTCTAGTCAAATACTCA
TCTCTGTTATATCAACTATATCTTAGAGCAGCTTCAGGGTTGTAATTTGTAATCATATGGAATTTGACCTTGTGTGTTCT
CAGT
>c4735_g1_i1
GTAAATGCAGTCTCTGGATGCCCTGTGCATGAAAGTTAGAAATGGTTGAAGGTGAGAAAATAAAAGTGTAAACAGTAAGC
CATTAACTTCATAGAATATTATTTGATGAAATACAAGTGTTGTTAGAACACATGGAAGAATATCTTCTACATTCGTTTTA
ACATTACAGAATTTAATGTTAATTACTGTTTCCTGACAACAATACTACATTTGTGAGTGTTCAATTACAACAAGAATGGT
TTCATAATAGAATAAGAGAGCCACTGCTCCTCCTGATATGTTGAAACTCTACCAGATAAAATAAGTAATCAGACACCAAG
ATAAGTCATCTAAGTGCCTATTCCACTAGCAACTGTAATAGAGTTAATGACACTAGACCTTGGAAAAAAAAAAAACTAGA
AACTTGAGTATAAGAATAAAATCATGATGAAAAGAAGGTCAATGATATAAAAGAGAGGAGATTGGATATCTGTTGTGGGT
TCAGCCCATTTGTGCATAATATAAGTTAAAGGGTTCAAGCCGGAGGGGACCGACCTTGAAGGTATGTAACAATTGACTAC
ATGTTTTTAGAAGAACTTA
>c11149_g1_i1
AGAAAATAGACCCAAGTAAAGATACACCAAGGTGCAAGCAATAGCTGATGACCATAGAAAGTAAGAAAAGACGTCGAGTT
AATAAACTTGACAGTCTAAATCCAAACGCATCACTGTCATATGACCCTGATAATGACCTCAACACTTTCTCACCCACCAA
CAACCAAATTATTGAGCTCCCAATTAAAAGTCACAAATTTAAAACTACGAAAACAAACAAGATCACACGTCAAAATTCAA
AGAGTGTTGAAGGCTAACCAACCTGTCTCAAAACCACGTCTCTAT
>c6652_g1_i1
GAGGAAGAAGTCTCGGGGTGAGAGGTAATATTTGGTTTATGGACACTATGTTTTAATGCAGTTGTTCGTTTTCTTCTCCT
ATGATTTAATATATATTGTCTAGTGTCTAGCTTTAAAAATCCTTGTTTCTGCTTGTTATTCTTGAACTCCAATTGTACAT
GATTGAGTAATTTTTATAAACAGTTGAATTTCTTGGTCCAAATTGATATTCAGGACTTTTAGATTGTTGCTACTAAGCTT
ATCAAAGAATTTTGTCTGACATGATCTGTAAATGAGAAACAAGTCTATGTAAAATAAAATGAATAAATGGTGGACTATCG
TACAGCAATCTTCCTTCAGGAATCCAGCTACAGCAATGTAATTTGGAAATGGAAATGTCCAGATGGGAATTAACTTAAAA
ATTACGTGTATTATGTCTGTTGCGTGCTTTGAAGTTATAATGTGGTTCTCCTAGCTAATTGATCTGACTTGATCTTCT
>c8350_g2_i1
AAGACTTTTTTAAATATTTATTAAATGTTAACTTCATATTGAAAATTTAAATATAGCTTTAGGTGATATTGGTTTAGTAG
AAAAAAAAAATGACAAATTAGGAGTATAATGGCAATGTTCAGGTACTTTTCATAAAATTAAAAAAAATAGAGAACTGAAG
AAGCAAAACCAGCAATTTGCTAATCATATATTTTCAGAAAATCACATAGCTTAACAGTCTAGCATATTTTAATATTCATT
TTAAAAAAAACACAATGGATACTGATAGGAGACAAAATCCTTCCTGTTTCTAAACGGATGTATGAGTTACTGTGTATCAT
GTACTCAGTTGGTGAATGATTTCGCAGAAATATGACTGTTTTTTGTCTATTTAAAACAGTGCAAGGTA
>c467_g1_i1
CTGCTTTGCATTCTCTCCCAGGTATGTATTGCCATATCATTAGTGGTTCTATTACTGATCATTAGGTCCAAATGTTGCTT
TCCCTTTTGTTCGATTGTTTCTATGAGGATCAGACAACTGTCTTTGCACTTAAATTCTTATGTGTTGGACCAGATCTTGC
TTTTGGTTCCAATGTCTAACCTAGGAGGTTGGGTTTATTTACTTTGAAAGATAAAATGAAGAATCTGTTGCTGTATGCTT
TTGTTTGGCTGCACTTGTTTGAGTAAATAAATGATGTAGTAGGCCTAAGTACTTGGAAGTTATATGTTTACAGTCGCTTA
TAGGCATGAACCTATATATTTAGTGCGCGTGAGAGTTAACTAAAATCGTTGTTTTTTACTTCCTAGCTCTGTTGAAGTTG
CATCAGAATCTAGTGTCTTGTAGATTTGAAGCACTGAGATTTGGATACTATACAAGTATTTGAAAACTTGTTCAATTCAT
TGACAATAGCATCATTTTGGTTTACAAGGCTCGATTTGAACTTCCATTGGAATGATTATTGATTTTTGTAAAGAAGTCCA
TGCACCTATGGTTGCGACTATAATCTTGTTAAGATAAAATCTTAGTCAGTGAGTTTATACTTAATCAATAGATCTGCAAC
ACTTTCTAATCCATGGTACAACTTCATTTCTCGTAAAGTTTAACTGCCGG
>c5922_g1_i1
AAAATCATGAGCATGAGGTTAGATATTTATGGGAATCCAAAGAACTTGACTAGAATAGTCTATGATACAATCCAAGTCAA
TGACTTTATATCCAGTTTAACTTTACAAAATCGACTTGTAAGATGAGATAATTTTTAGTTGATGTAGGAACTTCAACAAC
TATTAAAAATATTATGACTACTTTCATGTCAATTGTTTGGACAGCATTTAATATAGACCAATGAAGATAACAATTAAGTC
ATCATACAAGACAAAATGACTTATAAAATAGGAGGGGACAAGCAGTGAGAATACAGCACATATATGTATGAATCATGACA
ATCAATTAGGAAACAATTAGTCAAATACAGATATTAAAACTGATATGACCTGATTCATGTCAATT
>c2625_g1_i1
ATTACTTACATTTAAGTTTAACTCTATTTTTTTTCCTGTTATGATTCTTCTGACAAGTTTTGTAAATTTCGTTAAGTTTT
GTAAATATGTTGACTTTTATTTATGCTTGATAACAACTTGATCCTTTTGAAGGCTTATATATAACTGAATTGCTCTTTTT
GGGAGTGGTGGTGGGGGTGAGGAAAGAAATATGAAATGGAGCCTCGTTTACTTCTTTCTATGCTATTTATACTCAAAGCT
GAGATGGGTTTAATTCTTGTTTT
>c11157_g1_i2
GTGTATGTGTTTGTGTTTGTGTGTAATTTGTGTTTGTGTATGTATTGTGTTAATGTATATATGTATTTGTATCTGTGTGT
TTGTGTGTGCGTGTTTTTTTTTTTGTTTTTCTGAGTGTGTGTTTGGAAGTTTGTGTGTGAGTGTCTTTGTGTGTGTAATA
TGTGTGTTGAGGGGGTGTTTATACGATTGTGCGCATGCGTGTGTGTTTTTGTGTCTAATATGTGTTTGTGAGTGTGAGTG
TGTCTGTGTGTGTATTGTGTGTATGAGTGTGTGTATAAGTTTATGTTTGTATGTGCGTTTGTGTGTGTATGCGTTTGTGC
AGGTGTGTGTGTATGTTTGCTTGTGAGTGAGTGTGTATTTTTATTTGTGTTTGTGTTTGTTTTTGTATTTGTATGTGTGT
GTGATGTTTGTGTGAGTGTCTGTTTTCGTGTTTGAGAGAGAGAAAGAGAGTGTTTGTGTGAGTGTCTTTGTGTGCGTAAT
GTGTATGTGGGGGGTGTTTATATGGTTATGCACGCGTGTGTATTTGTGTGCTTATGTGTCTAATCTATGTGATTGTGAGC
GGG
>c6848_g1_i1
CTGTTTTCAGCCAAACTCACCAGGTAATTGCAAATTCAACACTTTTGTATTTCTCCTCAATTTCTTCTGTATTTTTTTAT
CCCACACCGTACACGACAACACGCACTATCATCCACCACACCATGTATTCACCTCCATAACTATTTATTCTCAAAACAAG
TACTACATACCATGTTACCATTCCTCCATTTTTGTATTATTTAATTAAATCCAAACGTTCACTTTAATCAACTCAAATTT
TACTTTAAAACACGTGTTTTTCAATTGTTAAAAATACATGTTATTTATCTAATAAATAGTCCACATATTTTTTGTTTGGC
ATAGCTTCATTACTACCAAAGCTAATCGTGGAAGATTTTCTCAATTAAAAAAAAAAAAGAATCCTCTCTTTCTCAGCTGA
AGTTATTGTTTGGTTGATTGATGTTAG
>c878_g1_i1
CTACTGGAGGAGTGAGAATTGGTGAGTACCTACGAACTTCTAAAGTTATGTTATTAGTATAACACACTAGAGTTTCAATC
TACTCAGTATCTCCAGTAGTGTTCAATATCATTTTTTTTCATATAATTTGTTTAGCGTTTAAGTTTTAAGAAGCTAGACT
TCCATAAGAACACAAATAATCAATTCCAGTTATCTCCGGCTTCCATATATTTAGTGAATAGTCCTTCAAATATTATATTT
TCCCTGAAATTAATTGGTAAAAAAAAGAAATGTCTATTATCTACTACTTACTCTTTAAGTTTTCTATGTTTTTTTGTTTT
CTAAGTTCATCTCATTGGAATTCAGGTACTCCTGCAATGACATCAAG
>c9467_g2_i1
AACCCCAATTGCTCGCCACTCATTCTGTAATAACATTAAACCAAAAAACTTAGCAACCTAAGATAAAAAAACAAAACAGA
AATGGCCCTTGCACCACAAAAGTTGCACAAGAAAACCACAATACGTGAAACCCCAATTGCTCGACACTCATTCTGTAATA
ACATCAAACCAAAAAACTTAGACAACCTAAGACAAAAACAAAACGGAAATGGCCCTTGCACAACAAAAGTTGCATAAGAA
AACTATATTACATGAAAATCACGTAATCAACTTTCAATCAGATATCAGATCACAGAACTAATGCCTTTCATGAACCACCC
CATCGGAACAAGCTTGCAAAATTAAATTATGCTTTTGTTACAACAGTGATTATAAACGGCACCACAATCACAACCTAAAA
TGGTTAACAAAGTTTAAAGAAAACTTAAG
>c6653_g1_i1
CTCTGATTATTTTCTATGGAACCAAACAAAAAGTTCACAAGGATCCATTTTAGTATGCTGGACTTTACTAGATTAGTTAT
CTTCTAAATGCTGAGGGCAGAATTATAAATTTCAAAGAGATTCTCAAATCACATTAGGAGAGGATATTGTGAAAAGCCTA
TTTTCATACACAAGAAAATATAAAACATTATTTTAATTTTAATTTGAAAGCTCAAGGTAGGCATATTTCAAAGCTTCACC
TCGATCATCCGGATTCTAGAAAATACCCATTATTGTGGACTTTTAAAAATAAAAGACAACATTTAGTGATAACCTTGGAA
GGTTATTGATAAGACCCAAAATATAAATCTGTCTCAGGCCAAGATAGATTGGAAATTTGGAAAATATTATATTAGAAGAA
AGAAACATTCTAAAGGAAGTTGAGAAGAGAGAAAGACTGTAATCAGTTATTAAGTTAGTTATGAGAGAGAGCGATAGTGT
GTAAATGAATATATAATGTGGGAAACTGCCAGAAAAGATAGGAAAAAGGTGGGAAGGATTTTCAGGAGAGAATAGGTACT
CTTTAACTGTCTAGTATTATATTTTTCCTTTTGTATTTTCAACCATTTTCTTTTTATTATCTTGTATTGTATCACTTTAA
AACAGACCTGAATTCAATTATAAAATATTGAATTTTCAGTATTGTTCTTGTTATTTTTTCTAGTACCTTTCAGTTACTCC
TGTGGGAAGGACCCTTCAAGCTCCAAAGGAAGAATCCATGATTTAAGGCATGGGACTGCTTGCACATGCTTTGGTTTGGG
TTCTAAGAAGTTTCTTGATGAATTCTTGAATGTTTCTTAGTTGGGTTTTGGTGTAGGGGTTTGCAGAAGCCATAAGGAAA
AGAGGGTTCAAGATCTTGCTTGAATCTTGATAGTGTAGGTGTTTTATGTGGGGTTATAATCAGAAATTAATTGAGTAGGG
TGGAGGTGTTTTTGGTGAATTTGGATGGTGTTTGGTTGGTTCACGGATGGTCAAAGCTAGGGTGGTTATATGTATCCCAT
AGAAAGAAAGATA
>c3043_g2_i1
ATTGCATGGCAGTGAAAAACACATGGAATGGAAGAATTTAAAAGCTAACACATAAGAGTGAACACGGGATGAAAACACCT
TGTAGCATAAGTCTTCAATATCAATACAGTAGACTGGTCATAATTAGTGTCAGTTGTGCATGCAGGTATTTCAAATCCAA
CAGAGAAATTTTCATTTCCTTATGCCATTCAGTAACTCCTGCAAAGCATGACAGTAATCTTGGCCTGGACATAAAGGATT
TAAAGGAAGACAAATTGTCAGGCCTAGGTACAAAACAAAGTCACCCTACGGAAGGTATATTCAGCTAAGCTAGCCATCAT
TCTAGGGAAGCAAAGGGGAGTGCGGAAGGCAGGTGTGAAGCATTAGGTTTTAGTGGCAGTGAAAAGTCTGTAACAGGAGA
CTTGCTCTGGTAGGAGACTTACAACTGTCTGGTTTTCTGAATTCCAATATGATAGATTTCTGGAAAATGAAACCTATCTA
TCTCCCTCACAAGAACTCAACAGCAAGAAACAAGATAGAAAGAATATAGTTTCTGTATTAACCAAAGAACAAATGTACAT
GTATGGTAAGCTAATCGAGAGCCCAACCTCCCTCCACAGGCCAAAGTCCTGTCTTTACACAAAGACTGCCATATATCCCC
CTGAACAGAGTTACAGGAAAACTATTTATAGTATCTCATTCCCCTCCCCTTCCTAACTGGTAAAACAGTCGGCCTCTAAC
TCACTTCCTCGTTAATACCGTTCGGCCTTTAACCTTAATACCATTTGACTACCGTTCGGCCTTTAACGGTTAATACTG
>c8126_g1_i1
GGCGGGTACCTGTTAAAGGCACTCTGACGCTCAAGTCAGTTAGGTGACCGAACGGTAAAGAAAAGGAATGTATAATAAGC
AGAGAATACCCCCTGAAGTCATACCTGGGACTCTTATTTATACTAGGTGTAATGGGCTTTTACCTTTCGTGGGCCTAATG
ACGGCCCAATCACATCTTAACCCTCGTAAGGGGCTTTAATCATTTATTATGGCTTATGGTTGGCCGGGGTCGTCCTGGTG
GTCCTCTGAACAAGGACCGAACGGTAGGGCCAGGCCGGGTGTGGCCGGACGGGGTATCACTCCTGTCAACTTGGTCG
>c10968_g1_i1
GAGCTGACGATGCCAGTCTAAAAGGTAACGCAGTGTCTATAGATGCAGACAGTCATGCTTCAATACCACTCACTCTTTTA
ATTCTTTAACCAGTGGACTCTGGTTAAAAAAATAAAAAAAAAGGATTCTTTTTATTAGAAATAAGGGGATAGCATACTAA
AGTCATCGGGGAGTGCATTGTTACACAACCAATAACAAACTTTCCCTTTTGATTCCTTAACCAGTGACCTTAGGGACTCG
ATAGCATTTACCATTATTTCAATTGCTTGGTCATGGATAGAGTTGTTCTAATTCGTCTTTGGACATCTTCAAAATGAATA
ATTATTGTTCTGAAAAGATAATTAA
>c6305_g2_i1
GAGAGAGAGAGAGAAAGAGAGAGATGCAGAGTGCACAGAGTTGTATCGTTTTCGGTGTATATAGGGATCTGAGACACAAC
TTTCTGCAGGACCTCTGATAAAAACAAAGATTTTACATACACAGAGAAAGAGGGTGAAGCAAAGGCATTAAACACGGTTG
ATTTGTGTGCTGTGCCTTGTGTTGTGTGTTTGTGTGAGAGAGATTGAAGTTTTGTTTTCTTTATTT
>c4746_g1_i1
AGGTACCTGCTTGTCACTGCTTGATTGGCAGAATCACCAACCGCCGTTTCGACCTCCTCATCATAATCGCTCTCCTCCTC
CTCGGAATCACTTCCACCCTGGGTCCAGAATCTCGAAGCCATCCTTTGTCAAAAGTCGTGAGGAGCGTCAAGAATCCTAT
TGAGGCTTCTTCCAAATTTACGGAAAAGAAAAGCACAGGGACGATCGGTTATTCAACAACAACGCCCATGACTCAATATT
CAACATCAAAATTGTCAATTAAGCGCAACAAAATTCTCAACCAAAACAAACCAACTATGAGAAAAACCCACAACGTTGGA
TGATACAATGACACCCAAATAGGCGCCTTTGTTTCACTCAAGCACAAAAGGAAACGAAATAAATCGAAAAATAGAACAGA
GAAAACGAAACATGCATACATAAACTGATAAATGCGAACGGAGGAAAGAAGATCAAAATGGCGTGCCTACCGATTTGCAA
TACGAACGAAGATATTAGGGAGAAGACAGAGAATAAATGAGATTTGGAATGTGATGAGTGAATTAAGGTTGGTGAAGAAG
AATTAGGGGTTTTGTATACTAAACTGGCCTCAGCCTAAGTGCTGTGTAACGTG
>c9709_g1_i1
ATTCCACTTGTTTAAAGATGGAACGTGTTCATGCGGAGACTTTTGGTGACAGGCCAGTTGTTATATTCTCTGAAATATAA
AGCACTGTCAAAAGTGACTACTTATTACAGGATTCTTCTGTATGAAGATACCTATGATACCTCTTTCTTCAGAAGGTGAG
TATCATTACCGTGTGTGCAATGCAGTTTTGTGTTGACTATCCTGTAATTTTATATGGACCTGAACAAAATTACAGAATAT
GGTGACTGTTCCTGACTTGCTATCATCATCTTTTGTCTTAATTTGAGGGAGGGAACATTCTTCAGACTGATTAATGTTTG
ACAACGTTTTGACGTATTTTGACATATCCACGCCTTCCATCATAGCTGTTGAAAATTTTCACTAACCCTGTAAATCAGTG
TTAAGTGGGCAGTATTTGTGGGACAGTTTTGTCAATTTAAACAGGATTTTTTATCTGTACACCCGAACCGAGGCAGCTCC
TTTTATTTGGTTAAAATGGTGACAACAAGGTTAGAAGCTATGTGTAACAAATTCAATTAGTGGAGGAGCAGGTAATGGAA
ATGTTTCTTCGGAGCGGGTAATACTGAATAAAGAGATTTTCTCATACGCTGAATCCGATTGTTTTCATCCACTCCATTCA
TTCATTTGGATTCCACAAATTATAAACATTACACTATGACCTCATGCATACTGCCCAAGTCCTTCAACCAGCCCAATCCT
AGAAACTTACAATGCTATCATATCATTTCCTATGCTTTTCGTATCAAATTTCTGCTGAATCTTTAGCCTCTTAAAGGAGT
GGATACTTTTTTTCTTACTTCAGCTTTCAGAATATTTAAAATTTTAGATTCTAGACAAGTTTTTAAAAATGATGTGAAAT
CTGACGTCTGTATTACTCACAATTGTTCTTCATGAATGAGCA
>c4031_g1_i1
TATACTCATCTCTAGTAAACTCTGAAAAACAAATAAAAAAAAAAAGCATGACATAAGGATAATATAGAGAACGCGTGAAA
TTCAATTATGGTCCAGAGAAAGCACTCAGTTTTGATGCCATTAACATTATGATCAATAACAGTTATGTAGATATTAAAGA
AACAAAATTTACCACAAAATGTAAACCAGTACACTTTTCATTTGAAGAAACCTACTAGAAAGACATGATTTGTGTCATCC
CATATGATGCAAAGAATGCATCATCATCAAGAGAGAGAAAAAAACACTCATCCTAGAAAAAGTCTCTAAAGTGAGAAAAT
AAGGATGAAACCACCCTTAATATCAGTAGGGTAAGATTAAAAACAATTTAAACTAAACAATGAATATTACTCATTTTAGA
GATCATGTTAGAAGAGTTTTCTCCCAACATCATGATTTCCAAACACCCACAAGTCTAACAATTAAAGCTCATCTTATTGC
CTGCCAACTACTCTTACCTTCGAGGCTTAAACCACAATGAATAATCATTCAACCATTCCCTCTTCTACCCTATCCTCCTG
CATAAACTAACTCCCTTCCCATAACACTTTAACTGCCCAGCATATCTAATATAATTAACCTCCATTATTCTGACAACTAA
CTATTATGTATTATTCTTATAAACTGTTTTCAACTTTACTAAGGTGACAAGCAGTTTGCACAATTATCTTCCACTATATC
CTTTAGTTTTAAGAAAATTAAACAGTTAAAAGTTTACTTATATGAAAACTTAATTCGCCCTTCCCTTCCCATCCAAACTC
ATTCATAGCATTAACAACAAATGAAACCAACAAGAATGACATGGTTAACAAACCTCCTGATCCTAACAAAGCTGTAG
>c1010_g1_i1
GAATTTTTCTATGTTCTAAAATTGTATGGATATCATCTAGGGACAATCCATCTATATTGTAAAAGCAAAAATTGGTCCGA
TAATGATTTCCTCTTTATCCTTAAATGTGTTTTTGAAGAATTAACAAAACAACAGGAAAGATTTAGCTAAATTATATTAA
CTATTGAGTTCAACTACCTGAATTCATATGATGAAACTTGTAACATATCTACCTTTATATTAACAAAATGTTTTTAACAT
ACATACCCAAAGAGGACTAATTAAAAACTGATGAGGCGATATTAATTTTTGGGCTACATTATAT
>c840_g1_i1
CTCAGTTTGAAGAACCACCTATATAAACAGAAAGAAAAAAACAAGTATGTTTTTTGTTGTCATATGATGCAAATCATAAA
TACATAACCTAGTCAATAAAACTGGGGTATAATCCATTAGGTCAATAAAGATTATCATACCCTGTCTGTCATTAATGCCT
AAATTAGCAGCAATTTGAAGAAATTTACCCATAAGAAGCCTGCTTATCTG
>c7241_g1_i1
AAGAAGGGCATCAGAATCGAACCTGAAATATATGCCTCTATATTTGAAATCTGCTATCGCTTGCAAGCAGAGAGTACATC
GTAAAATCGAAACCAAAAATAGTGCATTAAGCAAGATAGGCATAAAATACTTTGACCAGAGGCTGATTTTTTTTTTCAAA
TAATTTCCATTGCTCGTAAATGCTATCCTTATATAAATGATACAATCAAGCATCCCAAGGCCAATCATCATTCAAGAAAA
TCCCACGAAAGACTATACTGTGAAATTTCCCACTAAGAAGAACTAGTATCACACTTCGAAGGTAAGTAAATACAAGACCT
CTAAAAATGGTAAACAGAAGCCATTCAATTTTTGTGTGTAAGTTGTCAAAGTGCAAGTCTCAAATAAGGCTAGTTATGCT
AGATCCAATTAAGCATCGAAACTAAATATAGTTACCCTGTAAAGTTTCCCCTTAGCATAATAATCAATAACGGG
>c9966_g1_i1
GGCTGCATTGATTCCGTGGCAACTGTAGAACAAAAAGTCAACAACATATAACCCTCACGTCCTCTTCAATTCTTAGATCA
GGACAGTTGAGAATGTGATCACAAAAGTTCGGAACTAATCACAGTGACCACATAGTGGCAGAAAACGAGGAAGTCTTGTG
ACAACTTTGTAGTAAAAGTTGTACTAAAAGGTTTTTGCCGGTTATAAAGCCATAATCGTGATCGAAAAAGCATGAAAAAA
CCCAC
>c10655_g1_i1
TCCCCTATTTTTTTTTTTTTTTGCTGCTACGAATTCAATAATTTAATTTTTGATTCACAGATGACGTGAAATTTTATGAA
TGGGTTGGCGAGATAAAAAAAGCTTCTTACTAACAATGCTTTTTAAATAATTTATCATCGACAATCTTGTATGGTTAGAT
GAACATTTTTTACTTGATACCGGATGAGAGGGATTTGTGTAAACCATGTGAGAAAAGTTTATTTCTCTCTTCTTCCAAGC
TTTTACTTTATGCATGGCGCATCTGTGATGAATAGGATGATATGTTAATATTGAGGCATTGACAATAACGTGTTAAATAT
TTGGTGTGGTCCGTGTGGTTCGATGTACTTCATTCTTTGGTCAGAACCTCAGAGGATGCTAATTTCTGAACTGAAGTGTC
TCGATACTGTCATTGATAAACCCTCTGTCTGCTTATGCGTTGTAGGAATTTGAAGGAGTTGGACTTG
>c490_g1_i1
GTGAATTCTGACGCTACTGTTAATGAATCCTTTTATAACTAGTGAGACATTGTTTACTTCATCCTTGATTGTTATTTCTA
AGATTATTTTTTGTTTACACCGTTGGTCTTGTTCTGCTTCTAAATCAGTTATAAATCTTGCCAAAATCGTTATTTATTGC
TTTCTATCGGTGCTGATTAGATATGGTTTTGAATTTAATTGGGGTTCAGTTTAGCACTATTTTTCAATGATCTGGATT
>c6338_g1_i1
AAAGGAAGCAAGGAAGACCATAAAATAAACAATCCTACTACGCTCAGCCTGTGCCATTTTAACACAATTGTGCTAAGTCC
CCCCACAGTCACTCGCCTTTTTTATGTAAAAAGAAGGGAGAGTTTATTGTCGAAGGCAACCTTGGCTAAGATAGAAAATT
AGAGAAAACACTCTAAGAGTGTTATGGGCAGAAAGGTGCTTGAAGATTATCACGGGATTCTTAATTGTAATATTACCCCT
TCTTTTATGCTTTTAGGTAACTTAGGGATCTGACCGGATGTCTATGGCTGGCTAAACCTACATATTTT
>c7036_g1_i1
TTCCTACATTGTCAGCAACAAGTTAAGAACCGCATCAGAAGAAAAAAAAGAAAGTGACCTTTGAAAATGTTAGACATGAA
TGTTCACCCTTCATTGTATGCTACATTACTCATCATTACATTGGAAATTTCATCTTTGATTACTTTACCACCTTGGTATG
ACACCAATGGATCCCATTGTCTGTGTTTTTAGTGACCAATTGACATGGACAATAAAGCCTAAAGTTGCACCTATTGCACT
AAGTTCTTTATAATCATACTTTATTATAAAAGTATTAATTTAAAACTGTTAATCATTGTCAGATACACAACTTCACCAGC
AATCTGTGTGCTATTGGAAAAGTTTGTGTTAATAATTTCTCACCCTGTGGCATGAATCATGAGTGTCATTTACTATAGTA
GGGCCCACAATAAAGTGTGTCTACATAGTATAAAGAAATGCCACAGAGAAAGAAGAAGACAAAGTTGTTTTGTTTTTCAA
CACTCATGATCTAACCCTGTCATATGGATGAAACATTGGAACTTCGTTTTCTAGTCATTAATTTTCACCTTCTTTTGATG
CACCAACCTTGGTTTAACAAAATTGAAAATACAAGACCCTTTATCATGATCAAGCACAAGATAACATAAAAAATGCTGAA
AAGACAATGAACTGTTTAACTAATTTGTGCCTTTAATATTATGCACACAGGTTAATTATAGAGCAATACTTGAGTGTCAC
TTTAATCACTTTAATAATCTCCTACTAACGTGAATGACTCATACAAGCAATGATTAACTTATATTCTAGCAGAAAAAACT
CTTGTTTCTGTGCAAGGAACTTTCATTTCTCTTTCAGCTAACCAGAAACAAGTTGTGTTAAGCCAACAGAGTGAAGAAGA
AATATGCAGTTTCACCACTAACTAAAATAAAAACTCATCCATGACTCACTAAGAAGTTTATCCTAAGAAAAAAACACTAA
GGAAAAATTCAGAAAAAGTAGAACTTAGAAGCATATTGAACATACACATACCCTTCTACGAG
>c8323_g1_i1
GTTGAAAGATTGTCTTTGTTTGAAAATATGGTTGTTTTGTATTTTGATATTTTTATGTGAGAAAGAGAAAAAGGTTTTTT
TAGTACAAAGACAATGCGAACAATCTCACATGTGCTAGACCTTTAAAACATTTTTTGATTTTTTTTAAAAAAGAAGAAAA
GGTTTTAACATAAGGATAATGCGAGCGATCATAAATCTGCTTAAACTTTTAAAACATTTTTTTGGTTGCTTTAGGTAGAT
AAATGTTTAAAACAAAAAAGGAAAAATAAAAATAAAA
>c1661_g1_i1
ATTGCAATTTCAGTATGTAAATCAAATGGTTTATTTTTATCTCTTACTTTCATCATTGAAGTAGTGAAGCAAAGAAAGGA
TAACCATTGTTATATTGTTTAGTGCATCGAGATCCAACATTGGAAGTAGACTATTCAAACTTATATTCTATACTATGGCT
TCAAAGTTATCAATATGTTGCTCATTGCTTCAAAGTTAATCAATATTTTGCATAGTGCTTCAAAGCCTCAACTAGAAATA
GAGTGAAAAATCCAGTCATATAGCATATAAATCATGAGTTTAAATCATTGAAGCATATTATGCATACAAAAGGTAAGAAG
AGGGAAATCCATCTCATATGTTGATTATACATGAAGGGTCTTTAATAAATAACTTGTATTAAACCATTATTTGTTTGAGA
TAAACAACTCTAATGTTTGGATTCCAACAAATTGGTGTGGTGAACGTGGAGTGAACACAAGTGGTTGAAGAGTTTTGTAT
TTGAAGATTCCTTGTATTGAGAGTCTTCCTGACAAGAAGGTTTAGGTAAGTATGTCCCCTTGTGATAAAAATGGCAGTAA
CGGTTGTTGCTTAGGGGAAGGAACTCACATTGAAGGGGAGATTATTCAGGTTCCAAGACTAAGTTTGGTCCTACATTGAG
TAGCAATGAGCAAGATGAACTGTATATAAGAAAGAAGATCCACAAATTCATTGCTTTAAATTTTTGGATTGGAGGTGATG
CCTTGGTCTCTCTTATTAATGCTCATGGCACATTAGTGTCAAATCTCTTTGGTGGTTCTCCTCGCGAGAACCCAACAAAT
GTTTCAATA
>c4486_g1_i1
GATCTTTGCTAGCCATCCATTACACTCACCATTCTGCTACCTTGAGCAACTTTTAATTGCTGTATTGATTCAAATTCACT
CTCTAAAGTCTGTTTCAATTTCTGCTTTAAAATTTGGATACTAGAGTTGCTTAATTTGGAAATGCATAAGAACTGGATGA
GTCAATTTGTATTGTAAGTTGAATCTGCCAAGAAAAGCTATTCAAACAAGTTTGTATTCATATATTAAACCTGCTTATGC
AAAGTTAAAATGAGTATAAGCTGGTTTGTGCATTTTCACTAGCCAACTCATCCAATTTTAAGCACTTTTTTTTTG
>c3187_g1_i1
TTCCCCTTGTCCGTACCAGTTCTAAGCTGGTTGTTAAGCGTACACCGGCCGTCCCGAGGGACTGCCCTGGCCGTCCACAC
GCCGACGCCGGTCCGGTCCACCGCATGTTGCCACACAGCAGTCCAGTCCAGCATCAGCGGCTTCCCGCCAGGGCCCGATA
TACCCAACCCTTAGAGCCAATCCTTATCCCGAAGTTACGGATCCATTTTG
>c4459_g1_i2
TGCAAAAATATTTTCCATATCAGGAATCATTGGCATATCGATGGCAACATAAAGGGTACATCAAAGACATCCAAGATTAA
GGAAAAAATTTCTGAAGCAGTCTTCCTCTCCCCTTGCTTTCTAGTCAGTCATGGTGTGCTTTGTATTTGATCTTCCAATC
ATGGTTGTGGTCTTTAATTATTGAAGTGGTTGAACATTGAGAGCATGTAAATATTGTGAATTTAGAGGTGTTTACTGTTG
GGAGTTGGGAGGTCTTGACTCGGTCTTTCATCTTACTTGAACGAGCAGTCAATATGTTGCTTGGTTGGATCGCATGGCGC
ATGTTGATGGGGTTCAAACCTGTTTGGCTGGTCTCCCCCTCCTGGTGACGTTTTTCATTCGGTCTTGTGTGTAAGGCTGT
CTGATTATATAATACAATAACGATTCAAAGTTTGATTATACTTGCGTGGGAATGTTTATGTGTGTGGAAGTCTCTCTGTG
TGTGCATGTGTAG
>c386_g1_i1
TCAGCTATGGGACACAATTGGAGGTAAGACTTTGTTTTATGCATTGTTTTGATTACATGTGAAATAGTTGGGAGCAAAGA
AACGAGGAGGAATGAAATTTAAATAACTTAAAAATATGAGAGAAATAAAGTAAAAGTGTAATGTGGATAAATAAAAAAGT
GAAAATAAATAAATAAATAAGTTATCAAAAGTATTTATTATATTAATTACGAAATTAAACATCTTTTTTCTTAACAGTTT
ATTTTTAAATTTCATGTTCTATAAATATTTGTTAAACTCTTTAATAAATAAAAATAAAAAACCACAAATCCTTTCGCCTT
CATCCCATTTGAG
>c10386_g1_i3
AATTGTTCTGATATCTTTTCTACTTTACAAATTTTTTGTACGAAACTATTTCTCGATTCGGGTCATCCATCAAAATTTTG
CACATCAATGCCCACATACATGTCTTCCCAAGTTCAGTCTTCGCTCAAATTGCAGGGCCATGAGGCAATGGTGCCACTAA
TGTAAAAGTCGTCACCTAGTTGAAATAGTGCCTTCCGTAATTTATTTTCACTACAATGTTCTTCTTGTTTTTTTGTGGTG
ATGTGCTTTCTATTACATCTTGATCAATTGCATGCCCTTGACTATCCTCAATAATCAAACTTTGTACTTTATTTTGTCCA
TAACAAGAACTTTACCTTGTTCCTCTCTGGTCTTAGGCTGTATAACTTCACTCACCTGTGGATATGTTTTCCTAATATAA
TCAGCAATTATTTGTTTGACTCCAAATGACTTGTATGCGTCTGTGCTTTCTTTTCAAGTCTTTCCATTAAATACACTGTC
GGTGAATATCTTCTTTATTGTGAAGGTCAAATTCTGTTCTATTCCTCTAACAGAATTTTCTTATACTAGACTGAGGTCTC
TAGGCTTGGCTTGTGATATTACAATCCAATTATAAAGTCTGGACTTGAGTCCAACATTTGAAATTTTAGATTCTAGTGTA
GGGTTTATAAAGGCCTTAAGTATTAAGTCTTTTGTTATGGTTTCCCCAATTTGAGATTCTGTTGTTTGACTTGTTCTAGC
CTTGGTGATACAAGCTGAAGCACTCCAAAAGCAAATCTGATTTCACTGTTGTTTTCAATTCTGATGCAGAATTTTCATTC
TGGTTTAAGTTGTTAAATCTGTTCCAGTTGTTTTCCATTGAGTTTGAAGCTTGGTACAACATTGTTTACTGTTGTTGAAT
GATGCTAAAAGTGCAGTATACCATTACAACCAGTGATATGCAAATTGCATAGCTTAGTTGCTCACAAACACTAGCATTCC
ACTGTTTCAAATTGTATTCTAGCTTTTCACCGTGTTAACACTCTTTGATTGCTCCAATATGAGTTTGGCCATGCTAAGCC
TTCCAACTCTAGCTTAGTTCAGTGCATTTATGCTTCATTGAGCCAACTTTATTGTTGAAACAACCCTTGATTCTTTTAAA
CTTGATTTTGGTAGTGTGATGAAGTGTTTTACTGCATAATTG
>c5487_g1_i1
AAGGAGTAGATGATTTAATTTATTAGATAGGACTCAGTCAATAAGTGGGTTGCTACACTTTAGGAGCAAGTCCGTTTATT
ATCCACGTTTTGTTGAACTCTTGGTTACGTGGATGCTTTCTATTAATTTTTAATCATTATAAATGTACCCATACTATATT
GAATAAAATATCCTTTTCCTTCATTCTGAGAACTATCCACCGTGTTCCATCTTTGCTCCCCTATTACTTTAATTTTTCTT
CTATACACCCAACAAATTGGTATCTAGAGCAGTG
>c5590_g1_i1
GCATTAACAGCTAATTGGATTGTACAGTAATATGATATAAATAGGTGTAGATATTTGTTTGAGTGTAGAGAGTAAAAAAA
GTTTAGGAAAAAAGGGTGTGTGTATCGTTGTGTTAGCTCTAATGTCCCATCTATTTCGAGAGAAAGGTGGCTTTGGGCCC
TCCTATAATATTGAGAAATTAAATGCAAGTGGGAATTATTGAAGC
>c8326_g2_i1
CAAATCATATCTCTAACATAATCAGTGAACTGCATTCTGTTACTGTTTAGTGATCCAACTGTATTCTGTTAGTTACTTGT
CTGTTATTTAGTTAGATCTATAAGAAATCTCCTCACTTTGTACATTGCTCTATAAACAGAGCTACTATGTATTCTCTGCA
TAAATAGTTTTCTTTTCATCAGTTTCTATCTCTCTATACTAACAAAGAACAACACCAAAAGGGCATATGAAACTATATCT
AACTTTTGTTCATATTTATTCCTCAATCCAG
>c10078_g1_i1
GGGGATTATCTGCATTTTTATTATCCATTTTTCATTCGATTTTAAAGGCGATTGAGCCGATTGCGACGGCGTTATATTTA
CCGAGCTTTTTCACTGGTATGAGCTTATTGTGTATTGCGATTGCTGTGGCGATTTTGATGTTGCCTAAAGGGTTGATTGC
CCGTTATTGGGCAATATTTTTTCTGATTCCGATATTTTTTCAACAAAGTTTGCGTGCACATCTGACGGTGGATATTCTTG
ATGTGGGGCAGGGGCAAGCCATTGCGGTACATACACAGAAG
>c1376_g1_i1
GTTTTTATAATAAAAATAATTTGATGATTAAAGTTGCTGTAGTTCTTGACCTTTTATCCTAATTATTAATACTGAATCCA
TATTCTCATCCACAGGCAAAAGTTTGTGTTTTTAATTCACCCTGTTTTCTCTATAAAATCCATTTTCACCCTAGAGATTC
CTTAGTTGTGTTCATAACACCTCTCATTTCTATATCTCAAAACTCTGTAGCTTTACGTTCTTTATGCTTATTAATTTATT
CTGCTGCTATTAATTGTTGCATATGGTTACACAAGCATTGGTCACATAAAGTTTCATAGTTTATCAGTTTCTTTCACTCA
TTTGTATTTATCGGTTAATTGTAAATGGAGTAATTTAAGTTGTTCATGCATATTTGGTATTCTACAGAAGGTACAACCAC
AAATGGAG
>c10352_g1_i1
GCTCAAGAACGATTTTGTCAAGTACGTGATATTAGTTCTTTCTGCGTGTTGAGGTTTTAAATTGTAGTCACATTTTTGTC
ATGATATTTGTTATTGTATGAAACTCAAGACAAATTGTAGACAAATGGGACTACAATTGTGGTTGCAGTTTTTGTTGCAA
TTCTTGTTGTGCATGAAATCGCAGCTACAATTGTTGTCACAGTTTTGTCCGTCGCGATGTTGATGGAAAGTGTGGACAAA
TTGTTGGTTCAGTTGCATTTGTTGATATTGTGGAGAATGCAACCCAAATTGCAGTCATTTTTATTATGACGATGCTTAAT
ATTGTGGGAAATTGCAGATGAATTTTCCACAATTGCTACTGCAATTTCGTTGCTATCCTTGACAACGTGAATAATTGTGG
CTACAATTGTAGTTATGAAGACCTAAACAACTTTTACTTGGCTAGGATCGTGGTTATGGACCTTTTTTTAAAGCCTTGTT
TGTTTGGGATTAATTATGCATATTGCTTTTATTGAATTGCGAATAGGTATGCACATGATGAGGAGACTG
>c2211_g1_i1
GTAACATGATGAATTTAATATGGATAACATTGTCATGTAATAATTTCAATGAAACTAGCCTTTCATTACACGTGATTTGA
ATTATATGAGCACTTAGGTTACAGAAATAGACATCCAACCTGCTCTGTTTCATGATCCCATCCTGTCTGTTGTTTTTTAA
ATAAGTCATATAATTCAAATGCTAAATAAAGATAGACATTGAGAAGATTATAATGTAAGAAACACAAGAAGTAAGTCATA
GTGTCAGTCCAAACATTAAGTTCTCAATGAAGTACAACCATGGTTTTCAATTAGTTTGGGAAACGGTAAACCATGGTTTG
GGCAATGGTTAGAAGAGCAAGGGTTTGCAACTTTCCAAACTACAAACCAATCACTGTCATTTGCCTCAATCTAAAGCAAT
ATTGGACTGGACTGGACTGTTTCTAATATCACATATGAATTGGAAATATTGAGCAATAGGAAATATCATGAACATAACAA
GTAGTGAAACATAAACTAAGTGTAGGTGTAGCATCTTAAACGTTTACATACGACAAAAAAAGTTGATGAAAAAGAAAAGA
ACTAGTAAACTTCAAATAACAACACATGAAACAATTCAATAGATTTTCTGAAGAAAAATTTACCATCTGGAAAACACACG
TCTAAAACAAATACAAAGGTTGCTATATCGTGCTGGAAGCAATTTGAGTAAGTAAATTTTGTTCAAGCAGCAGTTCTATT
TCTATGATTACATAATCAGATTGACGGATATATTTTTTTCCCAGTTCTATTTCTATGATCACATAATCAGATTGACAGAT
ATATTTTCCCCAGAGCTAGAAATGCAAAAGACGGAGCAAAAGTTGTCTTTTAATCAATCCAAGGTAAATTACTGAATTAG
CTCCTAAATGGTAAGTCTCAAATAGGTTCTCGCTAATACAAAAT
>c5350_g1_i1
TTTGTGTTTATTCAATAGCTCACCTATATTTATGTGTGTTTGTTGCAATGATTGTATAACGTATGCGTTATACGGGAGTA
GATAGGAATGCGATGATTCAAGAGTTGTGTAATTGACGAGAGAGGGGCTAGCATTCAGGAAGCATTAAAGACTTATTGAA
GATTTATTTGAGAAATAAATTTTATCAAATGTACTTCACATTTCATTTGAACTTGAGTTGTGGATATGTACATTTTATAG
TTGGAATAAATTAATTTTATTTTTAAATTTTCAACGTGACCTTTACAAAAAATTAGGCTCTGATACCACAAATGTAACGT
CCCAACTTTGGAAGTCAC
>c7317_g1_i1
AAATATTTCTGGGCAGGGTGGCTTCCTCAAGAAGGTGACCTGCCATAATTCAGAAGAAAAAGAAAATTAGAACCTGATTA
TAAGATTTATTTGTAAATCAACCACCAGGCGCATTAGACAGTATTATCATCATTGACATATTCAAATGAAGTGCTGGAAC
AGAGGATAGAAAATACTCTAATAGTGGAAACTGAATCTTAAAAATCTTACCAAGTCATAACTAGACTTTTCTCACCCAAG
AAGAAATGAGACTGGAAATGCTTAGGAGTGTCAGCTAGTTGTTCCTTTGTTGGAAGGAGGGTGGATTTAAAACTTCATTT
CTCTAGAAGGAAAATTATTTGTGTGGGTTTGATTAGTGGTGCTTTTGGTTCTGTGGTGGGTAACTAATATTCCAGTAAAA
AACGTGAACAATCAGAAG
>c6415_g1_i1
CCTTGTCAAAGAAAAAATTAAGATTTGCAGCACAACCTCACACGCACCTCTTAAATCGATTATCAATTTACTTAACCGCA
TACATGTCACGTCACATTCTCATCAGAATATCTCAGCTCAATCTTAAAGTATTGAAAACACTCCATCAAAATTACGGATT
CTACAATCCCCAAAGCAAGGAAACAACAATTCAAACAGCTCAGCCCCATGGCAAGCAAAAAGGAACAAAAAAATCATGAC
AAAAGCAAGAGAAAAAAAAAAGACAGTACCAGTTTCACAATCACATCATAACACAATTAACTATAATCAGCAAGCAAAAG
AAATAAAAAACACTTCACATAACAAAATCCCCAATTGGAGAGAAACAGAAGGCCAGCAGGTAAGGATATA
>c5164_g1_i1
GTGGATACGCCCCACTGGAAACTACAGCCACAAAAACAAAATCAAAATAATTCAAACCGTGCATCAAACCATCTCAAAAA
AATCCAGGATTTTATCACAGATCTTTGATTTAAACTTAACTGTGGGCATTATACACCAAAAATTTCCAACAATCCCCAAA
CATTTCAATTGTTCTCAAAAACTATAATTTTGAAGAAAGAAAAAACAAAAAAACTCAACCTTTCTTTTAGATCGTGATAT
AATTCTAGTCAAGTCAGGAATTTAAAGAGTAAATTATTTTTCAAGACTCAAGTTTGGGACTTTCTTA
>c5886_g1_i1
ATAGCTGCCTTTCTTGGGGCCAGAGCCATATCAAATTGTTTGGAAATCGAAACGAGCTTTTGTGAATTTCATGTTTGAGA
ATACAAGCCACTTCATGATTCAAAAACCAGAAGCATATAGGTACAAAAGAAGAATTTCTTCTTAAAGGCCCAAAAGTAGC
ATTATCTTATAGTCGCAAATGAGAAAAAGTATAACTATAACTACGTGTTCAAGGAAAAAAAGGGGAAAAATGATTAATAC
CAAGTTTCTTCAGAATGTCAGTAA
>c8131_g1_i1
AGTATTGGTTGACGTATATCTAATTGGTTGAAGTGAATATGTTGTTACTTCTTAACCATTCTTTAAAAGTCATAAACTGG
TTCATTGTTTAATCCCCCTGTCCTGCCAAAGTTCAAAGTTCAACTAACAGAAAAGGTGGAAACTCAAGCTGCATTTCTGA
CATCTGTAGCCTCTGATCCTGGCTACAATAGTTCCCTGAATTTCCTTTTAATGGAATGCTGGAATTGGCATGTTAAAGGA
TTGATCTAATAGAAGGTTATAATGACTTCAAATAAAGATTGCAGTGTCATTTATGACTCTGCAATGTGGGAGTTATTTTG
GTCAAAAGGAAACGGAGTCTTGTCTCTCTAAGCATAGTAGTGAATGATTCCAACTAATAAGGATTAAAGAATTTGAGAAA
GTGACTTGGTGATATTGATGAGGTAGTTGATGTTTATGATGAAGTTGGTGTTAGCCTTAAATTGTGGTTTTAACTGGTTC
CCCGATTGTGGTCTAATTTGTTACTGGAAACAGTGGTATGATGTTTGATAATTATGCGTAAAGTTGTTGGATGAGTGTAT
T
>c10588_g1_i1
TGCCCTGCCGCCCCGACTTGTGAAATCCAAATCGAGGAACGGAATTATCCTCTAGATTTGGCCGGGGTAGCGAACGGCGA
TCGAGGGTATAACGAAACGAGAAAGGGAAATCAAGTGAATAAAGAATACGATTTAAAGGCGTCGTAACTTGAAGAAAAAA
TGAATCAAAACATTCATTGCATTAAAATCAAAAGGGGCGGATGTACATCAACCCGACGGCAACAAAATACGCCGACTGGA
CTAGTAAAAAAGGACAATTATCAAAAAGCAAAAAGTATCTACCCCCTCCCACTTTTTAGAACCTAACGTCCGGACGCTAC
TGGCCGGCGCTATCACCATCATCTTCGCCGACATCGTCCTCGG
>c9661_g1_i1
AAAAAAAGCTTCAAAGAGCTTGATTACCCAAGTAAAATATCTTCTGAACCAATTTCAAACGTTGTGTCACTTGCTCTTCC
TTTGTTTTCATTATCCACAAGTTTCGACCAGACTTGATGTAAATTTCAGCACCAAATCAACCTCCAACTCAGAATTTTTA
ATTCATTCAGATTAGGATTCAACCAAGCAGTTAATATTAGGGTTTTTGTAACACCTACTTGGCTGCCAGTGTAATGACTT
CTTGCAGCCTTCAAGCAATCAATTTGTTCATTCAATTCATTCCTAAATTATTTACACTGTGCATTTGGAAGTAAATAAAT
GAAATTGTTTTTCTAAACATTGCGAGCATAACTAATATGTCTAGGTGGTTAAGTGAATCATAGTTAAGCTTGAGGTCAAA
GGGTCCCATTCCTACGTTTAAGTATTTTAATATTTTGTACATTTTAATATTTAATAAGGCTTGTATTAGTCTTGGGCTTC
TATCTGGTCATGGGTTTGGGCTTGGTCTTTACTGTTCACTTCAAGGATGTTCCCCTTTCCTCATAGTCTTGTCCCCATTC
CTAACACAATAATTCAAGCAAAATCTTGTATTATGATTGTTCTTTTTTGTTTGATTTTTCCTGTAAGACGAG
>c832_g1_i1
TTGCACCCACTTATATATTTTAAACTTGTCTTATCTCTAGTCGATATGAGACTTCTAGCACCCCTCACAATGGGGTATAT
ACATCTCATGCGTGAGATTAGACATTAATAGATGGTTCCATAACAACCCGATAGAGGGTGGAATGATATACCTAACAAAC
AAAATCTTACCAGGATAGACTCTAACTCATTCCTTTGATACAATGTTGAATACAATAAAACTAGGTATAAGATTAATCTC
GGTTGTGTAGAAAATACACATAGGGCAATATATTTATAATAATGAGAATGCGG
>c10929_g1_i1
AGAAAGGTGGCGACGGAGAGGAGGTACATCTTTGAATAATTTGGCAGAACTTCTTTGCGACATTAAAACATTTGTTTGCA
TTTGTAATTAACGGTTTTCTTTATGTTCAATAGCGACAAAGTGCGTATGCAATTAGCTGATCTAGTGTCGTTGACCAGTG
TTGACAATATTTTTGGACGCTGCATTTTTGGCTTTGCGACAAATCATCAAATTACCATACCCATATTGTAAATCTACTAA
AATCATTCAAACAGAAGCTTAAAACTTCACTTGCCACAATATTTTATTGGCCGAAATTAATATGAAATGGAAAAGCCGAG
TTCTGCTTTAGGGAATAGGTTGCCAAACCAAAACATAAGAAATGGCCTTTGCAATCAACATCTTGACTGACAAAGGCTAT
AACATGTATCTTAATTCGATGATAGACTACATAGCAGCAGCGGCTATACTGCTGGATCAGATGGAGATTCATTAGTAGGC
CTTAAGCAAGGCCGGCGCTTAGTATGAGGAGTTTATGAGAGTAAAAAAAATAAAGAAGGAAGATAATCAAGGAGCTGCTG
ATGTGGCAGTTAGGAATGATTATAGGGAGAGACTGAAGGAGTGGGGAGGATTATTACGTCTCTTTCAGTTAGAATCCTCA
AGGATAGGCAGAGAGGATTGTTCCTTTTTGAGGGGTATAGCTCTTGTTCTTGTCTGAGAGCTTAGCCCCTTTTTGCATTT
TGAATATAAATTACGAACTTTTTTTTTCTTCACTTTATTATTCCTTATGTTTACTATTAATCTAAGTCTCTATGCTTGAT
CCATGTGATCTGTAAAATAGATTCCTTCTGTCTTAAAGGAAGCAACTGAATATAGAGGCACGTAGAACATAATTCCTTTC
TGCGCAGGTAGTTGGCGTTCATTATTTTAAGACCACGTTTTGAATAGGCTTGGGTATGTTGGATATTAGTTCCTACTCCT
AGTCCCAATTACATTACGAGCAGAGAAATAGATCTTGGACATGTTTTCATAATGGAATGTATAAAATTTTGCTGAATCAT
TAAATTAAGCAGCAAACTTATATTTCACTGTGGTGCTTGATGAAAGAACGGATACCAGAACTTTTGGCTAGTAGGCATTG
TTGTACAGTTGGATACCATTCTACTTAAAATAGTGTAAATTGTAGGAAAATAGTGATTTACTTACATATCTGTCGACCTA
CTTTACTTAATGACAATTGGTTTTAACACGAAATCTTACAAGTGGAATAACCAAAGTGATTTAGACATTCATTATACTTC
TGTATAGTTTTATTAAGAGGATTATACTACTGTATAGTGATTATTGAAGCTGAAGTTAATCTGCATTACCATGTAGAATA
TTAAAACTCCTCAGATTGGAACATCATAGATGTTCTATGTAACAAGCTTGCTATATAGTGAATCTGAGAATATCGAGGGG
TATGTTTGGGAGCTGGATTTTGGAGGTAAGGGGAGGGAGGATGGATTTTTCGTTTCTAGTAAATATTCTTAATCTGCTAA
TTTTGTAAACTGAAGGCAAGAAAATGATAGATTGGCAGAAACTTCATGTCATTACATTTTATAAATACTATAGAATTCTC
TTAGTTTGAAAATAAAATATTCCTCCCTTCCGCTGCCCTGCTAAACTAGTAAATCTCCCTCCCAAACATATTCTAAAAGA
CTCAGTGAATATGTCCATGAGTTTGTTGATTCAATAGTGCCAACTGCAATGCATCCAGAAAGTTTGTGATGGAAAAGTTC
ATTATGTTTGGTCATCACGAAAAATAGCATTAGAGACAATATGCATTGCTGCTTGATTACCACAAACTAGATCCATTTTT
AAGGTCATAGCTCAATATTCTACTTTTGGACTGGCATCTGGTTGCTTAGAACATTTATTTAAAGTAAACTTTGCCAATCT
GTAATAGCATAACCTATCCACCTGTGTGTAGTCTTTTGCTTCATACAATAATCCTTCAGGGAGTCCTCAGATGGATCTGA
TGGAACCACCATACACATTCCATTGTTTTTTCACGTGTACACATGTCAATATTCGCGGCTGGCCATTGTTGTTTGAGGTT
CTCTGTAATATTATTACCAGTAAAAATCTTGAGCAAAAAGTGGGCTTTTGTTTTCTTTTCCTTGGCTTTTCAACTGTTTA
CCTCGTATTCTTTCTTTTCTCCTCTTTTTCCTAGATTAATCATTTAGCTTTCTTAACATGGCTATAATATACTTTTCCCC
TACGAGTCTGTACTAAGTTTGGTCCTTTTTTTCTGTTTCTGTTTCACTTCTCAAATTACAGGTGCAATTAATAGACAATT
TTA
>c9161_g1_i1
CGGTGGGTTGCATTATTCTCTTAATCTCTTATTTATTTCAATTTTTTAATCAGTCAAATAATAAACTGTGTAAAGTAATT
AGGTTTAGTTATGAATTGCTATGCTGTTATGTTCTTAGTTTGGTTTAGGTTGAAATTTATGCTCCATTTGTTACTTTTAT
CATTAGCGCAAAAATTGGTCAAAGGGGTTTCTTGTATTGAGTTGAGATTCGTTGCCCCAATTGAATTTGTTTATCAGTAC
AAAGGGTAGGCGAAAAGGTTTTTGATTTGGTAGTGTATTACTTGGTTATTGTGGATAGGTTCTTTAAACTGAGGATTGGA
AAATTTTTGTTTGTTTGTTTCACTTGCAGTTGGTGCCGAGGCAGATAGTGA
>c4838_g1_i1
GCTCATGAACCTTTTAAACAGGTGTGCAGGACTAGCTCCTAGCTAATGACGTATAAATTTGTCCTTATTATATTTCATGC
AGTTCCTTTTGTGCGTTTGGGGTGGGTTCCTAGCTTACAGATGAAAATTGGAGACCATAGCATACCATACCACAAATAAC
ATGTTTTAGGTATCCTAAGTCCATCATACTAAACAATATAGAAATAGAGAGTGGCATAAACTGTAGGAATCAAGAGGGGC
GGAATGGAGGACAGAAGTCCTTCGAGTGTTATTTGGAATTAAGGTAGTGCTCAAGTTTAAGGGAAAATTGTACTTCATGA
ATATATAGACTTGAAATGTTG
>c8624_g1_i1
CAAAAATGAAGAAATGGAAGAACAGTGAGATGGCAAAGAGATAGAAGAGGGTGATAAGGAAAACTCAAAGGAATCGCAGA
ACTGAGCACGACATCAACATAGATCTGTTGGTGTTGTTGGAGAACGCAACATAAACAGCAAAACAGACAAAAATTTGACA
GAGAAAATTAGTGAACCACTGCAAGTGTTACTCAGATCAGATGGTG
>c9720_g1_i1
ATTGCTTTAACAAAAACAAAAATTAAACCTAAATTCCAAATGAGCATCTAGAATAGATGTTAAGTTTTACATAAATATAC
AGACAAATATAATCAAAGTCAGACCGCTTATCCCTTCACCAGTTTAAGCTTGTTCGTTTACTTGTTAAGAAATAAACGAA
TTACCTCCTTGATTCTCACTTTCATGTCTCCTGGATTCCTTAATTAATATCAATTTATAGCAGGAAATTACTTCATTCAG
TTCATTGATGGCCAAAGAGGTGAAAGATTTTTAAAAAAAAAAACTTTTCCATTTAGAAAAACACCTGGTTGTGGTGATGG
TGATTGTGGCATTGGTGTTGGTGCTGGTGCTGCTATTCGTAGTGCAGGTGGTGGTGCAGGTGGTGGTGCTGGTTGTGGTG
CTGGTTGTGGTGGAGGTTGTGGAGGTATTATTAGGAGTGGTGGCTGCGGGGGT
>c5297_g1_i1
GGTATTGTGATACAATTTAGGTTGACTATTTGCAGAAGCTAAATGTAGATTTGTGGCTTTGTCCTCTTCCGAACTTGTTT
GGATTAAACAACTTTAAGAGTTTAAATTTTGTGAAGTTAAGCACATGAAGTTGTAGTATGATAAAACATGCAGCTCTCAT
ATTGCGTTTAATTTTGTGTTTTATGAGAGAACCAAACACAAAGATCAATTGTCATTTTCTTAAGGAGAAACTACTGCCAA
GGAACGTATTACTAAATTCAACAACTTTAATGACTAGCTTATAGACATTCTAACTAGGTCTTTGAGTCTGCCTTGAG
>c6214_g1_i1
GGAGGTTTAACTCTTAAGAAGGAAGCACTTCAATATTCTCTTATCCAATTCATAATTCCCTCGACTAATCCCTCTCCACT
TCCTTCCCAACCTCTTGCTAATTACGTGATCTCTAACATATTTGGTGAATCTATTTCTATTTTCTTACCCGTGATTCAAT
CATGATACTAAGGTCGTATAAGGTCATCTTCATTGTAAGAATCATAGCATGAGGTCATAATTTACTTTTTGTGTATCCTA
CCGTTTGTGACATCATTTTTAAGACTTCTTCGTCACTTTTACTCTAATGGAAGGGTCTTATAAGAGCCATACTAATGTTT
TATTTGGATGTGGACGTTTTCAAGACAAAAAATATTGTTTTTTCTTTTAACCCAAGGTCTTATTTAAAACTCAAGTTCTT
AAAATTTTGTCATGTCAGCATATTCGAATGGAGAGGTCTTACAAAATCCAGATCTTTAATTTATGACCCTAGATGACTTT
TACAATGGAGATGCCTATAGTTTTAATATGGCAATGAAGAATTACCATGTCTTGTTTGTCAAATGATTGTGAAATGTGTA
TCATTAGAGTACGTTTGTTAGTCACTAATTCTGCTTCAAGAATCAAGCCCCTAAATTGAAAAAACTCGACTGTGAATTGC
TGTTCGTCATGTTTTTTCCGTTAGGGTTTTATTTTATTATCAGTAACAAAAGCTCTGAACTTGTTGCAGGTCAAGAAGCG
CCACACACCAT
>c6576_g1_i1
GTAACTGAAATTTGGATCCAGGTGTTACAAGCTATATTAAAAGGGGAAATTCTTGACGGTCATTGATTACTGATAAATTT
ATCTTGCTGTTCATGCTAGTTTTGAGTTTTTGTGTACCCAGTTTCAGAATTCTGATATATTCTATTAAAGCTGATGAATT
TTTACAAGTAGACATAATGACAATCGTTTTAAGATATCTACTAGGGGATACAGAACATGAATTATCAAAACAAGTAGCGC
ACCTTTAGGTATAAAGTATCCGGTGACTGGATGGTGCATGAAAGAAAGGTTGATAGTTGGGGGTAGGGGTTTGAAGAAAT
TGTCTGATGGTTGAAATTTGATTTCTGATATCTAAGAGATTTAAAGTATACGATTAAGACTGAAAATAAATCATGG
>c4211_g1_i1
GTAAAATCATGCTCTAAACCGGGAATTTTGCTTCAAATTGGATGTCAACTAGTGAATTTTTCTACAGTATGTTTCCTGGT
TGTTTGACAGATGATACACCTTCAAAATATGCCTCCAAAGTTGCTCCACTCATCATTTTAAACTCGTCTGTGAAAATTTG
CCTCTCAAATAATCCATTTTGAGCATTGTTTCAGCCCTCCATTTCTGCATTAAATCTGTTTGGTGCATTTACTCATTGGA
ATATGGATTGTAGTAAAAGCTTGGTGCCATTATTGTTCAATCATACTTCAAATCATCATTAAACAA
>c1460_g1_i1
GGTAATTCTCCTTCTTTCACTTACGTCATCAGCATATGACCATGAAAAACTATTTCTGTCAATGTTATTTTTCATCTCAT
GTCTTACCCTTTAACATTTAACGAGTTTGATACTTGAATTACTTGATCATTGAGTTTGATACTTGACTGGAATTACAAGG
TTAAACGAAACCTAACTTGTTGTTTAAATTTTATTTATAGTGATGTCATTTTAATTTAAACGTACTCACTGCAGAAGTGA
GTATTGCACTTTTTCTTATTCATATCAGTTTGTCAGTCTACTCAGTACCAAGATTTTTCTTAGTATTTTGTATACCAAAC
AAAAATGCTGCATACTCTTCAACTGCTATCCATTTCAAATTCCCTGTTAGACATATATATGAAGTTCTGTTTTTCTCAAC
GATTGTAGATAAAGATGGGAGAGTGGCCGAGATAAGGGGACTGATCCATGTCAGTGTTATCCTACCTTAGTGTGGAGTAT
ATGTTTTTATCATTCTCTTCAATTTTGTAATGCCACGGAAGAAATCTTCTTCACTGTTTTTGGTTGA
>c8015_g1_i1
TAATAAGGATAACGTACTCACATCGTTTCCGTAGTATAGTATCTCTCCAAACTCAATTTGTTTCTACAGTCCAAATTCCT
CTAAAAAGCCCCTTATAATTTTCAAACAATGCAAAATGGTCCATATTGCAGTTCCATAATTTCACTCTAAACAAGGAATA
AATCCAATTGACATGGTTGATTACCATTGTTTAGCTGATATGGGTTGAAAAGGAAGACCGTTAATAAGATATATGAACTC
AGACTTTCACAACACAGAGTAGGAGACACACATTCAACCACAGTGTTAAACTATTGTCTTCAAATTTTTGGTATTACGGC
TGAAGCCAATTCCTGCTTGAAACTGTGCATCTTAATGATTCCTGTGCATCTTATTGCCATAACATTTCATGCTGTCTTCC
AAAATTCCATAAAGATATAAAAAATGCTGTTTATCGAGTTGTAAGACAGATAAAATGAGATTACCCTTTTAGGTCCTTGT
GCTAGCTTCCAACACACTTGAAACTGAATTTTTCGTGGCTTAAATTCTGAATCTAAAATTATATCACGGACTCCAGTAGA
ATTGATGATTTTTTAGAAAACTACTCAGCTTTTGTTTTTCATTTGTTAGAAGTAACAGTGTTTTCTGTACTTGACACATC
AACTTTCCTTTGGGTAACCAATAAGACATTTCTTCTTCAGAG
>c3699_g1_i1
CTTCTAAAGACTTTAACGAGAACATCTATAAATTAATTTATGCATAAACTAATTTTAACTTCTAGAAGAAACCGAAATTG
TCTTACTATTTTCTTTTCAAGTATTATTGAGAAGTTTATCCAAAAGTGCATAAATTGCAATGTTAGCAAAACTGCTGCTT
ACCACATTTAACATTGGAAAATATATGAAAAATCTCCTAAGTTGAATAACAGAGTATCATTTACAGTGTTCATTTCATAC
AGTAATGTACAAATATGCTATCCAGCACATTCACTAATCATCAGACGTTAGAGTACATGAAAACAATAATGAATCGTTGA
ATTCCTTTCTCCTAATTATCATCAATTCTACCAGGAGCAGGTACCATGTTTTCAAAAGCTGATGCAAACCCAGAAACAAA
TCAACACATTTATGCCAGAAAGTTCAAAAATTAAACACTCAGAAGGAAAATGTTACAAACAGATCTGAAACGAG
>c8163_g1_i1
ATATATATATATATATATTATTCATTTCCATAATGATCATAAAGCTCCAAAATACAAAGTGGGGGGTTCAAAATTTTGGA
CAAAAGAACACAAGATATAGAGGAAACTGTATCTTCCTCAATGATACCACCACATCACCTATGTAACCGTAAGGTGTGCA
TAGGACCATGTAATTACCAAACAAGCCACAGAGCAGATGAGAAAGTAGTATACTGGTAGGTTAATTTACTTTTTCATGTG
ATGTCTGATTAGAGTTACACAGTGACAGAATCAATATTAAGATTGGGAACATGGTGAGATAATAAGTTATTGTTGTAAAA
TGCTCAGTGGTTGATTACCCCTTATAGAATATTTTTCTGCTACTCTTTATAAGTTATTGAATGTCTCTTGTATAAGCTTT
GGCAAAACTACACTTCATAGTTTGTCAATGTTTATAATGTTAAATCAAATTGTTGATCCGTCCATTACCGATTGTAACAA
GACATCTG
>c2212_g1_i1
TTAATTGTAAACATATCTCATGTGCAAAGAATGAAAGACATGTGTGATGGAACAAACAGTAGAGTTTGGAAGTGTCTACT
TATATTTTCTCTTCAGTCAAGACAATAAATACTATTGCTGTAAAATATGTTTACAATTAATTAGGCTAGTTAGCATGTTT
TGCACATAAATTATGTTTATAATTAGTTAGGTTAGTTAGCATGCTTTA
>c1636_g1_i1
TGTCAACTGCTCTGGCGTATAAACTGAAAACCAAGTACTTAACCGAAATTAGTTTGCAACATTGAAATCTATTGAAGGAA
TTTGTAATTGTGCGTAGTGTACATACATGAGTTTCTTATTTATATTAAGGAATAAAATAAATAATAAAAAATGAGAAATA
TTTGCTAAAATATTTCCCTATATCATATCTTTGTAGTCCCCGCTCAAGCTAGTAAACACGTCTATTACAATGAAGAAGAT
ATACAATAAGAAAGAATAAAACCAATGATTAATAATGAGAAATATTTGCCTAGATATTTCCCTGTTTGATGTAATCAAAT
CACTTCATTTTTTCCCATTTAATGTCATTAAATCATATCTTCCACAAAAGTGATTTATAATATGATTGAATTGTTTAACA
GCAATGAATGGAAACATTCAGTAAGCACAAAGAACATATTAAACAAAAGATCAAATTAAGTTGCCACATACAAAAGTCTT
GTATAAAATGCTTCTTACTTTTTGAACATACAAAAGCCTAGTTGCTGTTTGCCAAATTAAAAAGTCATTGTATACATATC
AGCTTCATGTTAATACACATTGTTTCCACAGGTATACTTAGAAGCACAGGTTTAATTGAACTAGAAAAATGT
>c3891_g1_i1
GGCAGATATAACTCAAACTTCATAGAAATCCAAATATTGCAATCACAAACACAAATTCTTTCAGGCATTTGAAACAGCTA
AAATCCATTTCATAAATCATAAGCCAGAGTCAAGTACATGTAAAACCAATACAGGTCCCAGCAACCAATTTTTAAAAACT
TATCCAAACCCTTTAAGCATACCAGTGAGTACTAAGTACATATGTTGTCCTGTCAGAGGTAAGCAGAATTTAATCCTATA
TAGTGCCAAGCAGATGAATCACATTAAAACATATTTTTTGCTATACACGCATTTAGCATATGCTCACAAAATAGTAGTAA
CAGAATACTAAGAGTGTCACACAAAACAAATTGGCAGATCAGACACAAACCTC
>c5780_g1_i1
AGTTTATCACACGATGACATCATTACCATTAAAATTCTATAAAATTTATTAAAATAGTATTTTAATCAAAGTGACAGTCA
GATTTTCAGTTGCAAAGGATTCATCATCAGCTTGTTAGTGCAGCTAACAGATTATGTAACTGCATTACCTATATCTGTTT
TTGTTACAACCAAATTTGTGGAAAGTCTTTGTTGCTAATTTTTGTTCATGAGCCCTTCTTTTCTCTGACATAGTTACAGT
TTATTGCTCAAGCTTGACTTTCACCCCTTAATTTTGATGCAGAGTATTGAGTGACTCGTGTTGAATTTGATCTTGCATTT
TGAGATTTTTGCTGTAACTTTGAATTTATCGTATATTCAGATAATTATTTGCATGCCTTTGCATTTAAAGAGTTTTTGTG
TCATAGCTTTTGTTTTTCATGCTAATATCAATTGTTGACATTTCTGTAGTGAATTCATATTATATTTGCTTTGATCACTT
TCTTGGCTTTCTTTATTTTCATATGCTTCTTTCTTCTGCCCGAACCCAGAGAGTATTTACATGACTTGTGTTGATTTTCA
TCTTGTAGTCTGTAATTTTTGCTATAACTTTGATTATATTGTATATTCTGATGATTATTCGTATTTCTTTGCATTTTAAA
AGTTTGTGTAACAATATTTGTTTCTCTGGCTAATATCAATT
>c101_g1_i1
TGCAAGTTCATCCAATATTTTGAAAGTTATTTTGTTCTTAAAATATCCTGTAATTAAAATCTGGTTAAACATTGAAAAAT
GAAAGGATTATTATAAATAACAAATTAAAAACTACACATTAAAGTTTGAAAATCAATAAAATTTACCATAATGAAGGTGA
ACAACAATACTTCTTTTAAAGAAACGGACCCATGTTTTCATAAAATACGAATCATAAACATGGGTGGAGTTCTTTCCGAT
TGCAACCATGATATATATGAGGTATTCATTTTGGGAAGCAAAAACAAAAAGAAAGGGAAAAAAATTAATAAATTGTTTCA
TTTAATCTTTT
>c9422_g1_i1
ATTTACACTATGCAGGGCTAGTTTATATTATACAAAATTCTAGGTGATTAACACCAAAGCCAAGGATAATTAGCACCTAA
CATCCCACTTTTGGTAAAAGCAACCTATCCATTTTTGGCCTCTCTCTTTCCTATAGTTTAACAACAACAAAAATCTCTAT
TATTGATTACAATACGAATAATAGTTGAGTTTCATATTAAGGTGTTACACCTCTATTGTGGTTGGAGTTGCACCCTACTT
GTTTTGGAAAATTATTCCTAGCACTCCTTGTTGTATATTATTTTAATATATTGACCTGATATCAGTGTTCTTATCTATAC
TAATCAGTGTTTCATATTCTTAATCATTATGGCAGAAGAAAATGTGTCTACATGTCAACTATGGGTCATATGATATATAA
CAATCCTATTATCCATTAACATTCTTTTTATTCTAATATTCTTGTAAATGAATTGGAGGTCCATATTGCCGAGCATCTAC
TTTTCTCTGTTTATGTAGGTATGCAATAGTATG
>c400_g1_i1
ATTGTTTGGACATAAAGCGACCACTACAGAAGGAGATAAACATATTATAATATTTGAAAAATCAACAAAAGCAGTAATAA
TATGCCTTAAATACAATAAAAAATAGATTTGTTATCGTAAGACCCATAAACTGTTAAAATGTTTGCATATCATATTCATG
GAAAAGTCCTGTCCGGAATGACATTTGCAAGAGAAAAGAAAATGTTGAAGCATCTTAAATTATATCCACCTTTTGGCGAG
CTTCATAACAATTAATTATTATGTATTGAGACAAAATTACCAATTTGGTCCAAAACAGCAACTTAGAATAAAT
>c9132_g1_i1
ACTTAATTTATGCCTCGAAGAAGTGTTACCATCTGTATATACTACTTTTGTCTCCCTCTCAGAAGTTATTTTTGTGGTTA
TGTGTGTGTTTATGAATTACGTCCTACGGTACAAACTGCAAATAATACAATAGAAAAGTGAGGTTCAGAAGACAGAAACA
GATGAAAGGTTAAAGTTTGAAGACAAAAGAGAATGATCAGGAAAGGTCGAGTTTTAAGAGATCGAGAAAGGAAATGAGAA
GTTGGAGTTCTGGAATAAAGAATGAAATGAAGGATGATGAGATTGGGCGTGTGAATTTAGCTCACTTTATTCCCCACCTT
ACAATAGGATAGAGGTGAATAGGGTTTAAAAG
>c6662_g1_i1
CACCAAATTTTCTATTCATCCTCAAAATATTTTAGACCGTTCGTGTCACCCAAAATGATTTAAATCAAAGCTTGAATCAC
ACAAGACCTTCAAATATTCAGACACATAATGTGAACATAAATTGGCAAGTGAAAAACCTAACATCATTGTTAAAATTCAA
GCATAAAGTCAATCTGTCAGAAAATTGTCAAAGGATATCCGCACAAAACCTAAATTAATTGCCCACACAATTCCAAGTTA
ACTGAATAAACCCCAGAAACATAAATAAAGGACACTGGCAGATAGAAAAGAGCAAGCATGGTCAAGAGCAATGGGGCTAG
>c6034_g1_i1
TCTTGTTGATAGCAATGACCTGCAAAAACAATGCAGACAAGACATGAGAGGCAGCACCAAAATCCCGTAGCTCCACCCAC
CTACCAAACTGTGACTGAGTCAAACAAACAAACACCTGGTAACCGCACTCACATAACAACCCTTCACTAAGCAAAGTATT
AAAGTACGACATTACTATCTAGAAGCGTCCCATGAAGCAGATCTGGAAGTAAAGGTGGAGATTTTAAACATAGAGGAAGA
GAGAGAAGAGAACCTGCTGAGGAACTCCAAGTGG
>c2447_g1_i1
GAAATGTGATAAACCAACCAGACAAAACATGGCTAAATAATCAGATGAGAACAAGTTGCTAGTTTGACATCCACAATCAA
AAGAAGAAAACAAAAATGTAAATGAATTTTACTCTTCACGTTTTACAAGAATTAATTAGAAAATACACTTCCAAAAGACT
TAATTAGGTTAACCAAGGTGATCTGTGGCAGAAGCAAAGTTTATTAATGGAAATAGCACCCACTACTTCATAGTCCTAAT
CACACCCTAATAGATAATAGAAACAGAAAAACTGTTCGTTAGGATTCGTGTGTAAATTAGGTGAGAGAGTCCCAAGGCTT
AAGCACTAAGCCAAGTAGTTCATCCTATTTAATGCGGAACTCCTAACATTGCTACCCTCGGTAAGGGCAAATGCCCATGA
CCACTTTCACTTTACCAAACTGTGTCTTTATATATATGAGATGAATTCACTGATCTATCATTATTGCTAGGACCAACTGT
TTGCACCTTAATCCAGACTACAAATAGCCTTTTTCACAGTCCAACTCTAACGAATGCACCAATTGTTAGCACTTCAGAAC
AAGAAGAAAT
>c6802_g1_i1
TAATGACAAAAAGGGAAATCAAATTAAGGGTCCTAGGTAAGCCACAAAAAAGAAAAGTAAATTGGAATTGAACTGAATAG
CAAAAGCCAGTTGGTTGTACAACTTACAGATAATAGAAGCCAAATAATTAATTATTTGCCATACACAATTCAAAAGTACT
AGGAAATAGTTTGGAAAGTGGTGGGTTAGACCTGCAAAATGCTTTGAGTGGCACA
>c1174_g1_i1
CTCGAACAGCAAAAGATCCATGTAATCCGTGTTATTATTTTTTTATTTTTCTTTTTGTGTTTTTATATTTTAATTTTGAA
TTGGATTAGGAGTACTCAGTTGAGTTCAATTGTGTGCAATGTTTTCATCATTAATTGTTTTAGGGTTTTGTGGCCTGTGG
ACTCTAAATAACTAGTGGTAGTGGGTTGCTGTTAAGGTTTTGCCTTTGATTTGTGTAAATTGAGGGAGTAGAAATCTTTT
GTATTTAATATGCAGATTGTGTTCTGTGTTTGTTCATATTTGATCCGATCGGAAGTTTGATATAAGAAGAGAGTGGAAAT
GAAATTACTAGGTTTTCGAGCATCAGGCTGAACTTTTTCTGCACAATTAATTGCAATGTTTTTTTTTTTTTGGAGTACTA
GTATATATGCGAAATAGTTTCCAACTAAACTCAGGAGAAAAATTCATCTTTCATGAAAAATAAACACCTATCCAGGATAG
AAGAACTATTAAAACTAATATGGAAACAGTAACTGAATATTGAACTCTTTTGCTTAATGACCGAAAATGATTGTAATAGT
TAAATTTTTTCTTTTGTTACTAAGAAATTACTTACCTTTTGCCTCC
>c8360_g2_i1
ATCTTTTAAAGATTGCTTTAGAAGTTTGTATCCCCAAACTTCTTTAGATTGAACACCATTGATGTATGCTCATTCTTATT
TCATTTCATTTTCTTATCATCCAGAATGCTGACAAGATTAATTTAGCACAATGTAAAAAATCTCATCTTAGCTACTCATT
CTTTTTACTTTTTCAGAATTAAGGTTTGTTGGGTCAAAAAAATGAATTAAGACTTGTTCATTCTAATTCCATGCTTCTCA
AGAGCATGTTGTTCTAGTGTCATATTTGTTAGGAATCCAAGCGAGTATAAATTCCACATAATAGAAATAAAAAAGTTGAG
AGGAAAAAGATCCTTAAATCTATATTTTCTTAAGGTTTTGGATTTTGGATTGAAGATAGTGTTGTGGTTAGAATGTTTCC
ACTTGAGGGGGAATATACTAATATAGAATAGACTCGCTCTTGATGGAAAGATTTTTAGGAATTCAAGTGTCAGTATATGT
ATGCATTGAATCTGCCAGTTGTATTAGGTACCATTTGTATTTGGCTCCTATTTTCTATATTATGTCCAAATATGATGTGA
AGTTATACATAAGTATATGTTACTATAGGATATCTCCAGCAGTCTCTTGTGTCACACTAG
>c10251_g1_i1
GTCTCCAAAGGTATGTTTTTCCTGTTCTTGTTCCTTCTCTTCTCTTGTTCAGGCTGATGGGTCTTCGAGTTTCTGTTAAA
AAATTAATCATTTCTAGTTTTTGAGACTACTGTAATTTTTCCCTTGCTTGTCAAGAAAAATTCTGAAGATGGTGGAAGGT
TTTTTGCCTGAGAGGGATGATTGGTGGTGGAAATTAATGTGAACCATGTTACAAATTTGTGTTTTTTTTGTTGTCTCTGA
CAAGGAAAAAAAAAAGGACAGGTTGTACATGCCATTCTGTTTTTGTTTGCGAGAATTTCTTATTTTTGTTATCATTTTTG
TTACCTGGATTGCGCTAATTTTTATAGCTGTTCCTACCTAATTGTAAA
>c3306_g1_i1
GTTGTGTTGCATATAAGAATCCTTAGTGCGTTTTAACTTTGAAACAAATTAACTTGTTAGACGATTATGTTAATGAATGG
TTATGACAGTATATACCCTTTCCTTAATTTTCTCTAAAATGATGGTCTATCCTTTGTTAGAGCATAACTATTGGGGTAGA
TGTAGTGAGATCATATGAACAGTACGAACTAGAATTCATTTGCAAGTATAAAGTGTTGGATTGTTACTTCTGCTAGCTTC
GGTTGATTTCGTTAGTCTTTTACCCATTGCTAGAAAATTTTGCTTGCACATTAGCATTTATTGCTCGTATTCAAGAGTAT
TGAATGAATTAACATCTCAAGATATGGTTGTAACTTATAAT
>c5411_g1_i1
GAAACTTTTGCTTTATTGGGAGAATGAGTAAAGAAATGAAAAAGGACACTAATAAACTATTAGGAAGGTCAAGAATCCAA
ATTCTCCTATACAAAATAGAATAAAGAACGTTGTTGGAAAACTGCCTGAATTGTGGTAACCCTAGATCTATTGTTGACTT
GCATTGGCCACGCTCCAGGTTGGTAGTCCGAGACATGAGGGGGAGTGTTGATAAGTCAGCTTAATTTTGGCCACTAGCCT
GCCTTAGTTGCAGCATCACTTAATAGCAAACCTCCAAAGTGGTGGTTTAGTCACACACCAACTAGAGATGTCACTTAAAG
TTCATAAAACTTGGACAGTTTTGATTTTATAAGCTACTTAGTAGGATTGAAATACACCCTCAAGACCAATTTCTAGGAAT
TGTCATTTTCTAGTAGAAAACAAATTGCCTGACTTTGTTACTTCAATTATTGAGATTCAAATAGAAAAAGTTCTAGCATA
TAAACACCGACAAAAGTCTCATCCCACAAGGTAAAATTAGTCACAGGAGCTGCAAGACATCATGGAACTCTGTTTAAGAC
GCCTAAAATTTTAATAGGAACTAAACATGATTAATATATCACTGGAAACATCACCATTAATAATTTGCATTTTTTAGA
>c9626_g1_i1
TCTGTTTTCACCTATAACTACTTTTGGCTTGCAATCCATTGTGTTTGTATACCCCACAAAATCTTCATATTTATCCTTTT
AGACATTTGATAATGGGTGACATGACAAGAAAAAGATTTGTAAAGAGAAAGTGTATGAAGGTTGCATTTGGAATACCTTA
TACAAAACCACCTTTTTAATGGCAAAGATTTGCTTCAAGCATTTGGAATAACTTACATAAGTTCGTGTCTAGGTTGGTGA
GAGCAAAAGACAGA
>c2942_g1_i1
CCCCTCTGCTTTCAACTTTTCTGTAAACCCGACGGAACAATATCAATAATAAAGCCCTTGCATAAATGTAGAGTGCATCG
TACAAAAAATCAACAATTACTTGATCAGCATCTAAAATTAGAAAACAAAAAAAAAAATAAAAAATAAAACCCAAATTCAT
TCAGTCAAGGTGGTAAAACAAAAACATGCTCAAAATTAAACAGAGAGAAAGAATGCAACGAAGTCAGCATCGAAATTGAC
TGCAGAGAAACTCAATCCAGTAGATGATCGAAATCCAAATATGGCAAAGAAACCCTATGGGAAAGTAAAAAGCCGAATCG
CTCGATAGATTGGAAAGTGGAGACGAAGAAAAAATCAGATCATAATAATTGATTCCAAATCAAAGAAGTGAGTAAGAAGG
AGCAGATGAACGAAGAGAAATAAGAAGAAAGAGATAAAGGATTATGCAGCAGATATGGGAAGGAAGCTAAAAAGAGTTGA
CGAGAAAGAGAAAGAGAAAGAGAA
>c7029_g1_i1
GCCTCGCCTAACAATTTTAGTACCTAACCAACTAGCACCAAAACACACAAAACTTCAAATTCCAATCCAAATTTCACTTC
CTTGTGCACAATACTATCTTTCCATCTCTCGCTCACGCACACACACATAAGCACATAGTATTTGATTAATGATCGCCAAT
GAATGAATGAAGAAAAGAAAAAAAAAGGGAGGAAATCACGGTGAGAGAGTACCTTAAAAGAGAGATTGACGATGG
>c8918_g2_i1
CAAATGGAGAGGGTCAAGATGGAACATCTAAAAGATTTCTATAAAAAGAACAGGAGGTGCTTTTGAAAATAGAAAGGGGT
TCTAGTTTAAGAACTGGAGAAAATAGTAGTGAGCAGGAAGAATTAGAAGAAGGATTGCCAAATATTAAATTGGAAATGTT
AGGAGTGGAAGCTGAAGGAGATGCTTCTTTTGATGACGAGGAGAATGATTATATTGGGTTAGAAGAGGGGATGAGAATTT
GTTTTGCAATGAGTCATTGTGTCTTTAGTATTGCCCTATTG
>c4236_g1_i1
ATCTATTCCAAACGTATATACCATGGTTCCTTACCTCGACGGGGTACAAATATGAATTTTTTTTTTTTGACAACAAATTA
TATGTGTCACTATTTTATTGGTTCATATATTTAAAGCAGACCAATCACGAACTATCACATGAGCGATTATAAAAAAGTTG
TCAAAAAAAAGTTATTAAAAAACATTTTCCTTTTCAATTGCCAATTGAATTTACTTCTTTTTACAAATAGTTGTATGGAA
AATGTTTTTTAACAACATTTTTTATAACTTTTTTATAATAAACTGTGTCACTATTTTATTGGTCCATATATTTGAAAGAG
ACCAATCACAAACTACCACATAAAAAAAAAAAAACTTTTGCGATTTTTT
>c10766_g1_i1
TTGCTACAACAACTGGAAGACCAAAAGAGGAGGACCCAAATGCCCTTGAAGCTTCAAATTTCATCAATTAACTGTGTTTT
TCTTTCAAACAAAAAGGTTGTGTTTGATAGATTAGCTTAAACTGTTGTTAATGCAGAACAAGAACAAAGTTTCAGTGTCT
TGATGCCTTTGTAGTTAGTTGCTGCCACAACTCCATATATTTATGTAGCTACCAGATTGAAATTATGTACCTTAATTTAA
TAATGTTTGTCTTTGTGTGCTTTGTTCTGCATTGAATTTGTAGTCAAATTCCTTGCTAGAAATAGGTATACAAAACACAA
GAAACACACCCTATGCAAATGTCTGTCTTCTGGTTATTAAAATTTAAGTAGAATGTTATTCCTTAGCATTATTATAGAAT
GTAG
>c5215_g1_i1
AGGCTGTGATTTACAAATGTTCATTTTGAATCTGATTAGGATTTCTTTAGGCCCTAAACTTCTCTTTCTCGAGATGATAT
GGTAAGGGTTTTGTGTATAAGATAGTTTATAGATGTTTGATATGTCAAGTTCTTAAACTGCCAAAGTAATTGGTTTATTG
TTCTAGCTGATTGAGAAGTTCAGTTAGGAAAGAGTTAGTCATCTTTGTTGTTTGGTCCTTGTTTAAGAGTTATTCTATAT
CTATTTCATACCATGATATTGTTACGGAGTATCCATCACCTTCAGTGATGACTAATCTCCGCTCAAGAACCTAACTGGTC
ACCTTTAGCGAGGTCTCCTCCCAAAAAATAAATCTTTAATGTATTACTATTAGTTTGTTAGTTTTAAAGGATAAACGAAA
TTTAGGTAATTTTTCTGATGTGATTTTATCTAGAAATATACACAATATGACCTTGAAGAAACCTGCTCTTTGCATACATC
TATCTCATAAAGAGCTTAGTCAAGCTTTTTATCTATGCCCAGTTCTTAGAATTTGGGCTTAGGGCT
>c10694_g1_i1
TTTTTTTGGTTTTTGTTTTTTTTTTTTTTTTTATCTGCAGCTGCGTGCGTGTGCTGGGATTGGCGGAATTTGCCTACTTG
CCTTTCCCTTGGTTTTATCTCTGATCACAACTGAAAAAGAAGAACGCACACAACAACCACGGCCATCCAATTTTGCTGTT
ATCCAAATGCCAATAGCATGGATATTGCAGATTTTGACAGTATGGACGACGATTGGTTAGCGTGACACTACAAGGATTAG
TTGTTTTCATTTGATGCTCCCAATTTCATATTTCTTTCCTCGGCCCCATTTCACTGCTATTTTTGGACAGCAAATAAAGC
TTGCAAAATATCTGTTGAGGCAGGTACCATCAATTTGATTGATGAACATTTATACACCCCTTGCTTTTATATCACTATGT
ATTTTGATATTGAACAATATCACATCAGTTCGTGCGATTCTCTTTCTATTATTTAATTTGCGACTA
>c4218_g1_i1
TATATATATATATATATATGAAATACATAATTTGAGCACAATAACTCAATGCTCTAAATTTAAGTTTAATAGATTTTTCA
TATTCATTGTTGAACTTCAAAGAAATCATACTTGCTTTTTTTAGGGGCAGCCTTGGTTTCTTGAAAGATATCAATTGAGG
AAATTGTTTGTATGAATTATCTATGTCCTATCTTCCCCTTACTTGTTTCTGTGTTTCTCATCTTCTATTTACAAACAAAC
ATCAAAGTTTCCTTTAAAAAACGTGAGCCGTCTCTGCCACAAAATGTGATATGCGATTTATCCATGTCAAATTTCTATCT
TCACAAGAGGATAATGTTCTTGTCAATGACATTCATTGTAAAGGAAGTCAAATCGTGTGAAGTAGTATTACACAATTACA
TTAGATATTTATCACTGGGAATTTTTAAATTTCAAAGAGCAAGGCCATTGATTGTGAATTGTGAGCGTTTGCACTGTTTA
TGCTATTGATAGCACGTTCTTAGATTGGAG
>c743_g1_i1
AATAATAAAATCATTCTCTTTTTAAAGTTGGTATCAGAACTCTCCATCTTAGGAGATTGTTTCTGATACTAGAGTAGCCA
CCACCACTATTGTTTGACCATCGTGGCTGCCGCTATAGCCGATTGGGGTCGTTAATAGGGCAAAAAGGTGTGCCTAACTC
CAGTTATCACAACACCGGAAATCGCTCCGGGAAAGAAGCCGCCATGCACCGCCATTGTCGCTGATGTGTGTAGCCCACGC
GCCTAGTTCCGACGAGTCCCACTCGCCGCCATTGTCACAGACAAGGTCGCCGAAGCCTCCTAAGTCTGTTCCACATGTTG
GTGACGTCTCATTTGGCCCAGATTTGAGTAGATCTGAGTTTTAAG
>c10433_g2_i1
GTTTAAGTGTTTTTTTTTTTTTGTAATTATTCCAATAGTTTAGTCTTTAGTGTGTTACTTTTTTTTTTGGTCTGTAATGA
AAAAAAAAATTGATATATGAAATTTTTGTGTGCTGAAATAAAGCAATAACAAGTTCAAGGTAATTAGAAAAGGTTGTTGT
ATTCTTTCACTGGTTTTGGCAGTACAGACTTATAAAAGGTAAAAAGGTAATTAGAGTTAGCAAGAATTGGATTTTTGTGG
TAATGTTAAGTGTATGTGTTTAAAATAGAATTCAAGTGTAAATGTTGATATGGTTATGATAGTGGAAATGGATGGGAGTT
GGGTCTGAAGTAAGATTTTACGAAGACACTGTTACGCTGTTGATTTTATGAGAAAATTTATGTGGTACTCTGTTCTCCTT
GTAACTAATGAATGAATATTTGTATGTTGGATATATGTAAGATGTCTATTGTTTTTTATGAATGATTTATTGTAATACTA
AATTGCAATTGGAATTTTATATAATGTAGAAATAGGTTGGGTATCAAATAATGATTGTATCATAGGATTAGCTTGGGGCA
CTAGTGAATGTTTATGATTTAATTTGAGGGATTGAGGGGTTATTAGGTATATAAAATAAATAATAAAAGTTGAATATTTT
TATGTGTTGTAGTGATATTTTATGTGAAGTCGAAACGTTTTATATGGTGTAGAAAAACCTTGTGTTTGATGAGTTAATGT
ATAGTACATTATTGATTCAAGAGGTAT
>c7264_g1_i1
AGCAGAATAGTATGAAGGAAGATAACTTCTATAGTGAAGATTTTGAGTGCAATATTGAAAATAAAAAATTACAAAAGTTC
AAGGTATGTTTATGAAAATATGATGAGAGGCATATTCATCAAATCATCAAAAGTCAGTCTGGATATAAGCAGAATAGTAT
GAAGGAAGATAACTTCTATAGTGAAGATTTTGAGTGCAATATTGAAAATAAAAAATTACAAAAGTTCAAGGTATGTTTAT
GAAAATATGATGAGAGGCATATTCATCAAATCATCAAAAGTCAGTCTGGATATAAGCAGAAGTTATACAATACAGAGGCA
ACAGATCAAAGACAAAAGAGGTGAAAACAAGGGCTGAGTTTGCTAGAAAAGGAACAGGTTTAGCCATAAATCATCTGTCT
GGACCATAATTATCCTTCACAAATACCAGCATGGAGTGGCCAACCACAAAGACGTAGCACATTTTTTATAGTGGGTGGAG
AGATCATATTTGAA
>c5311_g1_i1
GGTGGCCTCAGAGATGGATACTAGTAAGCCATTTGGTCTCAAGTTTGTATGAACAAACCGTGGATACTGTTAGGGCACTT
AACTTTTCTTTTCGATCGCCATTTCTGCATATGTTTTGATTGTATACTCTGTCTTAGTTGGCGTTGTTGCTTCGTATGGT
AGTTATTTGCATTTGTAGTTTTTATTTCTTTTAGGTTTAATGTGCTTAGATGTACGGAATCTCAGTACTACAACGAGATT
TTTAAGTAGTTCCATTGGAAGTGCCTGTAAGCTTTTATTGAATTCTCCAGTTATGCAAACTCCTAATGCTTGTGTTAAAC
GGTGTCTTACGTTGCAGTATTCATGGGCAATGTGCGATTAT
>c1698_g1_i2
TATACATAAGTTTGGTTTAGGTTCAAAACATTAGGTTCAAAACACAAGATCTATATTATTAATGATATTTGTTTTACTTT
GTTGATCATGGTGCTTAAAAACTTTTCTCTCTTTGATTAAGTCGATAAAGCTGTTAACTTATCTTTGATGGCATTACAAA
CTTATTTTTTGCTCTGGTTACTCCCTCTTATCTTGGTCTGTCAGTATGAGAAGGTTTAGAGTCTTGATGGCTAGAGCATG
GAGTGCGATACTACAACGTATAGCTGTTGATATTATTCTCAAGATAAG
>c7398_g1_i1
ATTGATAATGCTTTACCAAGAAATAAGTCAAATCATTACATAATTCTTTTACACTTCTCGATCCCTAATGTTTATAGACA
CAAGCAACAAATATATAAATAGAATAATAATGTTGGAGTTAAAGATTCATAATTATTTATTATAGATCCACTTAGCCAGC
CAAAGTAGTCTTGGCCGGATATGTTAATTGAATGAAACTGTGAAAGATTCAATGAAAATGGTGT
>c10716_g1_i1
GTCAGACTATTATAAAAGTCTGTTTAGGAGGTGGATTTTGGCAGGTTTTCATTGTTTTGTAAATTTTGAAAAGAATAGAA
GGAGTGCAGAGTTTGGTTCTCTCAAATAACCAAAAGTTGTATGTGTTTGGTTTTTCCCACATTGGAGGAAACCTCGTGTA
CTGTTGGAATAAATATCTACAGTTTCTAAAGCTTAATACATTATAGATCTTGTCAAAATATATTTTAGGAAACTTTAAAT
ATTATTTCCATGTATTTAATTTGTTATATTCCCTGTATCTTGCTATTATTATTAGAATAACAATCCCACAATTAGGGATT
TGTTTCGTAAAATAAGCTGCTCATTCAATAAGCTCTTGTATTGTATATATATCCAATGCATGTA
>c3283_g1_i1
TCCTATGAAGAAACAAATTTGTGGTACATACTGTTATCCATGGTGACAATGTTAGCTGTGATATCTTGATTTATCTGCCC
TACTTCTTTGGTTGAGATGGGTCCTTCCTGTTTTCAGTATGAATTAGAACGGCAGTGTCAGGCCCTATATAAGTATGATT
GTTAATTTTATATTAGGCTGTTTGCTGAAGGCAATAACATTTAGTTATGAACTTAATCTTTCCATACGGAAGATTGTGGA
ACCAATAATGCTTTGTGCTTCTGTTCATAGGAAAATTGTTGAAGATGTACCT
>c762_g1_i1
TTGCTTGTTTCCTTTGCTCATAGAAAACAGAAACCAAAGAATAATGGCTATTTATTGAGTAACTTTGGTGTTTCTTAGCT
CCATAATTTCTCTTCGCCCTATTTGCATTCCACTGGGGAAGCTACTGTTTGGTTAAGTGAACCGTAGGCTTTTGAACCTG
TACTCAGTAAATTACGTACTTGATATTTGCAATTTGATTGCACTTTGCCTGCCTCTGACACCGTGTGATAACCAATCCTG
TTATGGATATCAAAATCTAATCCTGTATTTCATGAAAATACATAGTATATTGGCAAATACTGCCACTTTTTATGCAAGAA
GATTCAGCAAGGTCTTATCATTGCTTAATACATGCAAACTTTTGACCTATGTACAAACATCTTTGCCAAGGTCCTTAAAG
GGAACAGAACAAATTCCAGTTATCACAAGTTTAGCACAATTTATGTGCATGCTGTAGCTTTCTTGGGCTTGCAGAACATC
GGAAAGTTCATTTTAATATTACTTGAAATTAACTAAAGATTTTTTTTTATACTGTTATGATGTTAAAC
>c4328_g1_i1
ACGATGTGCAGCCAACACACCCTAGCAAAACAGAAATATAGTTATGTGGACCTTATTATTGTCGAAAAATTGTACCTATG
AAGTGGATAACAGACACCTTCTTAACTACAAGTTAAATTAAAAAAAATAAGTCAAAATGACACCAGTTCACATATCCGGA
TCAATATGAGTGAGACTATATCCAAATTTATGCAACATGCCCACAAAATTTATCTATGACCAGGAGTGACGAAATACATT
TACAGATACAACACAACGTTCCATCCAAAACAATTATGAAATAGAAATTGAAACAAAATGATGAACCAAACCTTTAGAAA
AGATTCTGCGAGTA
>c10560_g1_i1
AGCGAGAACAATCCCATGTATACCTGCTCATTAGGAAATTTAAAACCAAATTGCTTTTATCTATCAGTCATTCAATCCAT
GAATAAACCAGGCTGAATATACAACATGAATTGAAATTTTGTCGGAGAATTCAACTTCAGAGACAACATTAAAGTCCTAA
ATTCAATTCGATCTTACTAAGACAAATACAAGGATAAGTACAAGATGCAAGTGTTGGTATAGTTAGAAAAGCATTACCAG
TACACCAACAAGCGCTAT
>c5090_g1_i2
AAACAATAGGCCCTTCTGTCGAGAGAAACAATTCCCAAAATGACCAGGTTCTATGAAAGATACTGGTGTTTATTATGTTC
ACTCAGAATGAGTTATGCGTAGTTTTAGTGAAACTTTAATAGTCTCACTGCACCAACAGAACATCATAAGGCAACAATTT
TTTCTCAGTTTACCCGTGGTCTACTCTCTGGCTTTAAGAATATTTCTAGATACAAGAATAGACTTAAAATGGACACGTAT
ATGTAATGACTTGTATTTCTCTTTCTTTAGTTGTCTGAATTTTGGAATGACTTCGGCAACTTTTAATGACCTGTAATAAT
AAACAAAATTACATTATTTTAATCATTTAGGTAGTCAACGGGCTGCTCTTTAAGTTGTTTATATAGCGAAGCCAATAATA
AGGTACTAGATATGTTATGTACTCTATTATAAACTAGTTATTATGAAG
>c8704_g1_i1
ACATCCATCACGCTAACTTTTCTGCTCATGACAAAAGTGAAGAAACATAAGAGTTCAAGCCAATATTCACAAACCACAAA
TAACTAAAACTACTCCCACTGGAAAAGGGTGAAGTTATTTCAAGAAACCGAAAAAGAGTTGAGTACTGTAGATATTTCTC
ATCTCTAAAACAGGGTACATCCTTATGTGACACGAATTTTAATCTGAACAGTTTAGTTTTTAAGAAATGCTTCTATATCA
TTCTTCCCCGTCTAACTCCTAACTACTAGGTGACAAGACTGTCACGAGCGACAAGAGTATTAAATATAAATTATATAAAA
AAATTAGCTCTAAGACAAATGCTAATTAGGTGATCAGAGTGTCATAATGGACACAAGTATACAAGAAAATACAGAAAGAA
TTAGCTACAAGACAATTGAAGTATAAGTTCAAAAAAGAGATTGATATTAGTAACTACGATAAAAAAACCTAACCTGACTC
CAAGAGTGTTGCATAGG
>c2600_g1_i1
CACAAATGTAATCCTCTAATCACATATCTTACCCAAAGATCTCACCTTTTTCTACAATTTCATGTGGGGTTTTACCTTTG
CATTGCTCTGGTATCCCCAACATTCTATGGACTGTTGATTGTTCGAAGTTTTGGCTTTGTGCTCCGGAAAATGACAAAGG
GGCAACATTCCGTGTCATATTCCGCGTGTGACTCTAGTTAGATGCTGTGCTGGTTTTTGTTTTTCTCTTTTTTCATGGAA
ATAAGCTTAACAGCGTTGCTTTTGTTCATTGGTTCGGATCAGTCGGTTGCCACGTTTAACTGAATTTGGAGCACGGTGTC
GCTCCTATGTATTCGATTCATTGGCCAATGAGCTTTTGGACTATGTTTTCATTTGTCGATATTTTTTTAATTTTGTTCTT
TGTCCCTTTATTATTTTGTTTCAAATATTTGTTCTTGTTATTTGTGCTGCAGA
>c7160_g1_i1
CAAAGTTTCATTCACATTCTAATGTTCATATTCTGAAAGCCTATACACAATTGCTGCCTTCTATGATTCCAGGTCCATAA
AACAAGCTTTGTATTATCGAGAACATTCAACAACAAGGGTTTTGGTCGTGTTTGATTTGGCAAGTTCTCGGGGTAGGGTT
TGCCTTAAGAGGACGCGCTTCATGATATGTGATGCCTCAAAAGCATCTTCTTCAGAACATTCTAGTGATGCTTCCTATTG
TACCATTCACTTCCGCAACCTACGTTAGCAAAGCTTGGAACTCTCTCTGCAATCGTATCCTCTATCCCCCCAAACTCTCT
TCTATGCTCTCTCTCAACCCTTCGCCCTCGATGTTGTTAACGAGGTTATGCAAAGGGTTCTGTCAGCGCCAATTCGACCA
CATTTTGCTAT
>c10945_g1_i1
ATGTCTAAAGAACAACACAGATATACTATATATCTAGCTTACAATTGCAGATAACACTATGGTAAAACGTTTTGAATTTG
TTCCGGGGAATTTTTCTTTGATGAGTAGGTCTCAAATCGGTTGGTATCCTGCACAAATCAATCTCGGGAATATGTTCCCA
CAACAATCTAGAAGTTTAGAATAATTCTCGTTTTGTGTACCATTTTGTAATATTTGATACTGCAGTTATCTTAGCTGGCT
GTGCATTACGTTGGGATGGTAGGAATTTTTCCCCTTCAATGGCATATATGCTGTAAAGATATTAGTTCACAGTGAAAGGA
TTCTAGTTGGGCATCACATAGATTTGTTTAATGAGTGAATAAGATCTGATTTGAACCATCACAG
>c881_g1_i1
CAAATTACAGGACATAGCAATATAAATAAGTGCAGAAGAGAGCCAGCTAGCAAACACTGTAGCCGGGGGGAATTATTGTC
ATCGCGCACTATATTATCCATATGTTAAGCATGAACGAAACGGTTTTTATAATTTTCAATTAATTTGATATTTTGAAATG
TTAAAAAAATAAATATGACAGCAATAATAATCACAATAAGAAAATATCCTCCTGCCTTCACATTCAGTGGATTCCAATCA
CAATTTAAATGCAGAAGTTGAACTCCATAATAATCATCTGTAAATTATAGCTTTCCAGGAAGTGCATAGAGGGAAGAAAT
AGAGCATATTCAAACATAATTTTGTCATCGCCAATGGCAGGTAAAGCAAAGAAACAAGCTAGCAAATTATTGGTATAGGT
AGATGAACAGAGAAAGTCCTCTCAATAATCTTTTGGATTTATATTTGTGAAAGCATACGAATATTTTGGATACTCACTTC
CAAACTCTAGAAGTTTGAATCCATAGTTCAAGCATAAAGAAAGTCATCAGAAGTCAGTTTACGCACTCTCACGGAACAGT
GGTTCCAATATGGCAACAAAAACTTCTATTATGCTCCCAAATTTCACAATTGCTGATTCGACAAACCCTATATCTCAATC
ACAATAACGAAAAACTTGTACGACATGTACGAAATTAACACATCCACGAGAAAATTGTGTGCAAACTAGATTTATAAGCA
GACATGCAAACCAAAGTTATAAACACAAAAAGACAGACTTTTGCAGCAAACACAAATTACAGGACATAGCAATATAAATA
AGTGCAGAAGAGAGCCAGCTAGCAAACACTGTAGCCGGGGGGAATTATTGTCATCGCGCACTATATTATCCATATGTTAA
GCATGAACGAAACGGTTTTTATAATTTTCAATTAATTTGATATTTTGAAATGTTAAAAAAATAAATATGACAGCAATAAT
AATCACAATAAGAAAATATCCTCCTGCCTTCACATTCAGTGGATTCCAATCACAATTTAAATGCAGAAGTTGAACTCCAT
AATAATCATCTGTAAATTATAGCTTTCCAGGAAGTGCATAGAGGGAAGAAATAGAGCATATTCAAACATAATTTTGTCAT
CGCCAATGGCAGGTAAAGCAAAGAAACAAGCTAGCAAATTATTGGTATAGGTAGATGAACAGAGAAAGTCCTCTCAATAA
TCTTTTGGATTTATATTTGTGAAAGCATACGAATATTTTGGATACTCACTTCCAAACTCTAGAAGTTTGAATCCATAGTT
CAAGCATAAAGAAAGTCATCAGAAGTCAGTTTACGCACTCTCACGGAACAGTGGTTCCAATATGGCAACAAAAACTTCTA
TTATGCTCCCAAATTTCACAATTGCTGATTCGACAAACCCTATATCTCAATCACAATAACGAAAAACTTGTACGACATGT
ACGAAATTAACACATCCACGAGAAAATTGTGTGCAAACTAGATTTATAAGCAGACATGCAAACCAAAGTTATAAACACAA
AAAGACAGACTTTTGCAGCAAACACAAACCTTTTTCATGACTTTGACTTGTAA
>c3248_g1_i1
ACGTATAAGAGCTAAACGTTCTACAAGACAAACAAACTAACCATAAATCATTGGGAAACTAGACTATAGCCCTCACAACA
CATCCACTTCAATCTGCAAAGCATATTTTATTTTACAGAACTCATACAGCTCACAACGTACCATATCAATCAATAGTTTA
CATAAGTCATAACAAAATTAATAATAATACCAACAATTAAAGACAATAAATTAAACAGAAAAGGATGAACAATCTTTCAG
AAACACAGGACAATCGTTTACTGTTCCAAATGCTACTGGTACCTAAATCTTTCTTTGCTTGTTCTG
>c1801_g1_i1
AAATCAAAAGTCGTTACTTGATCCTGCACATGAACCCAAAACACGAGTCAACAACGACAATTGACGAAATTCTAGTCAGG
AACAGGATCCCCAGTCCTTCAGAAATAGAATAAAGTTAGTTGACAGCTTTCCGATCATCGATTTCCTCGAAAATCAAACC
CATAAAAAAATAATTTTACACGAGACAAATCACAGTTAAAACAACTAGCGTGTGCAGTAAAAGCCAAGGAAGAGAAATGA
TCGGGCCTCTACGGCTAGTCTGCAGTGTCAAACAACGAAAACGAAAGAAGAGAATCTGATGGAAAATGAAGGAATTGAAA
>c2861_g1_i1
GTGATAGCCATTATTGTCGTGAAGGTATCATTTTCATGTCATCCATTACTTTAATGAATTTGTACTGGATATTCATTTTC
CTCTCAAATTATGCTACAGTTTTTAAAGAACTAAGATGCTCCGACAATTTGTTTGAAAGAAGCCTTTTACGAGAAATATT
TGAAATAACTTAATTTGGAATATTGTGATACAACATTAACGTGGTGTGAACTTATATTACATGATGATCCGCAAACTACT
GATTGACAATTAAAGAAATGCATGTTCAATGTGTCTTCTACAGATTTTCCGATGTGCACTAATAAATGTTTCATATTTAT
GCACAATACCTACTCTGTTTCTGTTTTAACTGTTATCTTCTGTAGATTATACATCCCAACAACAAAG
>c7888_g1_i1
GCATTACCATGATTCTAAATTTCTTGATCTAGAAAAGATCTTGAAAGGTTTTTGCAGAAACATTGCTTATGAAATTACTA
GAGTTTTTACTCAATAGAAAGCAATGAAATCGATTGCCAATGAAGAACAATCGACTACTTGTTTACAAGGGTCAAATATT
CCATTTATTGGAATCTGGTTATTTGGTTTACTGATCTCATATCATATACTGCTTCTTTCAATAGATCTCTTTTTCTTTAA
TTGATTGATATATTTGAGATATTATTGAAATTGTTGATTGATTGTATCTATGCTTAATTGATTTGATTGTACAATTTCTG
GTTTTGATACAATTTTGTCATATGCTTTTATATGCTCTGAAATCTATGATAATTGCATTGTGTATTTAGGTTTTGATTAT
AAAACATGCATAATGGCAGTGGAAACATTGCATGATAGTTTAGATATTTCACATGCCTACATTTAAGGGGGAGATACATC
TTTATCATGTGATTATCTGTGATAGGGGGAGCATCATTGATTGATTAATATGTTTTTATTGATGCATCTATAAACAACTG
TTTATCAGTATACCTTTTATAATTACTTGAGAACATGTTTGTGTTGATTCAGTCATTGTGTGCAATTTCACTATGTTCTA
CATGAGATATTATCGGTGATTGCATAACATTTGATTTGAAAAAGAAAAACCACATGCACTTTTGTTGAACTTATATTGTG
TGGTAAAACTGCAAGTTTTAAGTCAACTTCACTATGAAGCAAGTCGATTTAAACTCATGTCTTTGCATAAACTTTTTCAA
AAGTGTGCTGTGAACAGTTCTGTAAAGAAAGTTTTTCAAAACTATATTAAAGTGTGACTT
>c937_g1_i1
AGAACCTACATGGAGAGGTGGTAAATAAGCTCTTTTTTCTTCCATTCGCAGAAGACACAAAATTACAGAACAAGTCCATA
CTTCTTAAAGAAAATTAAAATTGAGTGGGTTCAGTAAACACAATCCAAAATTAGATGACACCCTTCAACAAATACACCAT
CCAAGCTGTTTAGCAATACTTATTTATCAGAACAAATAAACAGAATAGATAAAAAGGTTATATTTTTGTAATTGAAGCTG
ATGTAAATGCAGGATTTGAATTGAAAGGTGAGAACTTGCCTGTGAGGGGAGTGAGGAA
>c1630_g1_i1
CTGCAATTCAAAAAAGACTCAGTTTCAGATGAAGGTGGAGAATTATTATATTTATATTTAGTTCTAGACAAGGAAAATGA
AGAGTTAACTATGTTTTTGGTACTTAAACTATAATGCAATTTTGACTTTATCTCAAACTTTGATCTGGTTAGGTCTCTAC
TTAGAAAATGCACAGATGAAATTCTTTTGGCGTAAAAGTATTAATTGTTTTTTGACGTGACAAACAACAAATTATATTGA
ATGCAATCCACAAATTTTCCTACTGTCAACTTCTTAGAAGTCAGCATGATTCACCATTTGTCATGCCAAAAAATAGTTAA
CACTTTTGAATGAGAAAGAGGACTACGTCTATGCATTTTTTAAGAATGGAAACTTAACTGAATCAAAAAATAGTTAACAC
CTTTGTATGAGGAAGATAACTCCATCTATGCATTTATTAATAATGGAAACTCAACAGAATCAAAGTTTGAGATAGGAACG
AAAATCAAAATCACGTTATAATTTAACAAAAACAAAAACGTAGTTAACCCTAAAATGAAATAAATCAATTAGCTTCGTGA
TGAT
>c4154_g1_i1
GACACAGAACCCAATCGTCCAACTGCACCATCAATCAAACGCTCCAATCAATTCATGTGTAACAATTACCATTAATAACA
TGTTTAAAGAGAACTTATTGCTCCATAAATCATCTATGGTTTCTCAATCTACTGCCACCTTTATTCAATTAACCAAAACG
GAAAGTAAACTCGATTATGTACCTTGGTTCCGGTTGTCTTTCGGGA
>c10401_g2_i1
AGACACCTATTAAGAAGAGAACAATTTCAATTCCCAATTCAGTACTCAAATCCCAAATTTTCTCATTTATCACACACCCA
TTTCTTTCACAACTCAACCTTCTTTGTCAATTTGAGCTTTCTTTTTATTTGAGCTTTCACATACTACTTTTTTTTTTTTT
TGAACATATTGATCTTTTCTTCCCCTAAACTTGAACTCAACTTTAACCTCACAAATTCATCTGACATGTTCTCTTCTAAG
GTGTAAAGAATTCAAAGTGAAAGAAAGAAATCAAGGCTCAAAAAGGGTTTACTAATGAAGCACAATGTCTAAGGTTGGCT
ATTTGGCCAAGTAGCTATATGATCATTAGCAAACAGGGCCTTTTTTATCCTTAACCAAAGTGTGAATGTACGTTTCAATC
AAAATCATGCAAAAACCAACTTCATATCCAAACAATTCCATATCTCTCAATCAACATATGCTCTCAACACTCACAGATCT
GGTCATTCATGCACAGATAAATTATGAAGCACATCAACCACAACATACAAGTCATCATCCACAGAAAGCACATTACATAA
TCAGATATTGCCAAAACATAAG
>c8360_g1_i1
CTCCTTCATATAGTAAAATGATTGTGAGTTTTATCTTCTTCAATTCCTGATCTCGATGTTAAAATTGAATACGGAGTCGT
ATTTTCTTTAATCTATTGTAAATTGGGACAAGAAATGTCCTTTAGAGTAGTAATTCCTGTTTGCACACCTTTAACTTTTG
AAGTAGTAGTCTTTAATCTTGAATATTATGAAAGGTTGTTGCTATCATAGTTCATTACATATAGCCAAATCTACTATCTT
TATTTGTTATGTAAAGATCAGTAAATCACAGATCTGTTACTCTTTATAAAGAAGTAAAATTATTTCTCATTATTTGTTCT
TTTAGGCAACATTTTTTGTGAGCAACTATTATATTTGACCAGCAGCAGAGTTGAGTGTACTTCTTGATGTCACACAAGTG
AGG
>c9939_g1_i1
CGAGTTCCTGTAATAAAGGCCCTGCACAATTCATTTGGAACACTAAGATTAGACATACATACATAAAAATTGTTGGTAGA
ACTATAATGTGATGATTCTATGCAAAAATGTGAATGATTATTCTATGCATAAGCGTGATTGATGATTCTTGCTTTCCTTT
GTCCGAGAAGAAATATCACATGTAGCTAGCTATCCATAATTATGAAGATAAATGTGTAACAAGACCAAGCTCCTTCTCTT
TCTTACCTTGTAACATTTTTGCTGCCTGA
>c7339_g1_i1
ACTGGCGGTCTCTACCTCGTTCAGGTTAGCATCCTTGTTCTCCCTCCGTTAAAGTTGTTTTTCATTTGTTTTTTAGTTTC
TGGCTTCTGAATTTGCCTTGATGTCAAGGATTTGCGCACTATGCCTTGTTCGGCTCTTCGCATTTGGCGAATTTATATAC
TGATCTGAAATTTAGTTATCGAATTTATGTCTTTTCTGTATTTTCTTTTCATCTAAACTCATATTTGGATTGCCTTGTAT
GAATTTGTTTTATAATTTTAATGTTCTTTGGAGCGTTGTTTTTTAATTATCTCCGGTGTAGCTCTCTGAAGGGTTGATTC
AACGATCACGTGTTTGAGTTTGGTTAATTTGCAGTCTCGTGGTAAATTGTGTCAACATTTGGGTCTCTGTTTGTGTAGCG
ATATTGT
>c8869_g1_i1
GGAATAAATGAGAGACAGGAAAGATGAACGAAAAATCTGTTTCGATAAAAGAAGAGTTTATATTTAGTGTGAATGAGGGA
CAAAAATCTTCTGAAACACAAATTTTACCGAAGAAAAAGGCAAAACTTGAATGCCTTTAACATTCAGACCTAAAGAAGAA
CATGGTTATTGAAAAAATAACACCTTCAACACCTGGTTACAAAAGAAAGCAAAATATATAAAATTTTAATGAAGAAGAAT
AGAAGAACATAATCTGGTTAAATGAAAAATATTGAATGCAAATGTTGATTAAAGTAACAAGATAAAATGTTCGAAAATTA
AATAAATTTGCAGGAAAAAATAATACCGGGGAAGGAGAGAGTAAGAAAAGAAAAGAAGAAAGAAAAGGGCTCATATCAAG
TGTAAATTTTGATAGCCGTCACTGAGGAAAACCCAATTCAATTTGTGAAGAAGAGATACCAAAGCCGAAACCTTTGAAGC
AAGGAGATGGCGGCACCTTCTTCAATAATGGAATTAGGGTTCCCACTCAAGCCTCTCTCTTTCTAATCACTGCCCAAGTT
ATTTTTCACCATAACAGCTCAACTTAAATAGACTCGCG
>c11191_g1_i1
AATACATAAGCTCTATCTATCATCACTTATCCGTAGAATTTAAGAAGAGATTCACATGACACCATCTGATAGAAGAACTA
GAAGGTAAAGATATATTAGAAACTTGATCATAGTTGCATGTAATGTTGTATGGTGTAAAGGGAAATGTTAGTAGCACTTT
TATTAATTGAAGTTTATTGGTCACCACAAAACTTAGTGGACATGTTACTCATGATTTTGTAATTTTTAATGAACTTTAGC
CAACAACAGAAAGTTTTGTTAGCATAACTTTGGTCTAAATTCTGCATTTCTGGTGAATCAACAGTTGCTACAAATTTTCT
GCCTAGCCACGGGCTTCAGTGATTTTTTTTTTTTGTGTTTTCCAATTCAATATTTTATTTTTTCACTTTCATGGCATGAG
TAATTGTCTCTGGTGAAAATGGG
>c2832_g1_i1
GTTAGGTTCCTTTACTCAAGGACCATAACAGATGAGAATCCTCTCACACACACTCAATAAAAGAAAGCAAATGTATGAAT
ATGAACTTTATTAATTCTGTAAAGTATGAAAGAACAAAATAGCAAGTAAGTATTCTCCCAAGGAAGCCTCCCTTCCTCTA
CTGGAAACGATCCAGTCTCTACCCAAAGGCAAGAAATTATTTGATACCCCTTTTCCCCTATTCTGTTTATTATTTATACT
CTCTTCTAACAAACTAACCTTTCTCTCCTTTTATTCCTCCTCACTTAAACCTTTAGCTGTCTAACATAATCACAGTAATT
TCGAATGAACAATATAATGATATTGTTACGTACCTGAGTTTGATACGTAATGAACCACAGACACAATAGGCAATAAAGCT
AAAGAATGAATGATAAT
>c86_g1_i1
ACACGTTAAATGTTTTCTTGAGTCCAACATTGCTGCCATGGACAGAGAGGCAGGGAGAGAGAAAGTGTGTGTGTGTGAGA
GTGCATAAACAAAACAAGAGTTCTTTTCTACATTGAAACCACATAACATTAAGATCTGCGTTAACAAGTAAACTCTCTCT
CAAGCAGAAGGCATTGTCTACTGTCACAGGCATGGGTGAAGAAAAGAAGGAAGAAGGAAATAAAGAAGAAGTAAAAGAGG
AAAAGAAGGTAGAAGAGAAGAAGGATGAAAGCAAGGAGGAGCCACCACCGGAGATAGTTCTCAAAGTTGACATGCACTGT
GAGGCCTGTGCAAGGAAAGTTGCAAAAGCA
>c11201_g1_i1
AACTGATCTTTCATCATGGCCTGTACATAGAACAATATCATTACGATTTTACTGAAAAAATTATTGAGGAGATATAAACT
GCCTTGTCCCAGAACACAAGCAGTTATGTGACCACAGTTCAAGACTGGAAATGTGAAAACTTTTCTGTTCGATCACGTTA
AGAAGACTTGGGATAGAAAAAAGGTCTACAGCTCACGCATTGGCATTAGAAATCATGAAAATAATTTCTGATCACTTATC
ATGGTATTGAACCTAAAAGTAGGCTACACTGGGCATAACATGATGCAGTGGTATTGCCTTATAATTTTGCATCAAATAGT
GGTATAGGCCTATATAAGAAAGAGAAAGTTCAAAAAACCTGAAGAGGCTCATTTTCATCTG
>c9467_g1_i1
GTCGAATCCCTGATTGAATAATATTCATTTATCATCAACCAGCACAGTAAAAAAAAATCCAATCATTAAAGGCCTTTGGC
AAGAGATTACAGGAAAGGAGATTACTGTAAGATTTTTCTTCAATTTTCAAGGATAGCTTATCCGTAAACTGACTTTAAAT
TAAAAATAACAATAAAACATAAATACCTATCAAACACACAAAATCAAATTGAAACAACAAATTGAAAAAAAAGAAAATCA
ACTTACTTCAGAAAGAAGCCGATTCTTAG
>c10199_g1_i2
TTGAATGTGAAATATAGACTCATACAAAATACAAAATTAATCCATAGATTAAACATTTTACCCACATAAATTATATTTAT
CATAAGAATTTACGATTCTTGAGGAAACATAAATTAGAATAAAAGTCTAAACATTTATTAACATTTCTAGTATCGACTTG
ATGATATCGATGTTAATGAGTCAACCAAATAGTTTTTGTTCCGATCACTGTACATACCTCTTAGGAACTTAAAAGAATGA
GTCACACTTGCAACAACAAAGTTCAATCATACATTTTTCAAAACAACCGATTTCTTGGTTGGGTGGAAGAGGTTGTTGAG
CGTACTGTGGAGCACCGTCCCGCGGCGGGTACACCGGTGGAGAGTGAGAGTCCTTTGCTGTGGGGAGTGCTTCTCATCAT
CGTCGTGGCTCATGTTATTGGTGTTTTGATAGCAACCCTTGATTCAATTACTTCTATAGACTGAGTTTCAG
>c4372_g1_i1
CTAAAATGGTGCACTTGACGAAGATCGGCGTCCAGAAAGAATGAAGAAGTCATTAGGTTTTCACATACTCTTACATGAAG
AAGTTGAATGGAATAGATATGACCGGTTCTAAAATTTTTCATTTTTATTCTGTATTATAACCCGTGTGTGATTCCGTTAT
AATATCTTTTAATTTATTTACAAGTTTGTCATGGCATTTTTTATATTAGGATTGATATTTATAATTTCG
>c3815_g2_i1
TAAACCAAGAAAATGATTAAGAAAAGGCTAAACAGGAAATTCATCCAAAAATTAAGAATGAGTGCTTAGAAGATGAATGA
GACTAGGCAACATCATATTCCTTTGCTCATTAATCACGATGATAGCTGAATGTAAACGCAAACTATTAAAAAACAAATAA
TTGAAACAAAATCAAACTTACAAAGAATGACATATTCATGCTTTTACTAATCGTTATTGAAATTTTAAAAAGTACAAAAA
AAAAAAAAAAAATAATATATATATATAT
>c3138_g1_i1
GGTGACACACTGGAATTTCACAAGGCATGTGAATATATTCTAAAGTTCTCCAAGAACTGATAAATTCAACCCTTTTATAT
GAAGTCTGATCCATTTCCTACACATGTTAAGGAAGGAGCAATGACATCATGTTAAATGGTCAATGTCTCAGTTATGTTAT
GTTGCTGATTGATGCTAACCTTGTTTCCGAACTCATTTGCAGTTCTACAAAACCTTTTCATCAG
>c1285_g1_i1
CCAGATCTTGAGGTGAGATATTTTTTTCTTTCTTCATAACTAAATGCTAACTTGATAACACTAGAGGTGGTTAGGTTTGT
AGCAAATAATGGAAGATTTTTGGACTGGGTATTCTTGTGTAATGAGTTCAGAACAGTCAAAGCATCCTTTCAGAGTTACT
ACTTCTATTCTCTAAAAAATATTAACTTAAATTAATCTCCATAAAATTATGGCAAGCAGTGATGAGATAGATTTGATCAG
ACATTGTATGTTTGTATAGCCTACTCTGAACCCTTATCTTTATTTATTTCATTTAACAATCACTATCGCATGAGCCAAGC
ATGATTTGTTTTGCACCGATTTCTTTGAGACAGGCTTATGCACGGGAGGTTGATG
>c5000_g1_i1
AATAGAAATGTTATTAAAATAATATAACATTTGGCCACGGATACATAAATGTAAAAAAAGACTTTTTATAAATGTTAAAA
AGGACTTTTCATACATCTAATATAAGTATAGAATTAAGGATATATAAAGTTTATACTTTCTATATCGGTTTTAGAATTTT
ATATCAAATAAACGAACAATTGGTATAAATAAATATTTGTGAAACCATCACAAAACCATCTCACAATACCAATGTTCAAC
ATATCATCATTCTCCAAACATCCCTTTATTATGAAACGAATAGAAGAAATAGGAAAATATGTGGTAGAAAATAACGGCAA
GAATGATATATAGTGATAGAAAACGAAGGTAAGAATGATGGTGGAAGAGAAGGAGAACTGGTTCAGATCTAGAAGGAGAA
GGAGGCAAGAAAGAGATAGGAGAAATTGAAGAATGAGGATTAAGGATTTAACAACCTATGTTTAGAAATAAAAGAAAAAA
TTATTTTTTATATGATATAATTAAAACTAGTATATTTTTTATTACAAAAAATGTCACTGTCTGCACATTTTATATTTATT
ATAATTAGAACTGATTTAGGAAGTTATATTATTTATTACGAAAATATCATGGCGTTTATTTTCTACCAGTTACAACTAAG
ATTCATACAATTACAAAAGTGTCACTGCATTCACTTTTTATACTTTATAATTATGTTAATATATTATTTTTATATATGAT
AAATTATAACTAGTATGAATAGTTATTATAAAAATGTTTTTTTACTAATAATTAAATGGTCTATATTTTTCAAAACTTTT
CCAACCACTTTACCGTTTATGATTAAACCAGCGTATTTTTTTTTTTTATTTTCTTTTACTTTTGAAAAAGTTCA
>c3957_g1_i1
GCAAAAGAGGGAGAACAATTGGTCTGGTTTCTATCCAAGTACTTCATTCGTTTAACATATATTGAAATCTCCAATTTTCT
GCTGGGTTCTCGACATCATTATATATCCAAATAGAGGCTTTTAGTTTGAAAGTCTACAAAATAAAAGCCTATGGTTCCTT
CATTTTGACCTATGGGAGTTTTTGTGTATAATTTTTTGGTATTATATGTAATAGCAAGAAACTTTTTTCATTTTGTTGTG
CTTTGTACTTTCAAAGTTATAACAGATTTATTTGACATCCATCCTCAGGTAAAGGAAACTGCTGAAAATGT
>c155_g1_i1
GAGTGCTCCCTTGAGAGTTGGGTGTTGTACAGTGTATTCTTGATTACCAGAATAACATACTATTTTGGTACAATATTCTG
TGTTGTGTGTTGTTTTGAGTGATAGATAGATTTCTTGACCAAAGAAGTCTATCAAATTGGTCCAACCTGTCGGATCCTTT
GGGGAGCATAATGGAAGAAAAGATGAATACGCTGGAGGGAAGGATGAAGGGAAGAATGAATGTTGTGGAAGGAAGAATCA
ATACTTTAGAGAGGTGAGCCATCAAACATAAAAGGGAGCTAGTAGAATGGAGAAGAAATAAAAGAAATGCTGCAAAAATC
CAAGAATCACAGGAAGGGCTTAGAAAGAAGTGAGAAATTTGTCATGAAAGGAAAGAAAGAGGG
>c9779_g1_i1
GGCTCCTTATGTTGGTTGCATGCATGTTTCATGTTTGATGTAAAGCGGAAAGTTCCCAAGTCAATGGAACAGTGAATATC
TTATTTTATCTTCTTGTATTGCTTGAGTACTAAATCTGACTTCCATGGTTCTTTACTATTGACTTTTACCAATTGAAATT
GAGGCCTATTTTGTGTTAGTTTGTTCATGTGGTAAGGCCAAAGACAAACCAGTAAGCAGAATTTATTTAAGTGCAGTATT
ATTTTATTTGGTTGATATAAGAGATATAGATTAAGTAGTTTTTTTATTTTGAGTCAGTTGAGATTTTGTTTCTTGTTTTT
ATTTTTGTACTTGGTCGAAGATCCTATTTACACCTATTTAAAGGCGGTCAAGATTAAATGAAATTCACCATAGTTGAGTC
TATCATAGTGTGTGCATTACTTTTTTTCTACAATTCTCACCGTAACCATTAATCTTTATTGGCATTTGCTACTCGATTCT
GGAATTGATCAAACATACATCAATGTTGCAGAATTGCCATGTGTCAAGCCGC
>c4422_g1_i1
CTCAGAATGGGACGACACTTCGTTCTTCAATATTCAATATTCAATATTTTGTATGTAGATTTTCTACGGTTTGTTTCATT
ACTTTGTCCATCATATGTTCCTGGATTTTAGTTTTTTATCATGGCATGATTCGTGCTAGATTTTTTATGTTATGCATGTA
TTGGTATTTGTTGACGCCTGAGAATACAATCACTGGAGACTCTTAAAAGTTTGGTGTGAACTTGAGAGTTCAATGAAATT
GTAAGAATGGTGGTTTATTTTGAATTTTTAAAGGTCTCCTTTAGCTTGCTGAAAACAGTAGTACTACGCAATTGAGAGTG
ATGTTTAGTAACATTTGTTTGGTTGGCGTAGGATGTTATCCTCTCTATATCTCCACACAGGTTATGAAATACTGTGAATG
GGATGAATCTTCAACTTTTAGTTCATATTATTTCTAATTGTTTCTTTTATTACTGTATCCACCACATTTTCCTGTTTTTT
GATATGGG
>c8309_g1_i1
ATCTAACCTATTAAACCAAAACATTTACATGTTGATTACCATCAAATCAGACCTTTCAGCTAACTGAATAGCACCATCAA
AACATGTGGGTATGTCTTCAAATTCACATGGATCAAGCAAACTACTTTTCAAAACAATTTATCATGGTCAATGGAAAATT
AAGTTTGGTAGTTTTTTATCATTTCCAAATGTCAAGTTCCTTTTTCCACAATTATTTGTTTATATTAATATTTTTTAAAC
ATTTATTATGAATTCTGAATTGTGAAAATAATATTAACTAAAACAAATTCAACAAGTTTACTACAACCCTAAATCCATTG
AAATAATAAAAATGTTAATACACAA
>c4789_g1_i1
TTCATTCATTCAGTAGATGTCTAAACAACTGAAAAGAACACAAAAATTCCTGATTAAATGAAAAATATTCTACATTAAAA
AAATATAACAATAGTTGATTCACTCTGTTCCAAGACTATCACAATTAATTTGTTGAATCACAAATTTTATTTGAAGGGTT
GAAAGTAAAGAAGACCAATTTATTGCTGTTCACCAGAATGAAGAAATGCTAACTGTATCTAATACACCAATTTATCTGTG
ACATTCTAAATTCCATCCATGACAATGGTGGCATCCTGTGTTGCCTTTTTCGGATGGTGAGTTTGTGAGTATCGTAGGGT
CCGAAGATGCGAATGAAGCAATGTTTTATATTCAATGTTACAAAGCTTCTGTTTTTTAAGATTCACAGTTGGAGATTTCT
TGGAAGGATTAATTGTCCTTGGTTCAGATTTTGAGTTGTTGGTTTCTTAGATTCCTACGAGCTTCTGATTTGTTTCTCAG
TTCTCACCTCTCTACCAG
>c3734_g1_i1
TGTCTAATTAATATTAACGTATTCCTTAAAAATAAAAGAACACAAACAGAACAGGCATCCGTTGATTGTAATGAAGAGTT
TGTGTACACAGGCCAAGATAGTTTCCACATCAGTATTTAGTGTATGAAGGTTAAATGCAAAATTTTTTTCAGAACAACCA
ATCGGGTAATTCTCAGCAGCTAATTCAGAACATCTCGTTAAATTTGAAACCAAATCAATTTAGAGTAAGAACAACTCCTT
TCTGTTTCAAATATTCCTTGGCCTCA
>c6399_g1_i2
CAACTTTTGTGTTTTACATTCGGTTTCAATTGAGAAGAAAAGAGTTTATTTTATTTTTTAATTATTATCGGTAAATTATA
CACTTTTAGGGTTTATGCAATTTCTGTCTGTAGTTATTGAAATTCAGTTCTTTTGTGGCTCTTGTAACTTGGGTTAGGGC
AATCAGGGAGAATTACCATTTGGGTTTGTGTTTATCAGCATCTGAAACGACATAATACTTGTGATGTGGGTTATGGAAAC
AATAGGGAGGAGCTCTAGCTGGTGTGATGCATGGAAATTGGAATTCATGGAGTTTTATTGTGAACATTGATGATGATAAT
ATTCTTTAACTTGATGGTTGTGTGTTCTGATAAAGGGTCCTTTTTTTACTTGTAGGCTTGAACTATATAGTAAAGAG
>c4852_g1_i1
CACGATTGAAAGAACTTTTCTTAATAAATATATTGCTAATTTTTATATTTTTTTAGCATTTAATTGCTATTTTTTCTGCT
TATAATATCATACTGAATTTGTTTTTGGACATAGGTTAATTCATTATTTAGCTCTAAAATGATATATGTATTTCCCTTTG
GAAATGATTTGGATGAAGCTTAACAGTGGATGTGTTTGTGAACAAGAAAAGCATGGTTTCTTCAACCAAGATGTAAATGT
TAGTCATAGTGAAAACGAAGTTGAAGAGGATGCTGTAGATATCTCTTAAATAATCCACACAAAAAAGAAGAAAAAAAAAA
ACTGTCACAAACAATCCCATGAGATTTGTTTTTGATGAAATGGTAGGTTTTAGGATAGCATGTTCATGAGTTATAACTTC
ATATATAATCAGTCTAAGGAGACTTTGTTGGAGGTCTGAAGAGCTACTTGGTTGAAGAGGCCAACAAGTTGTTTGACATA
ATGTCTGAAAGAGTTGCACCAAATATGTGTATATTTTCTTTCTGAACTATATGAATGTGAGACAGTGATCCTATGGGGTT
CCTTTTAAATTCATTTACCGTTGTTTCTCCATACCTGGTACCTCTGAAAATGGTGTTATGGTATTGCTGAAAGAAGCATG
GGCGCTTGAATACTGGATTGTATCAAGTATTTGCTAACACGTGCAGCTGTACTAATTTGTGGGATAGATTTCGAAAAGAA
TAAAAAGAAATTGATAAATAAAACTATGGAAAACATGCAGTATCCCTGGTACGACCTCATTTGTTTCTCCTCTCTTGGGC
ATTGTCTTCATTCAGCAGTTCCTATAGCTGATACTTAGTCTAAACTAAGTTTATTTTATGTTCTGTATAATGCTTCTAGT
TTTGTATCTGAAACCCACCTATTAGTGTTCGGATACTCTAAGTTTGGTGTGGCCTTACAGTCATTTAAAAATGTGAATTC
TTTTTTCAAATTTAAATTTTAGTCTTTTTGACTCATTCCCATGTAGATCTGCATGCTCAATTGCATCTTTGGCATTTTGA
CTGAAATGAGTGTCTGCAGTGCGCTAGTGTTTGATGAGTGTAAAGTTATTAGCTGTTCTATGACAGTATCTTAATTGTTT
ATTTTTATATGTTCTTTGCTGTTATTGGAATTGAAGCTAAAACTGGGTATATTGAATCTTGGACTTTCAGTATAACAGTG
GAAATGTAAACGGGTATGAAAGGAAAACATGTCAAGGATATCTAGTGATTATTGGTTTAACCAAACAAATGAGTATCTAT
AATGTTCGGTGACTTATTTGCTGTTCTATTACTGTATTGTAGTTGTTTAATTCTTTTAATGTTCTTTTCTGACATTGAAA
TTGAAGCTAGAGAAAATTGACCATGTTGGATCTTGGACTTTCAGTGTTAATGGTGGAAATGTAAAGGTTGTGAAGGAGAA
CATGACAAGGATAGCTAGATTTTGTATTAGCGAG
>c4647_g1_i1
CGACGCTCTTCCTATCTTCTTGATAGTGATTGTGTGTTTTAGTTTCTCTCTTGCGATTGTGTGGTTGAAATGGTATGGTA
GATCTCTTTTATTGTTGTGTCCCTCGCTTTTCTTTTAAGTTAGCTTTTTCCTTATTCAAAGGCATACATTCTTTTCTCTC
TTTTGAGGGGTATCTGTTGTTGAAATTTGCTTTTATGTGTACTAAAGAAGTTGGTGGCAGATTATTATTTCGTTTCAGTG
GCAATCACGATCTGGCACAATTAATGTTGGTTACTGTGTCTCTCTCATATATGGAATTAGAATCAGGAATCAGGGACTAG
GAATCTTTCTGAAAATTAGGAGACCCAACTTATGCAATTGGGGACTTTTTGACAGAAAATTCAAATTCACTCCTTTGCAT
AAAGCCACATGGATGTCAGGGGAAACAGAATTTTCCATATAAGGTTGTCGGGAAAGAAATTTTCAGCTTATAGTTATGGA
TTTCTAGAAATTGAAATTATATTCCAGCCCAACTTTAGCATCAGAAAACAAAGTTCCAAACCACTTCATTATTCCTTCTA
CAGTTGAAACCATTATTTAATAAGGAAATTTTTTTGGGTGAGCATTGTTTGTAATAGTCACTTTGGTCATAATTCACTAA
AACATATTCTTTTCATATATATATTTTATAAAATGGGAGGGAGCGATTAGTCTTTCACCATGAAGTTGTTTTTCTGTTTC
ATGCAAGACTTGCTTTCGTAGAATCGCAAGAACACTATCCAATTGAAACCAAG
>c9074_g1_i1
TAGGAGCATTCACACAGCATCCCTGCACAACACCAATAAAGTCCGATAGTTCACCGTTGGTTGGCCAACAAAATTACCCA
AGAACATCAAGTGATCACCACACTCAGTAAATACAGAAGACAGGTATGCATCTCTTCCTCGTCTTCTAGAATTTTACTTT
ACCATAAAAAAACAAAAGATTTATACCACATTCGGTTATTCTCTTTTTCTGCTCTTATGCTGACAATGCAAGGATCTTTT
CAGGATAACTTAATATTACTGGAAAAAGGTCAAACACTACTTTATAAATTCATGATGGCTATCATACACACATTGAAAAT
TATGTCAACACTGTTGGCCAAACAGTCCAGTTTTGTATTTAATGTAATTTCTGCCTCTGAATACAATAATTATAGTTCAA
GCACATATCAAGCAATAATACAACTCTAACAACAACAAACTTGACAAAATTAAAATAAGACTCACCATGCATTCCATTTC
TCCAACAG
>c7621_g1_i1
TCTAGTGAAGTCGCGCCTCCAAACTACCAAAGACCACTTTCCCTTCGTGTTTAGGTCTAAATAAACTAAATTTTCCACAT
CAGCAGCGCCACTGCTCAGCTGCACCCCAGTGGTAGCCTTCCAAAGAGCAGGGCGCTCAGCTACACCCCAGCGGTAGCCT
TCCAGAGAACAGGACGCTTAGCTGCACCCCAGCTGCAGCTCAGCTACAACCTTCCAGAGATATCTGTTATAAGAAAAAAA
AAAGCTGAAGCCTAG
>c9077_g1_i1
ATTTGTATCATTTCATACTGTTTCATATTGTCATAAAATATAGTTTCCTTTTCTTTAAATATTATCAATAATAACGTCAC
ATCCTAGGTATTTTCTGGACCTCTCTCTTATGCTCATTGGGAAACATGTCTATTTATCCGGCTAATATCCTTCTGTATAT
AATGACCACACTATCATGATAATTTCCTGCAAAAGGGCAGACCCAAAAAATCTGTGCCTTTAGGTTATAACTGTCTCTTC
ATTGTATGGGCTATCTTCCTTTTTCCTATCTAAAATCTTTCCTTTTGTGAAACGTTGATTTTATTTATTTTCTTAGGGCA
GTCTATTCTTAACATACTTGTTTATCTATCTTCTGTTCTAAGTTTCTCTTATGGTCCTATTGGTGTTTATTGGGGTCCAA
AAGGTTGG
>c1746_g1_i1
ATAAACCAATGTTGGATAACAGGTATGGCTTCGATAATCGATTATATCCTAGAAGACGATTATCATTTTGATTTCATTTT
AGTTTTATGATCCTGCAATTTCAATCTATTTTCACCAGTACTTTCCTCGTTCTGCGTTTGGTTAGCATACGAAACATTAG
GGAATCTTGTTAAAAAAATTTACGTTTACTTCCAACAATTCCTGTTCATCCATCGGGATGGCCATTACATATTTATGTTA
TTTCATAGTTGAGTGAATTACTGCGTGGTACATAGTGTTACTAACCATGCTTTTTGTGCTCCCAACTGTGACGCTTTTCT
GAATCGGAAAATTCATTTTGCTCATCATTCCTTCCTGTATAAATTCGCTTCTAAATCAGTAAACATATGGATAAATA
>c755_g1_i1
CTTTGTACTCTATAAATACAGTAGTAAATTGTAACAATCTAATAAGGAAAAATACATTGTTTTACTCAATTCAAGTTCTT
CAACTTGGTATTAAGAATCATACCTTTCATCTTCATTGTTATCATCAACACTTTCGCTTTTGTCATTTGCTGCTGCCGTC
TGCTGTCGCATCTTCTTTGGCAAAGTTAAGGTTATGTACGTCTCGAGAAGTGTGACTCAACCCTGGTGGTTGTTGCCTCA
AGAACCTCCACACGCGCTACCATGTATTGTAATTTTCTGGCTAGCTTCGGGTGTATGTTTGTCATGCGCCGCCTTCCTGG
TGTCAGAATCACACCATGTGTTAGACCATTAAAGGTCTACATAAGGAAGAATAAAAAAGGAGTCAGCTAGACACGTGTAA
GGAGAGTAGGGAG
>c80_g1_i1
CGCGCCTCCACGCAACGCCGCAACAGTCGCCAGATCTGCTGCTTCCCGCCGCGCATGCCGGCATGTCGCCGGAGAGTTCC
GCCGCCGACCAGAACCATCGTGATCACCTCCTCGCCCTCTTTATGGAAGGAAAAATGAGCACATTAGAAAGACTGGTCAG
CAAACATGGATGGTCCTTGGATGATTTATGGGAGGAGACCAGAGAAAGACATCAAGAACTCATGGATATGATCAAGGTTA
TTCTAACATTGGTATTCATTTTCTTAAGTTCATGGTTTACCTTCCTGCGTTTTTGTTTTTTAAGCCTTTTGTTTGGAGGT
TTACCTTCTCTGCATGAGTTTGGTTTTGTCCCTGCATTCTCCTTGTATCTTTTTCCTT
>c8162_g1_i1
CACATCTTGAGTATCTGTTGACTTCACAAATATGCGATGTGAACTAGGTGTTATGCCATCTATTAGCTTGTCATGCTAAA
TATGACAAGAGAATCATTTAACCATCAGCAAATACGACTGAGATTCTTTTGTGTTATTTTGCAAATTTTATTGTCGGTAT
TCAAGGATATTTAATATACTGAATGGAGTCTTCCATATCTGGTTCTGTATTGTTGATGTTCCTTATCATTCTCGTAGTAA
AAGATAAAGTTTGAGAAATTGTTTCTTATTTTCATTTTTCTTCATGTTTCCTGATGTGTATTCAGGAAAAAATGAAAACG
GAGAATCA
>c4652_g2_i1
ATCTCATTTTACTATTTGGACTTTGGGGCCTGTCTCAAGTATACAGAATTGGATTGTAAGTGAAGACGGCTTAAGCCTTC
TAAGGATTATAGTGTCATATCTCTATTCAAAATCTAAATAGTTGTGAAAATAGATTATGATATGCTGATACAACTTATTT
TAATATGCATTCTAGGACAGCTTATGAAAACAATATATCTAAATTTCCTCTTAATATACACATGAGTGCTTATACAACTA
ATTCAATGAGCATTAAGTCAAATCACTATACCGATCAGGGTGCTAGTTATTTTTTAATATTCAGGTTCTTTTGAATCTTA
AAAAAAGAATGTTTTGTAAGTTATATTGAAAGTATGCATTAGTAGTCTTATAGACTTGTAAGTCATGTAGAAGTAATGGT
AATGTTAATG
>c5919_g2_i1
GGAAATTAAAGGCGGGAAAGGAGGTTAGTCTGTTAGAAGAGAGAGAGAGAGTATAACAAACAAAATAGAGGGAGAGGGGA
TATCAGATATTTTTGCTTGGGTTTAGACTGGACATCTTTTTCAGTGGAGGAGTGGAGGATCGGAGGCTTCCTTGGGGGAA
CACTTGTATTTCTTCTTTCTATACATTACAGATTGAATAAAATACATATACATACACTTTATCTTCTGCTGTTTAGAGTG
TGAGTGAGAAGAGAGACTTTTGTCTTGGTTCCCTGATTAAAGGAACCTAACAGATTTGGTCCGACC
>c1771_g1_i1
AAAAAAAGAAACCCCCAAACCCTTACTCACCTCCCTCATTCCTCTCAACCCTTTCTCTTTCATCTCTCTCACTCTAACAT
TTTCTCTGTCATCTCTCTCACTTCAACATTTTCTCTGTCATTCCTACTGTTGCCTCAATTGAAAAAAAAATCATAAACCC
TTTTCATCAGAGATATTTTCTCTCTCATTTCAACATTTTCTCTGTCATCATTCCAACATTTTTTCTCTCATCTCAACCCA
ATTGAAGATGGTGGTAGCAATTTGAATCAGAGATATTTTTTAAAATTTGAAAAATTTACTCTTTTATAATCATTTTATAT
TTATTAACGTGTGTAAAATGAATATAAACTTTGTCATTTTATGTTACTCTTTCCA
>c7401_g1_i1
GTTTATCAGTACTTCACAGAGAAAACAAGAAATGAAAAGAACTGATAAATTAAGACAACGGTTGACTTTTTACACAACAT
AACATATATAGCATGTGAGATCATACGATGCTATATATATCTTCATGAAAAATTAAATGAAACGAACAAAAAGAGGGGAA
AGGGCTCCGTATATTACAAGAACCCTAATACCTGGGACTAGCCCTACCTTTTCACAGCCCTCAAATTTCTTATGGGTGTA
TGCGTTTTGTTTGTAAAACATCTCACTCAGGCTCACGAATCGTCTTTTACCTTTCAAAATCACTATGCTTGCTTACAATT
ATTGAAAGTTTCTGGCTTTCGAGCTTAATAATTGTCTTCTGCCATTACTCATGAGGGTGCTGACCTCTAACCAAATTAAC
ACCACAGCCGAACTTTTTAGCATAAATAGAGGTTATAAAGAAAAACCCAGTCACGGTTTCCCATAAAATATAAGATGAGA
GACAATAAATTGTTGATCTAAAGTACATTCCAGTAGAGAAATTCACTTCAACGATGGATTTCAACTCCTTGGGGAAGTGA
CCGTTCTTGAATTCTTTGGTTTCTTGATCTCGATTCAAGAGATAAACAAAACTCGTATTGACAAATTATTAGCTGGTGAA
ACACATGGTATAATAACAACAAAAGAATTAAGGGAAAAAAGAGAAAGAAAGATAGATAGAGAGATATAGAGAGAGAGAGA
GTTTGTTGT
>c2396_g2_i1
ATTCCCTTCTCAGTTTAGAAACACAACCGGATGTGTTCTCGGTATCCGTAATATAGAAATGGTACCTTTTGACTTTTTGC
TTTCACTTGTACCTCTCCTGCCCTTTTTATTAATATATTAAATATTATATTCCCTAGAAACTATTAAGATTGATCTTAAG
ATTCTTGAATTAGTAGATTTATACTTTTGTAAGCACCTTAGTCTTGATGCCTATTTCCTGTTTCATGTCTCCTCTTGTCA
AGTTCCGAACAGAAGATTTTGAGGGAATAGGAATTAAACTCCAATTTCTAAATTCAGCAAGTAAATGTATTGACCTCGAT
ATGGAATCACATTTCTAATGAAACTTTGATTGTGCAGTGATCCCCGTCTCAGATGTTATA
>c828_g1_i1
CCCCCCCCCCCCCCCCCCCCCACGCTTCTTCTGTTGTTGTGATTAAGATGATGGTGTTATTAGAGAAAGATGGATCTTTG
AGTGATGGAAATCCCAGATACTGATGCACCTTCCATGGTGGAAGAGCGTGGGTGTTGTTTTTGTCTGCAAGAAGACTATG
AAACCAGCGAGGATAAGAACCAAGTGAAGGAAAATTCAACCGGTTTTTTTGTGTGTAGACGCCTTCATCCAACGGTTCAC
GTTTCTTGTTCTCTCGTCTCAGTTTCCTAAATCACGACTCTTCTCTCTACTCACTGGTGACTGTAACCGACTACTCTCTC
TCTCTCTTCCCTATGATGGCGTTATCCTTCAT
>c9908_g1_i1
TACCTTTCACACTCTAATAACCTTTTTTTTTTTAATTTCTTAGCTAGTTTTTGGCTTCTTGTGAAAATGCAATAATATAA
GAAAACCCTTCGAAGAAGAGATCATGACTGTCAGAAAACACATATACTTTAATTTAAAGAAATATGTCTAGGAAAAAGAT
CAATACATAATGGTTCACTGAACTATTAATACTCCATTTTGCAACAATTGGAAACATGTTTTGCGGGATGTAAAGGCCAA
GGAATTGATCATGTTACAGGAAGGACATGATTTTGAAAGTCA
>c9698_g1_i1
ATGATAAACACGGGAATTTTGAGGTCCGATTATTTATTTATTGTTTTGTTTATTATTTATTTCACTGTGGTATGGATGGA
TGGATGGAAGCACATGTGTCGGTTCTCTTGAATTCAATTGGTTGCCTTTGTTGTTGCAGGATATACCGGTGTTTAGGTTG
TGGATGGTATGGGGGTAGATCACATGGTGAATTTACAATGCGAACATAGAGTCTTAAACATTTTGTTGTTATTACTAGAA
TTATTGTGCTAGTTAAATTCCATGTGAACTGAAGACTTAGAAATCAAGTTTAGGATTTGGAAGCTATGACTGCTAGCTTC
CTTGTAAACGTGACAAATTACATCTGGGATGTGGAACCAAACATGTTATGTGTATAAAGGTTTTGTTATGATTATGCTTT
ATCATTGGGTAGAATACATGGTTTGGTTCTTTGTGTAATTTAGTTTTGCCTGGATTACTTGATTCATTTGTTGGAAAAAT
ACAGATTCTTTGAACTTTGGAATGTAATTGCTGGGTTTTTCTTTGAGGTCAATGTTGGCATGTAAGTATGTAGTGCTGTG
TGTGTATATGTTAGCATTGTATTGTTTATGCATGAATGGATCTGCTCCAGATTTGGTGCTTTATGGTTGATAAGATTTCT
GATTACAGGATAGTGAGAGTGAGGAAGAT
>c8929_g1_i1
ATTTATTCATCTTCTGCTCTTCCTCCTGAGATGAAGGCTCTATTTAGTGGAAAATCAGAAATACTAGGTTCTTCCTTTTT
GTATTGTAAGCATTTGATGTGTCTTACTGCAAGTATGAGGATTTGCAAACATTTGAAGAAAAACAGGGAGGTGACACTTT
TCTGGCAATGAGTATGTTACAATACATGAATAGATGATAGACAATATTTCATGAAATTAGCCATTTGACAGGAATAAATA
GTCTTGACAAGCACATTCAATAGTCAGGCTTTAGTCCATCAAGGGAAACTTTTGCTGAGATTTGCATATACGTTGTTGCA
TACTATTACTGATGCTATGTTGCTGATCATGATGCTGTCTGAAGCATATATAAATTAATTGGATCCTTTCTGGTGGGTAA
TGTGAATATATCA
>c7159_g1_i2
GAAATCCTCTCCATTAGGAGCATGACATGGCCACTACTAAGGAGAAATCCTATCCATTAGAAGCATGCCACATGGCAGCA
GCATGTGACTCACAAAAGAGAGAAACTTGGAGACCACTCTAGCCAAGGGTCCACAAGCTTCTAGAAGGTTTACTTTTTAA
GCTAGGTTTTTACCTTAGATTTATGTGTCTTCTTAGGGTCCATCTCCTCTAGACCTAAAATCCTAAACTACAACCCAAGA
CCCAAATACCATGCCCAAAAGAAACCCTAGATTACTTGAAAATTTCTCATGAATATAAGTTGGATGTAAGAAACATGAAT
TAATGATAAATTATGAAAAGTTCAAAGAGGGAAAAACCCCATTTATCATCTTGGTTTCAATGGAGGGGATGAGAGGTAGT
TATAGTAACACTTCCTCCTTGAACAAGATTTCCTTTCTTCTTATTGAATATAGTGAAAAACTAT
>c7813_g1_i1
GAGAACCCAAAACATGTAGGCCGTCTGAGCAAAAAACAAAAAACAAATTGTTAGTAAATAATCTTACACACAGAGGACTA
TAAAACAGATAAATGATACATGAAATGCCAAAAAATTTGAGAAAAAGAAAATTATACACCTCCACCTTTTTCATCTCTAT
CTTCGAGATAGATTTAAATGATTTCATGGACATATCTACCAACAAAATAAAAGAATATTTGATTTTATGATTTCATTTCT
ACATTTTTTTCATAAAAGCAATGGCATCTTCAATAACAATCTGCAGATGAAATTAGGAGTGAATGTAACCAGATGGCATA
GATCCAGGCTATATAAAGTCAATCGATTCAAATAGCCCAAAGCACAAACAATGGACAATAAAAGGGGTCG
>c4971_g2_i1
ACGTATGTGCCAGAGAAGCCTCTGCCGAAGAGAATATGAAAAGTTATCAAATTTTACATGAGAATAAGCTGGTTAAGAAA
CAAAAAGAACCCGGATCGTCTTCTCAAGTTCCATGTGATAAAAGCTAAAGATGTATAACTATATAGTGAAGATAGACTAC
AGAAAGATTTCAGATGTCAGGCTCCTTTGAACATACTTCAATAAGGATCTTCTTATTCACTTGTAAGACCATTGATTTGA
GATATGAAGGTAAGACTCCTATTAACAATTTTATTCTTTAACTACACTATTTTCAGTAAGCAAACTAAAATTATAACAAT
GTTCTTGAGTACTTCTGAG
>c3682_g2_i1
GATCATCTCGAACCTTCCCTTTGTATCCTTTCCTTTGTTTACTTGCATCGTCACCAATAGCCACCATACATAAATGTGAC
TTCTTTTGTATTCACACCAGCTAAAAGTATGGTTATTGCAGTTATCTGCATAATCTAATTTGTATTTCAATGAAAAGAAT
ATCATTAAAATATATTCGAATAACTAAGATGCACAATAATACAAAAGCA
>c3375_g1_i1
CAATCTTTTATAATATTATCTTCACATTTTTAATGGCAGTATTATCTGTGACCTATAAAATATGTTGCATTCTGAACCTG
GTATGATCAAACTGGAGGATGACAAGGGTGGAGCTGGTAATAGATAGTGTATAGAGATAGAAGGGGTAAGAGGGATTTTA
ACTAGGATAAATTCCATTAAAATTTAAAACATTTGACATTTTTATGCGTTTTCAGAGTTTATTAATGAAAGTTCGAAGCA
TGGGTTGTAGCTAAGTTGTTTGCTAGATTTAATATCAGATCAGGGAGAAAGGATTTTTGTTGTTTTCTAGTGCATTTTGG
AAATTTGCTAGAAAATAATTTTGGGTGTTTTGGCTTTTTGAAGTTAACCGTTACCTTTTTTTCGGCAATGCATTTTTGGG
ATACATTTGTCAATTTCTTGTCGTTGAGTAATATTTTAAATTTTAGCTAACTTGATCCTTTATACTCATTCATCCTAATT
GGCTGGGTAAACATTTCCATCACACAACTGCTTAGTTTCATATCTTAGATGTAAGCATCTCAAGGGCTTTGATGTTTTCT
GACTCTTATCCACTTCTGCAATTATATGTCAAATGTAATATTGCATTTGAACCTGTAGGATATGGAAATGTTTGGTTGTT
TTTGCAGTTGTTGCAAATAAGATTTGTGTAGTTCATCTGCATAAAGGCTTTCATATATGAAAAAG
>c2273_g1_i1
TTTTTAATTTTTTTTTTTTTTGTAGAGCAGAGTCTAATAACTTAAAAAGAAAGTGTATAAAGATCATAAGATGTTTAGAC
GCTAGTTTTTACAATAAGAGTAAATGGAAAATGTTTGAATAGCAAAACAATAAACTAAGGATTTTTATAGTGGTTCACCT
TTAGCTATATTAAGTTCTCCCTTAAGAAATCTTAAGGGGTTCCACTAAACTTTTTCATGATTACAAGAGTTTTGCCTTTC
TAGGATCTCACTGAGTATTCTCATCCCTCTTGATTACAACGAGTATTAGCACCACTCCTGGTTTTGTAGTCAACATGACT
AGACCGAGTTTAGCCATTCTTGGATATAACCTTAAATAATTGTCTAAACATTCAACTCGACCCGAGTTGAACAACCAAGT
CTTTAAGTTCTCTTCAAAACTTACAACAAATCCACAAATGGATTTTATACAAGGCACATATGATTAACTCTCAGTGAGAG
GATATGCGTTCTAATATAATACAATATATGACACTTAAATGCATTTCTTTCTTTCACTAAGATTTTTCTCTCAAAATATA
TTGATCTTTAGATGATGTATGAACACTGCAAGCTTTTATCTCT
>c603_g1_i1
ATCCCATCCTTATTTCACCGTTAACATAAAAAGCTCATATGATATGACACCATTTCACCTCAAAATGCTGCATTGTTTTT
GGTTAAAAAGTTATAATGAAAAATGGATGGAGAGATGAAAACATTTGGGAATTTGAAGTTTGACATTAAAATGATAAAAT
TAATCTTTAAGGAATGATGTTGCTTTAAGTATTTTCTCTTACTTCTGACTTGTTAAAGATGAAGATATTTACTTTGTAGC
AGATGTAACCTAAATTCTATTGGTTCAAATTTATCCATATATTGAACTGTTACTTTCCTGTAGACAGTACCGTTTTTG
>c456_g1_i1
AGATAAAGAAAAGGGGAAGAAAAAAACAAAGCAAAACCACATCGAATTTGTACATCTAATTATATGGCTTGACTCTCTAC
GTCCTCAGTGGAGTCGAGGATGATAATGACCAATGAGAACTATACAATAACTGTTGGTCCTAACATGACAATTGTATGGC
ATCACTGAACCTACTACGCAATTATTCTATATATAGCATGGTTTTTGATAGTTTTTGTTACTTATGTCTCGTATCTTTTA
TTTGTTTTTATTTAGAATAATTTCATAATTCTTTGGGGGGAATGTTCTGAGAGCTGTATCTTTTTTAATTTATTTTCTGG
TTTAATTCCTTTGAGAGCCTAATTAATGATGAAGAATTTCG
>c10015_g1_i1
GTAAGCAACAGAGACAAAGATGCTGATACATGTGGAGGCACATTAACAGTGTTCACGTGGGCTAAGGAAAAATTTGAACA
AAGTGGGTTCAAGTCCCTGCAATCAAAGATGATGAGTGATAAGTCTGGACCACAGTGGATACTCCTGAAGCTATTAATTG
GACACAAGGATTCAGATTCGATATCAGCAAAGGTTGTGAAGTGCTGAATCCTAAGGTTCATAGCAAAGGTGGTTTGCGTA
ATAAGAGGAGGCAGGGACAACAATTTTTAAAACTGTACCTTATTTTTCAACTGTAGGGAATCTTGATCCCTACCCGTGTT
TATTGATTAAAACTGGTTGAACTAAGAATCACATGTTCAACAAAATATAAAGACAGCAATTATAATATTTAAAATTTTAG
ATCGG
>c3464_g1_i1
GGACACACAGTTAACATCATCTAAGCTTTAAGCTTCTTCGAAAGATGGGATGGAAAGGAAAGGGTCTTGGAAAGGATGAA
GAAGGTTTGTACTATATTATTACTTTCTTTGATTCTAAGAATTTGTTACTCTGTTTATTAATATTTGTTTCTCAATCACC
ATCGTCACTCATCACAATTCTTTGTCCTGCCGCCGTCGAAGTCGAAGTCTATGCCGCCGTGGAATGCTCTGTCGTCGTCA
AAGGTCCTCCACCGTCGAAAGCTCTACCACTGTCGAAGGCTTTCCCTAGACGTTGCAGAGTGATATCCTTTCTAGCTAAA
GGAGAAGTGTTCTCATA
>c3619_g1_i1
TAACGGGCTATCCTTGTCTTGTAATGAACCTTCCACCAATAATGTCCAGCGATTTGCTCACCACACAAGATTCGTGCAGG
ACAACACAACAATCAGATGTTGGGGTGTCAAAGATGAAGGAAGAGAAACAATCCCTAAGCCCAATGACAGTGAAAAAGTG
GTACCGACGAGACCACGAAACTGGTGGCAACATTGAAGCGAGTAGCGGTGAGAAGGAGGTAGCAAGACGACGCACTGGTG
GCGGCAACCAGTGTTATTTTCACTATTGCAATAGGTTATTT
>c2007_g1_i1
CAAGCACACAAATTATGATTTTGAATTACAATTTAAGACAACCAAAGTTTACGTTCTTTCCTTTATCAACATATGACCAA
CGAGTCGTGAAAACGCAGATAAACCATAAAATTCACCCAATAGAGTAATAGTCATCCAAAAGTCGTAAAAAACTCGAATC
TCTCAGTTACTAGCAGATGCATCCACAGTCAGAAAACAGAGCTGCAAGCTAACATCGTTAATCTAATAATGCCCCGAGAT
TGAACACGAAGTCCAACCCACGAAGTAAACAGTATCAGCAGAATCTCAAGTTTCAGCTTCACGAGGTTAACTCTCGCTTC
TAACACGAAATCAAAACCAAACAAACAAGTTTCCGCCCTTGCATGTGCTTTAACATTCAAGAAAGCAAACAACAATGATA
AATATATTATTACTATATTAGTAGTAGTAATAAGAACAACCATAATGATGACGAAGATAACAACAAAAAGAAATAATAAT
AAGCAGTGAAATCCAGAATTAGCAAGTACTACTCACATAACTCCACAAGAGAGGAATGTAACGGAATCGTAAAAGCATAA
GGCTAAAATGAGGAAGGTTTATTACGAGAGAAGTCGTTCTTTCTGAGA
>c6892_g1_i1
TTTGATGATAAATCTAAACCATCATGTATCTCCTGCATATTAGAAGAAATAAAAGTATATTACAAATAGGAAAAGGAATA
TCACTAAACAGAATCCATACACCAATAGATAGATTGAAATCCAATTTTTTCATATCTATTGCTCTGTAATTTTTTATAGC
ATTCTAAAAGAATTGCACTATTTATGAACTCTAAAAAAAGAAGTAGTGTTAGATGTGAATACTGTAACATTGGCTAAGGA
CTCT
>c8293_g1_i1
AATTCTTTCTCACACAAAATTTCTTTTGGAAAGTCACTTTATAGTAAGCCTAACTTAACAAATTTTGATTAATCTAAAAA
ACATATAAAACATAGAAAGATAATTCAACACTTAAATAAATTTTAACTGTAATTTTTCTTATGCCCTTTCACAGAAAAGT
ATTTATATACCAGTCTTTGGTAAATTTGTTAGTCTTAAAACATTACGATACCATGAGTAGTTCATTTTCTTTTGCGTCCT
AATCTTTGTTTTTTTGAAAGATTTATTGAATTATAGACTAAATGAACGGAATATATATGCAAGTTACGGTTTGAATGGTT
GAATATGAACCCTTTCCAATGAATGATGGATATATTTGTTAGAGCAATAAGGCAAACTTTTGCTAAGAAAAACTAATTAG
TATTTGCATGTGTTTAGATTATAACTGAGGAGCCAGGT
>c8077_g2_i1
GAAAAAGAAAAAATAAATTGAATATCATTGTGTTTCAAATACATATCTAACTAGTAGACAAAAATAAAAGGAAGCCTAAA
ACAAATGCTACTATAACTTCAACATTATTCATAAATGAGAAAGGAGCAAGATTATGAAGCTATACAAAGTGCTACATTAA
CCAAGGCAATAATGTTTAATAAATATAAATCCAATTACCTTGCATTTCAACAATTATATAAAAATATAAATGCAATCCCA
TTGCATTTTAACAATGATATAAAGATATA
>c1821_g1_i1
CCCAAAAGTCTATATAAATTCTCCTGATCAAACAATCATTCCATGTTGTGTAAATAGAGTTGTTGCTTGTTACACAGGCG
ATATATTATTAAAAAGTTAATGCAGAAGTAACAGTTATTTGTTATTAGTCAACATGCAACAATTTAAATAATAACGACTC
TGCAGAAGGAGTTAGGTTAAATTTGGCTAACTAGATTATAAAGAAATATACACATTGTTTTTACCGGTATACGGATAGTC
CTGGAAT
>c5402_g1_i1
TAATCAGATCAAACTTACATCTGCCAGAAAGTAAGAAAAGGGAAAGAATACATATTTAGATGCCAAAAGCAAACGGTTTG
ACATTAACCAGTGTCACCAATTTCAAAGATTGCAATAATTTTTGGTGATTTCAAAAATTGGAAGTTGATGAGTTGAACCA
TAAATTGATTTAAATATTGTTATTGATAGTTTCCTATTTACAAGTAGATTCAAATATTATAGGTATTATTAAAATACCTG
ATGATATGAGGGAGAATTTGATAGATTTGATTCAAATAAGAAATTAGATGGTAACTAGTTAAACAAGAAATCCAGAATTG
ACCAGAAAGATGGTTAAACAGCTGATTATACGAAGATAAATTAGAGATAAATTTTCTTCCTAATATTGAATGATTTGAAG
>c6747_g1_i1
GGATTGTGTGGCTTCCATATGAAATGGAAGAGCTCGTGAAATTAGAGTCAACCAATTAATAACTGCAGAGTATTTTTAAA
AATGGACACTGACTACCAAAATTCGACCATTTGAAAGAAACTCACTGAGCTTTGTACAAAATTCCAATCATATTAGAGGT
TCATATGGCGAAGGATTTGCACATTTCTGAAAACGGGGAGAGAGAGAGAGAGAGAGAGA
>c10912_g1_i1
AAATATGTCTCCCTCCAATCAAAGGTACTCACCTCTAGTAAGAGTTTGCATTTTACTTAATTTTCTGGTCAATATTTATC
TTTACTTTAAAATAGTATAGTATAGTATAATTATATTGTTAAATAAACTTATTTTGAAAAATAAACTAATCTAAACATCC
TATTTACTGCAACGACTCTCTAATTCTTACATACTATTATTCTTTTGAGAAATGGGATATTTGAAAAAGTTGAGAAACTT
GTTCAATAAAGATATTTTATGTCCCTTTTTTACCTTAGAGACATGAGTGCCCTGCACAAAATCCATAATGTAGCTTGAAT
TATATCTTCG
>c4557_g1_i1
GCCACAAGCACAACATTATCGACAATAAATTCAACGGGTAGAAAGAAGACATTTGAAGATATGGACATTGTATATTCCTC
TTTACACCATACAATACATGTTGCCTTCATTTTAGTCCCCCATATATTCCTAACAAAACCCATACGTGATAATTCTCAAA
GGTGGAAAGACTCATCTAGTGAATCCAAAGGAACAATTTGTAAGTAATTCATGCTAAGATGCGGGGACTCATTCTGATGT
TGCAAATAGTAAAGAAAAGTTTCACAATGCAAAAAATAAGCGGCTTACCGTTTCTGTGTTCATTAGTTCATAGCACATGT
TGGGTAAAAGAGCTGTCACTCAAGAGGTCAG
>c2337_g1_i1
ACCATATTGTTGTACAATATGCATGGGAACATCTATATTCCAAGAAAGTACAAGAATAAAACAAGCAATTAAAAATACAT
CTATATTCCAAGAAAATATCTAACAATCACATCCCATATTTCAAACTTGTACATACCTTGTTGGTACTTGGACAATTCCT
AATCCAGAAAAACCAGACCCACACTGTCAAAACAACGATCAAGAATGATAGCTAGACTAAAATGAGCATTATCAACACTG
ATATTTTTTCATACTTGTACATACTTTTGATGAGAGCTAAATAAAGGTGAAACCTCATTGAAGAAATAGATCGGAA
>c2155_g1_i1
AAAGCAATTATGCACTTCCTGGTACGTTATATTCTTTTTCTAGGCTTTGGAAATTTGTTTTTTAATTAGATGTTACACGT
GATGAATGCAAGACAAGTAATCTGCTTTCACTTTTCGTATTGAATGGCGTTGGTGTGGTTGCAAAAATATTTATTTCCAT
TTCCTGATCTTCTCTGCAATCTGACTAAATGAAATTATACATAGATCTGAT
>c3298_g1_i1
ACCTCATTATCCTCTTAAATTTCTGATTACATAAAAAACAGGGAAAATGGTTATCAAAAAAATTCCAAGAACAAAATATA
ATGTTTAAGGGTAATTCTTGAATCAAATTCATATTCTTTTATTTTCAACATGATTGAGTGCATAGAAAATGGATATACAA
GATTACACATATGGCAATGTAAACAGTATAGCAAGCATATCAACCAGGCATAATTAGTACATAGTTAGATTTGTGCTGAC
AACAAGACCTCTATAGGATCTGGTTCACCACT
>c4861_g1_i1
ATCTGATCCACTCTTCACCTCAACTAGTCAACAAAATCACAGAACAAATGTATTTAATAAGAGCCAAATGGGGAGGAGAC
ACTGTTTGCCAGAGTTTCTTGCACTAGCATTATAGACATTCAGTCGGCCAAACTCATCTTTCACTTAAGGTATTATACTT
CAATACTAGTATCATCCATCTAACCATGCTATTTAGAAACAATGCACTACATTGATAATATCAGCTTCTCGCAATATTGA
TATTGCCAATTTGAAACAAGTGAACAGACTAATTAATGTAATTTTTTTTGGCCTTAATAACATTTTGGTCCTTATAATAT
GACATTTTTTTTTCATTTTAGTCCTCTTATAAAAGTTCGTGGTTTAAGTCGCAACTTTTTTTATTTCATTTTGGTTCATA
TCTATGTTGATAAATAATATTGTGACCAACACAAATTAGACAATCGGCCAAAACTTTAACAGGAATTAAAATGAAAATCC
TGTAATATAAGACGTACCCACATAAAAATTTACAGCGATATAAAGATTGAAAGAAAAAAGAAACAGTTTACAAGATCAAA
CCAGAAGATCAAACACAAAAAAAATGTATCATTAGGAATAAAAAAAGTTATTTATGCAATGTATTGATATAGATTGAAAT
TATCCTAGTCAAACATACCAGCTTCAATCACACTGGAGGTGA
>c3589_g2_i1
CTTCCAAAATAACATTGTAATAATCAAATAAATTCTCTTTATAACAATATAACAGGATACATTTGCTATTGTCTACAATG
ATAGTAGGTATAGAAGACAAAACACTATTTTCTATCACAAAGAGCTTATACAAAAGTAAATGCATATAATTATAAATTTC
CTGTTTGAGACTAAAGTACATTCAAGATTTACTAACGGAGTCTGCTTCTATGATGTAAATAAGAAGGCTGGTGCTAAGCA
ATGGCTCTAGGAATATAAACACAGAAGAGGTGGGGAGAGGGGGACAGTATAACTGATTGGAGTGAAGGACGTTA
>c709_g1_i1
AGTTCAAGAGAAAAAAAGCAAAGGTTATAATTTAAGCTTGTGCTTTATCTTTTTTCTAACTTCAATTTTGTATTTTTTTC
ATTTAAAAAAAAAAAGCATAATCACACGGTCCTAAGAAAACATATGGTCAATCTATTATTTCCGTTGTGTTCAATTATGT
GGTTTTATCCTGTATATTAGGCATGTCACCTTCATGGCCTATTTCTTGTCAATGGAAAACAAAGTATTGTCAGGCATTTT
CAATTTTGTGTTTTATCATGTATATTAGGCCTGTCATCTTCATGGCATATTTCTTATCAATGGAAAACAAAATATGCAGG
CATTCCTTAACAGGAAATGTTGGTGACATTGTTTTAGGAAAGATGGATGACCAAAGTATTTACGTTAATTACTGGGAAAG
ATTCTTATACTATATTACTTTTAGCAGTTTATGATTTCCAAACCCACTTTCGTGCAAGA
>c3623_g1_i2
TTCCGATCTATTTGAGAACTATCCTGACTACTTTGAGAAGGCATTGTTAGTAGTGAACAGGAAGAAGAGCTCTTTTGGAA
AGCCAAGTCTTGAATACGGGACACATCATCTCGGGTCAAGGGGTTGCGGCTGTGATGGCAACCTCCTTGGCTAGGTTGGG
CCAAAGCTAAAAGGATGCAATGGAGATGGTCCCTTGAAGATATATGGTGCAGAAATGTGGTGAATCATCAAGGATGGGGG
CTGAAAATGCGGAAGCTATGGTGTTTGT
>c1549_g1_i1
AAGGTATTAGGTTTTGGTTTGTGGGTGGTCCTGTGGTTGAATAATAAAGGCATCCCCTGCTTTTTGTAAGCCATTTATCT
TCATGAATGATGATCCTGAAATGGGGGTCTAGGAGGAGGATGAACCACTACTATTGATAGCGATCAAACTCAGACACTCG
TGTGCTCTCACTGCCACCGAAAGTGAGAGAGGGAAGGAGCAGTTTTTTTTTTTGTCTCAGACTCAAAACAGACTGACCCT
CGACATTTTCTCCATGTGGAAGCCCATCTCAAGTATTAACAGATACCCCTAAATTCATCACTTTATTTTTTTTTCTTATT
TAATCAGGGTGAGTTTTCTGATGAAGGAAGGGTTTGGCTGGTAGAGGTTAATAATATCAGTGGGGTTGTGGAAGAAAGAG
AGAGAGAGAGAGAGTCAACTATGAATTTGACTGGGAAATTACCATTGCAGTGTGGAAGTTACAGAGTTACGTGGCATGTG
GGTTGTCCAGACAGACAGCAGACAAAGCAGTTGGTTTCGTCTGATGATCACATCATCCACCCCACTTATCCTATGCCTCC
GGACAACCCTCTCTCATTAATATTTTATTATTTCATTTCTCGGTGAG
>c2795_g1_i1
CCTAATTCTTCCAAAGGAGGGGTAATATTGTCTAATATTCTCTCTTAAACTCTTATTAGATAATAGACAATGTCATGGTC
ATGAGATTTAGAACATGGCTACTTAAATTTGCATGAATTCTTGTGTAGCGGGAGATACTTTATGACAACAGTGTTTGGCT
ATGATCAACCCCATCAATACACAACATGGGAGTTCTTTATTGTTTAGAAGACATGCATGCAACTTGATTATTTCATTTTT
ATAATTTTATGATATATGCATTAAGAGGACTTAAGCACAGTTTGATCTTTCTAATTAAAGGTGGTCCATGTTAAACACTT
AATTTTAAGCCAATGAATTTTCCTTACTTCTGTAATTGGAATCGTGATTGTTGCCCTTGTATACAACTGTCATTACCTAT
GTTGTCTTTATTGTGAAACATCATTCTTTGTCTTCAGGTTGGCTTTCAAGCCATTGCTGA
>c10661_g3_i1
GAGTTAAGTCGCGAGTTTGATAACCATGATTATATGTTATGATATGACAATTGTAGTGATACTCTTTGTATCACATACTT
GCATAAAGCAATTAAGGTTCAGATAGTTAATTCAGGAATTGAGAGAAGAACTCAGTTTGTACTCAAATCTAAACCAGATT
ATTTTTAAATTTTTTTTCAAAATTCGGCATTTATTTCTTAAGTCTCACATACCCACCCAAATGAACCCACCTTCATATTT
AGGTAATTCAACCTCTCATTCCCAAGAATGTGAGTGTTCACCATTAAATTCAG
>c7646_g2_i1
ACCGACAAAATTTGCACAAAATTTGTCAATTCCAGTTATCAACTCCCAAATATTTAGATTAAGTCCTTCTTGAGGGCACT
CTGAATTCAATTTATATGTTTCAAACTTGATACATACGATTTGAATGTTGTAACTTGAGGAAGAGTGTTAGAATTGTGTA
ATTTATGTGAAAGAGTTAACTTGATAGAATAGGTTAATCATATGTTCTTACCTATTTGACACCTATGTGTAAATCATCAT
ATCATTTTGTTTCTCTACTGATTCAAGTGTCAGTATAAATATGAATCCACAAAGAGATCATTGAACTCAGATATTTTTCA
TATTTTCCAATCTCAGTGATACTAAATAAAGAACTCAAGAACAATGATGACTTTTTAGTCCTTCAAACATTG
>c7805_g1_i1
TTACACTTTTTGGAGAAATCACCTAGTGTTGTGCAAGGCAATGAGTGTTTTCTAAGCGAAAGCATTAAATTTTCAATGAA
AGGTTAACATTAAGTGTATAATGTTCATGCAGTGAAGTGTAAGATAGTTTTACACTGTCATTTAATCAGAATTCACAGTT
AGTATAACCTTTTATGGTATTCATTGTAAAACTCAACAAACTTATCATACTCGAAAGCTTGTGATTGGATGGCAGGATAA
AACTATACGATATTGTCAGTGCATAACCTTTTTATTCAAACATTAAAGCATACCAAAAATTCCTTTACACCAAAA
>c5906_g1_i1
ATTGAATAAGAATTAAAAAGATTGTGTAAATTTACAATCAGTGGCCCTTTTGTGGGATTTACTCACCTGTTACAAGTCAC
ATATAAGGAGAAATACAAGTACTTTTTATACACAAAAAAAAGCTAAAAGCCTCAGTAACTGATAGCGACTTAAAATACAT
CATTTCAAAGTTCCATGCAACATGTATCCAGCTTAGGACACAGACAACAAAGTGAATATTCAAGCAACAATGCCAAAAGA
ACAACAATATGAAGTTCAATCCAGTGAGTTCTGTAAGAGAGTTACACCAATATATAT
>c8061_g1_i1
GTAGCACTTGATCTTACTGATAAAGTATGGCTTCATTCTTCTCTCTTTCTATTTAAACAAAAAAAAAATGATTTTTAAGA
TTTGTTGCAAGTTTTCTTTTTCTTTCCGGAATCCCTCTTCTGCTCCAAATTTTTAAGTTTGGCTGAGTTTGGTTAGTATG
TCCTTATGGATATAATAATCATCAACCAGTATCTACATCCTATATTCCCTTTTCTAATTGCTTGTTATTTTTTGCGTATT
ATTTTGAGCAATTTTTTTTTTTTTTTTTAATT
>c6097_g1_i1
GAAAAGGGCAAATCTTGGATGAAAACAGAAAACAAAAGAAGGAAAAATAAATTGAAGATTGATTCAGCTCACAATGATAT
CTACTATCAAGTCTGCCCACGAAAATTCACCAGAGTTAAGAATTGAAGGCAAAGAAGAAGAATTAGGGTTTGAAAAATTG
AGATCCTGATTCTTCCGGACATAATACTCAACCGCAAATGCAGGCGCCATCAATGCAAAGGATGCGAAGAATACCGATAA
CGTTCTAGTTTTCCCCATTCTTTCTTTTTTCTGCTTTTGAGTTTTGAATTTAGAAAGCCAGAAAGAAT
>c5448_g1_i1
ATCGCCGTCGAGATACGGAGTTGTGCCACTACGGTGAGTAGCAGGATGCCATTGGGGCATCCATCTTTGATCACTTCTCT
TTGTCGGCAGGCTGGGGTGGATACTGCAGTTCCCCCATATGAGAGACTCAGGAATGCTATTGATGCATCCTACTTCCATC
AGTTCTGCGCTGAGGCAGGAGCAACACCAAGGAGACGCCCTAGAAGAGCTGCAGCACAACAGGAGCAGGTGCCTGATGAT
GCACCAGCACAGCATGTTGAGCCATTCCAGATGTGAGACATGTATATGTCTCTACTGGAGGCTAAGATGGATTCTCTTCG
CAGAGGACAG
>c8493_g1_i1
GTTATAATCTGGCGGGTAAAAGAGTGAGGGTAAAAGGAACCCTGCACTGTCGAGACAATTAGTGGAGCCTCGGGCCCTCC
TCAAACTGGCAGATGCTGAAACGTGGACTTTGGTTTGGGAACTGGGACGAGTGGAGAATGACGTGGAAACCATAGGACCG
GAGGGATTGACAGCTGCGTAGGAAGCAAAGCTGAGTGTGGTTCTGCACAAGCACTCAAGGGTATTTCAGGAAATAAAAGA
GATCGG
>c3438_g1_i1
GATCTTAGAATCTCAATATTAATTTCATTTAAAAATTTACTTAAATTATTGTAAAAATAAATTCTAAATACTATTAATAT
TGCAAACTATTAACTATTTTAAGTATTCTAATTTTATCTTTTAAAATTTCTCAAACCTCATTTTCAAAAAATGAAGTAAG
AATTCAGTTTTTAAAAGTGAAGAATTTGATTATAAATACGATGGGATGAGTAATATGCTATCTAGAATCTTTTGGCAACA
GTGCTACATGAGAAAAACAAAATTAATATATATATATATATAT
>c10457_g1_i1
CGAAAGAGATCCTTGCAGGCAGGTGTTTTTTTTCTCATTGTTGGGGAATGTGATTACTGAGCTAGTTCTGCTCTTAATTA
ATACTTCCTTCTTTTTTTAATATGTTAAAAAATATCACTATCTTCTTCCTTAGCGGTGTATTTGATCTTGATTACGAGTG
CGTTTGGAAATCTGTTTGCACCCTTTTAGAAGGAAGTTGGCTGGCACGTTCATAGAGGGAACCTGAAGGTTGAGTTGACA
TCTTGTTGAAATTAGCGTTTTTTTCAAACACACTGTATAGTTTTTTATCCAAGTTGTGTGTAATCCAATGTCTATAATTT
GTTGTCTTAAGTTTATTTTCTCTAGCTGATAAGAATCTATGGTTCGTCTGAAACTTGTAGTCTTTCATTTGAAATTTACA
AATAACTTTCTAATTTTCATTTTATTTTCTTC
>c8306_g1_i1
GAACTTCTAACTCACGCCTATCAGGTAAACAAAACACTCTACCAACTAAATTTAATTTATTTATTTTTATTCAGTTATTG
CATTGTAGTGTAGAGGTAGCTAAAGGATGAAACGTGGTGAGCATGAGTTGTTGTTGAGAACAGCACTCGTCAGTGAAGTG
AAGCGGTTGGAGTTAATAGGCAGTTACACTTTTATGACTCTTTTGTCAGAGTCGTTATTGCGACCAAGTTGGGCCGCTTA
AGTTAGGGCTGCATTTGCACCAAAAAGTTACTAAAATTAAATCACAACATTGTCTTCTCCCTTTATTTTTATAATAACTC
TACATAGTAACTAAATCAACTAACCATGATGGAGAAGAAAGAAGAGTGGGGTGGTCTCTGATGGGTCGGCCAAGGGACAG
TCTTACCCATGTGTAGAAGTAGCCCCTTGGAGGATCCTAACCTTCCCTTCAAAATGCTTTCACATCACACAAATATCAAA
CTTCGTTATTGCCATTATACCCTCTCACGTGGCCACACTGTCGGTGC
>c1434_g1_i1
GCCAGTCTCAGGAGTTTATTTGACTCAACATTTGATTCAGGAACTGAAGTTTGGGAAATATCTACTATCTTATGGTCAAC
TAGCAAATTTATTCACAAAGTCACCAAGGAGTCTTCAGATTAACTACACGTATAACAAGCTTGCTTATATGACTTATATG
CTTTAACTTGAGGTGGATTGTTAGAATCTTGGAGATATGATAGAATCCTATAGATATAGTAAAT
>c7171_g1_i1
GGGGATTATCACGTTTAGCTTCTGCAGAAGAAGAGGTGTTCATCAACTCTTTGATACAGAGTACAATAGTATCAAACTAG
CAGTTTATTTGATGCTAATCTTATTATATTATTAAAGCTAAGAAGCAGAAAAATCAAAAAACATTTCCAAGAAATCACAC
ACAAAGCTCTCAAGCAGCACCGTTCACCACACGCCCAATCAGTTAGAGTCAATTTTAAATACATGAGACTAAAGTATGGA
TTTCATGCAAACATGACCCTTCCAATCTTAAGTCCAAAGTGGTGTTAATATTTTAGAAGACATGAGTTAACAAGTTAGGC
TTAATAAAAAGAGGAAAAAAATTGAATTGGAATGATTTTAAAGCACTCAAGTCAGATGTGCACAAGGAATTTATGTACTT
TCGACAATCAGAGCTTAGTGGTCTCATATTCCATTGGCATTTGGAGGATGTCGCCCAAACACAAAACTCAACATGCAAAT
CACCTAGAATGTCATGTGCCAGTCTTG
>c3370_g1_i1
CGAAAGTCTTGGTGAAATTTCATATAAAATTTAAATAAATAATAAATGTATGCCAGAAATAGGTGAATCTCACAATACAT
TTGACTCTTCACTTTATTCGGGTGCCCAAAAATAGTTTGGTAATAAATGAAGCACCAAAAGCTAGTTAACATATTGTTTG
ATCAGACATTAATTCTTAAAAGTAATGCAAAAAAATACATATTTTGTGCCTATAAGGAATTATTTTAATAAACCATCATC
ATCTACTTATCTAATCTCACACACGTATACCATGTAATAAATTTCAGGCTACAAAATTCGTAATTTAAAGATGTACATTT
TGGTTGGTAGGATAAGTAAGAATAATTTTTTTTAGTGTGAAGTTAACCATGACTAGCAAATATAAACTGTCCATATTACC
TGTTCTCTCCCCAAGAATCAGGGAAACATAAGTTATGGGAATATAAAAATAGAACAGGAAAAATTCCAGTTTAGTTGATT
TCATGAAAACAATTTGGCCACAGCTCCAAAAACGGATCAACAAAAAGGGAGAACTTTATTTCAAGTGAATAATGGCCTTT
GACATAGGAGTTGAGGAACCATAGAAACTTCTCATAGAAAAGTATACACATTCAGTTGCTACAACTCACTATTGGCAGCC
AAGGACCAACATGGGCAAAAAACAGAAAAAAAGATCTACAGGCTTCAAATTTGAAAGCTACTTTAAGTACCTCGTTACGT
AGCTTTTGGAGT
>c33_g1_i1
GTTTGAGTAGCTTTATGATGATATTGGAAGAGTTGATCGTCTTTCACTTGAAATGTTCACTTCATATATCTGACAACAAA
TTGGGAGTCAATCTTACAATCGACGTTATAAGCTTCCATATCCTTTGCTAAGGCTAGGTTGACTATCAAGGTCTCATATT
CCACCAGGTTGTCATCTGATTCATGAAATTTCTAAGATGTGCATCGAGATTAGTAGAATTGTCGTACTTATAAGAAACAA
GCATTGTCCACTTGTTTGGTAAAAGC
>c5335_g1_i1
GTTGACACGTACCTGATCAAATTTTCTGTTAAGAATAGCATCCGTAGCTTTCTTATTTTCGTCGTTCATTGAATGTAATC
CCAGAGTCATAGTCGCGGGTGCGGGTGGTGGAGACGGGCCAGATTGCTTAAACGGCAAAAGGCGAAATTTTGAAAAGATA
GAGTGTTTGAGAGGTTGAGGGGTGGAAGAAATCAGTTATTACTGGCCATAAATTCAAGGAAGAGAAGGTCGGATTCAAAC
CAGTAATCACTGCCAAGACATTCACCTTCACACCAGACATTAGGGATGTCTAAGTCAACAACGCTAACGTTCCCTCGTCG
TGCCATTGAAGGAAAATGAATTCTGATTGCAATTCATGGATGCATTTTAAAACCAAACGTAAACGCTTAACATCTCAAAA
TATTTTGGATGGTTAAGAAAAATTCACAAAAACTAAATATTTCTAACCATTTACTAAACCGCTAAAAACAGATACCTCCT
AAAAATATATATAATTTTAG
>c9930_g1_i1
GCTTACGTAAACTCCAAGGAGAGGTGAGACTAGATAAAATCTTTTAGTTTTGTAATATGACGTTCTTTTTCTCATTCCAT
TTGACATGGATTATACTGGCTTGCTGTGAATCAATTCATTAAATATGCTTGTTGGAAACCTAATCTAAGTAAAGATCTCA
TAAAAGCCACATTATTGGCCGAAGTATTTGTCTCCTTTAGTGACTACAGCATGAAGCACCATCTTGTCCTGCAGAATGTT
GATATTTCCTCATTGAAGCCAATCTATTCATGCTATTTAAATGAAAATGACTACAAAAGGGTAGCAGGGTACATAGCGGT
CCTATCATCATGGGTTTGAGGAGAGTTAAACTCAGGCCACCATACCAAGGAGTAGGGTAATTCCCATCACTAGAACTGTA
GGCTACAAGTTAGCAACCTTACAGTTGCACCAAGGCTCACCCTCTATTATCATAATGACTAGGTGTGGGTAAACTATATT
TCCACTTTCATTGTTCATCGTACACTTTTATGATACCAAACAACCATTTGAATTCATGTCATAATAATTTGAATTATTTT
AGGCTCTAGTACTTCTTAAAGTCTCAACTTTAAGAAACTTCTGACCTTTGATGGTGCTATCACCCGTGGTTGTGCATGGG
GATTAAACCTACGGCATCTTCATCGCACCTGCGTCTGTAGTGAGCTACAAATGGCACCATATCACTTTCCCTTCTCGTGC
AATTATACACTTTTCCCCCTCATGCAATTACGCACACTTAATGGTTTACTGTTATGGAAATGGTTTGCCAAACATTTGCC
TTGTTTAGGTGTTTGTCAGCGGAAGATGGAATATCTTATGCATATTATTTTGCAGGACTGCATAAATGGAGTAAAT
>c3952_g1_i2
AAATGTTTTAGCTTATGAGTGATCAATCGGATATCTTCTTTATTCTGATGTTATTTTTTAATTTTTTGTATATTCTTTTG
GTTTTTATGCTCTGATGTGCTTATGATAGCTTTCTCGGATTTTTTTTAGTTGGTGCTTTCTGTTGGGGTGGGGATAGGGA
AATATTTAGGACACAAAGATATATCGCTTCCGTTGATTATCTATATCCCCAAAAGTAAGAAACTCTGCTTCGAGGCTTTT
GGTTCTTACACTTCTCAGTATCTCGTGTATTTCTAACAACAGTTGGTAAATTTCTAAAATTTGTATGTGTGCTCTTAACA
ATGTCTTGCTTCTACCACTTTTCAATTTCATCG
>c225_g1_i1
GCCAGTGTTTTATCTTGAAATCCGAGAAATATTTATAATAAGTATTATCAATGATCTCTATTGTTAATGAGCTAAACCTT
TTTTAACCCTGGGCTGCATATTCTCTTAATATATCTTTAAAATTTCCAGTCAAGTGACAGGAAAAAATTATGCCTGTAAT
GTCCCCAGCCTTGCCAAATTCTGTTGCTTGCCTTTTCCTCTTAAGCATATGTGTCACTAATACTTCTTCTGTTTCCAATT
TTTTAGCAGTTAAAATTGTAAAATAATGTTGTCACTTTTATGTCGAACTTTTGAATCTTGAATTCATTTAACTTTGTCCA
TCAG
>c6060_g1_i1
GGAGCAGCTTGGCTTTACCAAGTGTAAGGAACCTCTTAAGCAATGGTTTTTATTACTACAAACTCTTAAACATACTCTAT
CATAGAGTTATCTTCTTCTATTGCTGATTTATGCTTCATAATTCCATAGTGAGGCTTTGGCTAATAACTTAATAACCCTT
ATGCTATATTTCAGTCTTTAGGGTGGGACATGAAACCGAGAGTGCAGATAACTGTGTTCCATTATCTTGTGCTGCAAAAA
CTTTTCTAGAGAATATAAAGCTAATTTTCTGATATCCTCCTGAATTGTTGTCTCTTCTAAAGAACCGAAGCTTGGCTCGT
ATCTAGACCCTAATATGTATAATATTCGATGATATCATGCCAATAATTTCTATCTTCTTGCAGGCTAGTAGATGCTTTTG
CAGGAA
>c909_g2_i1
CTGAGTTTTAGTTTTAAAGTTAAAAGGAGAAAGGGTAAATACAGTAGTTAAACGACAGAAGAAAAGAAAAAGAAAAGGTG
ATGCCTCCAGGGGTCTCTGCTATGTCCTATTGGTTACGTGAGTAGAGGTATAGTTTGGTGTTTAGTGGGAGAATGAATAA
GAGAAATGAGGGTGGGTCCACTTAGGAAAAGAAAAGTGAGAAGATGAAAATCAAGAATGTGTTTAAATATTAGGTGCAAC
ACGGAGAAGGTATAATAATATGTTATATTTTTAATATAATATAATTATATATACGTATATAAATGTTGCAGACGTTAGTT
GAATATAAATATTAAATGGGTTGCTTTAATGATTTAATGGAATATTATATTAAAATTTTGAGTTAATATGCTTATTATAA
TAAATTAAAGGAAATAGTTTTTTTTTTTTATATTGATGGAGTGCACGGAGTCTAGGCTTTGGAATTTTAGTTTAGGAAAA
AAAAAGAAATTGATGCAGGAATTGTACAAGCTAGCGTCTGAAATCCAAAAATAAATTTACATATGCGG
>c4845_g1_i1
ATATCTCCCTGATTTTAAACTGAGGTTTGTATTTCAACCCAGTGGGATAAGACTTTTGCTGTCATTTGTATTTCAAAATG
GTTGATTTTCTCCATCCTTCAATCTGGAAAGATAAATTATATTTGTACAATGAATTTAATGCACAAATTTACCAGGGAGA
AAAAGAGATAGAGAAATGAGAAATAATTAATTGTATGATGGAGAGAGATGGTCACAGAATTGTGCATAAGTTGTTGTACG
AGTTGTAATATGAATGACACAGCTAATCTGGAAAAGGTTCATTAACAAGATCTTGTATCTTTTACA
>c8512_g1_i1
GCAACTCTTTCAGTGGAGGGCTCATTTATCATAACCTTGCAACGAGTCTCCTCATTGCAAACTATGTGATGACTTCAAAA
AGATATGGAAGTCTTTCCTTCCCAATAATTTGTGCCTTAATAGGGTCATATTTAGGATTCAATCCTGATAGGAACTAAAA
TATCATGGTTTAAACTGAGCGAGAATGATAACATCTCAGCTATTTTCAAGCTTCAATTTTTGATATCGCTCCAACTCAAT
CCACATATTTTCCAATATTCCATAGTATATTTTGCGACAAAGAGAGCATCCTGTTTGGCACTAAAGATCTTGCTTTCTA
>c8772_g1_i1
AGTGGATAAATGAAGAAGAAAACTTAAATAGGCTTTATATGCATGTATCTTTGCTAGCACTGTGTATATGATGCCATTAA
ATCTGGATTTGAGTCATGCAATTATTTGGCTGCTTGCAGATTGAGTTTTTCTATTTGTGGTATTGGACGTCATGCAAAAT
ACAGAATGTTAACCAACGTGCATACCTGCTTAACGAGTCCAAAATAAATTAAGATATCGTAATCTTGGGCTGAACTGAAA
GCTGTACCAGTTAATTCATGGTTGAAAAGTCTTTTATATATAATGGTTCAATTTTCAGGGATGGGAACCAAAGTTCAGA
>c8286_g1_i1
TTTCAACTGATAATATCTCCTATTTTGGTTAAACTTGCAGCCTAATAAAAACAATTATTCCATTTATTTCTCTCTTAATT
ATCATCATGCATCAAAGTGAGTTAAGAAAAAGGAGACTATTCATACTCAGTGTTGTTAATTATGACCCGGCTGTACGCTT
TCCCCTCATTTTATTATCTTAATTAATCCATATGATTAATATGCCCAAAATTTCCCCTTGATAATATGTATACACTTGAG
CCAATTAAAGCTACTACCAGATTTCAAATTAATTGCTCCTTGTTACTGTGATTAACTGTTTTTCTTCCCCCACCCTCTAG
TACAACCGATCGATGTAGACACAATGCCAACTTGATATATACTTATGCCGATTTTCTCTTCATTATTTTATGATGGAAAG
GACAATAAAGAGGAAGGAAACTTGGTTTATATTGCATTGCATTGATGGTATTTCAGTTTGGTTTTGGAAACATTGCAATA
ATATTGTTGGTAGAATTAATTTTGCACGTGATGACTGTGGTTCCTGACTATAACCTTTCTTAGACATGTTAATCTGTGCC
ATTGAGTATCTGAGTTTGCTGTCTGAAGTTGCG
>c5723_g1_i1
AAAAGAACCAGGAAAGTGAGCATACCAGTAGCAGTAAGACCACTTGGTGTATGAGTGAAGAGGAGCAAAGGCACAACAAA
GGAAAATTGATTGAAAAAGTAAAGAAGTGGAGGAATCAGGAAGAACCTGGAAAAGAAAGGGAAATTCTTAATAGAATGAA
CAGCTGACAAAAAGAAGATTGGGGTTCACAATTGTAGAACCACAAATGTAATTATGAATGAAATCGTGGGAGGGGATAAA
ATATGATAGGGTATCTGAGCTTTTTCTTGTATTGAAGAAAGCCTATGCCTAAGGAGGAATGTCATCTATGTTGAATTTTA
TCTAGAATTTAATTTCTATAGATTGTATACCACGACTCTATCAAAAAAAG
>c4942_g1_i2
TCCACGTATCAAAACAAAATCCATTGAAATATATAAATTTCAAATACACCCTAATCAGTTTCCATTTCCACACTCCCCAA
CTCTTCGACAAGAAACATTACACTAGATCTTTTATTATGTTTTGCAAGACACCAAACTCCACAACCAGATTTCATGGCCT
CAACATCAGTTGAACATCCTAATATTTATTGGATTCCAAGCAACATTTTAGAAAAACATAAGCACAGAGATCACGACAGA
TTACATAACAGAATTTCATATAGGAAAACTCAGGCTTATTTTCTATGCAAGAACAAAGTATACAATTTCTTTAGAAACCC
TCAAGCCCTTTACACCAGGATTCAATTCTGTTTGCATTCTGATAATATTGTAATGTACAATAGTTTTTTTCTCATTACAA
AAGTTTGTTTTCTAAAGTTTCATCGGATATGAACAGAAAAATATCTTAACAATGATAAAAGATAAAATAGGACAAGTAAA
CATGTACAGAAATTGAACCAGTTTGAAGCAACTGTGCAACTGTTAACAGAAGTTGAAAATGGAGTCAAGAAAGCTTTACT
CAATTTGAGTGCTTGTCAACATATATCATTAATTTGAAATAAAACTAATATCAAATTGTAGGTTCCCACCCCTACGCATG
>c5124_g1_i1
TTGTGAAGAGCAAATCTGAGAAGGTAAAACATAGGAACTGTCTTGTCTCTACCAATTTCCTTGAAAGGTTGGTATATAGG
GTGGCAAAATTCTGCTTAGCCTAGGCAGTTTACTATGTAGACTTAAAACTTTAAGATAATTGTGCAGATCCTGTTTAAAG
TATTGATTTTTATCAACTGTTAGTTTGATTTACAAAATGGGTTCAAAAAATCTTACTCAATTTAGAAGGTCTTGAAATAA
AAATTGAGTAAAAGATTAATTATATAACGAACATTACCTATCCCTACATGAAACCTAGATTTTGATAGTCCAGTTTAATG
TTAATATAGGATGTGTAGAGTCTGGATTGTTTTAGAGGAATTTGCCCCCACTTCTGTATGTTCCATGCATTGATAAATCA
AACTGCAAGTTATTTGTACAAATTTCAACTGTGTTATGAGTTTTCAGTAGTTTTGAAATTTCATTGCATGGAACTCTTTA
CTGTTTACTTTCACAAAATCAGAAATATCTTGTCCAATTCTTTGATTACATTGATCAGAAAACTACACTTTCTGTTGCAC
CAAATACGCATGAAATGTTCCTTGATTATATGGCTTAAGAAAAAGCAACACTTCCTATTATGCCAACTATATATTAGATG
GGTACTTCTCGTAATATTTTCTATAGAAGTATCATCAAAAGTTGTTGCAGTGCCTCATTTTCTTACTGATTTTTAATT
>c10992_g1_i1
TGCTTGTTCTTGCAATTGTTCCTGCCCAAAGAGAATCAATAACAATAATTAGTAGCATCCTCTTAAAGTGAAAGAAGAAA
TGAGGGTAATATTTTGTAGTATAAGCCCTTCCAACAGAACAAAAGATTTTCATTCCCTCACTACCGAATAGACCCAGAAG
AAAATGGTTGCTTAATAAACATTCTGAGTAATGTGGAGGAAAGAAAGAGACGAAGAAATGCAATGTTGAAATATATAAAG
CAACACAAACCTCAGTCACAAAGAAGGCATGGA
>c313_g1_i1
AACGTTGCAGCAACCAAGCTCTGAATACCAATTGATGACCGAGCTACTTGGTGGAGCTTGCATTCCGTGCAGCAGAATGA
GACAGAGAAGCGTTGCATCAGCGGAAAGGAAAATGAAACGCAGCAGCAGCGGAGGATGGAACGTGGAAGTGAATTGATGG
ATGCAGATCTGAGAGGGAAAGAAGCTAGTTCAGGCGGCTTCAAATCTTGGAAGGAACCAGGTGGTGAGTGGAAAGATCTA
GGAAGACTTTGGCAGAACTCTAAAGCTGGAAAGCAAGTTGCAGTGTAACGCCCCGAAAACTTACAGGGACTGTTGACACG
AG
>c8553_g1_i1
ATGTAATTTATGTTCAATTTAGTCTTTTCTTAAATTGTTAATGGCAGACATCCCGGGTGTGCAATAAGTGACACATCACC
CGTAACACGTCATCATCATCTCCTACCTCCAGAAACCCTAATTTTCCCCTAACCCTAACTGTCGCCACCTCGCTCACGGC
CAGCCACCATCTTTGCACCTCCGTCATCAAACATTTTGAAACCCTAACTATATGGTCGTGCCACCACCACTATTGTTCAT
CTTCTTCATCCAGCAACCACCCAAAAACACCACCATGACCATCTTCCCCTTCCTCCACCGTGAATCGCCATCAACATTTT
TTCGCGACAACCATGAG
>c9394_g1_i1
GTTTCAAGTCATTGAGAATGAAACAATTCCATCACAAAGTTGTACATATCTCAAGATTTGAATTCATAGCCTGGATGAGG
ATTGTCCATCATGCAGTTACTGGAATTTGGATGGACTTTGCTTGGAGCTTGCATAGTTCATGGAGAAGTGGAGTTGGTAA
AACACATATGAGTAGTGACCAGGGTGTTGAGTGGAGAATATTTGATGTGCCTGGAGTTGGAGGACAACATGCATTCTATA
GGCATATGCTCTTCAAATCCATAAATGCACTAACAATGCTAAATAGTTGCTTTTAGAAAAACAAAAGTTGAATAGCT
>c820_g1_i1
GTCCATTTTGTTTTATGCCAAACAACAAATACACACACACATACATATAAAGCACATCTAAAATCCCAAAATCTACACTA
CAGAGTTACCCTCCGCAAAGTTTTAAATTATACAAGATTTTCAAAACGACATTCAGAGAAGTTTCTGCTTTTAACTATTT
AAATCAGTACCAACTAATTTATTACATTTATTCTTAGGCGTAATAGGCTAGTACCCTAGGGTCCACAAGGGTTTTCAGAA
TACTAAAAACATTTATAACACATATAATGACCAACAAGACCTAAGATCATAAAAATACAATATGGGACATGATAAATTTA
TAAAAAAAGTAAACCGAAATCAATTTTTTTTTATAGAGATTATGACATCTAACAAAAGAT
>c5916_g1_i1
CGCAAATACAATTTGGGAGAAGGGTAACAACTGTTGTTTTGTTGTTCTTTATGTCTAAACTTTGTTGTGAATTGCTCCAT
CTGATACAAGGTAATTTTCATTTTAGGAAACTAGAAAAGAGAAAAACATCAAGTTCATTTTCTAATTTTATGCTTGTCTT
GTTCTGGAAACTTTGCTACTTGAAATGAGAACGAATGGTGATTTACTTCTTTAATTTCCTCAATTTATTCTTGTATATAT
TCACACAAGCAGTGTGCTCTCAAATATATGAAAATCATGTATGCTTTATATTTAGAAAATTCTGAATGTTTCTAGTGGTT
CTGCATGTCACTTATCTTGTGTTTTGAGATCCATAAAGATTGCTAAATTAAGTAAAGTATTCTTGTGTACCACAAGGTAT
TTGTGCTATGATCTTTAAAGATGATGCAAACTGAATAAGTTGATTTTACATTATTCTTTCAGGGTTGTTGGTAAAGTAGC
TCTTG
>c2188_g2_i1
GAATTAGCTATGTCTACTGGAAAGGTGTTTTTCTCTATCAAATGAGTTTCTATGATTTATTTAACGTTTGGCTGAATTAC
ATTCCTAAATATAGTTCTCAATAAGACCATGCTTAAGAGGATTCAGAGATTTGATTAGTGCCAAACTATGAAGTCCAAAT
TCTCCAGAATTAACAGCGTTGTTATAGTATGTTATTTTACATTACACAAATACTTGTAGAGTCTTGTACTATGTGCTTTG
ATGGATA
>c8952_g1_i1
ATGAGAAGGAATAGAACCGGGAATACCTAACTGTTTGGGCAATTAGGAGGAGTGGGGTTTTTTTTTCTGTATAAATAGTT
AACTGTGATGAGTTAGTTGATTGTTTTGTAAAAGGTCTAACATTCCAGAGGGGGAGGTTAAGCTCTCACGATTCACATAC
TCTGTATTCTTTACTATCAATACACAAATAGATCATTCTTTCTTCTGGGTTTGGGTGTGTTGTGTGCCTAATTGACTGTC
TGTGAAGGGTTCTTGAAGAGGGAACCTAACAAACTAGGTATAGACATAAAAAATAATGGCTAGTGGAAGAATGGACACCC
AAAAATCTAATGCTTTGGCTAATCTAG
>c8164_g1_i1
GGAGATAGTAAAAGAGAGAGAAAGGATGAAGGGGGAGGGAAGAGAGAAAAGAGATAGAGGGAATATGATCAAGAGAGAGC
GTCAAGAAGTTCAAATTCTCAGCTTATTTATGGAATTTGAAATTCTACAATTTCAATTTCACTCTAACTTCCATATTTTA
AACAACACATTATTTCAGCACAGCATGTAAAATTATTAAAAAAATGAATTACTCTGTTAAGTTTCTCATCCAAACACAAG
GAAAAGATACTTTGCAATACAATAGAACTATAGCACCAGTATAGCCACTATTTATCAACATTGTTAGAGACTCAATTAGT
TGGAACATACAGAGGGGGGGAGATATAGGAAGTAGAACAACA
>c9296_g1_i1
AGCATCCCTTTTCCGATCACAGGTAATTATTCTATTAGCAGAGTCCGGTGTCTCGTTGCTTAGGTTTAGACGAAAGTTTT
CAAGAGCTCAACCCATGAAATATGTAAACATTTTTTTTTAACTTCTTTTTAGACATTCTTAACGTGAAATAATTGTAGCT
ATAATATTTAAGAATTTAATACATACAAGACCCAATGAGGCGTTAGCTTAATTATAGTATCGGGCATAACTCAACTTGTG
ATTATTTGGATCTGTTGAGCTTTTTCCGTCTGTTATTTCCTTTTTAAAATTGAAAACGAGTACATATTCAGATTAAAAAG
CATGCTGTAAATACCTAACCTAATCCCAAAATCATGGGATTACTTTTATAGATTTGTGATATAAATCCAAGTTGAGACAA
TCTTGAAACATTTTTCTCTATCATATTTGGATAGGATATGTAATGTATATGTTAGGAGGAAACATATTAGAAAGTAGTTG
TTAGTAGGTTGTTAGGGTGAGTGAGGCTTCCTATATATAGTTAGGGGGTCTTTG
>c547_g1_i1
AAGAATGGGTAACTGTATATGGGTATGTCTTAACTCTGCTTTAGCATTTATGTTTGTCTATTTTTGGGGAACACATGCAT
TCCACTACAAATCTATGATTGTCCTTTGAATTCTACTCAATTTACTTCTATCTTACTTAAAATTGTGTGAACAATATCTG
CATAGATTTTTACTTCTGTACTCCTAAAAGATCAAGAAAATTTGCTCCAAACACTGGAGAGTATAACCCTGCTCCTTAAG
CACAGAAAGATCTTATTCCAATTGCCAAGACTGCTTGGCAATGCATGTGGTGAGAAAAAACTTACAACTATTTCTGATTA
ACCTCGCAGGATTGTGCATATTAG
>c3359_g1_i1
GTTAAATGCCTATTACTGTTCATGCTATTTCAAATTAGTTGTTTCGTAAATGAATTTGTATTTCATTCCAAGAAGTATTT
TCTTTTTCCAAGTGATTTATGACATATGCATTTTTTAGCTCATTGTATTATAATAGCTTTAATCATGTTTTAATTTTAAC
CATTGCATTGTTCAGTTTAATGTTTTCAGTCACTTTAATATTTTCAATTATGTTTGGTTGTATTTAATTTCCAGCTTTAC
TTTAATTCATTCGCATTCACAAACTTTTTCAACAACCCCCCTTCGTGTAGACCTGATTCTCGAACCACATTTGGTCCTT
>c185_g2_i1
GAAAATTTTAATAAAATCAAAATAAATTAATGTTTTCTTTTTTTTTACTTTTTGCTTTGCAATAAAATTTGTTTTAATTC
ATTAAGTTTGACCCCTTAATTAATCACAATACGTACATGAGTTATCACATTTATAGCTCTTCCCTTCTCTAATTTATTCA
TTTTTCTAAGGTTATGTCAAATTTGTTAAAAGGATATGGGTGTTTTTGTTTATCAGCGCAGAACATAGGGTGTGATGCTA
ATTTATATTTGATCATTCTTATTCCTAGGTATCTCTGATGGGTTTCAATTTTTCATTAGACTTGTGAATTTTCGTCTCAT
TATATAGTTTGGTTTTGATCTAATGGATTGGAACGAGAAAAATCTAAAAATTTACAGATTTAAAAAGTCT
>c9157_g2_i1
GAGCAAACTGATATTTTGTATCAAGGATAGAGAGAATCATCACTCAATGATATTTTGAATCCAGGATAGAGTCACTAGTA
ATGATGATATCCTCTACATATACAAGTATAATGACCTAATGAGGACCCTGTTGCAAGAATGGTAAAGGATGGATGACACT
TGCTATTGGCAAATCCTAGAGAACAAAGAAAAGTTGATGGTAGAGTATACTATATGTCGTGAAAGTTGTTAACTTGATGA
GCATAGTTTTCCTTATAAATCTTTGGTATCATATTTGAAATAAGATGAAAAAGAACACATACATGAATGAAAGAGAAAGA
ACTGAATTCTATGGAACATGTTTTCAGAATACAAAAAGATGGCTACGTAAGCTCACAACATACTAAAAATGTGAGAATAT
CGGATGGATATTCGTATGGACGAATCTTTTCCTCTAAATTATCCAAAGCATATTTCTTTTGAAAAAATACAATTCTATTG
TTAGGTTGTGTCACCTCAATTCTAAAGAAATATCTAAGTTTGTCAAGGTTGTCTAAAAATGATGACAAATGTGATGATAA
TCACTATATGTAAGAACAATGTCATTACTATACATTACTAGGTATATATACACTCAACCCCTAAATGATGATAAAACACA
AAATGATTAATCTCACTTTAAGTCATACCAAATTGTTGGACTACTGTACTAAATCTTTCAAACCATGCCTTCAGACACTG
TTTAAGACCATTTAAAGATTTGTTGAGATGAAATATCGTGGGAAA
>c10611_g1_i1
AGCTTTCGAGTCCCAAGTGAATCTGCAGCAAATTAACACAGTATGTACATTGGTTTAGCCTTGAAGCTGCTGAAATTTAA
CACTGAGCCATAAAAAAAAAGTTCAGTTTCAAGTATCAGCTTTGGCAGAAGAAGGGAGGTTTGAAGAAAAAGAGATGTTA
AAGGGGTCATCAAGTTGAAATTCGCAGTCAGTTAAAAAGCATTGACAAGTGTCGTAGTCCGTGAACAGAACCACCAGAAC
TGCCACACCACCCTCTCTGCAGCCACAAATTGAAGAAAACGAACCCACCACGCAAGATGCCTCTTTTGCAGCCCATAACC
ATTCATTGAGACCACCCAATTCAGCCCGTGACAGATCAAAATCACACCCCCAGATTCACAGAATTTCATTAAAAAAAACT
GAAATTACAAAAATTTAACAAGGCACAGAGAATTTCAAGAGATAAAGAAAATCTGTTGTGAAAAAACATAACCAAGCCAA
GGAGTGGTTAAAGGGTGAAGAACTGAAAGTGCGCAGATGGAATAAAAAACGCAGCAGTAGAAAATCTTACCTATAAAGGG
ATGACGATGATGAG
>c9916_g1_i1
AAATTTTTGTTTGTGGTTTTAGTCTTTACAACAATTTAATACATTTTAGTATTTGTGTTTTGAGTGAACTCGAGATTTTA
AATTTACATTTTAACAGAAACAGCAGATTTTGGCAAGTGGTTTTTAGTCTTTAAAGCAATTTAATACATTTTAGTAGTTA
TATTTTAAGTGAAAGTCGAGATTTTAGTTTTAGATTTTAGGCTGTATAAGCATTTAATACGATTTTAGTGTACTAATATG
TTTTCCGTCTTTATATTTTAAGTGTTCTTACTTCTAGTACCTGATGGCGTTGTCAGATTGCATATTTTTTTGGTAAATGT
GAGTAAAAACCTATTAAAATTTTCAGGTATTACTATTAAAATTTGGGTTATGTTGGGGGATCAAAAACATGTCTTACCTT
TTCATGTATATTTTGTTTTCGGTTATTGATTGTGTGGAAGGGAAT
>c10219_g2_i1
GAAAAATACGAAACAATTGGGGAAACGATCAAGTGGTATGATTTTCCGAACGGACCAATACAGAATTAGACCAGAAGCCA
TCAAAGTTGTCCTTTTTCCCCGGTTGAGGGTCCTATTCAGGAAAAGTGATAAGGTTGCACTGTTTGATAGGAACCAAATG
GTATTGACCCTTTAGGGACGAACCCGTACGACGCTACTTGTTATAACAAGAAAAATGAACGGTAATGATCTAGTGGAAGA
AATAACCGAAGGGAATCTACTTTTATAGTTCAAAACCGAACGACATTGAGTCAATGGAAAGGAAAGAGAAAGAATGAGAT
ATAGTAGAGGAGGAGTTGTCATCTCCTGAGCAGAAAGAAATAAAGATCCTTTTTAAAAGCAAGGCACCATATAATTAGAA
CGATGATTTCAGCTAAAGGCCGAATCATAATATTCAAGTTATAATAAAAGCTTGACAGAAATAACCTAACATTAATCAAC
AAAAGGGCGTTCGGTCATTAAGGAAAAATATAAAATTAGAAACAGTTCAGAGAAGATATCAAATACCTTCGAGTACATTG
AAGCTGATACCTCTTGGTTAGAGACGAAACTGAGTTTACATGATCGAACGGTAACTAATAAGAGACGTTCGATCATGAAA
GAATTTTGTAAGACCGAACAGTTCCTAAAGCTTCTTTAATGATACATTCTTGGTCTTGACTGAGCGTTACGAC
>c9501_g1_i1
TTCGAGCACTCCGACAAGGGACTGCAAAAACAAGACAGAACAGCATCAACATTCCAAACTTCCTCTTTCATCAAAACCAG
AGGCAAATAAATAATCAACAGCTTAAGTGGCCACCAGATCCAAAGGGTGGAATGAAAACGTACAAACATCCATACCACAT
GAAAAGTTCAAAACACTTATGCAATACAAACATATACATCAAGCGTAAACATGCAAGTATGTTTCATCTAATAGTTGGAT
CACATAATGTTATCTTGACCATTATGTACATTAAAATTTAGATAAATTGGACATTAATATGTATTTAGTATAATACAATA
ATCAACATTAACTCATAATTTTTTAAAGCATATTACAAATTAAAAATAAGTGCTGACATGAAGCATCACCTATTTTTCTT
TTTGTGTCCAACTTTATAAACTTAATCTACTATGAGAACATTGTAAATATGCTAACACTTACAACTAGTGCAATAAAGTA
CATATAGATGAATCACAAATGATAACAGGTGCAGTAAAGTACGTAATTTCATAATTGCAGCCTCAATTAAACATATCTAA
CCTGAACCTCAATTGCAGCCTCCCG
>c1082_g1_i1
GCTGTGATGCAATGTTCCAAACCTGTGAAACTGTTTGGAGCCCAGAACACAACAAAGAAGAGAAAGAATTATTTTATTTC
CTGACCGAAAATGAACAAAACAAGGAGAAAGATCTCTTTACCAAAAGAGTTTCCCCTTTCTATTACAAAGCTAATGCAGT
TTTCCATTGATACAAAAGGGAATATACCACTCATTTCTAACCCTCTCTTTCCACGCTCTCTAACCAACTAACTGACTAAC
TATTTGCTGTAACTAACTCGTCACTAACTATCTG
>c7397_g2_i1
CGCAAATGTAAAATCTTAGTACCTACGGTTTTGCTAGTGCATTACTGGAAACTTTATGAGGATAAAGGTATCAGTATGAC
CATAACCACACATGTTTTTACCTTCAAATTATAACTTTCTATGAATTCATAGTATTTAATAATAAAACAAAAGTATCCCA
AGTATTATAAATTCCTCTATCCATGACTATGTATTATAAATATTCATCTCTAGATTCTAATTCCACAAGGTAAACTTTTA
GGAGTTATGAAACCAGATCACTTGGAGAAAGACACCCCTAGAAACTTCAGATTTAAAATATACTGTATATGCAACTTAAA
AAGTCGGGGAAGCAGCTAAAATAAAATCAAGGCATTAACATGTAACTAATTAAATAGATGGAGATATAATAAGAAATGGT
TCATACGTCTTTACCTAACAGCTTATGCTCTAAGG
>c10231_g1_i1
AGTTCCTGGTGCGGAATCTCATGGTGAGTTGAAATAATCATTTATCTCAATTTAGATGTAATTCCATGTTGTGAGTAAGG
CATTGCAATCTTGTTAGTTGCATCGAGTATTGGAATCTTTTCCCTGAAGTTTTCTTTTTTTTTTATCTATTGTCCATCAC
AAGAGAGATTTGTTTGGTATATGTTTTACATTGGTCTTGGTCGGTAGGAGGTTCAAATCTGGGGTTTAATACTGTTACTA
TCTGACAAGTAGATGTTTTCTTTTA
>c3600_g1_i1
GACTTGCCGGGGCCTGAGAAGAAGGTAATCCATTCTCCTCTTCCTGTTCATGTGTTCTTCTTATTCTTATCTTGTTTTAG
TAGATGATTTGCAGGTGCTCTGTTATGATAACTTTTCACTTTATTTCTTAAAGATTTGGAGCTTTTGTGTTTGGGATTTT
TTGGGACTAAAAACACCATTCATTAATCTTATTTTTACTTTATTTGGAAACTACAACACCGGAATATGAGTATGAAGTAT
TGTTGAATGTCTAAAAGAATAATTTATAAATATTTCTTTTTCTAATTCATCAAGACGTTAACAGTTACCACAGATTTCAA
GATAAGAATATGTTACTTCTGTTCTAGTTTCAGATTTAGAAGTTTTTACAAGTTTAAAAATTTCAAATCATTTACGAGAC
AAAAAAGAGTTCTTAGCATCTGTAATGTAGTATTCCAAAATTACTCTTTCCTTTATTTTTTCCACTTCAATTAGAAGGTG
AAGAATCAGCGTAAACTGGTATTTCTTTAGGGTAGTGAGCAATGTGTTGTTTTAATATGCTCTTAAATCATCGACTCCAA
TCCCTTATTATGTCATAAATCAAAAGTTCTTGAACTAGTTATGGGCTTTCCTCAATTCACAACCCACAAAGAAAAAGAAA
ATTGTATATCTATATGCCTGCTGCACAGGGAATGGCATGATCATAATCAATTTCAGCTTTCCACACTAAAGGCCAAAACC
TTATCCAAG
>c5152_g1_i1
GGGAGGTTTTCCATCCTTTAACTTGTCTTCATTTATCTTTGAGTTTTCAAATTTTGATTTGTCTTTCAAAGAAATTGCCA
TACCATACTTTCAAAATTTAGAACTTTCAACACATGGCAATTCACAAATTGAGTTATGGTTACCTCTTTGGTTACCACTA
ACTCAATAAAAAAAATGAGTTATGCTTAAAATTATGAAACTTGAACAATTCAACATTAGGAAGCCTTCTTCTAAA
>c9109_g1_i2
AGAATCTTCAAATGCATTCCATGGCTATACAAAGTACAAAAAACACATGAAACCTTACACAAGTTTTTAATATACTCCAT
GAGATCTTTCAATTCAACCGGGAACAAATGCAAGGGTGTCCATAAAATTATTCATTTCTGAACAGACACAACATACAAAA
CCTTAAATAAGTTTCAATCTATTCTATAATATCCTGAAATTTCTCCACAACCAAGAAAGGGAAACAAATTTCCTTCATAA
GAATCCAAAACCAGCCATTGACCAAACACTCTTGTACTTACTTGAGTGTTTGCTGATATAGCGGA
>c4526_g1_i1
TAAGACTTCTTCGTATTATGGCCCTCAATGATCTCTTGCCTTGTTCATACTCCATTGTTTCTAGGCATGTGGGATGAAAT
TCCAAAGAGAAGGTTTTGTGTTCAGTACATTCAGTCACACAATATGTAACTCTTTCTTATCAATATAAAAGGCCACTTCC
AGTCATGCCTTGAACTAACTGCCTAAAAGCTTAAGCTACGTGCATTTTGAGTTATCGACTTGGTCATACAGCTCTATATC
ACGTCATTAACCAACTAACCCAAAACTGGTAGTTATTATAAGAAGTTTCATGAGTGATTTGTCTAGCATGTTGCCCGGTA
CTCTGCTTACCATTTTCCTTTTCTCTTTTTAGGGGGAATGTGGAGAGTGAAGCCTGGGATTGTGTAGGATGTAGTGCTTA
TATTGATAATTGAATAACATCTTTCCTTGATTTGTGTGGCATTTTGGATCTGGATCGGAAATTATAAGCCGTTGCTAGTA
ATGGACTTAAAAATCCTGATATTGAATCTGGTATATCTTGTTTTTAACTTTTGATCTTTAGGTGTGTTTGGTGTTTTTTA
TGGCACTCATTTGGATGCTTTCTCAACCCAATCCATTTATGTTGGTTGTTGAGGTGAATGTCTGTTTGAGCCAATATAAT
GGGAAATCAAGCACACCTTAATTCAACTGGGTTTTATTGACTAAGGATCGTGTTTTGGTTCTTATTGGATCATCTTTTTG
CAGGCTTTAGGTTTGAG
>c2669_g1_i1
AGGAGCTCAACTATGTGCAGGTTAGTTCTTCAATCATTTCCATATGTTCTTTTTGAATTTTGTTTCCATTTTGTAAATTT
TTTAGAAAAACCTAAATTGATAAAACATTGAATCTTTAGCCTATTAACTTGTGTCTAGAAAATGCTTGAATCTACTTGTT
GTAGCTTTCTTCCTTTTTTTTTATGGGGTGTTATGCTCCTTGTTTGTTGATGATAAAACTACTTATTTGTAAATTATGTA
AGATTCTTTTTCAGGATTGAATGTAAATTTTGACAGGTTCCTGCAGGAGGGACAAAA
>c1819_g1_i1
CTGAGTCCAAGCAACTTGAAAGGTATGGGCATCATTTTATATTTTTATTAAAATGACTATAATTGAATAGTTGAACGTTG
ATTCTTTAGAAGGATGACTTAGAGTCCCTCACCTGGGAGGTTGGGGGAGGATAAATATATGTGTAGCCCTATCCATACAA
CCTGAGAGATTGTTTGTGGAAATATAACCTATAACCTTCAAAGTCTCAAGGTGGGGAACCTTACTGGGTCCCATAAGAGA
GGGATCAATTTCTTTTTTGTGATTAATATCATTTTTACTCTCTGAAAATTGTTTGGCTTCTGACGTCACTTCTGAATTTT
TG
>c5221_g1_i1
ACTTTTGCCTCCAAAAGAGCAGGTGATGAATGCCTACACTTTTCAGTTTCAGTTGTATAATATGAATACATTAAAAAATT
GTAAAATATGATTTTCTTTTCACTCAGTGTGAGGTGCAGACAAGTTTTTGTTATGTAGTGTTAAAAGATATCCTAGCTGC
CTGGAAGTATTTTCTTTGTATATGAATGGTATAAAAAGAAAAAGTAGAGAATGTATGAGAAAGCTTTGATGTTAACTCGT
GATGCATGTCTATAGAATTTATTGAAATAATCAAGGACTAGTGTTATAACTAATTGTCTGACTATATTGGTCCTCTGCAA
TCTTGTTTATACTTTGTTAATATCTGTCAGGTTGATGTAGATATAGCAAGCCACATAAATATTTCTGATGATGG
>c9812_g1_i1
ATCCAGTTTACTTTTACTTCTTCCCTGTCCACTTTCCCTTTTTATAATTTTCTTAATTCCACGTTGCATGGCCAATCTCT
TAACTTTGCTGGTTAGCTTTTTTGAGCTCTATCAATAGCAGTTTGTTTATGAAGTTTCGTTGTTTTCTCTTTGTGGAAGA
TTATATTATTTCCTTTTTAATTTTTGATTGACTGTTTTAGATTTGCTCTTTAATTGAATTTTCACCCTTTTTTGATGTAG
GCCATTCCCATTCCATCTTCCA
>

>c7136_g1_i1
ATCTGAAACTTCTACCAAAGATCCGCCACCTTCACAACCAGCTCCTCAGGCTCTAAACCAGCACATCCACCACAGCTCCA
GAACCTTCAAAGCCACGTACACATATACCTCTCCTAGCTTCCACTTCTTAATACCTGCAAAACACAAAAATGGTTACACC
TTGCTACCATTATCACATCGCGTTGCATCAGGTAGTGAACCTCGTAACTGAATACAAAGTCCCTGGAATCGGTTACTTAT
GCTCCTTCTTCATATGTAACATCTTCAACCTCATTGTTGCTTCTTCAACGTCTCACGGTGGCCATGCATCAACCCACGAA
CCTTGACAGTGACAGTGGGAGGCTGCTTTCGGCTGCTTCTTCATCTCCAACGTATAAACCTGAACAATTATAAAACCACG
AGATATAACGACCAATGACACATTGTTG
>c4359_g1_i1
GTCAAGTTCACCCCAATATATTTTGGGGAATTTTCGGGTATGTTTTTTCGTTTAAATGTCAACTTGCCACTTGCCAGTGA
TCTCCTTTACATCTATTTTTCAGTTTCAGTAATGAAAGGGATTGAAACTACCATGAAATTATGTAATTATCATGCGTCTC
ATGCTATTTGATTTTCTATTATTTTTAATTGGTATGTCAGTGAAATTGCTAATCATACCTTATTTTTATTTTCACAAGTC
GATGTACATTTTAGACATGATAATGCCATTGATATGAATAACTAACAAAATGTACTCAAGCATTATACTTATCAATATAG
CCCATATTACCCTGCACTCATGTAGTAGATAAAAAGTGTT
>c6002_g1_i1
GACTTTGGTGATTCCAAGACTGTGAGTATCATGTCATATATGAACAATTTCACATTGTAAACGTTATAACGCTTTTATTT
GATCATTTTTGTTGCTTTCATATTTGAGTCATGTTCAGAACTTACTTCAGTTGCTTGTCTATTGTACACCTGAACTAATT
TGAAACTTTGAACTATAACAAGGGAGAGAGAGAGAGAGAGAAATTTTATCATTCCAAAATTGTGTACTAAACTGGTTAGC
TTGATATGATTGTTTTCATGCAGGTTTCTCTATGCGTGAAACGACT
>c11134_g1_i1
TCGGAGACATACTTGTAGGCACCTATTGCAACATTAAACAACACAACTCAACAATTGGAACACGCCAAAAGCGGAAACGC
ACTTGTCTACCAAATGCTATAATGACAACCTAATCCAGCATAACCCACAAACATAAGCCTTAAAGAACCAAATAAGAACA
GAAAGCAAACCTTCACCCAAAAACATGAACCAAACAAACATTATTAATAATTGTTGATAAGGGAAAAGTTAAGCCTAAAA
TTGTCAATTATCACCAATGTAAAATCTAGTTAGTCCAGTGAATCAAAATTATATCAACCCCAAACCAATAATGAAAAGGA
AATACAAAACATTCGTAACCCAAAAAAAAATAAAAAATAGCGCATTCCTATCAAATCCGGACAACTTCAAAGAAGGATTG
AGACAAGGACTATGTTCACTTAACGGACAAATTCATCAGGAAACCAATCCGAATGGTAGTAACGAAGGGAGAAAATCGAT
AGACAGAAAAAAAAAATACCCATAGTGCGAAAGCGCG
>c9273_g1_i1
ATCAGAGTGGATCGATCGTGCTCTGCTTGTCTCCATCTTTGGCATAGTTTTCATTGCCGTTCACTGTCTGTCGTTGCTGT
CCGCCACCGACCACTGTTGTCTGCCATTGCAGTTTTTGTCGGTGACCACTTAATTTGGAGCGCCTCTTTGAGCAACAACC
AATCACGCAGGTGGGAACCTAATTCTCATCCAATGTCGCCTTCCACATTGTCTTTGTTTTGGCCTTCAAAGCTTCGTTCC
ATCGTGGTTCGAAGTCACCCTAGGGCTTTCGTTTTTTCTTATTGTTTTCTCACCTTCTTGTTGGTTCCTTGCTCTTTTCA
TCTTCTTGGTCAACAATGACCATTGGAGATGCTATTTCAATCTCTGGAAGCCCCACATTACTTCCTTGAAGCTAAAATTA
TCTATCATGGGTTGTATTTGTTGAAATGTGGTTCCTTGGTCAAGGACATCATGACCACCTTGAG
>c4525_g1_i2
GGAAAATGTTTTCTAACCAAGTAGCATATGTTACATGTGTGACAGCTGGAAAATAAATGTGTCGTGCCATACATGTAAGG
AAAATGAGGTGTTTTAACCCTTTCCTTCCTTGGACCATCTTGGCTCTTGATCTTGCTCTCCTTGCTTCCATTCAAAACAT
GTGAAGAATATCTGACCTTCTATTGTTGGCTCTTCAAGCTCTTGCTGTAATTTTGATAACGGATTAAAATACCGTTATTT
GCTATATGATTTTGATACTAAAAGCACCCT
>c3518_g1_i1
ACAAGAGAAAATATATATATGGATGTTTTTTTTTGTGCAAATTATCAATGGTTAGTTCAAAAATAGATCATTCTTCTTCT
CCTTGTTGCAAACCAGCTAAAGTTATTTGTTTCTTAGCTTTGTACGATATAAGGACACATCTGGTTCTAATGTTGTAGTT
TGGTGTAGAGTGTCTTCTTTTGTTTGATCAGTTGCAATATTATAGTATTTTATTTTTTATAATTTTTTGGAGCCCCTCTT
TGGTGCTGAATTATATCACTTTGTTTTCGGTTGGTTTTGAACTTGGAAACTGCTTTTTTTTCCCTGTTTACCAGTCTACT
ATCTGGTTAATTGAACTGGAAATACAGTTTTGATCTTTATTTGGATTGAACGACTAACCTCGAAGAAAACTTGTTTAGTT
CCTTCATATTTTGGATGGGGCGGGTCCAACCATGCACGAGCATATTCAAGTTTTAAAGGTGAAAGATCTCTCTCTCTTTC
CCTCTTCCCATGTGATGATACTGTAATTCCATTATCTAACTTTGCATAGACGTGACGTTGAATTTAAAATGGGAAATATT
ACTTATCAATGTGCTCATATTTAATGCACATGCAGGAAAACTATACGTATATAGGGGAACACTGCATTTTATGTGTAAGG
AATACAGCATATGGCATAACATACTAGAGTATATTGTTGTTAAAGGAAAACTAAAATAAGTAAAACAAATATAAAGGCTA
CGATTTCTGAACTTTCCTTAACCTTCTCTTCTGATCAATGCAGCATGCTCTCACCTCCTCATGAATGGTCACCCAGTTGT
TTGATCAGTTTCCATAAACAGATTTGGTTATACTATCAATGAAATATACATGCTTTCATATGTATCTCACGATACATTTT
TTACTGACCCAATTACATAATGTATAGATAACTGGCCCCAAAGTCAAAGCTTATGAGAAATATTGTGAACCATACATATT
GTCCTTGATCTGTGAATACTTCATTTAGAGCAATTATTATGCTACAATAAATTTTTATAACCATCAGATAAAAGCTGAAG
AGAGAGACTATGTACTTTAGTAAGTGATGTAACAAAGAAAAACAAAAAATAATGTTGCAGAAAAAGTGTTTTTAAAATAT
TTACAACGTTTTTTTACAAGAATCTTGTAGATTTTAGGGATTGAGGGATTGACTTGCGGTAATTAATATGATGGAAAAAT
TATGGGCAAAATGATTTTATTTATTTATACACTGAGGGAGCAATAATTTATTTTTTCTATTTTTATTTTATATAAGGATA
GTATGTATGTATTCACTCTTCAGCACTTGTCTCTTCCCATTTCTAATGAAGGGTGATGGCATGGATACCAGATAGAAGCC
CAGCTGGCACTAATAATTGTGTATACTTCTTAATTTGCCCCAGTTGATCTATTAGAAGTTTCTGTTATGATTTGACTAGT
TATCTATATATCATATATGACTTACATTTCCTAGATTTGACAGTTCAAGCTGCATTTTGGTGTTTGTAGGTCTTCCAAAG
TTTAAAAATCAAAAAGTATTTATATATATATATATATATA
>c176_g1_i1
AATAGATTTTAAACCTAACTCAACGATATAAAATTTATACACTTATATACTGTAAACTCGTCTTATATAAAATGTATGTA
CTTATATACTGGAAACTCGTCTTATATCCTTCCAACAACAATAGTATACCAAATAATTAAGAATAAAGTTATAAGCCTAA
CTTTTCGCACCAACTTACTATGTGAGGAATTACAGTAAAAGCACTATTTAATATTTTGTTTACAAATAGAGATCAAAGCA
AGACTTCACTGTTTAATTTGTTTTGGCAATTTAGTTGCTGAATTGATAGAGTGGGGAGAAATGAGGAATGTTACTGTTTA
CATTGGTCCCATATCACATGCTTTGAGTTCAGAAAATACAGAAAAAGCAGCACCATTAGATGTTGCCAATGGGCACCATT
ATGCATATGAGGAATAAGACAGTGATAATATATTTAATAGGAGAGAAG
>c686_g1_i1
ATTTCTTCAGGAATCTCTATCAAGGTAATATTTTCGTGTTGTTATATTACGAGGCACAGAATGAGTCAACTTACTTTTGG
CACTATGAAAACGGGAACATAAAGAAAATATATATTATACTACAATTTGACTCTGTAGGGTGAATTTTCACTCATTGTCC
AAACTTGTGTGGGTAAGTTTGATTTTTGATCCTGCAATGTCTAAATTGGTTCCTACGTGATCCAATTGTTGGAATCAAAA
TAAGTTTGAAATGAAGCTTCACATTGGGTAGGAATAAACAAAATAAACAATATATGAG
>c533_g1_i1
ACCTTTTTCTCTTTCATTTTCCAGTGGGTGACTCACAAAATACCTCTTTTTGGTTGTTCTTTCAGTCAGCGCTTGTGTAT
TCTGTATACCCTTTTGGGCCTTCTTTTGTTTCCCCACCTCCAATGTGCTAACCAATCATGGTCCCAATAGTTTCTCATTA
ACCAACATGGCAAAAGTTGCAGTTTTTATGTTATTTCACTGTGGCTTGTTTCAATGGATTTGAAAATTTTGGTGTTTTTG
TGGACATTTCAGGGAGGAGATTATCTATTAGGGCATCAGAAAG
>c10288_g1_i1
AATCTCAAGAGGCAACTCTTCGGTATGTTCTGGTTTTCTCTCTCCTTCTCTTGTTTCTCGATTATGCAGTTTTATGCTGT
ATGTGATTTTACGTATTTCAGATTTTGTATTGTCTCTGGAATTGAATCATTGAACTGATAAATTGTCATTATGCCGAGAA
ATTGATCCCACACCTTTTTCTCTTTTTAACACCTTAGTAAATAAATGTTGTCGATGAATCATTTTTGTGAAAAAAAAAAA
GTTTATTCCGGTAGCTGTTAAAGTGAGGACCATGTATTCTTTGACATATGATTGATGCTGATTAAGTTCGTTTTATCTGA
AATTTTTTGTTCTTTTAGGTCTGCCACCACGATACAGAGAT
>c1177_g1_i1
GACAACACATTGCTTAATAACACACATATGTTGTTGTTGTGTTACATGTTCTTATGCTGACTGTTTGATATATCTGTTGA
AAATGTTTATGTGCTATATTGCTATGTGAATACATACATATTAAGCTTGTACTTGTTACATCATTTCTGGATGCATTGCA
CATGTTTTAATGCATGAAAACCACAAGCACTTTTGTGAACTTATCA
>c2676_g1_i1
ATTTTGATGGCTTTTTGTTCTTTTGATTTTTTTTTTTAATTGCCATTAAAGTTTTCAATTAATTCCTGCGGCCTTGATAG
TAGTTGTCTCTTTCGCCGCGAGCTTTTGTTTCATTTCATTAATCATCGACTTTTGGTGAATTTAAAGGATAAGATTCTCA
TTAGAAAGTTGTTTAATGTGTTAGTAATAACCTGTTCTTCAGTTGTGTTATTTTTGTTCAACATTTTTGCTCCCTTTTGT
TTTTTCATGTCATTCATATAGTTTTATCTGTCTTAACTTTCCTTTATTGCCCACGTTCTATGTCTCCTCCTTCTCCTCCA
CTTTTTATTGAACCAAAAACATGAAAATTCGTTGTCGCTGGCCAGATATAGATTTGAAGTGTATAAGAATTGTATCCCTG
TCTGCACTTTGTGCTTCATAGCTTTACCCTTTAGTTTCTATGCTTTTTGGTAATTCCTGAGTGTCTCTGTTTTCTCTGTT
TGATGGTAATTGCCATGATTTAGAAGTAACTCAATTTTAACCATTCTCGATGTTTTCTTCATAAGCCAAATATTAAGATG
GTCTATGTAGAAGAAGATAAACGGTTGAAAAGCAACCTGCAAGCACTTTTACAGTTGCATTTGTTCTTCCCCTTGGGTTT
GGGGAATTGCTACCAAGATTCCATTTTAATGGTCATTTCAGTACTTGATTGTTTTCTTTCATTATTAACCATAAAACCAA
AGAAAACAATCAAGTACTG
>c6532_g1_i1
GGCTTTTAGGGAGATATTACATAAGTATTGCAATATTTTAAATTTATCACTATTTACTTCCTGTTGGTTTTGTATTTATG
GTTATAAGGTGCACAACTGCTCATAATGCATTTGCTCTCACAACTAACATTTTTAATTAATAAAAAAATCCATTAAATTA
GATGTTTCTTTGGAGTTGTTCCTTTCCTAGATCTTAAAGAGAATCATCTTTGCAAGAATCAAATCAAATTTTTGTTTGAG
ATTTTTTCACCAGTAATGTGAGTGGGGTTATTCTTGTTTTAAATATTGTCAATATGAATAA
>c2155_g2_i1
CATAGATCTGATGTCTTCTCTATTATTGGAAATAGAGTGAGTGTGACCAGACAAATAGTTTTAGAAACCGCTGGAAATCT
GCAAAAGTTCAGTCTTTACAATTTCCAGCAGGATTGTTGCTGAGGAAGATGAAGTTGACATGACAAGAGTGATGTGGCAA
AAATTAATCCCGTTAAGCATGGCAGGGATCCAATTAACTCAAATTAACATTTTTTTGTACTAAATTGAAGATTCTAATAT
AGTACTAAATTGAAGATTCTAATAAAACAAAGATTGAACCGGAAAAAACAACAAAAGTAGAAACAACTAAAGAGATTTAA
CCATTTTTTTATTATCAAACAAGATGAAACTGAACATAATAATAAAATGAAAATATGAAGAAAGACAGATAATAAATGAA
AGATTACTCTAAAAATTTTAATTATCAAACAAATTCAAAATTTAGATGATGATTTATAATTTTTAATATTATTATAATTA
TTGAGCAG
>c6994_g1_i1
AACTCATTAGCAATGCCTCTGATGTAAGATTTTACCTTATTCGTGTGATTGTTTTCTAGTTTCTACCATCATTAGGTTTT
CGTGGTTTTTGTTTTTGTTGCATGTCTTTTTTGTTTTTTACTGTCATTGTTCTATATTATCATTTGAAATTTCTCATGAT
CTTCTGGATTTGTTTTATTTCAACCAATTTTTTGTGTAATTGTGAGTTTTATGATTTGTTTGCTTTTAACCCTGTGTTTT
ATTGTGATCTCTGGTTTGATTTTGTTTACCTGAAAATTTATGATTGTTTCACAGTACAATTTACTATTTGTTTCTTTTCC
TATGCTGGTGGTTCTCATTATTTGTGTGCCTTTTCCTATTTTTTTTTTGGAGTTGTTAGTAGGGTTTTTGTTTGGGTCAT
TTTTAATGGAACTAACAATCTTTATCAAACCATATAAATATTAAGCAGTTTTATTTCTATAGAAGAATTTGTTAACATCA
CTTGAACATTTTGAAATAACAGTTTCTCAAATTGAATGATATGAAATTTATATTTTTTTTTATTAGATTGTAAACTAAAC
ACAATCATAAAAACAATCTTTAAGATACATGTTCATGTATGATTGTTAGTTCTTAATTATTTATAAACCTATAACATTGT
TTTTAAATTTGACTTGAGTTTTGTTTTAATCTTGATTATTAGAATAAACCAAACTTTTGTGTCGAGGATAAATGTGAAAT
TTAAAAGATAAATGTTTTTTGGAACAGTTTTGTTTTGAACATCATTAATATTATTTTGTTTGTGGCTTCACTTGATTATT
TTGTAATGTATTTGTCCATCCTTTTGAAAGGAGTGAATGGTTTGGATTGGTCATGCGGTATTGCCCTGTATGACATCCCG
TGTAAGATCGTTTGCTGTTCTCTTTGGGCGTTATATCTGATTTCTGGCATGTTTTACCTGTACAGGCTTTGGACAAGATT
AGATTTGA
>c4514_g1_i1
AAAGCAAGGCTTTTTCTTGCCAAAGGCATTACATGTAAAACATCGATAATAAAGAAAAATTGGCAATAGATCTTTCAAGA
TGTAGGGAGCCAATTTGATATGGGGGCATTTGATGATTCAATAGCTGAACTGCAATATTGTGGCAAGAATGGCCTTTACA
TGACTATCTTGAAAACATTAAAACACTTATTTGAGCAACCTCCAAAAACATTGATGTAGAATTGGGGACTAGAGAAACTC
ATGGGGTTGGACTTCAGCATCAAGTATAAGAAAGGCAAAGCCAATGTGAGTGTAAGAAAGGCAAAGACAATGTAGTGGCT
GACGTGTTGTCATGAT
>c9455_g1_i1
GTTTTATTGTTACCTTGAAGAAAGGTCCTTTCCCAGTTGTGGAACAGTGTAGAGTTGCTCTAACACACTGTTATCATGTC
TGGCTTTTATATGCTTTAAGGGGAATTCTGCTTGGTAGGTTTTTGCATCATAGTAAGTGTATGTGCTCATTCTAAATTAT
AATACTAGCATAATAGGCTTTGCAGAAAGTAAAAAAATTGAAAAGAGAATATATGAAGTGTGAGTCTGTAGTTCAAATGG
TCTTATCATTGTTTAAGCAGGCAATCATGGATACTTACTCAACTTCCGAATTGTATTTGACTGGATGTGCCACAGATTAA
TGGATAATGAATAGTTTTGTGTCAATTTCCTCCATTAAGTTACACTTTACATGAACTTTCTGTCAAAGGAGATGAGCGGC
ATTGGGATTAGGCTGATTTTTATGTTTAGATGTCAGGACAATAATTGCACTTTAGGGTATCTTTAACTTTCTTATGAATT
TAACAAGTTTAGTTGGGTGATTTTGAAGGTCGAATTGTGTTCGTCCATT
>c6668_g1_i1
TTGCTTTCCAGACAGCACATCCCCACAGTCTCTTTTTCCTTTCTGCATCTTTCTTCTATCCATACATAGACCGAAAATTA
AGGTGTACATTCCCCCAAATTGATATCCAAGTTCACTCATTCATCCATCAGACATTTCGAATACAAAATTTTTAAATTAA
ATTTATTAAAATAAAATACGAGTAGCTGATCTGTATTAATTTGAAAATTACGAGTACTTGAAGAAAATCTAGATCTTAAG
TTCGATTGCTTGAAAACAATTAAAG
>c7251_g1_i1
AACATCCTTCTCGACAACATACCTGCATGAGACAAAAAAATTGGATGATTTTTTTTTTCTTTTTTAATACAAGCCCAAAT
ATGACATCTGGACAGGAATACATTAAAAGATTTTTTTTTTCAAATTATTCAATGTGGAGAAAATAATCGAGGTAATGATC
GAAAAAATTGAACAATGCAAATCGTATTAATAATCTAATATTTCTGCACCTACAACGTGAATATATCTTCAATACAAAAT
GAATTGTATGATTACATGATTGGAAACTTATCACATAAATACAACAAATGTAAGAAAGAAACACGTAGATAACAAACCAT
GGACCTCCAGGTAGTCGT
>c6906_g1_i1
TGGAGTAATTTTGGACCAATCACAGAATAACACGTAGATAATATTCAAATATTGTAAAAAAAAAAGTTGTCCAAGTATCA
TTATCCATTTTTTAAAGTGTGGAATCCTAGCTCCACTGTCAAATCTAAAAATTCTTGAGATTGTCGTGATATATTGGTGG
GTTTCTCTGTGAAAGCGTGGAATCCAAACTCTATAATACTATCAATTCTTGTGGTGATTGTAAATATA
>c9650_g1_i1
CTTTTTTTAATTTGCATGTCATATATATACAAAATGTAATCAAAAGACGTCTATATTTGATTTCTTGTATTGATCATAGG
ATTGATACTCCTCCACAAAATGTAAGATTTTGTTTTGTTTATTTATTTCTTGCTAACTTTTTGCATTTCTAATGGTGGGA
CTCTAGAAGTACTCTTTAGTGAGAATGGTGTTGCCATGGATGATGGATTTTTTAAATCAATACCTTCTACCAAACAAGAA
TTGTATAGTAAAAATTATTACATCAGAAGCCTGCAGCAAGCATTGTCAACAACCTTCTAAAGAAGGACAACTCTAAAGAG
TGCAGTCTCCTAAGTTCTGTATAGTGAGAGACTTGTGATTCATGTGGGAGAAATGTCTTTCTAATGGAGAATATGGAGAT
GTTTTTGGCGGAGGGGGGTTGGGTATTGTAGAAGGGCAGGTGCGTTTGACCTTGAAACTCCAATAAATTTATTTTACAAG
TACATCCAAAAGGAAAAATATTGGAGTTTGGAGGCCAAACAATTGTTTTATGGCTAGGAAAATATTTCCTTGCATCCATA
ACTGTAATGACAGATCACAATATATATTATCAGCTTGGGTTCACAACTCTGGTCCTGG
>c7340_g1_i1
GTCTAATCCAAGTTTTCTTAGAATTTATCTAAAAATAAAAGATGGTTATTAATAATAAACTTCAGATAAATTATAAAGAA
CTTTAAGAGTATAATCCCAATAAATAGCATATACAATTAGTTAACGTTTCAACACTGTCTTTTTTCTCTCATTCAAAACC
TACAGAGTGATTATGCTATTAAGTAAATATTCATGCAGAAAAATAGATAATTAGTGGCACATACCAGAAACGTACCAGAA
TACCATTGACAAAGCGTATGAGAACAGTGAAAATAAGAGCAAAAGCGGGAGTTCTCTTGAACCAATATGACCAACAAAAG
CCTG
>c4041_g1_i1
CTTTTTTAAAAAAAAAAAAAAACAGTTGGTATAAACAAGTTGTTGACCATACAAGAAAGTGACCGGAAAACAAAAACTAG
AAATAGTATAAAACTACAATGTGTCAATACTGTGTTAGATAATAGAATACCAATTAATGCGCCACGAAGCGTACAAATTA
TTTTAGCAACCTGGAACTAGAAAAAGTAAACATGAAAATGTGTTTGAAGATTTGAAGTCCAACTACGTTGGATTATTCAA
ATCCAAAACGACGGGTGGGGTAAAATAATGGAATAAAATCAAAAGCGTCCTAATTTTCACATCCTAATCACTTGAAAGTT
ACATATATTGAAAAGAGATTCAGAAACGGGAAGTGCACGAAATTGAAATTGTACGAGTAAGTGATGGGTTTGGAATTATT
TATAGGAGAGATGATAGGTATAACTGAACATGACAGTTATAACCTCCGGTAAATGTTCTGTTTTTATTCTTGTAAACTGT
TTTTTTCATGTAAACTGCCTATTTTTAAATAATCAATGTAGGGGGAGGGAAAAAGGTTGTTGTTTTCCAAGGAAGTAAAC
GGTTGAGGGAGTTGATGACAACTCGAAAGTCCTTCTGTGTTTGATGTTTTACTGTCTTCTACCACATTGGCAGAAACAAT
GCTGTTCTAATAAAACTCTACCAAGAACTTGTCTTGTTGGTTCTTTAATACTGGTTGAATTGGTATCTAGAGCACGATCT
TGATTTTATGGAAGACGCACTTTAGGGTATGGTGCATACCAGAATGGAATCATGCATGGATACTGTCAAAAAGATGATGC
AAGAACTGGTTCAAGATCGTAACTGCCAGGAAAATGAATATCATGGGAGGTTTCGATGCTTGGAAGATATGAT
>c1653_g2_i1
ATCCACTCAATTTGGGTAGAAACAGGGTGAAAGCTTGTTCTTGTGTATTAAAAAAAATACCAAAGTAACATTATTTTTCA
CATTTCAATTTCTTTTGTAAGGGATATTTATGTCCTTTTTATATACATGCTTTTTCTTACTTCTATTGTCTATAGTATCA
AACAACAGAAAAGAAAATCATTACCTTTCCTTTCATTTTCGTTCCTACCAAACAACCTACTATCATCCCATTTTCTACTC
ATTTTCCTTTCTTTCCTCTCACTTTCTTTTTGAAACCAAACTAATCACAAAGAAGGGTTTGTGCTAAAGTATAGATAAAC
ACAGATCAAAACAAATAAAAACAGTTGAAAATATGAAAACATTAGTGATGATTGATCTGTGTAGGGTTTTCTTTCTTATA
GAGGAGAATTACATCACGTAAAAGTAGGAAACTAA
>c310_g1_i1
AAGGGAGAAATATTTAGTCATAGATTGGATTGCGCATCAACTGTGCTTTACAAGGCCCATAAAAACAAAACAACTATTTA
TTTATGGGGAACCCAGTACACAAAAAACATAGTAACAGAACCTGAAGATCGCATCATCATAACTAGAGCATAGTTGTTGT
GAATTCTTTCTTTTTATATTTTCGAGACAAAAATAGTAGAATGCACCCAAATGACTGAAGAAAAAGGAATGGTTGGTTAA
CAATGACACGCAAGACAACACTTCCAAGTTCAAAACTAATATATATATATATAAAGAATGCCATCTCGGCGGAGTTCCGA
TTGCATTATAATACAATCTTGAAACGGGAAAGATTGGCAATTACGG
>c3532_g1_i1
AAAGATACCGAGAGAAGTATCAAGTAATCTTAATATATCTTATCCTTTGGTTTAAGTAAAGTTCTCCATAATGATATATT
AAAGAAAAAAGAATAGGAAATTAAAATGAATTAATTCTCTTCCATGAACTAAAATCAACTTATGCATTTAAACAGAAGGG
CATAAGTCGATTTTAACTTACGGAAAAATTCAATTCGTTCTTTTCTTACTGTGTTTGTAGTTAAGTTTATCCAAATAAAA
TCTTAATGAGGACGCTAAAATGTTCTTATGATGTGCTTGTTTTAGGAAAAGCAAAAGGGAAGAATTGG
>c10660_g1_i1
CATGAAAGATAGGATTAAAACTGAGATGCCAATATCAATCACTCTTTGAGTAAGATGATCAAGATATTCCTGACTCTCAA
GCCAAAGTTTAATGTTTGACACCTAAGTCGCATAATTAGTATTATCTAACTTATCACTTGAAATCTAAAATGGAGAAAAA
TATTTCTAAAGGGCTCGAAAGACCCTTCTCATGTTCTATTATTTATATAGA
>c454_g1_i1
AACCAGACATTCCTCAGCTGCCTGCAGTATGGTTATGTTATATAAATTCCAAAGAATGGTCATGTTTTATGAAAAATTTG
GTTAAAATTGACAACAGGTGAAAATGAATCAATGACAAACATTTTAAAACAAATCATGACCATAGCAGCGCTATTGACAA
GACTTGATACAAGGCATCCAAAAACATATGGGAGATGTAAACTTAGCAAGCAATTGGTGGCACACTTTAAAAGGTGTGGG
TGGATGAGAAAGAGTGAGTTTTGATGTCAGGCAACTTTGAGAGGGGAGAAGTACAAGTATTCGCTGCATAGGAAACCAGA
AGAAACCACTTATGCTTAAACTCTTCTTTTTGTTTCCCTCAAACTTGGGAGTAGACGAAATAGATTTGGTTTGAAAATAA
AATTGTAATTTACAACCTAGTCAGTTTATTTACTTTAAATAATATTGAAAATTTACATTTGTTACGCTTACCTTCACCTT
TCCTCCCTCATTAAGAATAACAATAATCCAAG
>c2759_g1_i1
GGTTTGAATGATAAGTCTCCCAAGCATAGGCAAATGAAAGCAGAAGTCAGTAAGCATTCAAAAAAAATCATAGCCTCATC
ATATAATAATAAATAGATTATGTAGATCTCTCAATCTTAAAATTTAAAAAAGTCGATGAAAATGTAAGTTAGCTGACACG
TTAATTAAGTTAACCGATTAAATATGATTAGTTCTGAGACGAAATTATAGTAAATAGTACTGTTAGAGAACATTTTTTAA
TTTTAGTTCATGACAATGAATTCTCTTTAAAGGAACTGTTTACCTATAACTTTAATAAAATATACCAACAATGAATATAT
AAATATAATATAACAATCAATGAAAATCTACTCCGGGAAGTCAGAAACCGCAGAAAGACCTCCTCAATGATAATCAATCT
TTGATAAACTAATCAACTCAAAGATATTCAGTTAAACCTTCGTTCGTGATCCGAAACAGAATCCTCACCATGAAACAGTT
CCATGGCCACTC
>c1260_g1_i1
AAAAGAAAAAAAAAAAAACATGACATTGATATAATAATTGTTACATTACTCTTTGGATGCTATTTGGGACACGTATGTAT
ACATTACCATGTGTTGCTGAAATCCTAATTTATCAAAATAAAACAAATAATGGTAGGAAAAATGACATCTATGGTTGCAG
CCCATAGAATAGAAGCCAGTTTTTGAATTAAAAGTTCTTCACACTCAAACATTACTTATATGCAAGATAGAAAGCACTTA
GTTCTTTGAGACAACCATTAATCAGAAGAAAGAGGGCCATATTATACAGTGTAATTTATTCAAACAAATGAACATAATTT
GATATACAAACATTAAAATAGTTAGAGTTAAATTTTAAAGTGCGGATAAGAATACCCCCTTTTTACACAACCCAGATAGT
GATAGTATACAGTTATTCTAGAGAGTTGTGAAACTTCCCTACCTTGGGTGATCCAGCCGTAGATG
>c584_g1_i1
TCATATATATATATTTATATAATTTTTTAATATGTAAAAGAGAAAATAAAAACGGTATCAAAATATTTTATAATAATTAA
AAGTTCATTTTAACATAAATGCATTCAATTTTGATTTTATTAATAATAATTTCGGAGTTCGGAATGTTTAGTTTTTTACG
TGTTTGCTCACACATTCTTCGAAAATCAAAAACTCTTTTGATGCTCTGAAGAATACAGAATACATTATTTTCTTTCCACC
GAAAACGTTTATAAATTATTCTCATCACATTACACGCTTATGTAATTTTTTTAAAACATACACTTAGTTTTGTACAAGAA
CTTTGTTTTAGCTTGCCAAAAATCTTTCTAATTAGAACCTAATGCATCCCAATATATTATTATTAACCATGCATCTCTTT
TTCTAGATTTGATTTCGACTTTGCAGATTCCTTTATCTTATTTGACTAATTTGCTAAAAAAGAATATAGTATTTATATCC
TATTACTCAATATCGGTGAAGAACACTAAAATTGTTTATTATGGGTAGAATGGGGGTAGTTAGTTAAAGACAACTAAAAG
CTAATAAGAAGACTTTGACTTGGTTTTATGAGATTTATTTTTATGTAATATTTTCCTCAAGCTTTTTAAATAAATAGTTT
ATATACAAGCAGGTCAATAATTAATGAATTATAG
>c742_g2_i1
CAAATCATTAGAAATAACGTCGCTCAAAATATTAAGAGTCAGATTATAGCATTCATGTGGTATATAAAAATCATGTAAAA
CATTTTTCCCACCATTGCACATTTCAACAGCATTGAGTATTTACATATATTTGACATTCTTGATCCGTGATTGAGGGTTC
AAGACCTGATTTAAGTCTAAATAAGTCTTTTAAACGCAGATTCTCAATATATCTGAATCCACTTCGAAAATTTTAATATA
GATTTCTCTTTATATCCTCAAACCAAG
>c5510_g1_i1
CTCCCCATCCCAAAGTTCTCAAAGGTGAATACCAAGTGATATTAGGGTTTTCGTTGTTGCAACATGACACTTTCTTCCCC
ATATTTATCATTGGTTATATTTCTGTCAAAGCGATTCACTAAATGAATCTCAACAACAGTTAGGTTACAAGCATTTGAAA
TGTATGGTTCCTCTGATAAAATTGCGATATCTTGAAAGGGAGCCTTTGTTGTCCACAGACAGAACAATCTCGTGTGCAAA
ACTTACCTGTTATTCATCGTGGTTTGAATGATTTAGGCATATTATGGTGTATAAGTGCAGTAATAGGGGATGCATCTGGG
CATCTGGTACCAATTGAACTTTGTGCTAGCTTCATCGGATTATTCATTTACATTTATGTCAAGCTAATTTTGTGATGTTG
TGCTGGCTTGTTATGTCTGATTCGTCTCTGGAATCCATGTATAGGTATGCTTATTCGGAGAAAGTG
>c7256_g1_i1
ATACAAATGTCAAAACCTATAGTGACTGTTTACAAGAACTCCCACTCCACAAGTTTACCCAGAAGAATATCTTCAAACAA
AACAATAAACACAAAGATAATAAAACCTAAACTTTCCCAGGATCTCCATCCACTGCTTCCAAAACCTGTCATTAAGGGAC
TTGGCAAATATAGCCAGCAATAAGATAGCATCTGCTTCCACATCTTATCACAAACTGTGAGACCCTGCTGAAAGAAGTAA
ATAGAGCTGTGATATTGAAGAGTGCAAATCATACAAAAGCATAATACAAGCCGTACTTAACTCCCTTTTAAGTTTTCAAT
TGCTCCTTTTTAAGTTTTTAACTCAGCCTCGAGTACATGCTAACAAGAAAAGAGCACAAAGACCAATTTGATACATCTTC
ATCATCACATACTTTCCGTGATATGCTATAGCACACATCCATTGCTTCCCGGATGAAGACAACAAGTCCAGAATGATCCC
ATAAAAGCATGGTAGCCTTAGTAGTTCTAAATAACAAGATAAGATTGGTCATCACATGCTGCTTTAAACCGTTCTAAACT
CTTCCATGATTTTTAATACTCAAAAAGAAAG
>c2936_g1_i1
CTCCTACACACTTCCTTTAGCTATATGCACGTTGCCAAGCTTCTCTCCATCTATAAAAGAGAGCTTGATCTATTGTAAAA
CTTAACTTGAATTGATATAGTGTTATGCTGTTGCATTGCATTCAGCCACTACTTCTTCGAGTTCAAAACTTAGAGCTGCT
TTAGCTTTCTTTTCCTCTAGTTCCCTTCCCCGCTTAAGGCCATCTGAGTTAGAAATTCACCACGACACATTTTCACAAAC
ACCTTGAGTGCACTGTTTTCACCAACCATTTCTTCGTTCCGCTGCCACTTCTGAACCAAGGAGCCGCTCAAGTCTTGAAG
ATTGAGGTTGCTTCTATCATTTGGCATCTAGAACCAGTCGTCCACGCTTTTGCTTGAAGAGCTAAGTCGCTCTTTCCTTT
AATTTTCATACGTCCGATTTGTATTGTTCTTTGTTTTTCATTGTTTGATTGCTTTTCCTGCTTCGTTTCGTGTTTGAGTG
GATATTTGTCTTCGCTCACTGTTCCTTAGTTTTTGTTATTCATTTTAATCGGTGCAATTTCTTTATTTGAGTTCAATTCA
AGCTTTACTTTTCATTCCAGTTTTGTGAAGTCTTGTGCAAAAAGTGTTGTAGTTTTAATTCTTTCGAGTAATTGATTCTG
TTCAGCGTTTGAATTTTTCGTTTTGATGTTGTCCAGTGCATTTGCTAGCTATATGTTGATCATATAAAGCAATGACATCA
TGTCCAGTTTTGATCATTTGACCTAATAGCAATGCAAACATTGCTTCAAGTAACAAAATCTGCATAAAACTTGATTTCGG
>c7624_g2_i1
ATAAAAACAGACAACCGCCCAGGCACCAAAGTTGGCTGCTCAGCGGTTTGCCTTAAGCCGCGCCACCGCCCAGGCGCCAA
AATAGACCGTTGAGCGGTTTGCCTCTAGCCGTTCTGACGCTCAGCGTTGCTGCCTGCGCGCCAGACAGTAGATTCACCTC
GAATTAGGACGCTTAGCGTTGGAATTTGACGCTTGAGCGGTCCATAG
>c209_g1_i1
TGGGGAGGATGCTCCGTGGCTTTGGCCAAGCAAGGTTGCTCCGCCACGTAGCCGACAAAATAGACAAGCTCAAAACCACT
CTCAAGAGATACTCGACAACAGAGACAACTATGATGCTTTTAAAGAAACCACTAATCAATCTGTAGCAGAAGAGGAAGAG
GAAAAGGAACGGTTGCAATCACTGCACAAGCTAAGAAGAGACGTGGAGGAAG
>c8030_g1_i1
GTCCAAACATCCCAAATGGTTGATTGGTCCTGCACACAGTCCCAGTGATTAAGTCATAAAAGCTTGTAGTCTGCACAGGA
CCACTTCATCGTGTTTTTATCCTCGGGAAACATAAGAGGACATCACCGTAACCGGAAGCTCATTTAAAACAAACCAAAAC
AGAATAAAAACCCAGTGAGCACTAATCGGTCTACCCCTCTCAGGCACTAAAACAAATAACACTTTCATCTCTGTACTTAG
CAGTAGTAACTGCGCCTATTTGGATCCAGAAACTGAGGGTAGGGGTTTTTGTTTGCCCCTGTATTTCATATGATGATTCT
CTTTTGAAGAAGCAAACAGCGCCAACATACAAAACAGCAACATAAAACCCACATATATCATAGTCTCTTG
>c1922_g2_i1
AGTAGTACTGATGCATCACAACCCTATTTCCAGTTAACAACACAAAATATATCACCAATTAGTTCTATATATATGTAAAT
CATGAAGCCTTTTTAAACGAATAAAATGCATGTTTAAAGACATGCAAAGTTTAATTATATGGATATGCTAAAATTTAATC
AATGTTTGTAACTTAGTTTGACAAATTATTGTAATTCTGATATTGTATATAAACTATTTCTATTTACTCAAACAAA
>c6416_g1_i1
GGAAAATAATGATTTCGATTGGTTTTGTTTTGTCGTCGCGTTAATTAGTAAGAAGAAAGGAAAATGGTTTTGAAGGAAGA
GGCTCAGATTTAGGTTTTGTCAGACAGAGAGGGGAAAAGAGCGAGATGTCGTGGCTGCGAACACAAAGTGAATCGCCTCG
CCAGAACAGAACATGACACGCCTCTCCTTCTCCGAGTGCCTGATTCAATTTCAGGAAACATCGTCACTGCCTCGTTATAT
CCAGATGAGGAAAATGAAAACATGTAAGAAGAAGAAGAAAAAGAGAAATGGACAAAACATTATGTTTGCCATTATGAAGA
GTGATTGTTGTTGATGATGATGATGATG
>c9430_g1_i1
CTTTTAAATTTTTATTTCCATGTATGTCTGTGGAATACCACATGAAGGATATTACTATTTAGTTATTGAAAATGGGAATT
AGTCTGAAAAGAAAAATGGATGTGGTTAAGTTTATGATGTACTTTGTATGTGAACCTAGGAGTAGGAGCTATGATGCTGT
CTAGTTTGTTATCAAGAGTTGGATATTTCTTAATTGTGTTAAGGTCTTTATAGTAGCCTTGACGAGGCAAGCTTTGTGGG
TGGTTGGTTAGGTCAAATAAATAAATTCATGTGCTATTTATATCAGATGTTGGGTGTGTCAACTTGGAACTTGATTATGC
TTTGTGAAAATTCTCCACAGG
>c9921_g1_i1
CCGCTTGTTGATTAGTTGTACAAGTGAATACCTTTTATCAGGTTATGTTTTCTAATAGATTGAGAGACTGGTGCTTAGTT
TCTAAGTGTTTTTCTTTTTAATATTAATGTTACTGAAATCACCTTATGTCAATTATTGGTATCCCTAATGCTTCATCTTT
TTGAAGTCTCACATATATAACCTCTTAATATCTATCTTTTTCTCTCTTTCTGTTTAGGTGCAGACCCCTTCTGGTATGG
>c1327_g1_i1
AAGGTTTTGGGTTATAGGTGATTGTGCTCTTAAATGACTGAAACTAAATTCCATTTTCTAGTCTTATGCTTCAAAGGGAA
CACTTGAAGCAGAGAAGCTCTCATATCTGTCTTTATCATATCTATCATTGAAGAATTCTCCAGATCTAAGTGATGAATCT
ACCAGAAATGGGGTCTTTTAAGAAGCGAACTTTAAAACTAACTAAATTCCACAAAACTGGCTTGTAGAGTGAGGTTTGTA
TCCACATATATATTTTAAATTGGCCTTAGTAGTTAAAATTGTCTTCCTTG
>c6651_g1_i1
ATAGAATGAAACAATGGTTCAGGTCGGTGGCGGTGATAAAGCTGCCAGAAATGTTCCACCAGGCATAAAGCTTTCCATTA
AGCGTAATCCTCCAAATATCCACTCCTTCTGCGTTGGCGTGTGCTCCTTCTAACGGTTTTTCTGGTGCAAGGATTCTCTC
TCATCACCTGATCCTTGCTTGTATTAAGTGTGCAATATCCTTTCTGCCCTTGACCTTTTATACATGTTACAAAGGTGTTC
AAAATCCTTTTGATGGAACATTCTGTCTTGTATTCATGGTTGAGTAACTTGTTCTATGCTATATATATAAATCTTTATAG
TGAATATCACTATTGCACCCAACTATGTGATAGCTCAGAAGTTATAGTCCCTTCCAAATTTGGCTACTTTCAGTAAGTGT
TGGAACAGGCTGAGTTAAATTAGGATTTATAAGGATTG
>c6787_g1_i1
GATTCCATTCAGAAACTTCAGGCCTGAATGATTGAACAAAATATATAATAACTAGCAAAACCTATTTCGATCTCATTCAG
TTCAGCTTTTATTTAAAAAAAAAATTATTTAAAAAAAAAAAAAAACTTTCAAAATATGTGTTTTTCTAAACTTTACAAAA
GCCAGAGTAAAAAAAAAAAAGATTTCTGATTATTGAGAAGTTATGCTAGGAACCAAGAATTGAAAAGAGCAAGAAAAGAA
AAGGCTTTGTTGAATATAATGAAAAGAAGAAGAAATAGGAGAGCACCCTGCCCTTCAATGACAGACTTCTTTGGTCAAGA
AGTCTATCTTTCTCTCAAAACAGCACACACCCACATAGAATACTGGACAACAATAGTACTGAATATTATTCTGATGAACA
AGAATACAAATGTACAGCACCCAACTCTCAAGGGAGCACTCTCCCTCCATAGGAACAAGCTCCTGTCAATACAACTAATA
TCAAAAACTCCCCTCTACCAGACCCCCCTTGCCTTCTTAT
>c4458_g2_i1
CAATCATATGCTACTACGTAATTGTCAAAAAAAAAAGTTGTTAAAGGAAATTTTTTCTTATTAATATATGTGGAATGTAA
TAAAACATGTCTTTAAGGATAGAAGACAGTACGAAACATTACGAAACATTGGTATCGATTTAATAAAAGTTTGTTTGAGA
ATTATAATTAATACATATGTATTATCGATGAAGATTCCTTGATAAAAAATGTTGAATATTCCACTAAAAAATCACCAACA
TTGATTTGATTTTAAAATGATGTTAAGGGTTTAAATTGAGTTAGAAATCACATGGGATAAAAATTAGATCAATGACTAG
>c9881_g1_i1
TCACTTATGATGTTGAATTCCAGGTGAGGTTATTTTGATTTAAATAGTACATGTATACTTTCTTTGGTACTCAATGATGG
GTATTGGTGGATTAAGGCAAATAGTTCAAAATATTCTTTTATGAATTATGTCCTAGTAGATATTGTTCATCGCTCGTTAA
TGGGCAGTTTGTCTAGTTTAATATAGCTTTTCTTTTTTCTTCTCGTAGCTTAATTTCTTCATTTTTTCTTCTAACCAAGG
GAAGTCATCACTCCCTCTATTCTCATCTTTTGTCATCTTCTTTGACCTGCTTTTACCTTTTCCTCCATTTAGG
>c2912_g1_i1
TAATGATGTAATTAATGTTACATAAAGATATTTAAAATATCACTAATGTTCTTACAAGGTAGATAAGATCATGTATTTCC
TATTGATTAATTTGTGTATTTGAAAGTCTAAAGTTCACGGTCACTTTTTGATCTATGGAGTTTCGGTCTCAAGGTCTTGG
TTTCGGAGGTGAGGTATGTGTAAAGATAATTTAACGTTATTTATACTATTATGAGTCTTTATTTGATTGAGCCTTGAGGA
TAAGCCATGTCATTTTTATTTAATCTTTTAGTCATGATGATTGATTTTAGATGTTTAATGTGTTCACAGCGTTACCTAAT
ATTTTTCAACAAAACTAGTACTCATCAATCCTGTTTGGTACTTGTGGACAAGAATAGTACTTCTTGAAATTCCGTAGTGT
TTCCTAACAAGATTAGTACTTCTCGATCCTTTATATTTTTCAAGTATTTCCCAACCTTGATTGGTACTTCTCAGCAAGAT
GGGT
>c7280_g1_i1
GGCAGATATTGCTCAAGATGAAAATAGTATGGATTGTCCTGAGTGACAGCCAAAAGCAAGTTCCCATCATTCTTAACAAT
CGCAACATTATCGCAACCCTGGAGGACGCCTTGGAGGCCTCTGCAGAAAAAAAGATTATAGGAGTTCTTGGGTCCAAATT
CAGATTTTCTGATAGAGAAAGAACCGATGATTGGATTTGGGTAGCCACGAACTTTAACGAGGGTTCCTTCAGGAAAACCC
TCAACGGCGGTCCACACAAG
>c3024_g1_i1
CACAATTAATTTATTACCAAGATGAAAAATATATAGGTTTACATATGTTTTTTGTCCTTATAAAATTTTCCTTACTTTTC
ATTTCTCAAAAAGTTGAAATCTGGTTTTTGGTTCCTACTATTATGTAATAGTTATGTTATATGTTTATTTGTTTGATGAA
AGTTAGGTGATTATCCAACTTACGGGAGTTAATGTTTTTGACATGCTGTCAAAATGTAATACTTTAAGTTTTTTTATAGA
TCCCTAAAATAAAAATAAATTTTACGGATCACAGGTAATTTCATATTTTGGAATGACAAAAATCAAAGAAAAATATACAT
AGGGACCAAAACAAAATTTTAGTCATTTTATAGGAAAATGAGAACAAATTTTCTAAATTTTATAAGGATGATAAACATTT
TTTTCTATGGACCAAAACAAAATTTTAGTCATTTTATAGGAAAATGAGAACAAATTTTCTAAATTTTATAAGGATGATAA
ACATTTTTTTCTAT
>c1553_g1_i1
GTTCCTCAATCTATTGGTTGTCAGGTGAGAAATTTCAACAAAATGGCATACGGTTCTCTCTATATTTTTCTTTTTTTATG
TTTGTAACCTCCATTCTGGGTTCATGATCCTGTAATCCGGCTCTATTAAGTAAACACTTTTATTCCGCCTTGCTAATTGC
TTTCTGATTATCTGAGCAAGGGGAAACCTAATTTATGAGCTTTCACTAATTATTTACACGATATTCAAAAGGCATGTTAT
TTGCAATACTGTGAAGTCAGCA
>c1355_g1_i1
CAAACACCGTATTGAGGTAAAAGATCGTGTTTGTTCTTCTATTGATTGAATCTGTGCTACAATATTTGAACCACTGATTA
TTTTTTCAACATCGTATAATTGATTTACTTCGTTTTTGTTCAATCTTTCTGACATGGTAAAATTGGTAATACATTTCATT
GAAGACTCCAGAGTCTGGATGTTTTTGCAATTGAAAAGTGGGGGAAACTGAAAATAAAATAACCAGGTGTCTAATTTAAA
GCTTAAATGAGAATAGGAACACACAAAAGGTTCTCATTATACTATTTTTCTAATTGATGAAGCCTTTTAATCAATGCTAT
AACATGGTCCATGGAGATGACACTAAGCATTACTCTCTTCAGGCTAAACTTCCTACATCAG
>c3408_g1_i1
TGTTGAAGATCAGACAGAGCAGGTACATTAAGATAACTATGAAATACAGCCTTTCATTTTTTGGTATAGGGAAATTTTCT
TTGTATTTGTAATTTGTCACTTTTCTCTTGAATTTTAGCTTATGGGGTTTAATTGATCATTTATAAGAAGTTGGGGTTGT
AATATGGTTTGATTGGATGGATGACTTCTCCAGAGTGTTGGTTGATTTTCATGGTATTAAATGTTTCACAATATTTTAAG
TGGGAATCTTCCCTCTCCACTTATTTGGAAATACTGAATGATTTAAAATGGTCCTATGGTTGAATGTGTATGAAGCTTAG
TTAACTTTTTTTAGTTTTGAAAGAACTTTGAATTGGTTGAGATATACTAGTGAAACTAACATGATACCGTAATCGTTTAA
AACCACGGTTTTTTTTTAAGAGAACTTAGCTTTTGTAAGAGCTGTTTCCAAATTTCCAATAAATTGATTGTTGGAACGAT
CACATTAGTATATTTCACTGATAAAGAAAGGTGTCTAATACTTTTTTTCCTTTTATATGTGAAGAATTTAATTAGGACAA
AGGTGGGGTAAGAAAGGACTATAAGAAATCATCAACAAAATTGAAAGAAAGTGAACAACACTAACACTTCTATGTATACG
TATAATTTAGGTCAGGTATATTAGCATAGTATAACTTGTACAAGTCCTAAATCCTCCAAGAAATGGAGAATCGGCCCACA
AAAGTAGATCATTGTTACTAACCAAATCAAGAACCTACCAGACTCCCAAAATCAATAATTATCATAAGAATGTTAATATT
TTACCATTGTTAATGCTAAGTACATTACTTAATCTTCACAATGTGTCTTTCTGCATAAGTAGGAAACTGCTATACACGCA
ATTTTTGGCTACTTACATTCTTTAAATGTCATAAAATCATTGTCTGATATTTGCATTTAAATCTGTCTCACTTTAACAGT
AACACAGACCAGCAATGTTGTTCCGATATAGCATTGCTGTGAAGGTACACTTCTGAGACAGATTTTGTCACTGACATTTG
TAAAATAATTACACATTGCAGGTTCTCAAAAATATGGGGG
>c1905_g2_i1
TTTTTTTTTTTTTTGTGTTTTTGTTTGATCTTTGGTTATTGGTCGGGTCTGACGGGATATGCTTTCGTGGGTATGCTTCT
GGGTAGATCAAAGTTTTAAACTTTGTTTTAGATGTTCGGAGTATTTTGTTTTTTTCCCTTTTAGTTTCCTTGTTTGTTTC
CTGTTGAGGTATCCCAATAACAAGCTTTTGTCTTGGATAGTATTGGTTATGGATCTAGTTTTTGTTGGTTAATTGGTTTA
CCCCGTTTTTTGTGGAAAATTTAGGAATTTGTAACCAGGGTTGTTACAAAATTCTGTTTAATTTGGGACATGTGTAGTGA
TT
>c8512_g2_i1
GGCACTAAAGATCTTGCTTTCTAAATCATTTAAGGATGTCATGTCGCATGGAATAAGTATTTCCAAGGTCTTTACAAATT
TCAGACACTAGAGTAACGTACAATTTTTGTTGATTTCTGTAGTCATGGGTCCCCCATAGCCCGATAAAAGTATGCAAGAC
ATCATTGTCCCAAATTTGAAAATTAGGGTTATCTTGGGATATGACCTACCTCTAATATGGTTGAACTTACCCTAACCCTT
CAGTGTGCATCTAATAAATTGAGCCCAGTGGAAATAATTATGATCATTGACACGACTAACATTAGGAAAATGTGGAAGAT
AAAAATTACTTGGATGGGTTGCTAGGGTGGCTTCGAAAAGGCAAGCAACGACACAAATGGTGATCAAAAGTTCTGTCAGA
CATAAAAAATTAGTGAGACTTGAAACCCACGCGTAGAG
>c8087_g1_i1
ATTTGACCCTCTCTTTTCAAATCACCTAATGCAGCCCTTCATGAGAAGCTAAGGAACTTTTGAAGGTATAGAGAGAGAAA
GAAACTTGTTTGGGTTGCGATAAGAAATAAAGTATCTGTATATAATGAATAATGTAAACAAGGTTTGCAAAAAGTCACCA
CCAGCTGAAAAACGAGGAAACGTCTTCTTCTACAAAGCTTAATTAATTATTCATTCATTGTTTATTAGTAATAATAAAAT
AATAATTAGAAAAAATAAAGGAAGAAGAAGATGATGATGG
>c7_g1_i1
CCGGTCTATACCATCTGGCATGATTTGTAGATTGTGCTCTTGCTCTTTGTGAATGGAGAAACTGTATGAAGGAAAACCAG
TTGAGACATCTGTCTCCTATTTTATGTTTTTTTTTTCAATTCAATTCCAAAAATATTTCTTCTCTTCCCATTCCCATTCT
TGGTACCTAACAGTTTATCTTCTACTTTAGCTAGTAAAAGTGTGTAGTATGTGAGGAGATCACGTATCTTTGAAAAAACA
TCATAGATTCCAATTGAATGATAGAATCTCCCTATAAAGATCATAGATTATCAATAGGTACCTTAAACTATTGTGTGGTG
GATGCTATTCTTTTTATTGCCTTATACATATACTGTTTGATTGTCTCATCTTTACATGATTTTGCATTGTTCAAATGCAT
GAGCAATTGACTGTTACTGTAAGATTGGGTGGACATCTAGGATTCAAGGACTGCCATGAATATGTTTTAGTGAATCACTA
TTGTTGATACTTTATGATAGATGACTTGGGAACATTGTTAATGGTTAGATTTTCAAAATCATGATGTAAGTTTTGACAGT
TGTTGAAATCTGTTAAAGAAACATGTATCGTTTTTTACTGTTGAGTATTGATCACTCATTTCTGTTGGATTTTTATCCTT
TTCACTTTGTTTATTTAGGTGATGGG
>c11128_g1_i1
ATATATATATATATATATATCTAAAACATATGTGAATATTAATACACAACAAATATAATTACTTTAGTGAAAAAAATTTC
GTCCATTTTGTTTAGATTCAAAACAAGAGAATAAATTTTTTGGTTATCTAGTAATTAATTTTAAGAAAGATCTATTTTTC
CTTCTAATTTTACATTGATACTTTTTCTTTATTGATTTTACAGAGCTTATTACTTGCTGGAACAG
>c2574_g1_i1
AAATGAAAATTTAAATTGGGTGAACAAAATAATTTCTTTATTTTAGTAATCTGTGCGAGTGAAACTTCTCTTATAATTTT
ATTTTTTTTATATTTAAAATTGAGGTGCTACGTAGCGTGGAGAGAAAGAAGGCGTTTGTTCCGTACCTAGCTAGCGGGAG
TGGGTTAACGCAGCACATGGGTTGAGATTCCCTGCTGCGCGTGAATTTCATGATGTGGAATGGGTCGTGAAGGCAGAGAC
GAAGGGGTACTTTATCACACACAGAAGCAGGAAGCAATATGCCTGAGCAATTCCAGCTTTACGTTATTCAATAATCATTG
CATTGCATAAAACTTAATATCCTGCGGCATAATTCGAGTGTGATGTCGAATTTCATGATCTCCAAAACTAGGATATTCTA
CTCATATAAAAGAGGATATTCTTTAAAACAATTTAAATTTCCATCCATCTTTCCCTTATTTTCTTTCCTTTCCAGTTTTC
CCTAGGTTCTGTTACTCTGCTCTCCCACCGCTGGTGCTCATGGCTCCCCCAGAATATTTACCTGGTTTCAAATAGATCCC
TTTCTGCTCCTTACACTATTCAAAATGGACCCCAGCACCATCATTGAAGTTAGCTCGATAAATTTAGTTATTACGATTTT
CAAAATACAATAATGCAAG
>c2219_g1_i1
TTCTCAATGACATGATTTCAAGAATATGAGCACTTTCTCTTTTAAGAAATGGAAGGAGTCTGCGTGACTTGTATCCAAGC
AATCTGACGAGAAAATCGAGAGACAACACTAAGGACCTTTCTATAACGATAAGTTTATATCAAGACTTAACCTTAAATCC
TTGTTTTATCTAGACTTGGTGCCCTCAAGGATTTGTGTTGAAACCATAATATATGCATGATGAGATAACTTCTAATGTTA
GATCTCTTAGAGGCAAGACTAATGACATCCCTGAAAAGATTAGTTTACTCAACCTTGAATCCTTGTTTTATCTAGTTTGG
TTGTGCTTACCAAGGACATTAAAAGAATATATCCTCGAATTTTTTTTTCTTCGAATGACATTGCTTAGATTGAGAAATCA
AGGAAGAAACTAACTCTAAATTTGAACGTAGAACATAAATATTTCAATACAAGGGTGTCTTCTTTAAAAGTACAAGATTA
TCTGAACTGTACTTTAAGGTCCAGGTACTAGGTATCTACAAAATGATGGAAAATTAAGATTTTTAATACATAGAAAGCCG
TCGATGATGAAATAGAAGTTTTTCAATGTTGCTATATGACTAAGTGAGTTGTGAAAGTGAGGCTGAAGCCTAAAGAGAAC
TGAACAATCTAGTGAAAACTTCAATTA
>c5122_g1_i1
ATCAGAGAGCCGCAGAAGCAGAGGTCACTCACTCTTCATTTTCTCATCTTATCGCTCTCTTTCATTCCTTCTTTGTTTGG
AAACCTATCATTCCTGTCTGCGATTGAAAATCCGTTACGCGAGCCCTTCGCGTTTTCATTTAGTATTGAAGCAAAATCAA
ACTCGTATTCGTAGGTACGAAGAATCCAATTGTTTGATAAATTTTGGAAG
>c8842_g1_i1
CACACATTATTAACCCTTTTAACTATATAATCTATATTGTCTTTATTTTAATTGTTTCTTTGTTTTATAAGAAAAAATAT
ACCTTGATTAGATTTCAAGTTTAAATTTTCTAGGCGTCTAGTATGCTAAGGTTTTTCTTAGTGAATGGTGAAAGCACAAG
ACAAAAAGCAGAATAATATGAATGAGAATTGCCCTATGTTTAAGAAAAGGTAACGAGCATTATTTTTTCATTGTTGAGGT
GCCCGTTTTTGTATTAGTTAAGAAATCACAACCACAACATGCAATAACACGCACAATGTCTTTAAGAAGAGGCATCATTA
TTCTTGTTAGGAAATTTCAACCTACGAAAAGTTACTCACAATCAACGCTTTTTTTTTTTTTTTTCTTTATTCTAAG
>c10280_g1_i1
GCCGTTGTTGATGGGGTTAGTCATTGTTTACTGTGTTTTATTTTGAGCCTTTTGATACTCACCTTTTATGTTTAAATCCA
CTTTTAGTTCTTTGAATATGCAATTTTGTATTATTAAAAAAATTTAACTCTACACTTGTTTTACTTTTGCAAAATTAATT
GAATTTAGTCTACTATTACTACTACTGTAACATTAGATTTGTAATGAGTTTTTGGTGAGTGATAATAGACGTCTGAGGCC
ATAAGCCAGTGAATGTCTTATTATAGTTAATCACTCTAAAATGTTGAAAATCCTAAAAATTATATATAGGATTAATTCCT
GTAAGTAGTATATGTATAAGGAAAATATGGGTTAAACCCAAATGCATAATATTGTAATTAGCATAAGATATTTAACTTAA
TCCCATAAAACTGGCTTGTATAGAGATGTTTGCACCCACTTATACTTTAAATTGGCCTTATATGTGAG
>c1035_g1_i1
AGTTGCTTCTTCATACTTTTCCTGCCAGTATAATATGTATCACCGTGAGATGTTGCGGTATCAAAATTCACCACTTGCCA
GTCAAAATATAATATAGCAGTATATGAAAGCATTGGTCTTGACATAGATGACCATAATAGAATTTTACAAATATCAGTGT
CTTCAGAACAGGCCCTATACAAGGAAATGGTGCTGAATCAAAGAATGCTAACAAGTGCAGTGCAATCACCAGCACCACCC
CCCCACAGCAA
>c5904_g1_i1
ATTAAGTCTAAGTAGGAAGTAGTGTGTTGGAAACATCTATCAGCTGTACCTAGGTGTTTAGTACAGACCTTTGATCTTCC
ATTATAAATAGAAGATCATAAGAAGGGTCTTTCAAGCCCTCCAAAATATATTTTCTCTCTTTTTAATCTTAAGTAATGGA
ATAGTTTTTAGTAGTAAATAACTGGATGGTTATGGAGTAAGAGAATGTACTTGGGCAAAAAATATTGACAG
>c6414_g1_i1
TGGTTGTTTGTATTTTTGACTGAATGCATTTCCTGTCTGCTATGTATTCTGTCCTATTTTATTTTTTTTGCTAATGCCCA
AAAGGAGAAAAAGTTCAATGCAGAATGGAGGTTGACCATCATAAAAAATGGGGAAGATTATCTTTTATGATGCTCGAAAT
CTGGTTAATTTGTTTTTGATGATGCTTAAATGTTCATGATAAAATTAACTAATTGCTAAAATCTATTAAAATGCATGTGC
TATAGAACCAGGATATTAACTGATTGATTAATATGTTAAATATGCTAATCAAGAAGCTTGCTCTCTATTTTAATTTATCA
AGTTATTTACTTAATCGATTAAAACTGTCTATATTATTAAATATGTTGAAAATACAAATCAGGAAGCTAAAGTCTCTATC
GATTAAGTTATTTGCCTAATCAATTAAAATTGTCAATGTTTTTTCTATATATGGGTTTGATTCCTTTTCCAGTACAAAAT
ACATTACAAGAGCATTTAGTTGTTGAGAAAGAACATCCTTGGAACATTCTTGGAGAACAAGAACATCAATTGAGTGAAAT
CAAGACTACAAGCTTGCAAGAATGAGTGGAAAGAGCTAAGGAGTAATTGTTTCCAGTTTTCTGTGTAAAATCTGCACTAT
AGGTATATCTATTTCGTTTATTTTTCTGTAATTTCTAATTACTACTGTATCCTTTGCTGTGTAAACAAGGTTTTTAGGGT
GAGTGTGTGTAGCCTTACCATTAGGAACTGTTCGTGGTTGGTTAGAGATACAATTGCATAGAAGATCTTGTAATCTCAAC
TTTTTTATACATCAAACTCAGTTTGTTTGGAAGAAAACTAGATGTAAACTCTTTAAGAGTTAAGCCAATATAAACTTTTG
TGTCTTGTTCCATTATAAACTTTTGTGTCTTGTTCCATTTTCTTTACTGGTTATCTTTTAAATCTTTAAAAGGTCAGAAA
GTTCTTTTCAAACCGATTTAAAACACCATAATTTTTTAAGAAGGGTAAAATCAATTTTAAACCAATTCACACCTCTTGGT
TGAGATATCTTGGTCCTACTACAATTCTAACACATAATAAATGATGATTGAATAGATATAAAACAATTCAAGGAAAATTT
ATGGAGTATGTACCATTCTGTTTTCTTTATTTATTTGG
>c8846_g1_i1
TGAAAAGATGCTGCTAAACTCTAATGTGTGATGATTGAATTGGTATTTCTTGTCGCATAGGAAAAGAAATCGGCTGGACT
ATAATGTATGATTATAGGAATTGGTATTGTTTGTGGCAGGAGGAAAAGAAAGAATAAATATTCTATACCAAATCACATTA
TGCACGGCAGATTTCGTTCAAAGGTAGCATGATAAAACCAGAACCCTTGAACCCAAGTCTTTATATATTCTTTATTATTG
GAGCCACTTTTTATACTATACATTTA
>c5171_g1_i1
ACCGTGGGATAGCCATGCTTGAAGGTTTCTCTCTTTTACTCTTTCATAATGCTATGCAATTATAATTCTATGTATGTATC
CGTGTCCCACACCGGGATCCTTAGGATATTTTCCTCTAATATATAAACTGGTAATACTGATTTTAATTTGGATTCACATT
ATAGTAAACATATATTTATTATGATTTTAAGAATTTTTGTACAATGTTCAATGTATTGTTCAATATGCATAAATATCGTG
TTCTATTATTTTAAATAAACATATGGCATATCAGATCACTTATTGTATGTGATGCAGGTATGTATATCTGTGCATTATAG
GTATGTATGTTCTGTGTTGATCGATAGTAAAATAACATTTATGTATGTATGCATGTGTTTACATGAAAATGGCAGCATCT
TTGCCTTCTACGAAGG
>c5521_g1_i1
ATATTATAAGGCATCTCAAATCTGAAAGTAGTTTAGCCAGATGATGTCAAATTAAATATTAAAGAAAAAAATTATCAACA
TGGTATCTTAAGCAAACCAATTTAAAAAGAGTTAAATGAATGAGAGATGCAACAACAATTTTTCCTAGCTTCCATAAACA
CCAAACAATTTAGGTATCTTGGATCTATCATACAAACTGATAAGTACCCGAACACTCGGAGAATCTACCCTTAAAAGCTA
GCTAATAAGGGGAGAGAAGTAACTACTTAATACTCTCGTTATGGGATTTTGGGATCCCATCATAGCGAAGTTCATATCAC
ACGCTTCGTTACAATTAAAG
>c10304_g1_i1
AAGCATCAAATCAAGTGCATTAGGTAATTCATGTCTAATTACCGATAATCAAGGATATTTAACAATTTGAAACAATTGCC
TACTTAACATAATTAAAGATATCAAAGGAAATTTCAATTGAGGCATTGGCTCTTGGTTATGTCGAATAAATGTCCAATAC
CCAGATAGCGGATTAGAGGCATGAAAGGTTGATTTTTAGTGCAAGTCTTTTGTTATATTACAATCCTA
>c5886_g1_i2
AGATCCATATCAAATTGTTTGGCTGAAAAGTGAAAGCAATTTACTTAGGCACTTAATTTTGAGTTATGATATAATGTTTC
ACATTTTCATAAAGTGTCAAATTCTTACAAATCGAAACGAGCTTTTGTGAATTTCATGTTTGAGAATACAAGCCACTTCA
TGATTCAAAAACCAGAAGCATATAGGTACAAAAGAAGAATTTCTTCTTAAAGGCCCAAAAGTAGCATTATCTTATAGTCG
CAAATGAGAAAAAGTATAACTATAACTACGTGTTCAAGGAAAAAAAGGGGAAAAATGATTAATACCAAGTTTCTTCAGAA
TGTCAGTAA
>c9688_g1_i1
GACTTGTTTTCCGGACTTTTGCTGCAAGACAGACTTTCTGGAATTAGGATAGGGCAATAAAATCATTGCAGTATGAAGAG
GGAAAAAAACTTGCCTAAATAATAACCGTAGCCAAGTAAAAGGTTAAAATTGAGATATGCATCTAATCAACTCAACAAGT
TCCCCGTTTAAAACTAGCATGCATCATTCACAGGTAACATGTCTCCGACCCTGACACAATATTTAACTTCCTTTCTGCTT
CCATAATCTTTTGTTTATGCACACCTCTCTATCACTTTAATTGATCCACAAGATAAAATTTATGCTAAAGATAATAAATT
AATAAAAACTTTTGGAAAGTAAACGAGCAAATTACAGTTTGTACTAATCCTAATCTTAT
>c1888_g1_i2
GATCTCTTCATTTACCCTTTTTCCACTCTCTTTCTAAAAAAAGAAACACTCTTTTTCCCTAAACATTTTTTCTTCCTTCT
CTCTAAAATTATAGCAAAATTAACCATTCAATTTTAATTCTGAAGGTGTTTGAGCGCTCACCGCGTAGAGAGCTTCGATT
CAAACTGAACGGTTTCTTGTTCCGACCCGGTATCTTGGAAAGTTGCTGTGAGGAGCACTGTTTAGAGCGTCCCTGCCAAA
TAAACTGTGAAATTTTCCATATGTGGTTGAGGAGGTCCCCTTGGAGCAAGTGCTGGAGGACGTTGATGCTGCTGCTTAGT
TCTCCTTGGGATTTCTATATTTAATTTGGTGTATTTTGGAATACTATAATTTGTTTAAGTTTCAAATTTTGTCCTCTTTT
ATGGATGACTGTAATATCAATTATTGACATACTATTCTATTATGAATGTTCTCTTTATTTGAATGGTG
>c9960_g1_i1
AATTGAATGAATTTGTTTGTTAAGTTAAAAAAATGAAAAGAAGTATTCCTTTTTATAATTAAGGGAAAGGGTTATCACCA
GTACATTAAAGGGAAAAGACATCGGTTGGTTTTGCTTATAGATACCGGTTCTGCAACCGATGCATATTCAGACGAAGTAA
AAAAGGGTAAACATTTTGTCTCGGGTATGAACCGAATCAAAGGATTATGCCTCGGTTATTAGATAACCGAGGTAGTAACA
TGTTTTTTTCTTTTTATATTTTAGCTCCAATTATAGCATACATCATTTGTGGCCATCAGCGTCCATAGAATATTTTCAGG
CTTCAGTTCCATGAAAAGGCCTTGGTGATAAAG
>c7792_g1_i2
TTCGTTTTCTTTACAATGCCTTCAATTTCCTCTGTTAAATCTGAATTGCAAACCCAGAAAATGATCACTTGCATTCATAG
CATTGCATTATACTAGTTGCAATTCTCATTGAAAACTGTTTTCTAAGTAGTTTAGGATTTTATAATAGATACTGCTGTCT
ATGTGGATCCTGTTCCAAATTGCAATTTTGAAGATATTCGTGTTTCAGCTGAATATTATATCGCTTGTGATGACTTTTCT
GAAAATAGTGTTGATCCATTTGTGCATAACTTTGATGATTTTGAATGGAGTGATCCAGCTACCAATGTAGATTTTGATGC
TCCACCAATCTATGAGGATGATTCATCCATCCACTGAATTATTTGTGATTTTTAATTTCAATTTTCCTGATGTAGCTGAG
ATTCACAGTCCAAACTTAAATGCTGCTAACCTTCATGTTGAAACCGCACTAAATTTGAATGGTGATTTTTGTTTTAATAA
CACTGTGCGTTTTGGTAGATGAATTTGATACAGCTGCAGCTGCTGTGAGTGGTTCAAAGGTGTTAAAGCCAACTTCAAGC
ATTCAACTCCCTGTACTGGATAGATTAGTACAGCTGCTGCTAAAGCCTGATGACTTGGATTATAATTATAATACTGCTGT
TGCTGATCTGAAGTTCACAAATGTTGATAATTACACACCTCTCATTCAACTCAGTCAACCATCTTCACTGGATGATATAC
CCAGTGAAGTTGAGACATTGTAGCTCTCAA
>c1473_g1_i1
TGAGACTTTAACTTGAGAGAAGGGTACCCTCCGACGCCAGAAACGAAGCTACGAGAATCGGGAACCGTCCCCCTTCGATG
GTGGCGATGACTACTACCGAGCAAAGAAGAAACGAAATTCGCCTTGGTCAAAACCTCAGCCATTAATTTTCCTCGGCTTC
AAAACCCACAACGGATGAACAAAGCAGAAAAGTCTCTCTTGTTCTGTTAGAGAGAGAAGAAGAAGAAGACGCTGAAAAGA
AAGGGGTCCTCAGAAAAGAGCTTTATCCGCAAGTGATGGCAAATCCACATGTAAAGTTGCGAGCTTGAAGTTGAAACAGA
AGATAAAATAGAAG
>c11058_g1_i1
CTCCTTTGAGCATCATCCGGTAATGCAATACTTTCCTCCGACAAAGTCGTCATGAAATTTTTCTCTTGTTGAAAAAATGT
GTATGATCATGCATATATTGGATTTGATATGGACCAATGTTGTTCTAGTGCTCAATGGCATGGTTGCTCACTTGTTGTAA
TTTAATGGACTTGTCTAATGTTTTGAGTTATGAACGTACAATGAAATGTTCCTGATACAGTGTGTTCCATGCATGCATGC
ATGCAGGCAGAGGAGGTGGTAGACAAGGT
>c8437_g1_i1
TTTCTCCATCTTAATTTCCTCCTGCATAAGCACACAAGACAAAAACAGCAGTTAAATATAGCAGAGACTTTCCACGTATT
GGATGAAAAGATTTAACACGACATGGTTGGTCAACTATAATTTGAATTATTCAGAAAATCGTCCTACTTTCCACTATTTA
TGCTGTTTTATTACCCTCACTTTTGTGGTAGTAGGTATATTTGAATATAATTTAATGGATATAGCAGTGTAATGATATTT
TGAAGGTCTTTTATAATGATTTTAATTCTGG
>c8253_g1_i1
ACCCATCTTTGATTTCACATAAAGGTTAGATTTTTATTCAATTATTTTTCATGGCGTGGCTTTCTTCTTTTCTGGAATTC
TGTTAAATTTAATTATGTTCAATGGGCATGTGGTGTTCGATTTAGAATCCAAGGCAATAACATGTTATGCACGAAGTGAA
GCATTTCATAATAATGCTAAAAGATGTGTAACTTGAGTTTTTCCTAATCATTTCATTTCCTTTTCTTGCTGGTGAGTCCC
ATAGAATGTGGGCTTAGTTCCCAGAACTGGCAATTTGATTCTGATCTTTCAGTAGCAATGATAGTTACACTTCTTTTTTT
CATTAAAAAAATAATTTTTGGTCAGAAATTGAGTTGTTTTTGCTATGTCATTATTGCCTTTGGAAGATATGGTGAATCCA
GGATTG
>c2670_g1_i1
ATCGGTCTTTTTCTCTTTCAGTTTTCCTTTCTATAAGTTAAAACTATACTATTAGAAAGATCAGAAAAATTAATTAGTTG
GAGTAAATACACAAGGTCAAAAGAGAAGTGTTAACTCACAAGTAACTCTTAATTAATTGTGACTAATTCAGAATATAGAA
TGTAATTGACAATTTGAAATTCAATTTAAAGGAATATTTTTAGTTTGACTTAGAGCCTATTTTACTGTATTACCCCGCAC
CACAGAATGAAAAAATCAAACTTTTTACTGACATAAGCACAAGAATGGGAAGACACAATAGTCGACAGTGCCTAATCATA
ACGTGCATATAAGATGTTCATGCATGGGAACTCCCCAAAGTATGCACGAATAAGATTATACACCAACTAGTTAGCCCAAT
CACTTAAATGATCAGGATTAGAATATCTTTATCCAGAAAATAGGCTGAAAAAATTTTGATTGGTGGCTTACAAGGTGAGC
TTAGTAATTGAAAACAAAAGAAATACCAGTCAAAGCACCACCAAAGTTGG
>c1547_g1_i1
CAGGAATTGATGATAGAAATAATGTCATGAATCATGGAATCAATTTCCTTATGTTTTTCCAACCTTTTTTCTTGAGCAAT
CTCGTCAACAAAGCACGGATCTATGTAAGAAGGAATGGAGGTGACGAACGCATTATAGTGGTCATGTAAACAACCTAATA
TCATCTATATGTGATCTTCTTCAGTGTTAGGGAACCAATAGCAGCGAGAGAATTTGGTCAACGTGGAATCTTAAACACAC
CTCTTTACGTTTTGAGCATGAGATTAGACATTAATGGGTGATTCGATAGTAGTCTGATAGCAGGTGAAACGATAAGTCCA
ATAAACTACAAATCTTACTAGGATAGGCTCTAACCCATAGTTATGATACCATGACAAGAAGTATATTTTAAAGCTAATTC
AACTCTACAAAATTGACTTGTAAGTTAAAGTTTGCACCTATTTATATACTATATACTAACCTTATTTTTAGTCGATATGG
GACCCTAACATGTTGCGCATT
>c4453_g1_i1
TCTTACTCACACAACTTCCGCCAGCATGGCTTCAAAATCTAGGTGAGTTAAATTCTCTGGGTTGATGAGCTTTGATCTGC
CTTTGGTTTTCAGGGCTGTTTCTTTTGGGGGAATTGTTATTGCTGGCTGCTTGATGAGGTTTGATCTGGTTATTATAACT
TGCAATTATGGGGTTTTCTCCATTTTTTTGCTTGTCTAAGTTTCATTTTTGTGAGTGTTCGTTCATCTTATGGAATTTCG
>c2188_g1_i1
GCTTTGATGGATATGCGGGAAGTGTGCACCCGTTTTCTTAGCAACAAAGTATTGATTGATTTGTTTGTGATGCTGTTCAG
ATCGAGCTGAACAAAGCTGCTTCATTAATATTTTTTAATGCAAGTGGTCGTGTTTCAATTTGACCCCAAATGGTTCACAC
ACAGCACTATCTCAGCAAAAGGGGATAAGGCTAGGTTTACTTTTCGGGTCTCTTACCATGTTGCTTGACCTGCGTCTGTT
CTTTGTCTAACAAGGTCCCAAGTCTTGTACATCCTCTTTAGTCAAAATTAAAGTCTCATCTTCACTAACCATTGAAAACA
AATCAGACCTTGCTCTGGTTTTGCTTATCCTCCTCACCCCGATTTAAGAGTTATCTTCCTCTTGCATTTTACAGTGACTG
TGGTAAGAGGAATCAACCAAGCTTTTATAGTCCACTTGTGGGAAAATTCAGCAACCACTTAGTCAAAATAGTGAAACTAT
TCATATGTGGTTGAATAGAAATCAGAAATGCCG
>c7439_g1_i1
AACGATTCCCAGTCTCCAAGCCGGAATGGGAGGAAAGGACACCATGGTGAACCAAACATGCTAAGATTGACCGGAAGGGT
GGCAGAAAAGCTGCCACATGCAACTGCCAGAAGTGGACAGAGAGAATGGTATGCCTGTATTTAAGCTCACGTGAGGGCAT
ACGGCTACTCTGATAGCCACGAGTCCTGCTAGGGCAACGTGACTCTAATGGCGGGGATTGCCAATTTGATAGATGGCAGT
GGACGACAGTGGCATATATGGCGTAAAACAACTGGAAAAAGAGCCGAGATAATTGAGAGAACGGTGGAAATAAAAAAGAA
ACACAATTTCGGGAAAAAGAAATTGGCACTGATGGACAATGGATCTACTAGGAGCAAGGATTCAACTAGGCTATAGATAC
CATGGAATCCTTGTTTGTAACAACCACAACACAATAACATATTATATATTGAATATACATACATTACATAGAGATGGGCC
TAGGTCCATATAGTAAAATACATCTAATAGTTACATAATGACATACAATAACCATAATGAGAATATGCCCTTGCAATCAA
TTTTAAAAAGTAATGGCCATGTGTAAAATATGAGTGAAAAATAAAGTAGCCAGTACCCAATCATAGTAAGAGCAACTATT
AAGGTACTATAGAGGCATAAACCTTGGTGTAGACTGGTCATCAG
>c1739_g1_i1
TTGAACCCACGGGATCATCCACCTGCATGTACACACATGCTAAATGTAAAGACAGTGAATCTCCCTAAGTAACCATTCCA
CAGTCAAGTAGGCATATTCAGATGTTTATAGATCATGAAAGGAACAGTTTGATGCAACTTGCAACAGTGTTGGCCAACAA
ACCACAGTAAAATAGAGACAATATGAAAGACTATAATTTCAGACTGTCAGGCTTACTGTCTTTTTTACAACAGTATTGGT
AATTATTCACAATATGCACGCTTATACAAACTACTAATTTGAACTACAGTCTAACCTTGGGATCTTGTTGAATAATTTAA
ATCTATAGATTTAGGGTTTTGGTTCTTGTTCAAAGCCTTAACAATGGGAAGAGATGAGG
>c9508_g1_i1
CGTTCCAATCTCGGATACGTAACATACACCCACCTGCAACAAACAACAGACTATAAAAGGAACCTAGGAAATGATCTAAA
ACAGATTATAAAAGCAAGAAAAACTGAAAAACATTGAAGGGATTGAGTGTGCTGTAACTGCTTGATGAAAATGCAAAACT
GTTTGACAAAATGCCTCAAAGAGATGCAGAATTTGTGTTTTTCTGATTTTTGATTCTTCCAAACTGGATTGCAG
>c3444_g1_i1
CCACAGTTGCTTAAATTTTATCAGGTACAAGTTGTCAAATTCTCAGGATTTCATTTCACTTCATATTGAATAGTTTTAAA
GTGGAACAGCCTTCAATAATGGAAGGTTATCCCCCCTCCTCCTCTTCCTTTCTTTCCTCATAACCGAACAACAACAAAAA
AAGATCGAGAAATCTTAGTCAATTCCTATTTTGTTGGATGTATGGACTATTAGTCATTGTGATCAAAGCAATATGGTTTT
TGGTTGTAGTGTTTTTTGACCTGCCTATGGAAACTCAAGTATATCTGTGTCTGGATGTACTTTGGTCTACCTACTAATAC
TTAAATGTCAGTTTGAAAATGTAAAACTGCACCTAAATAACAATGTTATGTACACAATTTATGAGAAAATCTGGAACATG
GATTTTTGTAATCGTGTGACTACTTAAGCAGGTTCTAGAAGTTAAGATATTCTCATCTAACTTGCAATTTATGTCCACAC
TCACAATGCTTCTACTCAGATGTTTGCTCATGGTTATTGAGTGTGTTGTGCGTCTGTTTAAATTAACACACAAACGTGTA
TTGGATACATGCGTGCTGGTGTATCTGTGTAGG
>c2757_g1_i1
GTAAAGGTTTGTTAGAAACCTCCCTTCACAGCAATTTTATTGGATTCCTATTGATAAAATATGATATAGTTTGAATGTAT
AAACTTTAAATTATTGCTAATGTTAAGATGAAAAACGAATTATTGATGTGAAAGTGATAATTGCATGTTCCTGTACAAGT
ACGAAACACTTATTTATAAAATAAATACAAATGGGACATTAAAGGAATTAAACTGCCAATTGCATTTAGTAGAAAATAAT
ATTGAAATTTA
>c1900_g1_i1
TTCAAGTTCTCAATTTTCACCTGTCAATTCCAAAATAGAGCATATGAAACCAAAATTTTCAGTCTATACCAAAAGAACAT
GATTTTTCTTCATTCAATAAAGCTATCCCTTCAAAATTATATGAGCTGCAATGTCCAATAAAGCACTGCATCCAACCACT
GGTAAACCCAGTCACACTTGGTTCATTAAAATGACAAAAAATTCAAACAAAATGGAATTACCATTCCTTTCATCAGAATA
GAATGAGCAATTACCGTTCCAAACAAATCAGTCCTCATTTTTTAAAATCGTATTAACCCATCCTCCAGCTTCACACCCTC
CCAAAAGACATAGAATTAAATTTAACAAAAATCACATTTTCGTTTGATTCAGCAGCCTATCTGACCCCAACTCTTAATTA
CATTTCACATCAACAAAAACAACATATGCACAATCAAGTCAACATAATAGGTATTTGTGTAAAACAAACCGTTACCCATG
CCACTGACCAAAATCTCATGAAATCCATGAATAATCCCTTAACCTTCCATCACATATGATCGAAAAAACAATACTGAAAC
TTCAGACAAAATGGGTTCCTCAACCAAAACAAACCACGATAAAAGCAGAAACAATTAAAGTTAAAAGCAAAGTAAAGTGA
GGGACCCCTTATGCCTGTCAGATGCTTTCCAAAACAAACAGAAAAGGGAAAACTTATTATAAAAG
>c7787_g1_i1
GTAAGTCACGCGTCCCTCTCCTCTCCTTTTCATCAGTTTTTAAGCTGATCTTCAATTTGAATTTTCAACAAATGGAAACC
ATGTACATTTATACACACACAGAAAAATATGCATGTCAACATTGAAACTGAAGTAACTTCTAGTTTTCTTTCCCTCAATT
TGATCAAATTTGAATTTTAGACTAATGAAGAACACACATTGAAATTGATTTTCATTGTGGTCTTTCATTCTCAACTT
>c8166_g2_i1
AGGAACCTGAAGAACTTCTGTCAGGTATGCCTTAAATTTAGTTGGTTGAGATACTGTCTTATAATTTAGAAGGCCAAATT
GTACAAGGTGGTTTTTTTATATGCAAAATATTGATAGAAATAACTTCTATCTTAGTAAGTGTGATCATAATGAAAATTAA
GAGAAAAGATACTGTCTTATTATAGTTTAGAAAGATAGGAATAGTTCCCGCCGTAGTAATCATTGGGTTAAATGAATCAC
GGTCTGCTTGGGTAGTCAGATTTCATCAACACCACCCTCCTAAGAAGCTTTCTTGTCTTCAAGTCAGAAGAAAGGTATTG
GCATTTGGTGTTGCTCTCTTCACCCGAGGCTGGCCATCAATTTGAGTCCAACATTTCTGTTATATTTTTTAAATTGGTCA
CTTT
>c1665_g1_i1
TTGGTATATGTTGGCAGAAACCTACCCCATGCAAAAAGAAAAATTACACTCATTTGAACCTTTCCTACCTTATTTTTTAG
AAAATTATACTTTTGACACAAATAAACTTTTACATTAATGTGATATTATCTTTTTTTATTTTTCACATTCTTCTTTCTTA
GAAAAACAAAAAAGTTTACTTTTTTATGACAATTTTACTCTTGTAAAAAATGTCAAAATGAATGTAAGAATATGTCAATT
TTCTATTGTTTATTTGGATGCTGATATTTTGACAACTTTTTTTAA
>c184_g1_i2
CAGATTTCTTTTAAAATTTGGTTTAAAAAGGGTCATTTCAAGGTGGTCTTTCTTTTTTCAAAAGTTCACTAAAGTTTTAT
TTTTTGCAAAAACGTGCACGTTAGTCCTTTTTCCTTACGGCGTTAATTTTGTTAACGACAGAACTACCCAACTGGCAAAT
ATTTGATGACTTGTAACGTTTTGGTTGTGCTAGTACTGTGACTTCATTATATGTGTAAAAAAAATAATTAATTGTGACGT
GAAATTTAAAAAAGTTAGAGTTGAAATAAAATTTGAATTTGGGGTAATTAATTATAACTATCCCTAATTACTTCCAAATT
GGGAATTTCCATTCTCAAAAATCAAAAGTTTGGGAACAGAGGCTGTGTGACGCATGCAAAGGTAGTGGCCTCTTTGTGGC
GAGGGCGATGG
>c6322_g1_i1
GCATTTAATGATCAATGATCTTTTATTATACAAATTCCTGAAGTGAAACTCTAATTTTGATTGAAACACCCCTGTGAAAC
TGCAAGTCGCTCATTATCTATTCTAAAAAAAAATAAACATTTTTCATCTGCTTGATGAGGAACGGAAGAATAATAAGGAA
TACTAACATGTTCATAAAAACGAACAAGGAAGAACCGAAACAATACAAGATAACATTCAACGATTTGACTCCTTTCATTT
TGAAAAGTTCTCAAATAAAGCAAATACTCAATAATAATAATAATAATAA
>c1232_g1_i1
AATGGTCGTGACTCTGGTTCAGTTGTGAGTTTGTTGTCTTCTATTGATTGTAACAATTAAGAAATTTATCTTATTTTCTA
TGCCTTTTTTGAATGTAGAAATTTATGTTTGAGTGTTGGTTTTAGACCAATTTTTTCTTTCATGTTAATTAAATTTCATT
CATACTAGTTTAATCAATTTCTTATTTTATTTCTCCTCTGCCAGATCACACCATATTCAAAGGATGGA
>c10872_g1_i1
TAAAATTCTGCAACACCGCTTCAATCATTCCAACTAAGCTAAAACGAAATGATCTCCTTCTCCAAAGGATAGTGAGTGCT
CCAGCTGCTTGCAGGTTTCCTCGCTTACATTGTGGCGGCCCCCTAAAAGAAAAGAAAATATATCATGTGCTTCCAGTGAA
AACAGCGTGCCCTTTTTTTTTTAAAAAAAAAGAAAGTTAATGGATGAAATGGATAAAAGATGCAATAGAGTGCGGCCCTG
GACATTAGCTAAATGAAGTCAACACTTCAACATTCCAAGACAAGATTAAATACCGCTTCATGCTTTTCTAAATGAATCAC
TTTACTTGCTTGAATGCAAATATAAATTAAAGCTAACCAATTGCCAACGTGCTCATCCAAACAAACTAATATACTTCTCC
AACATTCAATCATTTAAAAAGCAATTTTTTTTTTCTTTCAAATAAAGTTGCATAATATCTCATTCCAGCAGCGCCGTTCT
TCATCTCCAGAGGACACGTTCCAAAAAAACAAATGAAAAAGAAATCTGCAGAGTAAGTGGCGGCTAAAATGAAAGCAAAA
AGAATCCTCCTCTATATTGATTGAATCAGCGTTGCAAGTTGAACTAACTACTACAATTGCTAAAAGAAAAGAAAAGAAAA
ATATGCTTCACCCTCATCCATAATCCAATAATGTAAACATGGTTTTTTTTTAAGAACAAGCTCTCTCCAAAAAAATTGTT
TTCAGCCGAGAGTCTCTGTATA
>c7832_g1_i1
CTATAATGCTATTTCATAGAAGAATTTTTTGGATCCACGATTACAACTGCATTTGCTATTGTGGTTGCAATCATTGTTGT
GGTTGCTGTATATGCATCTTGTCATTTTTGACAAGTCTTGCCAATTGAACCTGAGTTGATACTATACTAATTTTTTTTTT
TGTTGCACACCACTTATTTCAATATGTATGTGACATTTCTACATAATACATCTTTGACACCATCTACTATATGATATAGT
GGATTATTGGATTTCGGCCATTTTCCACAGTTAATAACACTTACAGATAGGGAGTGCAGATGAACATTACTTGTGGAC
>c1235_g1_i2
GTATTGTTAGAGTTCTTGGAGCAGGTTCTTACTTTTTCATATAACATTTTCTCATGTAGTTGTTAATTTTTCAATATTGT
CTTTATTCATTATGTTAGAATTCTGTAATTTCAATGATTTCATTTTGAATTTTATAGTCTTAACATGATTTTAAGCTATG
ATCGTTACAATCTAATTATAGTTTAAACCATTATTTTGGTTTCAATTCAAGATTGCTACCATACAATTATAGTTTTGAAA
CATTCTGCAGTCTTAACTGAAAACTATTGCAGGAATAATTTATTGGAGTGGTATGAACGAATTATGGAGAAAGTAATATC
TATTACTTTGTTCTGGTTTATGCTTTCAAATATAGTGTACCGAAAATTTGAAGCTCTTTTCCAATCTTTGCATTTTGGTT
CGTTGGTGGGCTCTTTGACATTCTCTAGTTGCTAAGCATCTGCATGGTCTTTCTCTTGTGCAGAAGACCTCCCAATTTTT
GCT
>c6837_g1_i1
ATATATATATATATATATATTTTGATACTTTCACGTCGAATAGAAATATGGTCAATTCAGTATATATATAAGTGGGTGCA
AATCTCACCTTACAAGTCAGTATTGTGGGTTTAAGTTAGACTTAAAATTCATTTCTAACATGGTATCAGAATCATGATTA
AAATCTATGTGATCTGATGAACAGTGTAAAATTGTTTTTTAACTGTTTGTAATAACCATTGAACTAGAAAAGAGAAAAAA
GATAGAAAATTTACCGGGTGAAAATCTAATAGAGGACG
>c2836_g2_i1
AGCACTTAAACAATTAACTACAAGTTAATTATTCACTGTATATCACAATTTACTATAAGACATCGAATTTAAACTTCAAT
ATTTTTCATTCATATGGTTTTGAAAAGTACTAGCATAAAAAGGAAATGAAAAAGGCATTTTATGCTAATATCATTATAAA
ATCTTGATAAAAAAATCTCTATAGTTATGTTCGTCTATAGAGGTTAGATTCATTTTTTTGGAAAACTAATGATGATTTTT
TAAGTGTATTTAAATTGGTTTTGTCAATTTAGTACATATACATGCATAATTATCATTTGGTTTATTTTATTATAAATTGT
CTTCATTTTAGATTATAATCTTTTTTTTTCTTTTAGTGTTCTATTGTTTATTGAAAATAAATATTTTAGGACCGGACTAG
AAGTTATGGTGTGAAAGGAATATGAAGAAAAAATATTAAAGTTGAAATAAAATGAAATGAGAAAAGATAAGTAAAAAAAT
TCTCATACATTCTCATGCTGAAGGTGGATGATCTCATAGTGAAAGCATTTTAGAAGAGTGATTTAAATTCAAAAGAAATC
AGAATCATAAAAACATTTATTTTTGTATTTTAATGAGGGTTTGACCAAATTTTTATAAAAAAAAAAGAATTTTAAGTTTT
TTTTTTATGATGTAAATAGTTAACTGGGTTGAGAAATTTTGTAAAAAAAATCAAGTTTCGTCATAATTGAGAAATTGGGT
GCACTTAATTTGAGATAATTATTGATTTAATAGTTTTAGTAAATTGATCGAATTAGAGATTGGGGGCAATACTAATGGTT
TAATCAACATTAGTACTATCTAAACAATTAGGAACGAATAGTTCTTAATTAAGTCAAAAGATACTTGGAATACTAGCGTC
GATTGAAATGATGAAACATACAAGAAAAAAATATCAAATCTATTATACAATGCTTTATAGTAATTGAATTTTTTTATAAT
CCTACTTATTTTAAAACTTTGTTTATTTTTTAATCAGTCATGG
>c169_g1_i1
TTTTTTTGAAAAATTTAAAACTACAACCTTTATTTTTCTGATGTTCTTTTTCTTTCAAACTATTGGTTTAGCCTTTTCTG
TTTACATTAGATTAATTCAATGATGAACATTCGAACATGAGAACAGCTATTTAACCATTCCGACATTCCAACAATTAGGA
CTCGTTAATTCCAGTATCTGAGACTGAATGCAGAGAGAGGTGAGTATGAAATCATGAAACC
>c3599_g1_i1
CAGCAGGAGGTAATCACAACTTCTTTGTATTAGCACAGTCAGTCCTTGTTTTAATTTACTTAAAAGGGCGAAGTTGGTTC
AAGAACTCAATACATTAATATTATCTGTATTCCATATGATGAAGATGAAGGCAATGATTTTAAATGCATGAGAAGTGAAA
CTTTGTACCATATGACTCCACACTTATCTTGATTTTATTGGTATAGTGGGAAAATGGAAATATTAGAGATATTGTGAGAT
ATAATATTTTAG
>c5172_g1_i2
ACACGAAGTCGGTAAGTTTTTCCTGTTGTGCATCATGTGATGACCATCAAAATCATTATAAAAAATGCCATAACACCAGA
GCTAAAGTCATCCAAGGAAACAAATTTTAATGGCTAGAGCGGTGATAACCACAAGAACCTTTCCTTTCAAATATCATAAA
CATCTACACAACAGATATAATCAACGTACCAAGTTGCGTTGGATAAACTTCTTCCTATGCACTTCTTAAGAAAAAGAAAA
AGCAAGTAAAATAAAATGTTTCTCTTATAAGCTAAAATTTAACTTGTACATTTCATCTTTTGGAAAGTTAGAGAAGTGTC
TGGAAAAGTTGAGTGTATGAGTTTTATTGTAGCTTATGAGAAAAACTCCATTCATTTTACATTTTTCTTTTATTGTAGAA
AAAATTATCCAAACAAAACTTATATACGCCACTATAATAAGACAGACTTTGATTGGTTTTTCCTAACTTTCTGCCCATTG
TTTTTCTCACAATGCAGACATGCGTATTAGTCAAGGATTCCTCGTTTATACTCCTAAAGAAGCATAACATTAGAGAACCT
ACAAAACAAATTTAAATTAAATTTTTCTAAGAACCTACCAGGATGGACTTCAATTGTTTCA
>c6557_g1_i1
AGTTGCTTCTAGGTATTTAATAAAAGATGTTTCCAACTTTGTCATATTTTTCATATCAGGGTTAATTAATACTATTATAT
AGTATGATGTTAATGATTTAACTAAAAAGCAACACGTCAGGGGCAGTTAAAATCACAACGAAAGACAAAGTCGCCGCTTA
CCTTTTTGTCTCTTTCCAATTCATGACAAATTGGTTAATATGAATTCCCATTTGAGCCTTTAGGTAGTGGTTGAATTTAG
GTGGTTACATTTCTAATGAACAAGTATATCAAAATAATAGTATAATAGGCTACTCAGTATCCATGTAAGAGTTTTAGCAC
TCGGATGATTATAT
>c5277_g1_i1
AAGAGGGATTACTGGGGTGAGAAGAGTTCAGTTGCTAGTAAATGAGTTTAGGTCTTAGGAATTTGAAGTCACTTCATTTG
TTCATCCTAGTTGATTTGAACCAGTTTGTGAATGCATTTTGGATTCATGCCAAGATTTTGCACATTAATTTCCACGCGGA
AGAGATTGGTCAGCTGGAGATTGTTTTCATGCCTTAGATGGTTAAATATCTTAAAGTGCTTATTATCGCAAAATCTGATA
ACGGATCAACTCGATTGTTCTGATTGCATGGGATTACATGTGACTTGTTATTTTACTCATGAATTGATAAATTGAAATAC
CGATCTTGTTATACAGATCTAATAGGACTGGAGCATGGGCTTCTAGTTGGAGGAAAATTTTAAGCATCCTTACGAAGTGG
AATATCAAGGTGGAAGATAGTTTCGAATGCTGAATTAACAGCTAGTCTGACTGCTATGCAGAGGATATGATTTAGCTTAG
TTCAAATGTCAAATAGTCAAGCAAAAAAAGTTGCCACAAATAGCAAACTAATTCTTAGACACTAAGGATG
>c9723_g1_i1
GAAGTTCCCTTCCTTTCTAAATGGTAAGCAAGCATGAATGACACTGTGTTATTTTGCTTTATTTTTTTCTTCTCTGCAAA
AGCTGCAACCAGGAGACTTGTCGTAAAATTCAAATTTTCTGCAATAGAACTTAGTTCAAACTTTTTTAATTCAACCTTTT
GTAATGTCTAAATTCATAATGTGTTCATCCTACTCATTTCATCCTTTAAACTAAACACTTCCTGTTGCGTGCTGCTACTG
TTTGAAAATTAAAATATCACTGATTTTAGGACAGCTTCATGTAATCATGCTTACCCAAATGATCATTTGTCTGAACAAAA
ACTAGTCAATTTGAACTTTGACAATATTGTACTTTCTCAGCTACAGGATCAGCCAACAACTTGTTGCATCTTCCAAAGCA
AGAC
>c9704_g1_i1
ATATAATCTTTTTTACTCTGTATTTCATTCATTCGAGGTCTGTCTCAAATTCTGTAACTTTGGCAACACATACATCCAAT
TATCACCTTTTGAAAATGAAGGTTTTCTTGAAATGAATAAAGTCTATATAAATGGTAAAAAAACTTTAGTTATAAATTCT
GTTTTGATTATTTCAATATTATTACTGATTTTTTCCTTAAGACTAGGGAAGTTGTGTCACATTTTGAGTAACTGGGAAGC
ATTCTAGCACCAGCAGTTAGTCTTTAAAATGTAGATGTTATTTAGTTGCATATATTCATCTTTGTTATACTCCTGTGCTT
TTAATTCATTGCAGAGGGCTAAAATCAG
>c5617_g1_i1
TTTGTGTTAAGATTAATTGGATATTGTCTCTCTTTAAATATATAGTTAGATAAAATTGCAGAATGAAGGAGAATGTAATT
AATTTTTGTCACCCCATTGCTACTGTTTTAGAGGTATTTAATTGCTTGTCTCATGACTTCAGCTTTTGTATTCTTGAAAT
GTGTGGATGGTAGATGAAATGATAAGTTTCAGTGTTTATTTATTTTTTCAAAACCGTATCAGAATATTTTGACCTTATTA
CGGAGGCGATGTATGTCTACCTTCAATTTTGTTTTGCTATTAGATTTATCTTTACAGTTAAACAACTAGCAGACTAGAAT
ACAATTTATTTTCAGCCATGAGATTAATATGAATTGAGTTTAATGTCATATGAGATGGCTAGACCGTAATGATGTAACTT
TAATTAGAAGGGTGAAACTTTACATGTTTGTTGACTGAAAAAGAGGTTTTGATTTTTGTTATGTTTATGGGTGAAAATTT
CAGTAAATTTGCTGATGGTGGCGTTGGGCGTGAAATGGCTGCGAAACG
>c157_g1_i1
GTGGAATTGAGATGAAGTAGAAGTTGAGTAGTGTGTGATAACAATAACTGTATTCTAATCGCTTGCCTTGGCTTCGATGG
CTACTGGTTAAGCTTTTAAGCGAATTGTATAGCATTTTTTTCACCTAATCATATGCTGCTTTTTTATGTTTGTGGCTGTG
GTATTTTTGGTAAAAGAGGGATAATAGTGGTGGTTTCAAAATGATGGTTCCTTCTTGGACTGGTTTGCTTCTATTGTCGA
AAATTAGAATAGGGCTGTGTGTATATATGGCTGAATTTAAGATAACTTTTAATATTTGTTTGGTTGGTTTATATAGTCTG
GATGTGTATGTAGGGAGGCTTTTCTATATTATCATGGAATGAAGGGAAAAATATCTAGGGATATATGTGTTTTCGTAAGA
CATAAGGAAATTTAATTATGATAGTGAAGCTGTTAATTAACATGTACAAAAGAGGCAGAA
>c5323_g1_i1
CTGATGTTGGGTATTGTCAGGTAGGTTTGCTCTGTTCTTTCTTTTGAAGTAGTGTCTCTCTTCGAAGTACATGAAAGGCA
AAATTCTGACTTGTTATGTGTCTGTATTAGGTATTTGAAGAGAAAATATCTTTTATGTGGCTTCCTTTTTCAATCAATTA
ATACTTATTCTCAGCATGAACAAAAAACGCTTCTTCTATTCTTTTTTCTTCCGTGATTAGATGTTATATGTTCACAAAAA
ATAGCAACATTCTGGTTGAATATTCTCTTGTAAATTAACGACATGGTGTGACTGAAGCACGGATCAGTTTCTATGTTTTT
TACACGTTTGTTTTTCTCAACTGCTTCATCCACTGTATTATATAGCAGCACAAAGTTTCACCAGTTAAATTGAAGTTATA
CTCAATAACACTTGGTTGTTTACTTGAAAATTAAGTATATTGAATGCATACTTGGGTACATATCTTCTCAATTGCTAACT
CTACTGTAATACTGCTCCAGGGATTAAATTACGTGGCAGCA
>c1439_g1_i1
TGATAGTTGTTGAAGTCAAGAACTGAATTTCCACCATGTTGCCAACCAATTCAGGGACTAGATTGATGCTTTCTACTGTG
TTTCATGGTTGAGTATTCAATGCCACCACTTACTCCACCTTATCTTTGGAAAAAATATCTTACTTGATAAAAAAGATATA
GACATCATCCAAACCAAAAAACAAAAACGCTAAGGTCTTGAGATAGATCAAACTCACGAGAAACATTTGCTAGTTCTATG
AAGTTGTAATCTACAGA
>c3102_g1_i1
AATTAATGGATTCAAACAAAATAATTATACTAGTCATGCATTTAAGTTCACTTTTAGATGACAAATAAACTTATAGGTTC
CATATAATTAAGATGTTAAAATAAATAACTTTAATGGAAGATCAATTGTACTTAAGTCTAGATTGTATGTTATCTTTGAA
TATACAAAGATATTTACTAAGTATATTAAATATCTCACTTTAATGTTATTAATTATTATAAGCGTTATTAATTATTATAA
GCAATGGTTCACCATTGGGTAATCTTATAAAGCAATTCATATATTCATTATTAACATCTTTTATTTTTACTCTCAAACTA
ATTAAATCATAAATCTGATATTACAAAATTATCATACAATTAATTCTTAAAGTTGGACATTTAAACTACTCCTAGTACAC
ACCCAATGGAATTCCAAATTGTCAATGGAGTGAATGCACTTTTCAGTCAACTAATGTAACATTTAATATAATTTGCATTC
CAAACAATAACTTTTAATTTCAATTTGCATTCCAATTAAACTTCAATGCATAGTGAAAATATAAAGCGTCCTTATGCTAT
TAAAATATTGCAAAATACAATTTACATGCTGCAACAAGAACCAATTAAATTTTGGAAACCAAAAATCCTATATTCACGTC
AATTCACATTAGGTCTCTTACATTTCAAAACAAAGCTAATAAATTGCAATTAAATTCCTCTAACAATTTATGCATACGAT
TTCACTATAGGCAACGAAAAAAATAAAATCCCTAAAATCCATAATTTCAAAATTAGGATTTCTATAATTAGGAAAATAAA
AATTCGAGAATCATAAAATCCAGTAACCTGGCTCTAATACCAATTGTAAGCAATTTCTAATTTCAATTGAATGAAGACAT
ACAAGATCTTAAATTTCATGATTCTCACAATTCTCACATACATAATTATGAAGGAAAATAACTTACCTGGATCGATTGGA
AAGTTCTCCTAATCAATTGTTTTCCCTTCCTTTATTTCTCATAGATGGTTTCTTGATAATATAAAAATTACTGGCTAGGA
AGTCTCCTTCTATCAAGATCACTGTTTCTCTATCTTTTCAAGAACATAACTCTTGCTCTATCTTTTTAGGAATGTAACCA
TTATCTATCTTTTCATTAACCATTTTGTAGAAATAAAAATTGTCTCTATTTTATTAAAGTTTGTAAAATATCATAAAATA
GAGACAGCTTTTATTTCTGAAAAAAGGTTATATTTCTAAAAAGAT
>c5673_g1_i1
AATAATATCAAATAAATATAAAAAGTTTAAATGTATAAAGAATCAATTTCTCAGTTTTTCTTGTGGTTGACTTCAATAGT
ATGTTATACACTACATGTAGTTGAACCTTTTTTTATGTACACATGAACCATTTTTTCTCATAAAACATAATACATAGATG
TTTTAGCACACAGAAAACCAAAACTACTAGTAACTCCTCCATAGTATAATTCATGAAATCAGTTCTATAATCAACCTTTC
TCACTTTAAATTGATGCTTTTGAGCGAAACATGAGTATGTGTTCTTTAACTTAACCTACGTTTGATTAAAAAGTTG
>c5032_g1_i1
TATCCTTTCTCTCTATTCTAAGTAAGTTTTTTCATTTTATGCATACCCTGTGCTTTTCTTTCCCTTGCCTTCAACAATTC
TTTGTTAGCAACTCTTCTGGAATTTATATGCTTATTTGTTTCCCAGGACAAAGGATTATTTTTGGGCTGCTTTTCTTTTT
CAACTTTAGTGTTTGGGTATTTTAAGGTTTTTTTTTCCTTAATTCAAAAGTAAAAGCTTTAGTTCAATAATGGAAACTTA
CTGCTTGGGATTCAGGATTCCTTGGAAGTTTTACACATTTTGTTGGTTTGTTTTTATTATGTTGAATACAGAAATCTGTG
GACGGTTTTTGATTTGAGAATTATGTTGTTGCAGGTTGGTGTGTGAGGTTGGGTAGA
>c7255_g1_i1
TGTTGGATTGCTTTAGTTAATTGAGATGTGCATTGGTTTGATATTGATCATTCTCTTGTTACTGTTTAGGGTAGTTCGTA
GAGTTTCTCATTTTCTCCCTGTAGCTGGGTGCAGTCCTCCTGAGTCTGGTGTCGGACATAATTAGCACATGGATGGGTAT
TAGGAAAATACATTTTGGTCACTTAAACTAATAGGAAGTCTCCATGGGAGGTGAGAATGAAGAATTGTGTGTCCTATTCC
TCCTTTAAGTGGGATCCTTCTTCCTTTTCCGTATTAACTGTGCGGGCAAGTGTCCATCCTTAAAGCGCAAATAACAGCCT
TGTTCACCTGTAAAATGCATTCAAAATCCCGAGCGAAGGCTTGGGTGTGGGCTAAAAATGTGCGGTCCAGTGAAACGGCA
GCAACAATTGTAACTATGAATGAAGAGGGAATGTGCTTGTGCTTGTTGGTTGATGATTGAGCTTGAACTTGATTACTGCT
TGTTGTATTAAGTGAATGGAACAAAACGCTTGATAAAAAAAATATGCCTACGGTTTTGCAGAAGCAGGGATGGTTTAATT
CTTTAGGTTAATGGACAGCTTTTACTAAGATGAAATCATGTCTCAAAATCTTATTATTCTAAATGCCTTCTCTCTTTGAT
TCTTATTTTGCTTAAGTATGTTAATTTGTAAATACTAGCTGCCACTTTTTATGATCTGTATGAAATAAATTGAGCAGGTA
TTTATGAA
>c9715_g1_i1
GTTTGACTTGGATGGTAATCGGGTATGTGAATATGATGTGTCTAAAAATTCTTACTGCCATTATTTTGATACTTTTGTCT
TGCGTTTTTTGGGGAAAATGGTAGATTTTTCTTTATTCAGTTTACAGCTGCCAATATCTAATGAGAACTAAGCAGTATCT
TATTATCTGTAGTTTTGTAAATTGTAATCACGTAGGAAGCACACATTTCACACTTATAGATGGAGCTCTCTTGCTTTTAT
CATACCTGGGATATATCAGCTTGGTTGACGTGCTGCTGATAAACTCAGTTTGTGACGATGCTTAATCTTAAAACACTTAA
AATTTTCACGAATTAATGCCTTCAGAATTTGATCCCACAGGTTAACCAAGGAATTAGTGTCT
>c9656_g1_i1
GAAGATGTCTTCTAATGCTATAAAGTAAAACTTTTTTATCTCTCACTTTGTTACGTATGTTAAGATTTATGGCAATGAAT
TTCATAGTCTGTAACCTGAATTTGCTTGGCTGTAGAAGGAAGAAAGAATACAGAGACAAATAAACTGACAGTAATTTAAA
AAATAAGATCTAAAAAGAGAAAAATCTAATATTGATTTAAAATGTTAGATCTACAAAAATATGAAGTATTAATTGAGTTT
GGAAGTTACCTTGCGTCTGTTGATTCTATTGCTAACCCCTTGTAAATGTTATTCTGGTTCTGAACTGATGTGAACAATTG
GACTGAGAATTCTGTAGTTTACTGATTCTGCATGAGTGGAACTTACTCTTTCAATTGATATATTGGATGGTTATTGATTT
GGCGTGATATTTTATGCTAAGGCAACACTTTGGTTCTGTGATGTGTATTTAAGTTAAGAAGGATGTTTATTTCTTAAACC
AACAGTCTGGGTCTTGGAGATGATGAGT
>c685_g1_i1
ATCATTTACAGATATTAAAAAAATATATATAATCATTTTCATTAACAAATATAAAAAATGAAAGTTCTGTAAAATTACTT
TAAGTAAATATTCAACTTGACCTCCTTTCTTATATTAATCTTTCTGTTTTCTTTACCACTTTTTTTTTCTTTTTTTCTTC
AATACAAGATGAATGAATGTCTTCGTTGATCATTTCCGTGGCTTTTGAAATAGTAAAACTG
>c4348_g2_i1
GGCGTGCATCAATGGAAGATGCAGTAAGTTGTCGCTGGAAAAGTTGCTACTTAGTTTATTACATTCATTATCTTGTTTGT
GAGCAATACTGAATTTTGTCTGCACAAAAAAAGAACTTAATTTGAAGGTGCAATTTTATCTTCTGTCTCATGTTTTAGGG
ACAATGAGATTTTTGGTTTGGTCAATTATGTTTTCTGGAATGAATGTATGTATCATTAATTATGCTTCTAATATTGTAGT
TTGCAACTTACTTTGATTTATCTGTGTTGCATAGATTGCTTTAGTTGAACATTAATCTGCTGTTAAGTTTTCTCATTCTC
TTTTCTTTTGCTAGCATGCTGCACATCTTGATCTGGAGGAATCCACTTCCTTTTTTGGAGT
>c5168_g1_i1
ACAACATGGTGCCTTTGCAAGGCTGAAGATGAAAAAAAAGCTTATTTTTTACCATCAGGAATCACAATATCTTTTCTTTA
GTCAAATGGGAATAATAATTAGAAGTAGAACAAGACACATACTGTAAGTAGCTAATCATCATACACTATAAAGGAATAAA
ATAAAAAAAATAAGTAAACAGACACAAAACATTAAAACGTTATTATGAAGTTAATATTTCTACGATTTATTGATTACATC
GAGTAAATTATCAACAAAAGGGCTAA
>c8383_g1_i1
GAACGGAACAGGAACGCAATTAGAAAGCAGCCGTTCCAACCAAACCCGTAAGGGAATTGCAACAGGGAACCGAATGGGCT
CCACGGAGAATGGGGGAATTGGAGGAAGGGAAGGAGCGCACAGGAGTGGATAGACCGAACCACCAACAATAGGGAAAGAA
ACGTACGGAATTTGCCGCATGCGGAATATCTGAAAAGAATGGAAGAAGGGAGATGTTTCAAGTGTCGGGGACCGTTCAGT
CCAGGCCACCACTGCCCCGAACGGAGTCTGGTGATGACATTATTAGCCGAAGATGAGGAGGACCAGGACGGAGAGGAAGT
GGAGACCGAACTTGACCATATACAGATGGAGTTGTCA
>c2673_g1_i1
TCCCTATAGATTCAAACAATAATAGTGTTAAATAATATTTACATAAATAGAATTTTATTAATAAAAATTATATAATTATT
GCAAATAAGGTGTTGAGTACACTTGTTTTTTTTTTCCGACTTGAGATCTATGAATAAAATGGCATGCAACTAGACAAAAA
CACAGAAAATGAAACATTAAAAGACATTGATGCGTACTAGAAGTTTACAAAGCAAAGTAAATTGTAAAAAAGAAACTTGC
CACTCCAGTTCATCTTGTAACTGTGACATGATTGTGAACTCTAACAAATTTCCTTATTCTTGAAGTAATTCTGGGGTTTC
AGAGAGAACAGAGAAATGCCAGGAAAGGCAACATCATGTTATCCATAAATGCCAAATTAACGGAGCGGTGTAACAATTAA
CAAAAACTATCAACATATGGATATTGAAACATTCCAGTACCTTTTGCAGTCCTCATCCTCTTCG
>c5928_g1_i1
GACTGGGTAAAGAATGTCTTACATTGGAAGACATTAGTAAACGGTGAGTTCAACCACCATTTTCTTTCACTTCTTTTCTT
AGATGGCCATACCATCCAAAGTTTTGCCAAAGTTATGAATCATATTTGATGTATCCAAGAGCACAAGCTTTTCAAACCAC
TCATTACTCTTCTTGTATTCTCTCTGCAGGATGGGTTTATCGAGAGAAAGA
>c701_g1_i1
CTAACAACTGTTTTATAACTTATAATTTTTAACTTTTTTCCTAACACACACTTTAAAAGGCTTATCAATACTCCCTGGAT
TCCAAACAACCTTGTCCTCCAGGTGGAAATCTGGATATTAATCACGAATAGTTCCTTCATCTTCCCATGTAACAGCTTCC
GGTCCTCCTGTTTGCCATTGAATAAGGGAGCTGAGGAACCGAGATACCATGATACTGCTGTACCCTATGATCCAAGACTT
TAAAGGAATAACAACTGAGTTCTGGCATGTGAAGTTCAGTTAGAAGGTTCTGATTGATTGGATGAGT
>c357_g1_i1
AATTGACTTTCTTTGTCAACTGAGACATGGACACATGATTTGCAAACTTGGTCATCTCTCACTCTCTCTTTCTCAAACAC
TCTCTTTTTACACTCAGAGACTTACACTCTCAACTTTGATGCCAATTTATTAGGAAAATGACACTCAGTTATCATTTTCT
GTATATGCTTATGTGTGTTTTGCTACATTGTGTGTCTACAAGACACTTAAAATTTATATAGAGTTACATCCTAGTTTTTC
ATCTCCAAAACCATAAACTCTACCATTAAAACACTATTATTACCTATTATTGTCTAATA
>c6882_g1_i1
TGGGTGAACTCTCGCAATTGAAACCTGTAAAACATGAAAACTAAGTTAAAAAGTAGATGCACCAATTCATAATGGTTACA
GAAAAGACCTTTTTGTGCTATATTTTGTACTAAATTCTGTATTATTCACTTCAGCACTTAAACAACTCAATTTGACCATA
ATGGGTATCTTCAGAGTAGAAATCTAAAATATCACTCTAGAACTAAATGATCCATCTTTTACACATACCATGTTAGGTCC
TCTTAAGTTCACTCAAGGGAAAGGACATGAAATTTCAATACTAGTAAAATTTAAGAAAACACCAGATTTTAACAATATGA
ATGCAAAAGGAATGAGCTGATTTTGCAGAACTTTTTTTTTTTTCGAAAGTATGTATTGAAGAAAAGGGCATTACAATACA
TTTATCATTTCGTCAATATCCTTGAACACCCTCATTCCCTTCATTTCTTTAGCATCATATAGTTAAAATTTGGTATTCTT
AAGTCTTTTGTGCAGTAAAGGTTCAACCGAGGATTTCTAGTTATTATAGTCAAAGTGTGTTTGAAGTTGCTGAAGAACTT
ACACAATGTCTATCCCCAAG
>c10164_g1_i1
TTCTGGAACCATAAAGCACCACCCTGCAACATATTTAACAAGTTTAAATGTTGATGTTTGTTCCTGGCAACACTCAACAC
TTCTGTTGAAATTATGACGTTTTATGATAAGAGGGAGGACGAGTGATATTAAATTGATATTAGGTTAAATGATTACAATT
GATGTGTTCATACAACCAAGAGTATGTCATCTTATATATTCTAATCATAATCTGTTAGGAATCTCACATTGAGTACGATA
AACTAATTGATATGGTAATTAAGCTTTGAGGCTCTACCACTTAAATGAACTAGTCTTTTGGTTAGACGGTTTTTTTGTGC
TTGAGTCCTAACAATTGGTGT
>c4088_g1_i1
ATTAGAGTCCTGGTTTTATATGCAACAAATGCCTTAATAGATAATACTTCAAAGATTTTGTATGAAATCCAAAACCATGA
ACAATTTAGAACCTTTCAACCTAGCAACTTTTGCATGACGCATTGGTTTGTGTGTCCGAGTCACGTGCAACAGAGGCTCA
GGAAAGCTTACAAGGGAAATATTTAGCTTCTAATACTAGTG
>c9373_g1_i1
CAACCGTCCCATCACTTCCCTTTCTTCACAATTTTAAAAACAAAATGAAAAAGTCAAGTAAAAGCAAATGCTTCTAGATG
TTGTACCGTCAGCCCCACAGAAATGCAATGTCACACCATTCAATTTGCTTGCATCAATCAAACACAGTAAAAGCAAAGGA
AGAAATAGATTCTAGCACACCCCTTCCAACAACCGAGAATCAACGGATGATTCTCTTCATTCCATGCCCTTTTCATTCAA
TAAAGAGTACTCAAAAAGAACAAAAGATGCTTCAAAATGAAAAGGAAAAAGCAAAATTCTTTCTTCATTCCACCAACTCC
CAAGACCGCGAACATCATCCACATTTGCTCTCCAAAAGACAAACTTTTCCAAGCCAAGAAAAACAATGACAGTAGCTGGC
CTCAAAATGCCGAGAGAGTGAGTCTCAAG
>c7497_g1_i1
CTGTGCCAAATGTATTTATTGGTAAGCAGTACCCGTCTTGGATGCATTACTTACTTAATCATGCTTGTATTAGCATATGG
TGACTCATTGTTAGTAGAATATTTATGCCATTAGCTTCTATGGATTTTGAATTGTTGTTACTGTTGGTTGATTGTATGCT
GAGAGAAACTGCCTGACTGGTGGATATTTATAATGTTGATAAGCCACTTATTTGACATGCCCTCCCCTTTGAATCATTTC
TCCTTGGTACATCCTGAAACGTTGTCTTTAAAGAGTACGGATGTAGTATATAAATGGAGCAGAAATGGAAATATTTTTCT
CATACTTCCACACATGACTATGCACAAGAGAGATTGAGCGAGGAAGGGGATTTCTAAGATTTTACTCAATTTAAGACTTT
TTTATAGGCTGATTTCATGTAATAAAATAATCCTAAGTGAGCTTAATAGTAAAGTAAGGTATTAAATGTCTGGTCAATGA
TACCATGCAGTTCAGTTGTAGATTTCAGTGCCAAGTCTTGCATATCAAACTTGCAGTTTGCTGTATCAGTTGTGTCATGT
TCCGCTTTCAACTTAGGCACCTATAATACTGCCATTTCCTACGATTTTAATTGAAACTAGAAATTGGTGATTTTATGGAT
CCATGTATTATTGACTGCTGGATAGCTGGTGTCTTGAGGCTATAAAATAATCTTGAGTGCGGTACCAATATGGTTGCGCT
TCTCAGTTTTCAAAACGATTCAGATAATTTTTATAAAATGAAAAGTGTTAAAACTTCAATTTTGGGTGTGATAATATTTT
GTTCCTTTCATGAAATGTCAACTCTGACTTTATCCAAGCGAAGATGCTAAACATATTATAATATGACTTTTCTGCTATTA
TATTCCCCTCATGCTCGTTAGGTTATGAAGACGTAATTGATATGACACAATCTTCTGCATACGTGTATGTTCAATTCTGC
TGCTATACAGAAAATTGTATATGTTAAATAGGACATATGATAGGGCCTTATAGATTGAGGACATGGTGTGCATGCTTAAA
ATCTAATGATTTAGGAGAGTAAGGGTCTATGTGCCTTGAGAGAGAG
>c10875_g1_i1
TATATATTATTTCTGAAATAAAAACTTGAAGCAATTGTTTTATCATGTAAATTAGAACATGAAGAATAATGTATATGGGA
ACTATTTTCTTAATAGTCAAAATTTAAGGGTACTGGAGAAAAGAAACTTCCTGATGCTTTATGATGAGATTGTGGTAATT
TGTTGGATAATTTAGCAAGGAGTTAGAGTGTTTTGAATTTTACTGACATGTTTACAATAGGTTGCGAGTGGTACCTCTGA
TTGAAACTGTGAAAGATCTGAGA
>c10099_g1_i1
GACTTTTAGGAGTAGATCAAAGACTGGTTTTCGAAGCTATCTCTTCTAATATTTTTAATATAAATTGCCAGTGTTTTGTT
TAGCAGACAAAGCAACAATAAAAATCACAGCTCTTTCTCTATTGAACAATTACCTGTTTTTGTAGTTTCTTTTGACATAT
AATCAACCTTGATCTTTGTCTCGCATGTTTTTCTTATTTATCTATGTATTTGTTTCTTGAAACATATCGTATTGTAACAG
TTCCATATCAGTATCCAATTAACCTGTAAAACTGTAATTTAAATACGGGAGATAAGTTAGTCATAATGGATTAGTTGGAT
AAAT
>c2336_g1_i1
AAAATTGTTGTTTTCGGCCATTGAAAGGCTTAGACTTTTTCATCAATGCGATCTGGGTTCTCCTTGATCCACTCTTGTTT
CATTGCTTTTCTTTTTCTTCTTTTTTCATTCACAGATGTACATGTCTCTGTTTTTTCGGGGTTCTTTTATTTTCTTTTTC
AAGTTGATTTTCTCTTTCTTTGGAAGAGGGTAATCTTACGGAAAATTGCATGGTGTGGGGTCAGAGAGATATTGAATAAA
GGCCAACTGTGGTTAATTATTTCGGTATAAGGGTGGGATCATAATGATGTTGAACTCTATCAGAATATCTTATTGGAAAC
GTTCTGTGTTTTTACCTATTGAAGTTTGTATGTATTCTAGATCCCTCATGAGGTTGATTTTTGTTTATGCATTTTGATCA
GGATTGGATTCTGACAAGGATTT
>c8273_g1_i1
TTTACTTTTATTTTCCATTTTTGTTTAAAATTTCATAGCTCAGTTTCTGGGGTGCTTCCATCCCTCTCCCCTCACTGTTT
CTGGTCAATGCAAGGATGTTGCCCCAAAGGGGTGTTTGGTTTTTTAAAGTTTGTTACTTTCCTGGATCTTATGTTTGATG
CTTGAAGCTTTTTCATTCATGCCTCTGTTTATATCATCCCTTCATCTTTCTTGTGAATTTGCCCAATTTGATAAATGGGT
CTGATGATCCCATTGTGCTTTGTCCTTTCTTCTTTGAAGAAGAATTTTCAGTTTTTAAGAACAATCACACCCTTATTCTC
TTTCTTTTTGAGTTCGGATTCTTACATACCAGCAAGGCTGAAATGGTTGCTGTTATTTTAAGTTAATTGCGTGTTGTTAT
GACTTATGTTCGGATCTTTGTATTTTGCAGTGAAAGAGCTTGAAGGGGGAAA
>c9216_g1_i1
GAGAGAAATCGAAAGACATCAGGTACTGTAATGAGTTCAATTTTGGTAGTTTGAGTTAGCCATATGTGTAACTAAACTTG
GAAGGTGATATTTTGCGCTTAATTGAAAAAAAGATGCAAACCAGCTCCTAGAAAAAAGGGGGTCTAAAAAGTTGGGCGTT
GTAATTGCATGTGAAAAAACTAACGAATTTGCATATCCCGTAATTTTGAGAGAGATAATTGTTTCCTTTCTACCTGATTA
CTTGTAATAAAAACAGAATGTTATCGATAAAAGATAATTAATGTAGACTTTCAACACTAACCCTCAGCTGGCTTGAACAT
GTTTTACATGGGCAGCTTGCCAATCATGTAATCAAAGTGTTTCTTCGCTAACCCCTTGCTTACTTACAATGCCTGATACC
TGATATGTGGTGAGAATGTCTCCTACCTGATCGAAGTGTTTCTTATAGAATTAATTTTAGATACTTAGAGCAAAAGTTTT
CCCATAGTCAATTCCATAAGCTTTAGGTAACAAACCCCTTTGTAACCAGCCTTGCCTTGTAATCTAAAAAGTTCATGTGA
AAAGGAAATAACGAATTTGCAAATCCTATATTGGAAAGAGATCAAACAGTTTCCTAATTGCAAAATAATCTATTTCTACC
TCTGGTTACTTGCAATAAAAGCACAATTTTTGCAATAAATGGAATAATAGAAGTTAATTGATGTAGACTTTCAGCAATTA
CTGTATACATTTTCTATTTTTTTTATTCATAACATAAAGAAGGCAGGTTTGAGACAATATGTCGTGTGGACAGTTTAGTT
TAGATGACTGTAATTTCTGTTGTTGTGACTCTTAAAATTATCTCTTGAGCTGTTAAGTGGTCTGGTTTGTAGGTTCCAAG
TCTGATGGATCTGC
>c8201_g1_i1
ATTTCTCATCACTATTGTTGGGTAAGCCCTTTTCCTAATTTTCCCTTTTACCCATTTTGCTTCTCATGCACTCTATGTGG
TACAAGATCACACCTTTAATCATGAACTTAGCCTTTATCATTGTTCTTTCTTTACTACCTTCACAGCTATATCACTCACT
CAATTCGATCTGTTTCGTACTTGTACTCCATTTTAAGTTAACCCCCTTTTTTGGGTTTAGTTCCACTGGATCGATTTGCT
TTTATTTGTTGATGCTTCATTGTTTATGTTCTGAAACGGATGTTGTCTATTTCAGCTTAAGCTTAGTGTATTCAGTCCTT
AGAAGCATAGTTTTCTTAATGTATTGGAGCTTTTTGGAATCAATTATGTTATGACTGATGTGTTTGTTAAGTAGAACTAT
CAACTTCCCACGTTTAGAAAGTGATATGAAACTTTAAGGAAGGAGTTTTGCCGTACTGAGTTTGATGGGATTGTTAGGCG
AATTTTTCTGTGTGTAACTTTGGTACTTGACACTGCAGAATACACTTTTTTTCTTATGGTCACTGCATTGGTTTAATTGG
AAAACTGTTGAGATATGCACAAGATTCTTGTTGCAAGTGTACTGCATCTTGATCTTATTAATAAATGACCATGCCATGTG
GAGCCTTTTAGCATTTGTTATGCATTTTGTATTATTTATTTCTCAACTAAAGCTAAATGGGTGGCCTTGGCTTCAAGAAA
AGTTTATCCCTTGGAGAAAGCAGCATAGGTAGCAGATACTTACAACTTATTTGAAACACACAACCGAGCTTGTTTCCATA
ACTTGTGGCAGGTTTGAAGGCTCATTGCCATTA
>c9165_g1_i1
TTATTTCGACAAGTAACATTTGAAAGAAGAACTAAAATCTTACCATTACAATGTTTGGGATTCGATGGACACAATTGCAA
TGTTTAGGATACTCCGTTATTAGGACATGAGAGACTGAGGTTGCACATCTGTGATAACTTGAGATTTGATTGGCATAAGT
TAAATGTTTTGGTTCTAAAATTGTGCAAATGCAACAACTCAGGACCAGAAGTATAATTAAGTTTTTTGTTAAGTATTCCG
AATTACAGTATGAAAGATGTTTTTCGAATAATTAAGATTGTGTAAGAATAGAAAAAAGAAGATATTTTCATTCTGTGTCG
AAACTTTTGGAGATGTTCGTGTAA
>c7379_g1_i1
GGAAACTTTAAGAACATTAATCATCACTGTATGATCATATAATAAACATATATCGAACAAAAAGAAATATAGCTAAAGAA
GATAGACCGAACAAATGATAGGATGCCTAAATATACAGAACAAATGTGAAAAGCTTCACTACAATATCATTCTTTCATGA
CCCCTGACAGAAAAATCAAATATTCATTGACTTGAAATTGATAATAAAAGCCACAAAATAGTAGAAAGCAAGTGGCAGTT
CAACTTAAAGAGAAACAGTCCCATCAATCAATGAAAGAGGGAAGGAAATTGGAAGGAAA
>c656_g1_i1
TGTCTTGGAGATTTCTCAAAACTGAAGTCAGTCATAGAGTAAAGTTCATTAAATCTAAAACTCAATAATATACTATGTAA
TAACCTAAAACAATACACTGAGACTTGTGCCTTCATTTATCAGCATCTTATTATCAAATGCACACACATGACAGTAAAAT
CAGCAGAGGAGAATAAACTTGAACAGCACGACCATATCACCAATTGAAGCAGGATAAAGCCTACATTGAATATGATATAT
AAACTGAAACAGATTTATATAGTACTAGGATCCACTTTTAAACGAAATTTTATCAGCAGCGCGACACAAACAAACTTCAA
CACATCACTAGAAGATTAACAGCACCGAAAATTTTGTAGTAGAGCTAAAATTTAAAAGATAGACAATTACAACTTCATAT
CGGCACGTCTAACAATCAGACAATGTAACAGTTTTCACACTGATTTGTTTCCAAATATCTGAAGCAACACCGAAGAAGTT
CTATACAGCTCATCAACAAAAACCACAGAAACCTAAATTACATAAAAACAAATTTACTTGTTCACCTTTCTTTCAATTTT
GGGTCGTGA
>c7992_g1_i1
GATCTTTTTACTTATCTTGGAATCTCCTCCAATTGGCTTGGCTTCCTCTGTTTCTACATTCCCATTGATTCAACGTCTTT
CGTTTTTTCCCCTTTTTGTTCGATTTGGCTACCGGGGTTTACCCCTTTTCTGTCCGAAAGGAGCTTTGCCAGGCATTCAT
CAGAAGATGAAAGGAAAGAAAGAAAAATTTCCATTTCTCTTGTTTAATTGTGTTGAAAGTAGAAGCGAATAGAATATATA
TTTGTAAAATGAGATAAACACCCTAAGTAAAGAATGAGACGTGATTCTCAATAAAAGTACTTTTGTCTCCGTATGGAAAA
GATCCGGCCTCCTTTCCCTTCAATATTGCACAGAATACAAAAGGTTACAAGGCACTCATCGTTCTTCCCTTTCTCTTAGT
GTTCCAAATGACGGAGGGAGGTAGGAAATATATACCCATTTTCCATCTTTCCTAAATCCTTTCTTATTCATATGAAACCA
ACAAACCTTAAAGTCTATAGCATCATGTGATTACAAATGAATTTAATTAAATTTATTTATAAGAAAAAAATCTAATGATG
TTGATGTGTTTTAAACGTACTCGGGGAAAATTCAGAGACAGAAGGGAGTTATTATTATTGCTTTT
>c3044_g1_i1
TGTAGAAGAGATCTAACAACATTGATCACGTCAATAGACAACAACCATTCAATTTTTATAATCAACTACGTTAGAAATAT
TAACACCAAAATTTGAACTTTTGAGTTCAATTGCTGTTTCAGGCTTCTTAGAACTAGCACATCAGACACAGTCCCCCTTT
ATAACAAATTAAAAAAAGAAACTACCAAGATTGAAACATATGGATAATACGTAGTACATGATGATGTGATTGTGACCACA
AACAACAACTTCCTGCTCTACCTATGACAATTTACCTGTGGAAAATAAATGTTATGTATTTAATGTCTAAGAAAATGTTC
TTGATCATAATCTAATCAGATTCATGAGACAATCAAAGTCAATCAACCACGTGATAGAGTAATGGAAGAGCAGTAGCCAT
GTTTCTATTTATTTATTTTATCAGCAGCCATGTTTCTATTTATTTATGGCAGTTAGTTAGATTAACAGATTAATTCTCCT
ATACAAG
>c7980_g1_i1
GAGAAGTAATAACCATTTCAAAGGTTGTTACAGGCTAAGCGCCTTAACCAAACAATCGGGTAAAGAGGAACAAAATCTAC
ATCTCCTTTAACAAAGAGTAACAAAATCCTCGTCTCCACCCGAACACTTAACTACAGCTGTAAATATGATTAGTTTTATC
TCATAAGCAGTTAAGAGTAAATGAATACAATTTTATACAATTATCGAATTGTGCTTGCGACTAATGGTTATGCATGTTTT
AGCAATGGCTATGGCTTATCAGAATCACGAAGTTATTGAAATGTCTGGTGGTGGTTAACTTGAGGGGTGGATTATTCTTT
AAAAAACCAACTCTGGTTAAGTCAAACATCAAATTTGGTAAAGCAATAGCCAATCAAGGAAAGAGAAAAGCATTACACAG
CAAGACCATCCATTCGAATTTTCAAGAGATGAATGAAGAAGAAGGGGATTGAAAATGTCATACTCAGAAAAGATATAGAG
GAGAGAAAAGAGGGGGACGGATAAAGATGGAACCTTTGAGTAGATGTCATCGTAAAG
>c9400_g1_i1
AAATTTCTCTCCTGCTCTTTGACTGGTGAATTCAAAACATTAAATCACTGCTCGGGTAACTTACCAGACAGAAGTACATA
CTTATTCACAGAAAAAAATTATTTTGACAACAGATCCTATTTTAATTTCATATCCATCAAAATAGTCACTCGGGCCAGGG
CATATAATGCTGAAGAAACTTGAGATTTCATGGGAGAGTTTAAAGATTAGAAATATTCATTCACTGATCCAAGATCACAC
TAACCCATTGTAAAAGGATTTCATTCCCAATTCATACAATACTTTTTTCTGTTAAAACAATAAAATATACCATTAAAAGT
ATAACTTTTATCAATAGAAAACTAAGAAGAATAAGAAGAAGGAGAAGCAGTACCAAAGTGCCATTAGGGGGTTTGG
>c3089_g1_i1
GAAGCAAACAAACCAACTGATAAGGTAAGAGCGTGCTTTTTTGCACCTTCTTTCCCCCAAACAAGAAAAGAAACAAGAGT
TATTTCTTGGTGGTGTTTTGTTACTTTAAACTGTGTCTACTTGGGAACTCTGGAATACTTCCTGCAACAGGTTTGTCAGC
TCAAATTACCTGCAAATGCAGATGTAGATGATTTTGAGCAATACAATTTAAAATTTCTTTCATTGGGCCATTTGTCTAGG
ACTACATGTTTTTCACATTTTGAAGGTTCAAGGCTTATTCTCTAGGGTGTTGTTGTATAATGCAACGAAGTATTCAAGCC
TTTTTGGAGTTATGGTCAGAGTTATGGGAATGTTTTGGCTCAGCCTCTTCGTTTTTGTTTCCTTTGTGGATGATACGAAT
AGGGGGGAGTGAAACGTTTAGTCCCGCCATTTTGAACTTTGGGGAATCTGTATTTGGCTTGGGTTCATAGTCTCTTTTAT
GCCCATATACGGTGG
>c5381_g1_i1
GAATATTCAGTTAATGTCAAAGGTATTTTTTATTGCATTCTTATGCAATTTCCGTAATAAAAAAACCTTTTACATCTTTC
AAAATAAACTAGAGGTTTTTTTATTAGTTGTGATCTATTTTTCCTTTGTGGGTTCTCAGATGATGTGGAAATAGCTGCGT
TTTTTCCTCATCATTCACGATTTGCACATCTACGACAGGAATACTGTTTGTTGTGTATTATAAAAGTGTAATTTATATTG
GTCAAGTATTCCATAACTAGGAATGATAAGAGGGGGAAACCATGCTTTTTGCCTCCATACCAACCAGTAGTATGCATAGC
AGTGATAAAGGAAGAGAATTTTATGTTCTTGTGTGGCAGACTATTTTTACACACACACACACACTATATATATATATATA
TATA
>c2998_g1_i1
GTCTGCCAATACAAAAGGAACTGAATGTTCAGTTTCAAGCAAATATTTCATAAACAATTTGCAGAGTGGATTTACACTAA
TTTGATACACAAATGAATCAATAATGGAGCAGATCATTTAAATAAAAAACTGGTTTCATTTAGTGATGCAAGAATGGGAG
TAATGATTCGCTATTGATCTTACAGGTGAGCCGTATTTGGTCATAGCATTCCATCTTATGTTTTAGCAGTGTTTGGTAAA
TGTGTTAAAATGAGATGGAACAACAACGCGATTAATTTATCTTTG
>c4096_g1_i1
AACACCATTAAAATTCATTATTAAATTTATATTCAAGGCAAAATAATCCTTCAATACAGTGTCCATGACACACCTATGAT
TAATGATTTTCTCCTAATTTCTCTATAACTTAACCATATGGACACACATACCATGTAACACTCCGTTTTTGGATGTCACG
AGTAATTATCAGAAAAACTTAAATTTATTAAAATGCCAATAAAGGAAAACTTATTCCAATCCTAGTAACTTCCAAACAAA
ATTCTGAAATAACTACTGTACTTAAAATGGAAATGCTTAAAAGTAAAACACTATGAACTCTCAAGCTCTCCCCAGCTCCT
CACTGCTCTATTTATCAACTGGAACATCTTAATAACATCTGCTTGCGTATAATAACACAAATTATACGATCATCGCAACA
CACAATAAAAAGTAAGAGTGAGCTACCAAATAAAACATCCAACCAGAGAGTATAAACAATATCCAACATACATCAAACCA
ATACAATCAACAGATCACACCAATCAGATTAGCTCAATCACAG
>c9049_g1_i1
CAGAGAATTACCATGTACGCTGATTATTCACTGTACGTCTTACGTGGTTTGTTCACTTTAACGTTATTATGACATGTCTT
GTCTTGATGAGAGTTCAAAATGGAGTTCTCGCAGTATGGTAAATTTGGTACGTTGTACTTCTGTAATTATGTTATCATCA
CTTAACATTATAGTTCAAGCTCAACTTTAAACAGACACCAAAGCTTTGTTTTCTCTCTTTTTCAAAATTGGTTTTTATGA
TCTGCATAATGTGTGGCCGGTGATGTGTTGATATTGCCGACATTGGCTGATAATCTTATCTTTGATAATGACGTATTCAA
TTATCTGAGGCCTAACACTTTTCCTTTCGTTTGTTGCAATGATCTATCATTGCGCCTTCTCATCTGTTTCCTATTATAAA
AAGTTGGTTTTCGTTGGCTATGTCTCGTGTTTTGTTTTCTCAAAAGTAACTTTTTCTATTTTGGAAAAAGATAATGATAT
TTTGACAATTTTTTTTAATAATATTTTGATTACAG
>c3399_g1_i1
TGCTGATATTTGTCAGACTGCCTTTAAGTTGCGCCTAAGATTGGTGAAAATGGGTTGAATGAAAAGGATGTGATTTATAA
TGTAGTTATTCATCTCAATTATGATGCAAAAAACTGTCTTTAAGTTTGCGACAGACCTAATGCAATAATTGTTACTGGTA
CTTAATTACTTTAATCTCTAATGTATGTTACTAAAAACTCTGTATTTAATGGCATTACCCGTGCAACTTCAACGGGCG
>c1191_g1_i1
AATAAAGTAAAGTCACTGTGGTAGAGTACAATTATAATCAAGTGAGTAAAAAGTTCTGGAGAAAAAACCAGCATCACTGG
ATTGAAATCAAATCGGGAGAAAAATAAAACCACAGACCTAACATCTTCTGCCAACAGTACACAGATAAATCTACACACTA
AAGTTAGCATGAGAGTAAAAATACGCAAATTCTTCAGGAATTTGGAATCATTTTGAGACTAGACTACCATCCAATCAAAC
CAAAATAAATTCTTTGGCACATAAGTGCAAGTCTCTACTGTCTAAAAGTAAAGCTATAAAGCTCATCGGTTACGCTATCT
GTAAGGAAAAAAAAAACTAAACCTTAAATGTAAAAGTTACAAATGAATGATGACCAGGGAAAAAAACAGAGAAACAACAC
ACCAGCCTCCCTAATATGCGTGTAGATTAACAATTAGAGAACCGTG
>c7439_g2_i1
ACCATCTGATTTATAGCTGGATCTGAAAAATGAACAAATTTATCATCTGTTTAAAAAATATTGATGAAGAAAACAATACC
TTAAAGCTACTGTAGAAACAAATGATAGATAGTAATATGATGGAATCCTTGTGTCACAAGCACATCACATGAACATATAA
TATACACATAAAATTTCATATTCCATAGAGATGGGCCTCGGCACATATAGTAAAATACAACTAAGCCATGGGCACATGGA
AGAGAGGAAGAGAGAGAAAATAATGCAAGGGAGAAAAGAAATGTTCCCAAAAGAGATGGAACATCTAAA
>c10421_g1_i1
GTTTTGATCTATTCATTTCACAGGTACTTGTTTTTGAAAAGAAAAAAAAAGGGCACCGAGGCATGTATGCTCACTTCATT
GTTCTCACAATTTCCCCCCAACCCAGAATTTCATATAATAAAAAATCAATTTTTTAAAGAAAAAAGATCATAAATGTGTG
GATAATGAAGTGAACAAAGATGGGCATCTTTTTCCCGAGTCTTTTTTAACCATCTCTCTCTTCAACTCTTTTTTTACCCT
TTTCAGTTGGGGTGGAATTGCAGCAGA
>c1765_g1_i1
GTCATTTTTTAACCTCTAATGCAAGGATTACATTTGTGGTATATAGTTAGATAATCTCCAATAGCATACAAAACTATAAT
TACAATCAGCAATTTTCTGATAATCATTCCCAATGAATTCAGACAAAAAAATGACAAAATGTATAAGATCTTCACAGAAT
CTGAATTTAGTCTATACTCCTATGCAGCATAATAGGACAAAATATATTGAAAATGATAGACCCTTCGATAACAGAAAAGT
TGGAGGGAGATCTGGTGTGCATGTCCTATGTTTCATTAAAGCACCAATAGGTTGATGTTCTCACAAAGGGGCTAAACAGC
TTGGGTTTCAAGATCTTATAGCCTAACTAGGAATAGAAGAAATCTATTTAACACTTGTTTGACAAAGTAAAACTAATTGT
CATTAAGCAAAGTTGTCTGATAGATATAGAACTTGCAATCTAAGAAATGAGACAAGCAATGTGGGACTTCCCAATACTCC
CCTCCACAAATGTCTGCCAAACCAAAATATACAATTAGGAAGATGAGTTAAGGTTCTGGTACTATGTCAAATTTCATCCT
GGCAAGTCACCAAACATGTATACAAGCCACGTCCCAACAATCGAG
>c6089_g1_i1
AAAAAATATATATATATAAGAAACAGAAAAAATATAGAAAAACAGAATAAAAGCTGAGAAAAGTGATCTAAACTCCAAGA
AATTTGCATTAGATTTTTCTATACTTTCAACAGTCTCCTGGCACGTGGTCCTAAGGACTAAACCATGCTGAAATAACTTT
TCGAAATTCCCAAAATGGAAAATGAGATGAAAATTTTAGTCAGAGAAAGTAAATCACATTATTTTACCAATGTAAACATC
TGACATAAGTGAGACTTTGAACTGTTGGTATTTAAGAGGTTTATTCACAAAGTGATGATTATTTAAGCCATAAAATTATT
AATACTGACTTATAATGGTTGTACCATTAAAGGCAGTCCGAGGAATGCTTAC
>c3907_g1_i2
TGCACAAAGCCAGAACAAACCCCTGAAAATGAGCACTATGAGAAGACAACAACCACCAAAACACAACCTAGGACCATAAA
AACAGACACATACAACTGTAGTTCCAATAATACAACTACTCAAGTACAACCACCACTACTTATACTGAGAACCACTAACC
CCTTTTAGCCCTCTGATAAAACTAAGAATGATGACAACAACAGTACAAGAAAGAAACAATGCAAGAGTGGCGGTTTCTAG
TAAGTGGGGTGGTTCGGATAAGATAGCTAGATAGGTAATATGACATTACTACTACATACATAGATATCATAAGCAAAGGA
AAATGGGAAAAAATAGAAAAAGGTGGTAACTTTGAA
>c9429_g1_i1
TACACCTTAGAAGAGAACATGTCAAATGAATTTGGAGGTTAAGGTTGAATTCAAGTTTGGGGGAAGAAAAGATCAATATA
AAAAAAAAAGAAAAGAAGAAGAAGAAGCTCAAATTGAAAGAGAAGGTTGACCTGTGAAAGAAAATGGTATGTGGTAAATG
AGATATTTTTGGGATTTTAGTACTGAATTGGGAATTGAAGTTGTTCTCTTCTTAATAGGTGTCTTTGAATCCAAGAAAAA
CCATTATTCTTTTTCTAGCCAAGCCAAGCCTTGCCCTGAAAAGACCTTTGGACTTAACCAACAGTGTGTGAAGTGTGTGA
ATCAAATGAAATGCAAAAGCTGATGAAGTTTTATGACAATTCTACTGTCATGTGA
>c1585_g1_i1
GTAAGGTTTTCATGTCAGAACTATTAAATTTGAGAGCCTAATATGTCGATATCTGATTGCCCTGTTAATCAAGATCGTCT
CTAAATCAAAACCATCCTTGATAAGTATAATTTCAGGCACCCATTGCTGCAATATGATGTTTAAAAGTAAAATTTAACAA
CCGGGCACTTTCCAAATTTAAAAGTCTCAACCCACAGATTTTAGTAGAAAATTAAATAAAGTTAAATGGCAGGATTAGTC
CATTTCACATATCATGAAGTTGCCAAGTTATATTTATCTAGTAAATCCAGTGTATTCGTACTCATTTTCTCATCTTTGTA
CAAATATTTTTTATGCAGGTTTGTTGTAGTAATATTGCTG
>c6370_g1_i1
AACTTTTGTGCGAAATAGTTTTATTTTGCATATCTGGGGATGTTGAATATACCGGTTTGAACAGAGGATTATGATGCTAA
ATAACTGAAGTTTGATGTTTCAAACTATGAAAGTGAATTGCCTAGTTTCTCATGCTTAGTTTATTTTAAATTCCGAACTT
GATTTTATTGTTCTTTGCTATGTGATTATAGTATTTATTATTTGTATACGTGTTTTTATTGAAAAGTTAATTTGGACATC
CCATCACAGGCGCCACAAGAAGCATTATTATTTCGGAGTCTAAACATAACTTGATACTATTTTCTTTTACATAATAAATT
TAGACTCCAACATGATATGGTGGATGATATTAAACTGATATGCTGTGCAGAAAAATTCACTGTGATTTTTTGAAAAGAAT
CATCTGCTACTGCTATTGTTTCTATCCATCTAGGTTACTATTCTGTACAAATATTTGCTATCTGGTGGTGCCTAGTCAGA
ATGCTATGCCAAAAAACCATGTAAATCTTGGAAGATACATGGAATTGTGATTCATGCCAATGACTAAAATGATTGAGCAA
GAATTTTAGTTTAATTTTCACCAATTTTTACCCAAAAATCTTCTTTTCATAAGCCATACATTTTGTATTTATATTTACTT
ACATGGTTGAAATCATTTTTTTCTCCATTGACAGAAGGTACTCTTATTGACCACATAGACTAATATTTTTT
>c4041_g2_i1
GTGGTGGTGGAGCAAATGTCAGTAGCAAAGATTACGTCTGACAATCATTCTGGCATTAACAAAAGCAATGGAGGGAGCAG
AGAGCAAGTTCAGGAGCATGCAGCATTCTCCTCAAGATGGAGGAAATTAGACATTCAATTTTTACAGACGATGAGGCTTA
TGGATGGACAAATCGATTGGAGAGGTATTTCAGATTAAAGGACGGAGCTTCCATCCCTAACCTTAGAC
>c826_g1_i1
GTATGGCTCTGTGGAAGCAGCAATAAAAAGAATTAGACAGAGAGAAAGTGCACCAATTTGAAATCTTTCATTTTGGCTAA
TGACTGTATAGAGTAAAGTAGTACACACACCTCATTCAAGAGTATAGGAAGAAAAAAACAAATCAGTTAACCGACCATCC
CAAAGGCAAACAAAAAATCAGTTAACCCACCATTCCAAAGACAAATCAAAATTCATGCACTAGAGGAATATAGGAGGAAG
GAGAAAAGTTTAGAATGAGGTTAGTTGCTTACTTGACAGAGAGAGATCTAGGTATT
>c6840_g1_i1
AAGAATTGTGTGGATAAAGTTTTTCTAAGAATTACTTTCTCTCTCGCGTTCAGAGATGGCAGAACCGAATCCAGCCCGAG
TAAATATGTTGGAGAATGCAAGGCGATGCGAAAAAACCCGGATTTTGGCTCAGTATGACTATGCTAGTCAATTAGTGAAA
AAAGATCTGCTTGAAGACGCACTAAAGGAAATGAAAGATATCAAGAAAACTTTGAAGGAGAGTGTCCGTCGTCAGCCGGG
GGAGGAGAATGCGTAAGCTTTTTTCTTTTCTTTCATTCAAGAAAATAGTTCTTGTATAAATAAATTTTAGATTCTGAATA
AATAAATTTTAAATAATAATATATTTCACCTTTTCTCTCAAAAAAA
>c8488_g1_i1
GGGGAACCGGGCCAAATTATTAAGGTTGTCCTCATTTCCCTTGCTTCACTTTACGAATTCTTTTCCATTTCTGAAACTTC
TTCAAGAAATGAATGTAACTTTTGTTTTTCACATAGAAAGTATGCATAATTGGATATATATTTAGTTTTACATCTCGTTC
GTAGGTTATTATAGGCATGTTTGGATGCAAACTAGAAGTGCTTATGACAGTTTCTCTACCATAAATGTAGAGCTTTTTTC
AATAGAAAATTTGTCAAAAGCATATAAAAAATGTTCATTGGTGTTATTTTATAATTCCAGATTGAAGGTCCTATCCACAG
CT
>c3995_g1_i2
AGCTTACTGGATCTTACACGGCTGATAGGGAGGAGTTATTTGGCTGGTGTTTTTTGATTTGTTGCAAAATAATAAAGAAA
TTAATTATAAATGGTTGATTGAGATATATGGATTGAGATAATGCATTGTTTGCAGTTAATCTGCATTTTGTTTTGTTGCT
TTTAATTACAATTACTATATGTTTACATTGAAATGCTTCCAATTTGGTTCTCCCTTTGAAGTTCTTATGAGTTGATGCAC
TGTGTGCTTATGGCA
>c7296_g2_i1
AGTGAATGGAGAAATCGATTTTTTTTTTGAAAAAGATGAAACTGTTGAGTCATTGGAGAAATCCAGAGTCGTGTGAGAGG
TTCCTGAGTTACGATGGAGAAGAGTTTTTTGTATTGTAGGAGAGTGTAGGTTGGGAAATGGTGGATTCAGGGAGTGAACG
ATGTTGGAATTTTGTTACCATGGGGCAAAGATTGGAAAAATGAATGAATCCCCATGAAGGTTGGGGGAATCGTGGTTCTC
TTGGAAAATCCTTTTCTGAGTAGGTGAATATGTTCAGTCAATAGAGGAATCCATAGTAGTGTTCCCCGTTCCTACACCTT
GCGTGTGGAGGCTAAAGACTGAGGGTTGCCCTGACACTCTGTTGCTTCCTGCTCTAGCCATCCCTCTCTGCTTATCTCCA
TTCCTTTTTCTTCTTAAGGCGACTAGCTAAAGCAATTTAGGCGTGAAACCACTGAGCTAAAGATTTTCACCCAAAAATGG
ATGATACATCTTGATAGAAAAAGATTTGATTCACAAAAG
>c1481_g1_i1
ACAGAATCCAAATTCACTCAAAAGGGGTACTTTCTACAAGTTAGTGTTCATAAAAGTTAACAAAAGACAAGTAATTCTAA
ATTTCCATATGAATAATGTATATACATAATGAAGAAATGTAAGAGCTAGAGTGAACCTTGAGTTAATTATCAAATTATCT
CCATGGACAAACTCAATGGAAGGTTTATTTCCTTACTTTTCTGTTTAGGATTAGGAGGAAGTGTCAAAGCAGTGTTAGAG
ATTGAGGTGAAATCAACTCTGTTGGCAGATGATAGCTATAAATAGTAGAGTTTATGATGCATTCAATGGAAGAAACAGAA
GCAAAAGATTGTCTGATAGCAATTGGATAACAATAGGGGAGTGTGAATTATCAGTAAGATGTTGTAACTGTTTGTGAGAG
TGTGTAGATCAATGTGTATAACATAGTAGTTCATGGTACATAACTCACTATTTTGAGGTCAAAAATTTGGTCAAGCATCA
TTCATGATTTAGAGTTTACATAAAATTAAATAAGGAAGAACAAAATAAAGCCTCAAATACAACATAGCAATCAGTACCTT
TAACCTTTTGTTCATAACTGG
>c956_g1_i1
TATTTTTTATTTGTATTTTGGACTTAATTCATATTTTTTCTATTATAAATATAGTATCCTAGGTGTATATTTAACACAAA
TAGAAATTAATCTCATAGACAATTTTTATTGTATTCAACATTCATAAAGGCCAAGGCTCAATTTTCAGGATTAATGAACT
ATTGTCCTCACATTTTAAGTTCAGATTCAATAGTATGAAAAAAACTATACCAAAGAAGTATTTTCATGAAAGTAATTAGT
GAAAGGAAATACTAAGAGAAGCGTGTTAGGTAAGAAGAGTAGAAAACTTCGGTCAAGAGTATCAAAATGATTATTAGGTC
TTTTTCTTGAGGGTAGAAACGGGTGGAAATTAAAGAATTCCAGCATTTTATCATGCTTAGGCTGTTGTTTGTGTTTCACT
GCACTGAGTAAATACTTTAGAAAACATTAACTCTCCTCAACGACAAGCAGGGAATGGAACGACTTAAGTAATCAAATAGG
AGTAGACTTAACA
>c6796_g1_i1
GTTTTGGGTGGATGTCTTTTTTAATAGTATGGACCTATTGGAAGGAAAAGAGAACGAGAATTGAAGTGGGGAGAGATTTT
GAAACGTGAGGATTGCATGCAAAGTCTGGTAGGAGAGGAAGTACAACTTATGCAAAGGAGTAAAGAAAGTGAATTTAATT
TAGAAAGATGAAAGAAGAAAAATATGAAGAGATAGGTAGGGTCTGTTACGTGAGAACTAAAGTGCAAAAAAAAAAAAGAT
AAGAGAAAGTGTGGGAGGTACTGGGAGTTAAAAAGGAAAAAGAGAGAATATAAAATAAAGAATAATAATTTGTAAAATTA
GTGTGGGTCATAGTAGCATTTAATTAAGGAGATGAGAGAGAAATGTGTGAGAAATATAGTTTCAGGGGGCACTGTGACTT
TTGGGGTTTGAAAGTTATTTTATTTTATTTATAAAAGGATTGGTAGAAGAGAGGTGGGTCCACGTCAATTAGAAAAC
>c3447_g1_i1
GCTCTAGTGAAACAGGCTGCCAAGTAACCACAAATTTGGTATTACAGTGATTCATGAAGAAACCACAAATTTGACGCGAC
AAAGATTCATGTACTAAGAAAACACAATTAAAACATGAGGGGAGAAAAGGGTTCAGGTGTATTATTACACAATCAATTAT
AGTTGTATTTCACAGTCAAAATAAACCGTTACAAAAGATATATAATCAATTATACATATTATTA
>c6312_g1_i1
GTCGGACCAAATGTTAGGTTCTTTAATCAAGAACCTCATGGAAACTCACTTCACACACTCAACACACGATACAAGAATGC
TGAATAGCTTCTTTATTCACAAAGCAATCAAGATACAGATGCAGAGAGCTTCACAAACAAGTTCCTGACAAAAACAATTG
TTATTCACTCGTCAACCCCCCCCCCCCCAAAAGTTACAACTAAATCCCTTATATTACAAACCTCCTAACTACCTACCGGC
TTTCCTTCTACTATATACAAGTAA
>c513_g1_i1
CACCATTGATCTTGAAGGGCCCTAACAAACGCAAAGACAATAAGATCAAAACATTATGTTTCACAAAACAGAACTAAGCA
TGTTGAAGGGTAGACAACAGTAAACATAAGAAGAAGCCCTTGTCAATCACTTATGTTCCAGCAGTGAAAAACCAGAGCAA
TCAGATTAAGTCATTGAGGCATAATGACCACAACAAAATGAAAGACCTGTTACCAGAAAAGCTCATCACGCAAGAACTAG
TTGTACAGAGTTTAATCTCATCACAAGCACAACACACCTGTTACCAGAAGCAATCCAGAT
>c4413_g1_i1
GTAGAAATTGGGCAAGTAATTCAACTTGTAATTACTTCGAATGGCATGATGAAGAAGTTTATGAAATTCAAGGCAAACGT
GAAGGAGTTGATCTGTGTTTGGAAAATGATATAGTTGTCCTGGATCAAAAAAAGAAGATAGAGAAGCTGAAAAGGAAATT
ACAACAACAGAAGAACTATGGGAAAATGATGTTGTACTTGTTTGTGTTGTCATGCCCATTAACCATTTTCTTTTGTATTA
TGTTTTTACTGAAGATGAATTGTAATTGAGATGATGATAACATGAAGGATTAAGTGAAGGAGAAGTAATGTGAAAGTGAG
GCAGAGCTTAGGTACAAGGTTGTGTGTCTTAGGTTGGTTTGAAAAGGGGCTATTAATTATGCAGTCTTTATGTAGTGTTT
AT
>c8452_g1_i1
ATGTCACTTTTACTTGTGCTTTTGTACAATCAGCAATTGCAATCACACTCACTCAATGATTCACATTCGCAAGATCACGG
TAGGATAGGACTACCAAGCTAGATAATAGAAGTGGAGTAATTGCATATCTTTAACATTCTATAGTTTTGCCATTTAAGCA
GCACTATTTGGCACTATTGTTTTGACTATGATTATAATCTCCTTAGATAATGAAAATGACATGTTTCCCTTTTAAACTAC
AGTAACAACTTAAATTTACTCTAAACATTTGCTATGTTAATCTATGCTTACCCTAAATGCTATCTAGACTCTAAAGAAAA
CCCACATGAAACAAGATATACTCCCTAGTTTATATTAAACCCTTTCGACTCCAAATATCAAATTAATTGTAAATTATCAA
CAAAATGATAACAAAAGAGTTCTATAAGCCAGCATCCTACAGTGGTAGAGCTGGAACTGAACTTTCAAGGGGACCAGGTA
CAGAGCTGTATTGTGAGAATGCTTGAAGAAAGACCTTAGTAAGAGAAG
>c6900_g1_i1
TAAAAAAAAAGATTAAGAAATGGAAATAGAAACTAGAGAAGGCTGCAATATACTAGGACCTCCCATTCTATAGTAGTGTG
ATAAATAAGGTAAGATGAGACTATAGAATGAGTATGCTTAACACAGTACAAACAGTATGATCTTATGACCTGTCAACCAA
AGAGGTACATAATTTGAACTTCGCTAGCAACAAGTGCAATTCTCTTCCCTTTCTAAAGTTTCATAATGGTGTTGTTAGGA
TATAAGGTGGGAGAATATTCAGTA
>c4661_g1_i1
GACTGTGCTCACTATAAAACACTGCAACAGCATGGATATAAATAACCAACAATTGAATAATTAATCAAAGTGTAAGTGAG
TAGTAACATGACTGCTATCTCAAATGAAAATAGGTTGGAAGAAGATACAAAAACATGTGGCACAGTTTGCTTAAGACTCA
AATGCTATGATGGGACCCACAACAACTGTCCTCAACCTCTTCTATGAGATCCACTAGAATGGGTTCCACACTTATTTAGT
ACATGTTGTCTCTCTTAACACATTGCACTGAGTAACTACTCAAGACACGTTTACCT
>c5636_g1_i1
AGTTCCTTGAAGTCCCCACAATCTATAATCCATTCTTGCATTCATTAATATTTAATTCATAAAAATACAACCATTCAAAT
CAAGAATCAGAGACTGACAATTCAAATCTTGAAAGATCAACAAGGACCAATGTTGAAAACCAAAAATTCAAATATTGGGC
AGAGCAATTAATTGAAAACCCACAGTAACATTCATGGGTGTAGATGAAAAAGTCAAACCCATTCAAGTGCTGGCTTGAAA
ACAAAGCAAACTGACATAAACAAAATGTTACCTTGGTGTAATATTGTTAATATATGAATCTCAATGTCATGGTTTTTAAT
TCAAAGAAAAAGGCATTGAAAAAAGAAAACCGTTTTTTTTTTGAGGGGTTTTGGATTTGAAAAGGGTTAGGAGAATCTGA
GACAATGGATGACATTGTGTGTAGTGATAGTTTACCTTGCAACCAAGAGAACAGAAACG
>c9058_g1_i1
ATAGATTATCCAGCACCACCTGCAAAGAAGAATGAGAGATACTAGAAAATCAATTACTAAACAAACAAATTGGTCCAAGA
TGGATGCTTCACAAAAGGCACACAGCATTACACACACATAAATAGCAAATACACATCTAAAGAGTACGCACTTCGTAATT
CCATTAAATATATTATAACGCTACTAGTCACAGACAATCAGGAAGCTTATTATGAAATTCTACATCTGGGTTGTGATCCT
GGAAATATAGAAAAAAGCTTAATGGCACTGAAAACAATAAAACACATTCATTTTCTGATTAGTGTCCGGAAACATAGGTT
TCTCATTTCCTAATTATTATCATAAACTCGGAATGAAGGAGACATCACTATTTCGAGATGATTTGGATTATTGGGGCATG
TGGGCTATATGTAAGTCCAAATAAAAAAGGTTTCAACCATAAAAGGAAGTAGAAATCCAATAATGTGGTAATAAGTCTGG
CATTTCGAAGAAGGGCAACCCAACTCTTACTCTCAAGTGCGCCTCTCTTTTGCCTTTTTCAATGGTGAAGACATCATAAA
TGTCACTTTTCGCCAAATTCACAAGTTAAGGCGATCTACAACTTGATGCAGGGGCTGTTTACAATTTTTTTAATCTCTCA
TATCAAACATGGTAACGAATAATGAATGCATTTGCTGCCACCATAACCTTACCAAGAATTGTAAACACCACAACAAGTAC
TCACACTGACAACCACCATATGGCTATAGCCATCATAAATTCCACCCTGACATAAATCACAAATGAATCCACTGCAATTC
ACATAAAAATCACATACCTGCA
>c8919_g1_i1
GATTGATTACTGATTGGGTTGTACTCATTCAAACCTGTTTGTCCACCTTCATTTTATTTCGCTACCTTCGGCTTTTTCAG
ATTTTGGTTCATTGAGTTAGACGACGTTGAAAATTTTAGTGCATTTTCTTCGGGCTGGTACTGAGATGACCCTCTTATAG
GGTTGGGTAGGAGATTTTTCTTAGCCTGTAAGTGGAGAGGACTGGGAATTTGCTTCCGTTCATTTGTGGCTGAATAATTA
CTTATGTTTCCTGTACAGAGTAGTTGATTGTGTGGTTGATTCGGAGTATAATTTAGACTGTGATATGTTGTGTTAGATGA
TAACATGAGAAACTGCAATTCCTTCTAGTCGTACTTTGGTTTGAGACATGTTGCCTCTGGGGGCTTGGATGATGGTTGTT
TCTTGTATTAAGTCTTTTTTTTTTTGGAATAATTGCGAGG
>c822_g1_i1
TAACAGCTGTGTTGAATGTAATGGTATGCACAAAAGATGTTCAGATAGCATAATATCTTCCAATCACAAGCCATAATGAA
ATGCCCTACAATACCATCACTACAAAGTCTTAAACAAAATGTTTAGAAACGATTAAACCTTGAGAAATAACTGCTTATTT
TCAAAAGCTTTCTAACTGAGTTAATAAGTGCTTATAACTGAAGCATATCAATTTTGCAG
>c132_g1_i1
CCCAGATCGCACAACAACAACTTTGTCTGCGCAACCTAGCGCGAGAAGGGTGCGTGGTGACGATGGGTATGTAGGTAAGA
CGGATATTCAAGTTTTTCAGCTGCGTGCTCCTCTACCCGTTGGGAAGGCATCTTACCTGACTCAGGTAGCTAAAACCACA
AGTGGTAATTGAGAATGATCCTATCTGCCTGTCCGCGGTGAATCACGGAATCTTGCCGGACGATTGTAGATGTCCAAAGC
CCCAAG
>c10790_g1_i2
CCCCGACATCCTCTCCCTCACTAAACGACAACAAAATAACCACAAAGCTCTGAATAACTTCGAGAATCAGACAATAACTG
AACAAACTTCAAAATTAAACAAAGAAAATGAAGAAGAACAGAGACATAACAGCCAAACGCGGCCTTACAGTTATGTAAAA
GCTAAAAAAAGAAAAGTAAGGCATTGTAGGGAAAAGGTGGGCTCACAGAATTTTACAACAAGCGAATCG
>c9145_g2_i1
ATTATTGTGGAATGTGGACTACTTCACTTACCTGACACAGTTCTACCTCACTTTATCGGTCTATTATTAACCTGAACTTG
TGTATTGTATGCGTGAATATTTTTCTCATTCTTTTTATTTTCCCATAATTTACATTGAAGTGGCAGAGCACGTAAATCAA
TGAATGATTTTGTAAAAACAAGATATGTTGCAGCACTCCAG
>c8018_g1_i1
AACAGTTGTCTGTTTCTTCAACTGAACCATAACACACAAAACCATCAATGACATTGCAGAAAATCTAAACTCATTCAAGG
ATGTTTACTTAATAGATAGCCATATTCTACAAATAAAAAGCTTAATGGCAAGGTATTAGGGGATTCATGAATATGATGTG
TCTCAACAATTCAACTATGCCATGACTATTTTAAAGATTTCAATTCCATTATGGTGCCAACCAAGCCGGTAAGAAAAAAC
TCATGTTGAACAATCATCCAAAATCAAGAGTTTGGAGTTCATCTTTTGAAAAATTAAGCTTTGTGGCAACTGGCAATTGC
ATTGAAGTGCTTGAAGCATACCTCTAAAATTGCAAGTCCCTCAGA
>c2124_g1_i1
AGCCGGGAAGAACTGGCTCCTGCCCAAGTACGTGGGAAGTTTAGTATCATACAAAGCATACGCAACAAAAATGAGAGAAA
TTTAATACTAAGATAAATAAGATCCGTAAATGTAGGTTGATCACCATGTATTGCTTGGGTAGAAGACTCAATTCATCAGT
TGAAATTGAGAAATTCATTATACGATATCAACTTGACTAGCATAAAATTTGAACCACCAGTGCATAACATAGTAAAATAA
ATTTAAGGTCGTGCTTAAAATGGATTTGAACATTAATAGAGATTACTTCATTAAGAAAATGAGATGCAGAAAATCGAGGG
ATGTATATGTCAATGAAGTTCGATTGTTGCCAAAAAGAGACACACGACGCCGCTGATTTTCAACGAAAGGTTGATAATAT
GAATGGATATATAAATACCTGCATGATGATCAAGACATCCA
>c8451_g1_i1
GACTGCACGCATTAAAGTTCTCCTGTTTTCAGACACAAACATACTCACAACTTCAGTAATAAGAGTATCATATAACACAA
CAATAAGGGGCTACATTTGGACACCAAAATAGTAAGATTAAAAATAACAACTTAAAATAAACTGTTTTTTGGCACGAAAA
GTATCTCCAACAAAATCGCTAGAGGGTAATTCCTTTCAATAGGTAGAGATTCCCAAAGTGCTTTTTATCAATCCATGCAC
ATGGTCAAGAAAGGAACCCTGACAAAATGCTTAAGAAACTAAGTTATTTACTTGCTAATACTTATAATAAAGTTTAGATA
CATTAACATTTCACACTTTCACTCCAATCGAGCACGCCCCAGAAGTTGAAACAATTCCCAAATTGCTACCAAGTTGAAAA
ATCACAATAAAAACAGGCTCAGATAGCAAATCCAATACCTCCTCCTCCAATTGAAGGGAAG
>c1503_g1_i1
CGACTGATAGTTTTTCTTTTGTAAGAAATACTTACATAAATACTCAACTTTATAGATAATTTAAAATATCAAATTATATA
TATATATATAAACTGCAATTTCTTCTTTACAGAAGAGAAAGAAGAAAGTGAAGATGGTTATTTGTTAGGTGAAGATGAGA
AAGATTGTTGTTTATGGTAGAAAATAGTGGTATAGGGTAGACCTAGGGAGCATAGTGGTCTAGAGGTCAGTGTGTTGGTG
GCGGCCTAGGAAGAGGGCGAGGGGTGATGAACTCGATAGGGGCAATAGGAGGTGGTTGCCTCTTTAGCAGTCGACCTGAA
GGTTCGGGACTAGGACTAGTCTCTTCAGCTGGTCGTGGTGGTGTAGTCACTTCAGGTGGTCGTGG
>c277_g1_i1
TGTACCATCATTACTGGCTTTCTGTGCAAACCAAAGGATACTCTGTAAGAGGGTAAGCAAATGCATCTAACAATTGAACT
TTTCATAATGATGTCAGCAGGTAAAAAGAGAATCCATATCAGATCAATTTGAAAATTATATTTTCTAGTAATTATCAAAG
TACATATATAAGAAGCATTGACTTGCAGATTTGCAACCAATAGATAATATCAACGTAGATAATAACATTACGATAGAAAA
ATACTACTTTGCAGATTCTGAAGTTACCACTTGTCCGTTGACAACAAAACTTGTAACTTACTCAAAAATTAACCCGATAT
TAGAGTCTTTGCCTTATCCAAAAAGTAACAAGGGGATCAACCAACTTTACTGATCCAGCTTGATAAATAGAAACTTCTTT
GGTGATATGTAGCTAAAAATACAGCAGGCATTATCAAAAGCTTGATAAATAAACTACGGGAATGTATAACAAAATTCAAT
AAAATATTTTCCTGGAGATTTTAGTTTTCACAGCATTACAGATCTGCTGAACAAAGTTGCAATATATGAAATTTTTGCAT
TAGATCATTATTAGATCACGGGAACAACAAATGTGCATTCTATACTCGTCCAACTTTTAAAAAGATATGTTAAGAAGTGG
ACTTTAAGCCGAACTCAACCGTACAAAACTGGCTTGTAAGGTGAG
>c4976_g1_i1
ATCTGCAAATCCCATTTCAGGTTTGCCTCAGTTTCACCTTTGTAGCTGAAAGATTCAACTTTGTTATCCAGTGTAGGAGT
CCTCACCCTGGATTTGATTTTTCTACCCATTTTTGAAACCCTAGGATCTGATCTGAATTAGGATATAAAGGTTGTATTTT
TGTTTCTCTGTTGCCTTTTTCATGTTCTTTTCGTCCGTTCATGGTGGTCGTTTTGCATGTGTTTTTTGTCGTTAGTTTTG
AGCTAGATTTTTGTTTTTTTTTCTCCAAATCTGAATGATAACAGGTAGAAAGTTTTATGGTTCTAT
>c2420_g1_i1
ATGTCCAAGCTCCAAGAAGAGGTTTAATAAGATTCTTAAGGACCATTTTGTCCGACAAAGTGTTTTCGTTTCTCACTTTT
ATTTATGGTAATGTCACTTTGTTGTTTGTTTTCAGATTTTTGTAGAAAACAGTAAAAACAATAAAAAATTGTTTTTACTG
ATTCCTATTCAAATCTTTGAAAACAGAACACAAAGTGAAAGTAGGCTTCGTTGTTTTGTAATTATAAGTGACAAGAAGCC
CCTGATTTCCAAACTAGTATTAAATATCATATTAGGACTCCAGATCAGTTGAATATAAGAAATAAGTGATTTTTCTTAGG
TTGACTCTGTACTTGGAGATA
>c10496_g2_i1
GCAATAATCAATGCACCTGCACCTAGCATTAATATTAGAATCATGGCAAGAATGAAAAGAATGGACGTACTACATGCTAT
GTTTCCTTTTATTAGAATTTAATCAAAACCAACAATTACAAAGACAAAAAACTACTTCTAAACCAAAGAAAATAATACAA
ACTGAAAAAAAAAAATACATAGCAAGATGGAATTAACAGAGCAAGAAAAGAATTCCAAAAATCATAGTCTCTAGATAAGA
ACACAAAAATTTAGATCAAAAGTTTAATTAAACACCTTATTCTTGAAGTTCAACAT
>c2553_g2_i1
GTTTTTATCACTACCAATAAAATAGAAGAGATAATGTAACATCAAGTGAGTGGGGATCTAGTTGCTCCAAGAGTAAGTGA
TACCACGTAATTTTTATTGGACGATGAATTTCATTATTCTCCAAATAGATTAAATGTTTCCATTAAGTACATTATGTTTG
CAAAGTACCATGCAATGTAAAAGCTACCTTCTAATTCATCTTACAAATATATTTTAGCATATAATATATTTTTAAAATAA
AAGTCATTGTTAACTATGAAATTACATACCGGTGAAGTATTTATCTAAACTTTGGTATGATTTGTCATCAAAAAATGATA
TCACGATTTAGTAATTAGATCTGTTAAATTTTGGAGAAGTTATAAAATGGTACAAGTGCCT
>c3450_g1_i1
AACTCAACTCTACAAAACTGACTTACAAGATGAGAATTGCCTCTACTTATATGTTGCATTTTGGCATTATTTCTAATTTA
TGTGAGACTTTTTTTCCAATAATTACTAATGGGAAGTTAAAATCCTTAAGAATAAAACAATGTTCTTAAGCACATAATTA
AGGAAAAATTAGGTTTAAAGTTCACTTCTTAAGATAGCATCAGAGTCATCCAAAGTCTATCCTATTGATATTTGTTATTT
GTTAGGTATATCATGTCACCTGCTATCGCACCAACCATTAATGTATAGTCCTACACTCAAGATGTATATGTCTCGGCATA
AGAGGATGTGTTGGAGATCCTACCAAGAGATAAGGCAAATTTAAAATATATGAGTGAATGCAAATCTCACTTTACAAGCC
AGCTTTGTAAGATTGATTTAAGCTTAAAGTCTACTTCTTAATCTATTATAGAAAAAAG
>c2807_g1_i1
TACTAATTTTCTTTTAAATTTTAAATTCCATGCACCTTTAAATTAATTATATACCACTGTTCTTCGCAAATAACTTTTCC
TTTTTTTTTTTTTCATGATGGGTTAATGAGTTATGGAACCAGAAAAATAATAATAATAATCATAAATCACGAATCACGGC
AGGGGATTGTTCACTGATCTACTGTAGCGGTTTATTTATTTTTGTCATTTTCGGTTGTGAATGACATGTTAACCTGCGAC
CAGTTACTGTTCCGTTACGGCATTCAGTTTGTTGTGGTTTAGACGGAAACCGAACGTGAGACCTGTTTGTTGTATCGGAT
GAATTGAATCCTTTCTTTCGCATTTCTATACCTTCAGGGAATTTCAGTTTGATGAGTCGCACGTGACGGTTTTTGATCTT
TTTTTTTTTTTGTTTTTTAATTTTTTGTTTCAATGTATGAAGGATTTTGATTTTTTTTTTCTCGTACTTGTTTAATATTT
CTGGTCCGTTTGTGCTGTTGCAGATGTTGAAGATTTCTACAGCCAA
>c10313_g1_i1
GAAGAAGAGAGAGATTTGATCAGGTGTTTATTCCCATTGCTGTACCATGTTATACTTTGTTATTGTGAGAAACGGAGATG
AAAAGAAAATCATTAAACTCGTAGGCACGTTGGCGGTCTTTTAAGTTAAATGTGTTTTGCCATGAGATTGCCCTCTTCTT
TTAATATGAAATATATTTTACGTAGAACAGGGTGGATTTGGAGACTCATC
>c349_g1_i1
CTCAATGCAATAGGTAAATCCTCATTAATACATACCTCCTCACTATTATCTTTAGGAATCCTCACCTCCAGATTAGACAA
TTCTTCTTGCTCGAATATCAAAGTGGGTTGTTTTCTTTCATATTTTTTGTCAAAAATTTGTCTTCTTCCTTTTCTTCCTC
ACTGTGGACTATCGTAGCTTCAGTGATCAGATCTTAGGCATCCTGTAAAGAAAAACATGGTAATGACATGGAGAGAGTTC
ATCCACTTCAATTGCTTTCTCCCCTTGAAGTGGTGGACTGACATAAAAG
>c7194_g1_i1
ATATATATATATATATATAATATTCTCAATAATAAAATGTACGGAAAAACTAAATACTTTATTATAAAAAAATAATATTG
TTTTCATATTTAAAATTTTAAATCAAGATAACTTTTGTAGGGTCTATGACATAAACCAAACGGCGGCATTCGGGACCACT
CGTCTACTTAACACCACAAGCGGAAGTCAACCAATGTAAAGGTTTTATTAGTGTTGGGTCATAATGGGGCCAATACTAAA
GATATTGAGCCAGTAGTCCAACAATAGAATAATAAGATATCAATTAGATATTTCATTAAAGATATTGATAAG
>c4074_g1_i1
ATTTTACTCTCTGAAAGCAGTAAAAGCTTCCTGAATGTAGCAATCTCTATATTCTTGTTTGATACTGACATTGCGGCTTT
TATAGCTGCTTCTTCCCATTAATTAATTTTCAAGTGCAACAATCTTCAAAAGTAAAGCTGAAGAATTTTCATCAGTCAAA
TCATGGCTCGCTACTGTTGCGACATCTGGAACAAAACCATATGCGAAGAAGGGTGTACTCCCTTTACACCTAGTTGATTG
CCTCGGTAGTCACCAGAACCCTAGTCGCACCGTGCTGCCTTTGAGTCAGAATGGATTTTATTAATCTTTGGAATAAAGGG
GCATGGCTTGAAATTCTATACAATAATATATTTTCTCGGCGTGGAGTGCAAGAATTCAACAAATTCTGAGGTTTCGCTGC
CACCTGCACCAACCTTGTTCATCATAGCTTGGAGCATATAGTTCAAATTCATCATCGTGGAACGTGGGAGAAGCAAAAGT
GTTACACCCCAGTCTAAAGACTTCACATGGATTTTTCAAATGATTGAACGATTTAGTTTATATTTTCAGAACACATGACT
CTAAAGCCGTTAAATCTCAACCAACCGATCATGACTCTAAAGCGGTTACATCTCAACCGACCAGTTTCAATTATATCTTG
GATATTATATATCTTGCATATTATTAAAG
>c9358_g1_i1
CAAGTCCTACCAACACGTAATACAGTTATCAGATCAGTGGCTATATGTTGTTAGGTTAGGTAAAATACCTAAATAAAATA
ACTAAATCTTGGACCGTATACATCTGGAAATGAGAAGAGAATTGACTAGGCATTTCTGACAAGTCAAAAAGCATGCATGT
AGAAAAGAAGAACCACATCATATTACAACCATAAACATGAATTTATAAAAGAATGTTGTAAACAACTACAACCCTTGTAA
GTGACTAACTATTTCACAGAGAAAAAGGGATGAGTACACCACGTGAATCATATGTTGTCAAGAATCAAATTTTTCTTTAA
AGCAGTGGTTTGTTGGGAAAGTAAGGGAAGAACTATCAACTATTAGATGATACGTGGATTACCAAGACTGAAACAAAATT
CGGTAACGTTTTCAACTGATCACATAAATTTAATTTCGGCCATCTATGTATATGATTTAAGTGTCAGGAATAGGTTCTCA
CCAATTCCAATAACATACACCTCTAATTAGAGATGGGTAACATGAGAAAGCAACCAATTTAAATAGAACATAACTAACAT
GCCAAGTAATATCATTGCCCATTAAAAG
>c6716_g1_i1
AGGATGTAGTAAGAGCCTTGGTTCTAAAACAATATATTTGAATATGCAAAAGAAATGAAAGCATAGTAAAAGGCTGCAGG
AACTAATACATCCGAATTGAACATTGATCAGCAGACTTAACTCAAAATTTCTGCATCAGAAATAGCCGTTCTCAGTGGCA
TTTTCATAAACAGTTTGGGTCCATTGCATTGCATAGCTAATTTGGAGTCATTTTACAGTTCTGGTCTGTTGTTGTGTTTT
TAATCTACTCTAGAGCCATT
>c5576_g1_i1
GGGCTGCCTTTGCGGAAGCAGGTTTGTAATATGGTTCGTTTGATTATAGCTTCATTAGTCAAAAAGAGTCTTTGTTATTA
CCTTGAAAGTGAGAAAGAAAGGGGGACTTCCTTGTGTCTTGATTTGGATTCCAGTTTTAAAGGTGGAGTTGCTCTCTCCC
GTGGATATTGGAAACATTGGTTGAACCTCATACATTGTGTT
>c4685_g1_i1
GTTATGTGTATGAAAGGAAAAAGTGGAAACCTATTTCTTGGGGTCCACCAACACACACCCAATGATTGGGATTTTAACAG
AATTGCTAAGTGGCAAGTGAGCTGGAGGGGATCTGGTGAGAACATTTTCAGCATGGAAGAAGTGTGCCAGGTACTCCCAT
GGAAGAAGTGTCCTCCATGATGCAAGAGAGGAATGAGATGTTGACTGAACTCAAAGACCACTTATTGTAAGCTCAAAACT
GCATGAAGTAGCAAGCAGACAAGCATAGAAGAAAGGTGGAATT
>c6680_g2_i1
GTTTCTTTTTCTTGTTTTTGAGAGCAGCGATAATTTCTTTTTATTCTAGATTTTGGGTCGTTTTTGTATTCTATCCAGCA
AAACAACTATGGCATCTTCCTCCTATCAAAACACCGACAATAAAGAGATTCCAAGTGAAAAATGGCAAACTCAACTGCTA
GCACATCAATAGCATCTTCAACTGCAATGTTAAAGCTACTAGTGAAAATATTGACAAAGCATTGAAGTGGAACATCTTAA
AGGTCAAAAGCAACAGGAAGAGTGTGACACGTGCTTTTTGTGGAAAAGCATCTAGTGGGCGAATTACAAGAGCCCAAATC
GTCAAATCAGAAAGAGAGAAACTATGAATGTTGTTGGAGATCAGCGTATATCAAT
>c1767_g1_i1
AGCTACACAATTAACATACAGATTCTTGCTTGCATGCTTGCCTGGATATAATATAACTTCATATAATGAAGAAACAGAAT
GTATAATTTCAAAATATAACAGATAATATACATACTAAAACTGAGAGATTACCACCCACAAGGCTGTAACAGATATATAA
AGGCAGTGAAGAACTGCACTTTCAGTTCCAAATGAGAATAGAGGCTTTCACTTCTTTTCTTCTAAATTTTCTCTTTTGAC
ACTTTAAAAAGGGTAATCTATTCATGACAAAACTTCCATAAATTCCAACATGCAGTTCATAATGATATCAATGTCAAATG
CATCCTTCATTCAAAGACAGAGTAAGTTGAAATTACAGAACACATACCAAGAATTCCAGTGTAGT
>c2596_g1_i1
ATTCTCCTGCTTCAAATCAAACTGCAAAATGATGGTAGACATACATACGCATAATTCGTGTATGTAGACTAAATGGCACA
AATTGGGAGGACTCAGTGAGTTCGATTCTAAGAATTCTGACAAACAAAATTAAATGAATCCTGGAAAGTACATAAAAGGT
TAAAACCTTTAAAATCAAACTAAACTTCTGAAATTTATCTACCAAAAGAAACTAATGACATGTCCACACACCCGCAAAGT
TAACACCAAAACTGAAAACCTAACACAACACTAAATCCTTATGATGCCATGGAGCAACAAACGATTCCAATCTTCTTCTT
TTCATGAATTTTGCAGTCCAGGTAAAGAGAAAATTTACATTAAATATCAATTACGACGTATTTAAGCAAGTTGAGCATTC
CCACTACCCAGCTTGCAACGATTCACAACCCCAGTGCATCAGATTTATCTGATACCCAAAAGTCAACTCAAGACAAATCC
AATGAAGTTTTACTATTCAACCTCCACATCAGAACCCATATTAAAAAAATTACAACCAATCGAAAAACTGAGCATGATAA
CTCAAACCCATCCAAAAAGTCGCCGGATTATTCGGAAATGGATGAAAACAAAATCAAAACTTTCCGACAATCGGAACTCA
CAACAACAAAAAAACACAATAGAAAGAGGGGAAAAAGTAGGGTTGCATCACCCAAATTAAAGATGAAATTTTTATCCAAA
TATCCTCACCGTAGAAACTGGGAAAGAATGAGCAGCAGCAGCAGCAACACAAAATAAATTAAAAGAAATTAAAGATAAAA
AAAAAAAACGAAAAACCTAAAGCATCTATTATGGGAATAATACCTTTGGGGGATTGCAAGAGACACA
>c2622_g1_i1
ATCACTAAATCATTTTCAATAATGATATTTTCACATTAAGCAGTAAAAACACCATGGTTCTTGAAGTAAAGTATCTAAAA
TTGCTGTTACTTTCTCAACTAGCATACACCATTCTTATGTCATTTGTTTAAGAATGAGCCAATAATAAATAATAAGGCAA
GTGAAATAGCTTTATCAGGCTTAGTAAAATTATCAGTTTATAACCCTCAAACAGTCATTAGCTTCAGACCTGAAACAATT
TCTCATGTGTATGGAAACCTTGTTTAGATTATGGTTTCACAAACAACTTTTCTAGATCATGAACAGTAAAACAAGCAACT
CACCAGTCATGCATGACTCCGG
>c1701_g1_i1
ACCCACTCTATTCGATAATTGAATCAAGTCGAATTTTTTATGTTAGACTTGAATTGTGAAAAAAAAAAGAAAAAAAAGTC
TTTTTTAGAAGTTGACTTATTTATTTAAGAAAATATAGTTAAAAACTTATGTTTGTGCTGTTAAAAAAATAAATTCTGTA
ATTTATATCATTTATTATAACTTAACTAATTTTTTTATTTTTTGTAAAAAAAATAATTTATCCTTAGTTTCAATTTTGAA
TGCCAAAAATACAGAGAACAAGGGAAGTGCGACCCAAAAAAAAAGTAGTGCATGCAGAACTTAAAAAAGGAAGACGTAAT
TTGTAATGAAAATCTGAAAAAACGTAAGAAAGTTTCTTGAAATTAGTAAGAAATGTTGTTCATCAGAGAAGTAGAAATCG
AAGAAACTAACCGTTTGGTGTAAGATGTTATCATAATTTTCGAAACCTCACTCAATTTCTTGAAATTTCTTGAAATCGAG
AGATTGAAAAACCTTGGCATTGTAGCAGTGGAAGAACGAAGGAGA
>c1965_g1_i1
TGTCTGAAGCCACTTCACATCCTACAGAGTTCAGAATGATTATTTGGATGGACTCTATTCAGTTTAGCCTTGTAAGTTCC
AAAGTATACACACACAAAAAAAAAAAAAATTATGAAAACAAATGTAAACTCTTTGAAAGTTTGACTCATTTCTTGTGATG
CACTAATTTATGAAAAACAAAATGCCTTATTTGATTATCTAACATACCTTCCAGCTTAGAGTGCGATCAA
>c10073_g1_i1
ATTGTAAACCCCCAACAACTCCATCCATCCATAGTCTTTTTCTCGTCAATTGAATCAAACGCATTGCATGTTTATTTTGT
GTTCTTGCATCCGCAACAATTAATTTTCTTTACAAGTCTTACGATTTCAATTTGCACGAACGATATGGCCTACGAGTCCT
CTGGGAAAAACGATTTTGGGTTTACCAATTATATTACTTGATACGATCTGGTACACTT
>c10318_g1_i1
TAGAGGCACAGGTTCTCCTTATCTTAAAACAAGCAAACCAGTAAAACCTCGAACTCAATGAAACAACACAAATTCACAGT
AATCATCACAGAAAACCATAACTAACACATCTAACTCGACCAGTTAGTTATGCGCATATCAAACTCAAACCTTACGCCCA
AATCAAAATCCAAAACCCAACATGACACAGAAGAACAGACCCGACCCAAGCCAACCTTAACCTTTTCAAAATTTACCCGA
TTAGTAACAACGCATACACTGCTTAAGTGTCACAAATACACAAACTAAGAATCCAAAACCAGCTTAAATCACTAACCGAT
AATTAGTTTGTTAACCAATTTACATATATTATAAACAAATAATACATTTATATTTATTTATTCGTTTGTTATAAAACATG
TCGGATGGGACATGTCAAAGTTTGACTTTCTTTTATTATATGTTTTTTTTTTTGCTCAAATTCTGATAAAAGAAAAAAAG
TCAACTTGCTCAATTAACACAGGAACAAAAAATCCACAATTGGAAAATCAGTAAAAGAAAACAGTTTTGGAACGTAAAGC
AACAGAATTCAGATCCGCGGGTTCGCTGTACCTGGATCACAGAGTCCGTAGAATT
>c218_g1_i1
AAATCTTTGAAGTCCTTCAAACTGGCAGAAAAAAGCAGTATAAGAAAAAACAGTATAAGAACAACAAATGGTTTCAAAGG
TCAGAATTAAGTTCAGTAACTTAAGTCGTATCACCAAGTTGCCCAGGTATACATGGAATTTATGTGCAAAAAGATCCATA
TTTTTTTCATTCACTAGTACTTTTCAAGTGAATGACAGAATTTAAGGGAAACAATGAGGCATAACATAACATTGCAGAAA
TGTCATAAACAACACACATTTACGGAGACTAGTCTGTGGAGAAAATCAGAAAAACGTTTTGGGATTATGCTCACTGCCAG
AGTGAGATGTATTGAGATTAGATACATTATTCTGCTTCATCATTAGCCACAGATCAAATGATCAAGTATCCTTAAAGAGA
GATCACGTATTCACCTAGTAGATAACATACTGCAAATTAAATGAAAAGCAAGCACAGTTTGTAACTGCAATCAATAAGAG
AGAAGAAAACAATAATTGCACATTTTAGACGCAACTACTAATAATCAGCAAGTAATCTTTGCTTGGAATGTATTATATCA
GGTCCAGTCTCTGGTTTGGTCATGGAGTGGCAAAAGAATCAAATATCCATAGAAAACAGGCTTCGATTCGAAAGCATCAA
CTATCTCATAGACACACCTACACCTTTGGCATCCGGAAGCTGAT
>c8673_g1_i2
GAAAAGGTGTATGTTCTTCAAAAGGTAGTATGCTAATATTCCTCCTTTTGTTTCTTTTAAAATAATGTTATTAATTATGT
ACTTTTGTTTGTGGCTTTGATCACAGTAGTAATTATGTAAGACTTATCTTTTTTATGCTTAGTGATTAAAAAGTTAAATT
CGACTGTCAGAAGTGATTGGAATGGCAGTAAGAATGAAGGCAATTTTCAAACTATAAGTTGTACTACAATTTGTGGTGCA
TATCATATTGTTCTTTGAATTACTATACGAGTCTCCAGTAGCATTTGATTTTTTTTCCATGAAGTCAACTCTGATGCCAA
TAATATAATGATTTTTTTTCTAATTCAACTCTGTTTTATAGTGGATTAACTAATTTGGTTGGAGATTTAGTGAATAGTTT
CATTTCTTGGCTTTTTTTCCTCAGCATGATCAGGTAATTTCTGGGA
>c1062_g1_i1
ATACTCGTCTCACAGCAATGTATTATTCAGAACTCTACACATACATATACTTATGAAAATTTATTAAAACAAAAATAAAT
TATAGATAAGTCAGATATTAAATAAGGAAAAAAATTAAGATATACCTAAACTATGCACTCACTGCACTGATCTACACCAC
ACAGATTGATATTTTAAAGAATGAAAAAAGTAGAAAATCCTCATCGTTTCTTTATTAAAGAAAAAGGGAATGTATCACTT
ACTTATGTTGTCATTGTCCAAGGACATATATGAGAAAAGTGGGTGACATCTGACTCTGCTTATTTTAGGTGTCTTTTTCT
TTCTTTCTTTCTTTTATACACACTATGTAAGAAAAATAATGTTATATGGTTGGTACCTGGTATATCCATGAATCAATCTG
>c7927_g1_i1
AGGTGGATCCACTCAATTTCTAATTAGCCGTGATGGTGGGGGGTAGGTATCTGTTGCCATTTAGAGATCAGAAAAGCTGT
CTGATTTATGTAGAAACAATTTCCATGCGATTGGCTTTTGGGTTACTGGTATTCTGTTGTATAGCTGTATGCATTGCAAT
TGGTGCTGCTCTTGTTTATATAACCTTTATTCAACTCAATATGAATGCTTGGACAGTTATATCTACATATTATTTATTTC
AACGGTAAATGTAACACCCGCTATTGTGTTGCAGTTGGATAGATGCTGCAAAATTTT
>c5625_g1_i1
TAGTTAATTAGTTATTTCTTGAATCAGCTTTGAAGGTGTGAAAATGACTATAAATCATATAGAACATCTTAGTTAATTAG
TGTTATAGATAATAGATGATGTGCAACAACCTTTTGAGTATAACTCGTAAACTAGTAAGTTTACGTTCCTAAACATGCTT
CCAATTTAACTCGGAAGTAAACTCATTTTTTGCGTAAACTCGGTAAAATCGTTTGTGAAATCGGTAAAATTGTGTAGAAT
CGTAAGTTTGGAGCGATTCTGCAAGCTTGAAAGGGGGAAAAATTAAG
>c5555_g1_i1
TTTCAATTTCTAGATTCGAAATGAAATATCATTGTATATAATATATTCGAAAATGGGAATTACTCTGGAAATGAAAGGGA
TAAATGTTTGTCTTGTCATTGATTGGTTAGAAGAAAACTCACCATAAATAGATTTTATGCACTGACCATAAATTTTGAAT
TTACCGGAAGATCTATTTTTTGACTCTTTGTTAATTAATTTGTTTATTATTTATCATCAAGACTTTGTATGGATTAATTA
GACCTAAGGGCTCACTACAGGAAGTTTTAATTTTCTTTCTTCTCTGAAGGTAGTCATGGTGATCATTTGTCGTAGTTTTA
TTAATGTGTATGATTTTTGTTCACCGGAGTTTGATGGCATGTCAATTGTCCAATATAAATGTAGATCACAAGTATTGATT
ATTTTAAGAAATTGGTGTTTATTTAGCATTGGATAAATACTTTCTGAATAGTCTAACCAAGTTCTTCTATTACACTCTAT
TGGAAAGAATTTCTTTAACTGCGAGCTTGGTAGGACTTAAAATAAGAAATTGTTTAGACATCAATACTTTACTAATACAA
TCTCACTTTACATTCTATTCTTTTGTAGCTCTGAACAGTATTTCCTGTAGTTTGTGGGCGAATTGTTTTCTAAATGCAAC
TTAATATTTAAACAGGTATGATTGTGGGGTTTTTATGA
>c1231_g1_i1
GGGCTCCAACTATGAAATTGAAGGTATTATTGTCATTTTCCTCTCTTTATATGTGGCTGTAAACTTATCTTATATCTGAT
GAATTTCCTACTAATTGTCAACATTATATCACATTTTAGTTCACATTCCAGTGTCTGATTAGTATGGAATTTGATGAGTA
AGATTGTATGTTTTACTCAAAGTACCTGAATTCTGAATGGCAGGATGGACTGAGAATCACATAC
>c8709_g1_i1
TTCCCAATTTCTCTCAATCCTTCTGATAAAATCAGAGAATAAAAAAATCAATATTAATTATTATTACTATAAAAATCACT
GTGATTAACAGTTTCTTTCCCCAATCCCTCAAAAATACTTCATGAAAACAACAATAGCAAACAAAGCTGCAAGCATCTAA
ATGAAACCCAACCAATTCTCAATTGAAATTCAAAACCTGCAAAAGTATAAGAAAAAAAAAAACAGTACATGGTATCTGTG
TGAATGGATTACCAGAGAAAAAATTACAACTTGGAG
>c9027_g1_i1
AAAGGCGTTAATTACTCAAATGCTGTAAAGTGTGGTAAGTTTTTCTTCCGAGACAATACTTGACTGAACCCCTTTACATT
CAATGAGGGAAACATCATAAGGGAAAGAAAATGCTTTTCTTCATCCAACAAAGTGCCACCAGCGTTCAAGCAAGGAAAAA
CAAAACCAAGTGTAGCTCTTCATTCCACCACACCAACCCCCGTGAGCAACATTGTGTATCCCAGCAAAGATTCTAAAAAA
AAAACTAAAACGAGAATGACGGCTCATCTCTTCTCAATCCTTAGGTCCAAGGATGTCTCACTAAAAACTAGGGTGAG
>c10786_g1_i1
GGAAAGGTAATTGTTGCAGATGCTCAATTTAAATTTTCTTAACCCCTTTAGACTCTAATTAGCACCCAGTGTAAAATATT
CAGCAAAAGATACAAGTTTAAATGTGTTCTTATGCTATATTATAATCAAAGAGTTTAATTCATATACATTAATACAGGGT
ATAAAACATTTATAAACTTCTTTCATGGAAAACTTGTTTCCATGTTCATCCATCTGTCTGGTCAACTTTGGTGGTGCCAA
TTGAACTTTCTGTCGTTAAAAATCACACACACATACACACACTCTTTACCATGTGACATAATACTGATACTAGCACTATG
TTTTTCAATTCTCTTGTAATGAATTTGTGATGTTGAAGCATGTTTTTGCATTGACTCAGGATGACGAGCACATCACCATA
C
>c9974_g1_i1
GAAACTTCTCCATCCAAGAAATCTGCACTAGAATTGCTAAAATTATAAAATTTCCTGACAGATTGAGCTGCTTCTACAAA
TAAGAAAATAACAAAAAAAATGCCTCTTGGTGGCATATCAGTTTCTATGACCTCTAAATTCAGTCAAAATCATGCAATCA
AGCTGGCAATGGCAAGTATTCAAAGTTTCTCACCGCCTATTGCTTTATTAATTCATT
>c5810_g1_i1
GCACCTTCTTGTATACCAATTAAAACTATATTTGGAACTGGGAAATTCCAATGCAGACTCTCAAATTCAAAGACACAAAA
CGAAAAAAAAGTATAACTTGTTACTTAAAGGGTAAAAAGTACTTCTAAATTCCTTGAACAGGTACCAAACATGCACTAAA
TCAGTTTGTGCAAAAACTGAGCCCACGATTGCCAAATTGAGTGAAAACAGTATTTCAAATAGAAACGCACAGGTGCCAAA
AGTTCATATGATTGGGAGAGTTCAAACCAGTTTTACTTTTAAAACAACTGTTTCGTTTCTTCGCTTTATATATACTGAAA
TTGGAAACTGTACATTGAAATTAACCCTAGTCATGATTCTCTGTTCTCTGTCAATTATCGACCAAATAGATCTCAGATAT
CAGACATCCAATTACACTGAAGTCCCAAATAGAAGGGATTTTGCAAACAAGGAGAAATAATTAGATGAAAAGGGTATGGT
GACCGTACTTACCGAATACATTGGTGTCGAAAG
>c9696_g1_i1
TGAGTTTAACTGTGGGACTTCAGGTTTAATTTTCCACACCATACTATATAAACAAATTTACAAGATATGAAATTATTTTT
TTATAGTATGCAATTATGCATTGGCTTGTTAGTTTCAGTTCCACATTATCATTCTTGCTCGTCCAGTGATTTATATCAGT
GATCACTAACATCAACTAATTAAATCTTATACACAACAGAACTATGGAGCATTTTTTGAC
>c2432_g1_i1
GAGGCTCTTCGGCCTAAGTTACAGGTACTTAATCAATTTTCCGATGCCTGGTTTGGATATAGTGACACTGCTTTCTATGG
CTTGATAGTAGTTGTCTTCTGATGTGTGAATGCTTGCAGCTTGATGTTCTTAGTCTGTTTCATGAAATTGTTCTATATCA
TTTAGATTGTACAGAGAGAGAAAATAATCAATTGTCTCCAAAGAAATTCAACTCACAGATAATGTTATATTAGCGATGGA
ACAAGCTTATTTATGACTTGTGATTTGTGGTAATATGATTGTGCAGCAAAATTATTCAAATACCTGTTAGCAAATTGGTT
GGTAAGAATGATGATAGATTTAGTATAAATTGATGCAGAATAATACAGTAATGTATTTTAGACGATTAAATTTTGAATCT
TTCTCTTAGTTATGACTCTGAAATTTGGACATGCCCTTGCTATATAATAAAAGCTTTGATAACGTTATCTGTTTCGCTTT
ACTATTAAAATAAATGAATTACAAGTTTAAGATCAAAAAGTCAAATGGATAATATGAAGCTAAAATGAATTGAGCTTCAA
ATATAAGTTAAAATCAATTTGAAACCCTTTTTGTTTAAGTTTTTTCAAAAAGTTTAAGTTGATCATAGCTTATTGAATGC
TCAATGAATATTAGCTTTGTACTTTCTTTTCACATAAGTTCTTATAGACAAGTTTATTCAAACAAGACCTTAGTGACTGA
TTTTTAACAATAGTAGCATAGAGGGTGCTGCTCCACAGCTTCCCTTGTTGAAAGGTGAAAAGAACCAATTTCATGTAATG
TTCATGACAAATTTCTCTACTCGGTGCTTATGCTTTTCAGCCGACACAGCAGCAAACACGT
>c5552_g1_i1
GTTCCTGCAACTGAGGAGGCAAAGGTGAGCATTTAATATATTCGTCCTTCCTAGTCTGCTGTTTTAGTTCTTTCTGATTT
CACTTACAGATCAAAGCTATTATCTGTTTTAGAGTTTGTTACCTCTGTTACTTGAAAATTGAGATGGACCCATGCTGGCT
TTTGGGTAATTGACCTTTGACCTTCATTGCACAGATATCAGACACCAGTGAGGAA
>c5227_g1_i1
AAAACGCCTTTGTGATCGAGTACCTGCCCATGAACAAAAAGTTCAGAAGCTTTCAGTAAAAACAACCATCTGCACGTTAA
ATCCAAACCGTAAATAACAAAACATTAGCTACCCCCACAAATGACAATTACAACAAAAGCACAATACTAATGCTCGTGAA
TGAAGATTGATCTCCTCGGAAGCGAAACCATAGACTAATAATTAAACACAGAAATGTAATAAAATTAAACAAAAGATTGT
TATACCCTCCTACTCACCAGGGATAACAAGCAAGCCAGTATGGTCATCAGAAAGTGGCATTTTCAATATCCAAAATTCGC
TTCAA
>c8285_g1_i1
TGGGATTCAATTTTATCTACTTTTGCTATAAAATCACCTTCGAGTTACTATTAGCGAAATTCTCCTCTCTCTTGTGCGCT
TTTTCTAATCTCTCTTTTCTTTTCGTCTTGTCAATTTGCTTGCATTGATGAATCCATGTGATGTTCTCAGTTTCATGAAT
TGACCCTTGTCATTTTGGGTTAAATGTTCTGTATCAAAGTCTCAATGGGTTCAAATTACTCTAACTAGTCTGGGAGTAAG
AACACACAGAATAATAATTATCTTGTTTTACTTTGAGGCTGCTTTAAGTTATACCAACTTTTTTTCCAAATTCGGCATTA
GGATTGATGATATTGGTGATGAATCACGCTTTTAAATGGATTTGAAAACTAAAGTTATCCCGTGTTATATGGAAGTTGTT
TTTTAGGAGGATATTGCAGTGACCATGTTCCTCTGATAGGTCATGTTCATAGACACCAGTTTCCTTATAACTTATTCTGC
AG
>c9490_g2_i1
GAAGTATTAAACAAACTGATCGAAGCAATTGTAAAAATTTCCAAGAAAATTTCTACACCTAATCCAAGAATATCAATGAA
AGCAGAACTTGCAATAACACGTTTAACTGGTTATTTCTGACACTAATGAAGCTGGAAAGCGCTCAGATTAGGTTTATCGA
AAGAGAAAAAAATAATCAAAAACCTCTTAATCGACTTAAAGTAACCAAACGGATTAAAGTTGGCAATAATTCGACAGTAA
AAGTTTGATAGTTCAAACGAACAAGAATTAAAAGATTCATCAACATTATCTTTATTTGAAAAACGATAAAAAAAAAATGA
AGGATGAAGAGAATTACTCAGCGGGAGAAGAC
>c4996_g1_i1
CTTCACTTGCTAGCTATCTTGACAGTGAGCACTATTCTTTTTTTTTTTCCTCTCATGTTGATACACACTTCAAATTTAAT
AATTTATGTGAAAGATTGCATTCTTGACATAGTTATGCCCGGCCTTTCTTTTTGGTTCTTGCTTTCATCGTGTAATGTGT
AAAGGGTAATTTTTTAATGGCAAAAAGTTGTGGACTTGGTTCGAAACGAGTAGTTTATGGAGGGGGAGTTCTTTTTTAGT
GTTCAACTTTGTCTTGTATTTTTGTGGAAAGTGAGGGTTCAATTTTCATTGAGAGTTTTAGATTGGGCTTGACTATTGTT
TTAGACATTACGAGGCTGCAGGGGAAAGGGAAGGGTCATGATTTTGACTGATAGATTGCTATTGTGGATGTTTGTTACGA
GCTATGTATACCAAAGCAAGAAAAAAAATCATTCTTCCAAAATGTTATTAGGGAAGAAGGAATTTCAGGTACTACAAATT
AAATTAGTTCTATGTTTGTCCTCTGTAGTTGTCATATCTCCTAATTTTTGCCATAGTCGCCCATGTAAAAGTGAGCGCAT
GAGAATATGCTATTTTATGATCACCTATTGATGTGTGGACAATATTGCTTTTGAATTGTAATTTGTGTGATTGAATAGTT
TTGACGTCACATTGCTTTTGCTTTTGAATTGTGTAACTTGTGTGATTGAATAATTTTCATGTCACATTGCTTTTGACATA
TTTAGTATATTAGGCTTTCTGAAAGGGATTTTGGCTAGATATTGTTCAAAAGCAATGTAACCCATTGAATGTGGTTAATT
AATCTTGGTTTTTCTTGTAGGTGAGGCTGATTTTGTATTGTGTACTAATTTGTATGGTCTGACAATAATTGTTGTTGTAG
AGAAACTTCTTGTATTACTGAGAG
>c460_g1_i1
GGTTAAAAATGTATCTGATAGAAGGTATAATCTTTTCCAACATTCCAATCTACCATTCTTAATGTTACCTTTCGTTGCTT
CTTTCCAACTATTGATGTTAAATATCAATTAATAAACTTTGGATGACTAATGAAATTTGATTACACGGTCTAGTGAGGTC
AGGCTATATGATTGCACAACTGTCATTAGAAATATGTCGTGAATGTGTCTCGGATTTAAGTTTTAAGTTTGCTGCAATTC
AGACAAAATTATCTTGGATTTATTACTGTGTATAATTGTTTTAGTTTGATATAACTTTGTGTATGGATGTGCCTTAACTG
CACTGAATTGTAACCAA
>c8861_g1_i1
GTTCTTATCCCAGACAAATTATCTGTAGAAATGACATTCTGAGGACATACGTCTGGACTGCTTTTTCTTATTGCTAATAT
TAGTGAAAGAAAAATAAATTAGGAATTTATAATAGATATTATCATGTAGAGCCAATGGTCTAACAATGGAGTTACCCGTT
AGCTATAACTTGTGATGATTCTAAACTGTATTTGTTGGATTGTATCTTAGATATAAGGGAAGGAGGGGGGAGGACGAGAG
AGGTCGGAAATCATTAGATAGTTTGGAATGGCTGTTGCCTTTGGGAATAGAAGTTTTCCTTCTTTGATAGGTTTTATTTC
ACATAGTTTCTATACCTGCAATTTCCTTTGCAATCAGAGCCCTGCTCTCTGAGTATTCTCTCTTAGTATTGGTGAACACC
CAAAGAATTGAAGAACTCACCCTTAGAAGAG
>c6922_g1_i1
AGTGCTATTACTTCCCATTCTCCACGTACCACGAAATACTCTTCTTAGGTCAGACAGTTCAACTAGTTTCTTATCAGCTC
ACATCAGTAAACTTACGAGCCACAATGTCACACACGCCAAACGTAAGACACCAGGCACATTCCCATCTCGCAGATAAAAA
TGTATATCCAAAAATTGAAAAAGTAAGAAAACACCGATTTAATATCAGGTATTCAGTTTGCAGATTGCGTTAATATAGGG
CAAACCAGGAACTACTTCGTAGATATCGTTGGTTCTAGAGTATATCAAAACTTCACACATGAAGATATCAAAATAATTAA
GCAAACAGAGACACTGTAACAAAACGCGGATCGCCCAATCAATCCTATCACGAACAAAACAAATGCATGAACCTAATTTC
ACTCTCTTAGACAGATATAACGTTGTGTGAGAGGGCGTTCGGGGTGTAACTGAAAACCTAGTTGCGAATCGCAAATGATT
GGACATAAACAGTAACAAAGAATTGGACAATAAAAAACTGTAACCCTATGATGGGATGGTCAGTGAGGGAATCGGAAACG
GAAGAAACAGAAAACAGTGACTGTTATCGAAAGCCGAAATCGGAGAAGAAAAGGAAACGAAAGAGAGAGTTGATGAGCGG
AGAAAGGAGAGTGAATAAAGAATGAATCTACCTGAGAGCAGAAGGTTGAGGAGTG
>c8195_g1_i1
GTGAAAGTGAGAAGGGGTTTTGGTCCTAATAAAAAAAAATGTACATCTATACCACCTAGTTCCCCGGTACGGTTTCAGGA
CATGTTTCTCCTGTCGGGACCAATGGAGCAGTTACGTAATGCGACGCCGTTTCCCTTGCCATCATACCGTTGTATTGTCC
GTAATGCCGAAAAAGATACTTCTCAGTCCTTTCAAAACAAATCGAGGAGATGTAATATTATAGTATTGTGTGTG
>c6714_g1_i1
AGCAGAAGGTTTGACTGCAACTACCTAAACAATAAAATAGCTAAGGAAGTAAATTTAAGGTAGAAAAGTTAGGAGCGCTA
ATATAGAAAAAAAAAAGTGCAATAAATATTGAAAATAAAACAATTATTAATAGAGATGCGTAAAACTTTGGATTAATAAC
AAAATAGAAATAAAACTAACAGTATGTTTGAAAAAAATGCCTACATTGGAACCTAATCTGGGAT
>c47_g1_i1
GTTCTATACAGCATCTAACTACCTGCATGCATCAATTTTCAACATCACAGACTTGGTCATTCTGTGCTAATCTCACTGCA
TCTCCACTGCCAAATTAACTTGGTTTTCGTCATGCTTTTCACTGATTCACATTCCTGTTTTTGTTCCCTTTTTGTTTTTC
ATCGGTTATTAGATACTTTCTTTAGTTTGCATACTTGTTTGTGGCTTAAATTTTAGTTCTTAGGCTTTAAAACTGCCAGC
TTTAGTTCCTGCAGACACTGGATAAAACTTCATGGTAAATCTTTCTCCTGCTGCTAATCTGTTACAGGTGCAGTGTGATG
TATTAATGGTGCCAAACTTTAGGGACTTAGGGAATAGTTTAATCATTTTCATTAAAATAATAACATTATTATAATGTGTA
ATTAAAAAAAATAAATAGGAAAACTGTAACTATTTTATAAAGACGAGTCATATATCAAAAGAAAGAGAGAGGCAAA
>c355_g1_i1
ATAAACTCTCCAACTCAAAGAAACGTTTCGCCGATTGCTTGAAACACAAGGAATCTCTAGACGAACCTACGAGACACCAA
ATTGGAAACGGAGAGAGTCCTTAGAACTCTAGATAAACCAAGAATGACTAGGAGAAGCATGGTTACACATGCAACAGTAC
AAGATTCTTCTAAAAACAGATTAAGAACGGGAGAGGAAAAAGGAGTCAAAACTTACTTGCTTTATTCTTGAAGTTGACCG
GCTAGATTTGTAGACCTTGACGCCATGATCGTCATAGAGATGACACAAGAGTCAGAACTCTTAGAGAGAAAGGTAGAGAA
CTCTAGAAAAGTGGTTTCTAAATAGATGATATGTTTTAAAATAATGAAACTCGGTTATAACAAAACTATTTATAAATAAT
CCATTTAATATTAAAATAACCAAGTCTCATTATTTTTTTAAACTACTACCACTTCTAA
>c11091_g1_i2
CTCCACCCGAGCACCATCAAGACCCTAACGGACATGTTAATTAATATGAAACATAGCTAACATACAAATATTATCATATA
TCAACTTGGATATCATATCTTTTTGCATTGAAACATGCCAATCTATAAATGGGTGCACGAGCGGAAGAAATTAGGGAACG
AAGTATATTTTCTGTGACACAAAAGAAAGGAACAAGAAGCTTACAGAAGGCCTTAGATCAACAAGAA
>c7741_g1_i1
GGGCGATCATGCAAACATTTCCAGGTGAGTCTTCCTTTACTAGCAACCTCCTTGAGCTAGGTTGGGTCAAAGCTTAGGAG
GAAGTAAGGAGATGGTCCCTATGATGGAGGGGTGTTCCTTGGATGAATGGTGCTTCCTTGGATGGCAACTCTTTCATGGA
CGACTTTCATTCTCTTAATGTAGAAAAAACTTAGGGTGGGTCCTATTATGTTTCTTACGACAAATATTAAAACTGGCTTT
AGAACTGTACTATCACGCGATAAAGCTAATTGTCACTGCTTGAATTTAGAGGATGACCAAAAACACTGAGCTTCTCAGCT
GATGCT
>c8239_g1_i1
CAAAGTTTCGTGTCATAGAAGCCTTAAAGTACAGATATATATAAAAGTTATTTGTTATAAATAAATTATTTACAATACAT
ATATAAACAGTTATATCTATATGCTTCTGCACTGCAAAGTTTTCCTTCAATGCTGTCTTGTGGATCATCTGCTCTCAGGA
GGAGGCGTATAAAGATAATTATGGTTTTTTGGAACATCTGCTGTCTCAAGGAGGCGTTCATCTTAATGGTTCCACAAACA
AAATATTAAAACTTATTCATCAGTAATCAAAATTATTATACTAATTACACATAATTTTAAACTAAAACAAAGCAAAAGAA
GTTTGGAGAGAGAAGAAAAAAATAGTTAAAACTTCAATTTCAAAAGATTAAATAATATTTTGTAGGAGTTGTGTGTTACT
TACATGGTTTCTGATGAGATTGGGGCAACCTTGCTGCTGTCAGATTCATTGATAAGAGTACCACAAATATCATAACCATG
TTTAAGATAACCTTCTTAAAGTAAGCCATTTTATAGTTTCAAAGGCAAAATGTATTCACAAATTG
>c7849_g1_i1
AGGAACATCTACCTGATACAAGCTACAACTAATTATAAATATGACTACATATAAAATGACAGAAGAAAATGAGACGAGGG
AAATCAGATCTGTGATGTCCGATTCAGTTGGTTAAAAAAATCTATATTTTTAGAGCCTAATATAGATCGATAAATACACT
GAACATGCCTGGGAGAAAATATATCAAGATACCAAAGCACTCCCTAACAACACAAGCAAAACAGGCAATAAAACACATCA
CTTCCACTGCAATACCTTCTTCATCAGTTTTGTCGTAGTAGCAACAGAATCTGAGGGCTCCATACAAAAGCTTTAATTGA
AAATTTAAAATGACATTGATCGCAATATTTAAAGGATGCATATTTCTCAAAT
>c8752_g1_i2
GGTACATTTTAGAACGACAAAATGATTGGAATTGTTTTAGAAAACATTTTTAAACAAAAATATTAAAAGGGAATCGAACA
GGCCTAAATCTTCAGGTTGGCATCTGAACCCTAAAGAAATAGTAAACTCTTGACTTTTTGCTAAAGCTAAGATTATGTTA
ATTATCACTTTGAATAATACACAAAATATGGCTTCAACAGAATGCAATTTCCGTATAAAACCATATATAGATCAACTTGA
AAACAAAAAAAATTGAAAAGTGTTGTAAGTTGTCAGTGAGCAGCAAATAGGCAAGTTATAGGTTTGGAACTTGAACGGGG
GAACCTATAACTCCCTTTGTGCACATGAGATACCTTAATTGTCAATTACAAGTCAATACCTAGTCATTAAGAAAGACAAA
CAGCCACATGAAATGACAGCCACACCTATCTAGATCAATGAATAGAGAATCTTGATGTACTTAATGGCCTACTATAGGCA
ATAAGTGAAAAGAATATAAAAGGTACGATAAAAACAAGAGAAAATGGAAACGGAGCAACAAAATGAACAAAAAAATGGAA
GATATGATGGAATAGAACTTTT
>c370_g3_i1
AAAATAAATAAATAAATAAATCAAGGGATAACATTGAAAATCCCACAAACTTTGGTACCAAAAAGTCCGTTAAGCACTTA
AAAAAAAACTATTCTTTGCTGAAAACTTAAACAAACTGGCCGATACTTTCATTGTATCTTAAATATTTTTAGAATATCTC
AATGACCTCTTACAAGTGACTTCCTTACATCAGAATTAATGAATTACTTCCATAATTAATGATTCGATTTAGGAATATAT
TATTAATGTTGAAATAAATAAAAAGATGTAAGAAATGTTGAAAACTATGTATCTAAATCAGAG
>c5925_g1_i1
TTTTAACATACACAGTATCACACTTACCTTTCAGAAAATTTTAGAAGAACAATGTTCTAAGGCAAAAAGGCATGCTACTG
CAGTAAAATAATGACAACAATCACAACACAACACAACTCATTATATACATTTGATAATTAGTAAATCCCCGGGAGAGAAA
AAAAAGGTGGAAAAGAACTCACTTGAACTATATCACTCTCCATGA
>c8274_g1_i1
AATTGCACCTGTGAGCTAGTTGGTTAAAGAAATAAAGGGAGGGAAAAGAGAGACCATCTTGTAATTTGCAAGAGAATTGA
AGCCTTTGGCATTGGGGATATTAAAACCTTCAAATTTCTGCAAATTAGGCACTGTTATGAAGGAAGATATTCCTTGGAGA
ACTATAGGGATCTGTTCATAAAAATGCTTAAAAGATGTCATCAGGGCTAGTATCAGCTTGGGTTCTTGTGTTGGTGAAGT
GCTATCAGGAG
>c3186_g1_i1
GATGTTAATATGCACAATATAGCTTATATTCATACACTATTTACTTGTTTGTTTCATTAAAATGACATAAAGAAGACCTT
TATGTCCACATTCTAATCTACCCCAGCAGGAGTATGTGCTTGTAAAAGATCTTTTTTACTGTATTCAATTTCAAAGTTAG
CAACCAAAATGGTAAATGCAATAGCTAAATGAAGTAAAATATTGGTTAGCAGTGATCTTTGAGTTTGTGGATGAGATCCT
CCAAAAAAGTGTTAGAATAGCAGTT
>c2863_g1_i1
TTTCCCTCACATCCACTATTTCACTTTATTTTCGTTTCAAGCGCACCATCCTAGTTTGGTGGCTATGCATATTCTCAAAT
AGCTCATTATTTATGAGATAATTGTTCAATTTTAAATTTTTCTGTGTTCTGGAATTTGGTTCCTACTTTTTTAAATTTTA
TGGGTTTATTTGGTTTTCGAAAGTAAGTTCTTTTTGGTGTTTTATATTAAAATGCAATTTATCTAGGATCTGTTCTAGAC
TTCCAGATTCTTTGCTCCTTGTGTTTACTGAGTAGGGGAAGTTTAACTTAAAAATATTAAATGGATCTTACTTTGAAAAT
AAGGAGTGTGGTGTGTGGTCTCTATCGCTGCCTCTTTGTGTGTGTGAATTGTGTTGGTAAATAATATTATTGACATCCTA
AAAGCATGTAGATCTGCTTGGGATAATTGAGTCTTTTGGATTTCTTTTCATTGTTGATCATGAATCTTATTATGTCTTTT
ATTTTTTGTTTTCGAATTTTGTGTGGATGGTTAGGATTTCTTCTCGGGGGTTCCAGA
>c1137_g1_i1
TGTGTTTTCAGACACACCACAAGGTAAATAAGTTTCATCTTATGGTGACCATTTACATTGAAAGTTACTTTGCTGGATAG
TTAAACTCACTGTTATTTATATCTCGGTTTGACGTGAAGTAGCTGTGATTGAACATTCCGAGATGTGTATTACTTTAATA
TTATCACCTGGTAATTTTATGTCCTTGCCCATGTTCCTCTGTCATTAAATGATCACCTGCATCATGGTGCTTGTTATTGA
AATGAGGGTGTTCCTTCATAAAAGAAAGAAATGAAGCCGATTATTATTTTTAACTCTCTACGTTGAAACAAGTGGACCTC
ATTGTATAAGCTTTGAATCATATGTTTGAAATAATCAGAGGAGTTTATGATGCATGCACATTCTTTTCTAAATTAGTTAT
GAATTTGACCTTCCAACATTTGAGCTGATCTGTTATAACAAATCTTTTATTTGGACAGTTGCACTTCATTAGAGTAACAG
TTTTAAGGCATATATGTAGAAAACATGTTATCTTAATGTTTTTGATTTGTGTTTCTCTGGTGCTGTTTTTAACAGCTAAC
AACCATTTAAAATATTTAGTTGCTGGATATAATTGGACTGCAATTCCCTATAAAGCAAATTAGGTTTATGCTGTTATCTA
TGCTTTTGGTTGTAAAAATTCCAAGAATGTTTTTCTTTAATTGTCTCTTATTATGAGGTTCAGAGGTCTCCTTGCTAATG
TTGCCAATGCTGTCCTATATCTTAGTCTACAAATACAACACTACATGATGTTTTATTCTCTGCTCTTCTACTGTTTTATT
CTCTGCTTTCTCTTTTCCCTAAAGATATTTTTATTCTAGACAGTATTGGTTTGATATCTAAAGCATCATTAATCTCCTCT
ATCAAAGTTAATTTAGCAAAATGTAAATCCAGCTGTTGAAATTTCTGTTCTATTGTAGGAAAGATCTCTGTGGAGGGAA
>c6298_g1_i2
GGCGTCTAAGACTAAGAGAAGCACCTCGCTTACATGGCTGCTGCTTCTCTTTATTTCTTTGTTGTTCAGTTTTTCTGCTA
AAGCAATTGCTGCAAGGAACCTTGCTGCTAATTATGCAGTTTCAGATGATGAAAGGGGTGGTGTGAGTAGGAGAGGTCTT
GGAAGTTCTCCATGTAGGAGGGGAAGAGAAACTTCTGAAGTGGCTGAAGGTGTAAAGAGACAGGGATTTGAAAAGCCATA
TGATAATCCACGTTGCCACAATTATCTGTGATTTATTTGCAGGGGTTGTTCTTCTATCTGTTGCAAAATCAAAATAAAAC
ATCACATGTAACTGTGATTTCTGCTATACAAGCTGTAAAACTAAGTTGTAATGTG
>c4943_g1_i1
TTGTCCAAAGCCTGTACAGGTAAACACAAGCCAGAAAACAGATATAATGCCAAAAGAGAACAGCAAACAGAAATCAAATC
TACCCCCAAAAAGAACAGCAAACAGAAATCATATATAACCCTAAGGGTTTTGTTCAGAAGGAGAATAAAAATGAAAACGC
ACTAAAGTTGTATTTAAATACAAAGTTATACATTTAACAATAATTAAGAACTAATAGACATATACGAGAATGTCTCCTAA
AGGTTGTTTCAAATTAGGATTGTATTTAGATTAAAATATAATTATTTATTTTACAAATAAGGTTGAGATGCAATGAACCA
AACAAAATACATACTGCCAGTAGTTACAGAACACAACTAAAAAAAAGTGAATGAAAACCATTAACATTAGTCTTCTAATT
AGGGTTTAGGTTTCAACAACAGTAACAATAAAAAGAATTATCGGCATGGCTTTACCATGAAACAACAACTCTAACATGAA
ACAA
>c9384_g1_i1
GTGAATATGATGAATTGTATTGCTGCTGATTTAATTCTTCAATTCTTCAATTCTCTTCAATATGCTCAGCTTCTAAGGCA
ATTTGGTCACAGTCAATGGACACATACATACATGCAAAGTTAATTTATGTTGGCACCAATGCATTCAGAAGATTAGAATT
TAGAAACAATTATAGTGCATCATGTTGGTTGTACATTCACATAAGATTGTGTCTTTTTATGTAACTAGTTGCATTTGTGT
GTTGAGATCGG
>c908_g1_i1
GAAATCATCTGGCCATCCACAGGGTATCCCAAATTAGATCACTTGCTTCTGATTTCTGATATATCTCTTTTCATTTGGTA
GGGTAAAGGAAAAGATATGTACATAATGCATTCCGTACAAAGAAAATGCTTCCAGTCACTTATATCATTCTAAATTTTCA
GCTGTTCTTTAGTTTGAGTACTACATTTCTTGCTCAATAAACTGAAATTAATGTTTTGTGCTTTAGATGACGATTTCAAT
GACTTTCTAAATGGGTGTAAATTCCTTGAAATATATGTCATATGTGATTTTTAGTTTTCACAGCAAAAGAAAGAAAAAAA
GACAATTACTATGTTTGTTTACTAATGTAAATGAACGTCAAATATGTTTGATGGTTTCATTAATAGGAGTTGGGGTAGTT
AAATATCATGCCATTTATTCATAGGTTTGGATTGTGTGAAGTGTCAATTTGGTCCACTATGGTGTGCATGATAATTAATT
GCTTTTTTAAGCTTCAAACTAAACTATTCCAAACATATACTTTGTCGTTAATTTCCCCCTGTTTTTGATTTAGACGTCTT
CAATTTCCTTTTGATAATACATCTCCCTCTATTTTCCTCTAAATTTGTTTTTGATTCATGTTTAGATCCTCACCTAAGTG
AGAAAATTTAGGTTATTGTTGATCCCACTTGTAGGAATAGTCTTGGTTGTTGATGTTGCTTTTGTTTTTCCCATTTCTTG
>c3086_g1_i1
CTACTTGTGAAAATCCTGAAAAGGTGAGTTTGATGACTTGTACTGAACTAAATTTATTGTCATTTATTTTTGTAGTTTTC
TTCGGAGAATTCACTTTTAATTTTTTTTTAATTCAAACTGAGAAGATGTGACTGCTTACGAATGGGATACAACATGAAAT
GATTTATAAAGTTTTATTTTTCTTTAAGAAATGCTTTTTGTATGACAAATTTTACAAAAAAGAAAGAGAATGGGATGTAA
TGATGGGTACTGTGACAGATTAATGTGTAAGTTGTTATATGGCATTACAAAATAGTATAATGAGTCATGTGAAGCTATAG
GCTTCCTACCCTCCTGATTTGTGGAACTCTTGTGTGCCAATGTATTCTGGGGATGTACAAGACACCTACAATATTATCTG
GTTGAGTGTAGTTTTTTGTAATACGATGAGCACTGAATGATTCTATCTGAAGCTAAAGGATATGTAAACAAAGTCAGTAT
TATGTATCCTTGGGTTCCCTGCTCGTGTTCACTTATTATTATTTGGTTGTAGTTATCTGAACTTGGTAGTGCTTTGAAAC
ATGAAATTCAATATCTGGAAGGTTCTTTTATTTTAACTTGAATGATACAGTGTGGGTTTTCTGCGTA
>c7341_g1_i1
TTCTTTAAATGTAAATTTTTTTTTTCAGAGTTATACGATTTTTTTTTTATTAAACTCTAGAATTCTTTCTTTTATGCAGA
TAAAGGGCTGAAGAAAATACATTGAGCTGGGTAAAAAGAGTGTCCTTTGGGCCAAACTCTAATGGGCGAGCATTGTTAGG
AAGCCCAGAGTTTTAATCTGTTGTAGATGAAGTTGATATATGCTGTTTGGGCCAGCGCTTTTAAAAGAGCAATGATCTGG
GCTGCTTGGTATGGAGATGAGCTGATCGCTGCATATGCATGGGCTGAATCCCTTGAAGTGAAACGTGCATTTTGAAGCTT
TGAGTTTTAGTGGATTAATGAAACTCAGTGTTTCATGCTGCGAGAAGGGGCAAAGCTGCTGGATGTTTCTAATTCGCATA
TCATTTGTGCAATAGAGTGGAGCTCGACCATTTTGGAAGATTTTCTCCAATTCTCTCAACATTAGAAGCTAGGGTTCGTG
CAGCTCCGAGAAACATTCAAGAGGGAG
>c1628_g1_i1
GTGAGGATGAGTTTCATAGTTTGCTTTGCTTAGTTTCATATTAAACTCAATGATTTTTAGATGGATTAGAATGGACAGTT
GGATCAGTATTTGTTCACCTAAAATTTGTGCTTAATTATACATTTGGTTAGTTTCTCAGCAACTAATCCGGAAGACAGAA
AAGTCACAATTCGTATAAAATAATCTGTATAACTGGTATGAATAGGTTTAAATATGTGATTTAATCTGAGTGTAAACTAC
AGGCCTAAACTATGTTATATACTCAGCAAAAAGAAAAAATAATCTTACCAATATTTATGACTAATTACTGGAGGTCTTCG
TAGTGGCATCCTCTAAAATTGTACACAGTGATTAGGCCAACTGAGCTGTTTTT
>c3288_g1_i1
ATTTAGGAATGCAGTATAGACTAAGAAGTGACTCCTAGGTCGTCTTTCAAGGACCAAATGTGGTTCGAGACTTAGGTCTA
ACACATAGTGGGGGGTTTTGAAAGTGTTTTTGTAACGAAAATTAAATTAAATTAAATGCATGAAAATTAAGCACAACCGA
ATAAGATAGAAAACATTAAAGTAAAATAAAATGCTAAACCCAACATCACAAAGACAATTCTCAAACACAACTAAAATCAT
TAAAATGCAACACTAAATTAAAGACATAAAAACAACTCAAAATACAATACAAAATAATTCAAAGCAAAAGAAAAATAATT
GTCTTCAATCATTCACGTGACCTAGGTACCTAGTAAAAGAAGTTGAAAAATTCAAATGGTCTAAAAAGCTCTTGGCCGTG
ACTCCCATTCATGCAATGGGTTAATTGAAATTGTACTCACTCAATCAACTACCAAGCACGTAAAT
>c1888_g1_i1
GTTGCTTGTGTATGGTTTCTCTTGCGATGATCATCCTTATGGATGAGAGCAGATGTGGTTGAGGAGGTCCCCTTGGAGCA
AGTGCTGGAGGACGTTGATGCTGCTGCTTAGTTCTCCTTGGGATTTCTATATTTAATTTGGTGTATTTTGGAATACTATA
ATTTGTTTAAGTTTCAAATTTTGTCCTCTTTTATGGATGACTGTAATATCAATTATTGACATACTATTCTATTATGAATG
TTCTCTTTATTTGAATGGTG
>c5799_g1_i1
GTGCAGTCTTCGTAGTAGAAAGGTGTGTGTAGATAGTTTAAGGGATTGTTATATAAAAGTATACAAAAAAGTGATTGTAC
AGTGGTCAATTGTACACATTCGAGTATCCTTCGATATATATTGCTGTTTTGCTGGAATAGATCATTCTCTGAACATTGAA
CCTTAGATAGAGATCAGTCAAAAAGTGTTAGATATGTTAATTCCTTAATTACTAATTGGCATCATTTTACAGGTCTACAG
TGACCTGTCTGTT
>c1424_g1_i1
CTTGTTTAACACAACAATAAATGTTACTAAATCAACGACAGCATTTACATCCCAACCATAAAATGTACAATCTTCTGTGA
AAAATATTTCGCCATGTCAACTCTGGATTTTTCTAGCTACAACTAGACAAGTATATCAAGAAAGCGAACAAAAAGATTAA
AAGCAAAAAAATAAATAAAATTATGAAGTGAAAAAAGGATTACCAAGATAACACTCTTTCCTTG
>c5990_g1_i1
GAAAAAAAAAAACAACAACAAAGGACTTGTTCAAAGTAAGGGTATTTGCAAATTTAGTACTATTGTTTTCACACTCAATA
AATTTTTACAGACATTTTACATTGATTATTATGTTATCTTTCAATTTCTTTCTTTTTTTATAAATATAAAAATGAACTAT
TTTAGTGACTGAAATACTGTCAAAAAAACATTTTTCTTTGTTATATTCGTCTAGTATTTGAATTTATTTTTTAAAAAATA
TTTAAAACAGATGAATTACAAGGTATTTTAATATAAAAAAATTGTTAAAAAGTTGTTAATGTTTGGTGTTATGCTTACCC
TAACTTGAGAGATGTGTCAGAGGAATCATCTTCAACAGGAG
>c3177_g1_i1
GGTACAAAAGGATTGGAGAGAGGAACATTAGAAACAAATTCTTTATAACCCACTATTTCTTATTAAATTTTTTTGAAAAG
TTGAAGTTTTCTTTAAAATCTGGTTTTTAATTTATATATGAGTTAACTTTATTTATAATTTTTTTCTTTGTTTGTTTCCA
ATAAATGCTTAGGTACAAGAGAGTGTTTGACTTGGAAAACAATTGGACAAGTTCATTCAAGTCTCTTCATCAACAACCAC
CTCTCTGTCTATAATTAATTTTCAACTAAAAAAGTTTGATGTAAATAGCTGTATATGCCACAACCTTC
>c8742_g1_i1
AAATATCTCTCAAAATTCTCATTCGTCCCATTCAATCCATTCACAGTAATTTAAAATGGTTATTCTTTATATTTCCCCTA
AATCTGAATTTCTTTTTCATCAATCTCCAATTTTTTTCTCACTATAACTTTTTTCTGCAAAATTTTGATCTGAAATCTTC
CCAGCAGTAAAAACAACTAAACCAGTGAAAAAGAGAAAAATGTCGAATCCATTTAATATAATAAATAATTTATGTAAGAA
AATGTATTTCATTAATTAATATATATATATATATAT
>c867_g1_i1
AGCATTTTTCGAATTTTCAAATATTAGGTTTTGGATATACCGTTATCTCTTCTTCCTCTCTTTGCGCCGTAGCATTTTTG
GAATTTTCAATATTAGGTTTTTGTTACACCGTTATAAGTTGCTGGTGAAGTCTACCAAGGATTTGCAATAGCACCTTTTT
ATCTAGGTTACGGGATTCGCAAGGTACCGCGTGTTTTAGAGGGAAGCACAAACTCTAGTTTATG
>c9447_g1_i2
GGGAATTAGGCAATGGTGCAATGCGAAAGCTTCAACATGTGATTATCGACCGGTGTGGACCATTAGGTAATCTCCCAACT
GAGTTGTGTTCTTTGAGTGGATTGAAAAAAGTGCATATAAACAACTATGGCTCAGAAGTGACTGGACAAATGAATCACAT
CTTACAAATATTAGAAACAAATAATAGAGTTCAAGTCATTAGAGTATATATTTCATCTTGGGATGAAGAGAAATTGGAAG
CTCATTTGCCTTCCATGTATCATTTACCTTATGTCTTGTTCACTTGAGTGGATTTAGAAAAGAGTAATTGAGATGATTTG
AAGGTAATTTTTTGTTATTGTTTATTTGAATAGATTTGGAGGTAAGTAATAGTAGATTTGAAAGTAAAATTTGTAAGAAT
TAATGTAAGATTTTATTTATGCGACAAATTAAAAAATTTACTTTTAAATTTACTGTCACCTACCTCTAAATCTATTCAAA
TAAATAATAAAAAGAATTCATTACTAAATCATCTTAATTACGCTCTTCCAAATTCAGTCAAGTTAACAAAGCATAAGTTA
TTCGCACATGGTTTTATTAGGTTGATTCTTTTTATTTACGTTGGCCATGTAATATAGGGTGAAAGTCGTAGCAGGTTTGA
TGCAGGGTAGTGGTAGCTGTAGAACTATCAACAAATGGTAGTCATTCATAAATGTTGGGAACGGTAAAATTAATATTGTA
ATTAATTGTATACGTTTGAAGAACTTTCATTATACATCAATTT
>c1606_g1_i1
GTAGTATTGCCTGTTATGTCACCCTTGGCTCATTTCGCACCCCACTTTTTGATTATCCCTTACTATTTGTGATTGCTGCT
ACTGCTGCTTAGTTGTTCTGCCGCTGCTAGATATTTTTCTGCATTTTTGGTAGTTGCTTCATTGCTGATGCTGGTAGCTG
TTTCATTGTTGCTTGATCTGTGAGAAAAGTGCATCACAGAAGTTGGCAACCTTGAGTGAAGCATGTTTATGAGATATTAG
TCTCATAGATTTTTAATTATTCATCTATGTTCATTTTTTACAATTTTAGAATTCCTTTGTCCTATCCTTTTCATGTCTGT
TTCTTCTTTAAATTTCGACCAAAAATAATTGTAAATATAAAAATTGATAATTGATTATGTCTAAGCATTTTCTATGATAA
TGACTGTGATTAAGGATCTATTCTTTTAGATTATTTGATTCCTTCTACTAGAATAGGGGTGCTATTCAAATCCAGTAGTT
TAGTCGGCCTAAAAGATGCTCTGAGTTGAG
>c3199_g1_i1
GACAGTTCATGTACAGCTTTCAGGTAATTTCTGGTGTGATGGGCAATGTGTTGCCTCTCATCAAAATGATACTCTACATA
ACAGTTCAACCTGAATTTAAAAGAACTGTACTTTATCTAATGTCTAAAACATTAATCTATGACGTTTTCTAGCACATCAT
GGAAAAGAAAGCACACATTTAATTATTTCTTTTTATCTTTTGCATTCATGTCGTATTACAAACTCTATCAGGCTATGGAA
ATGATGAAGG
>c6413_g1_i1
GTAAATAAGGTTTATTCAGTTGGTACTTTATTATAGAAAATGGTTTTGATTTGGTATTTTTGAGTATTTAAAATTATGTT
TGTTCGGTATTTTTGAATACTGAGAATTTTTTTAAGTAGATTTTATGCATACGCACATACTACCAAATATACACCTGTGC
CAGGTTTCACTTCTTGCATTAAAGCGAAGGAAAAATGTTTTTTTACATAGTTATTAGTAGTGGACAATAGTGCCTGTTAT
CTTGGGTTAGCTCTTTCCAGTCCTGGCCTTTTAGGCCCTATTTTGATTAGATTTTCTTTCCAACTTACTTTAGTAATTCT
AAATCCTAAAACTTTATTTGGAAATCGATACTAATGCATTACTGAAGTTGTGATTACCATTTCAACTGTTAAATGCATTT
CCCGCTGCCTCCCAATATTTTATGTACTGGACACATAAATTTATCTAGTTGTGGTACAATTACAGTAAAGATTGTACAAG
CCAGTTTTGTAATTTGACTTGTATATTTTTTTTGTTAGATTTGATGTACAGG
>c508_g1_i1
GGTTAGTGTCCAAGTTTGAATGTGGCGCTGCCTTGGAGAGTGAGTTTTAGTTTTCTCCTTTGAAATTGAGCATGCCTCTT
CTTCTTCTTCCTCATATAGTGTTCACATATTATTGTAGCAATAAACACAGTGGACAGATTCTATTCTTTTATTTTGTCAA
GTTTGTATTTCAAAAATTTGGCTTTTTGGTTTCTTTTTCCTTGTTGCTATTGGTTAGGGAGGCTGGTGTATGTATATGTA
TTGCATCTTATACTCAATCTCAATATAAAGAATGGAAATTTGTTTGTTTGTTAAAAAAAA
>c9244_g1_i1
AAAAAAAACAACAAAATCCTATATTTATTGATATTTATACACTTTCAATTTCATCGTTGAATAGTGGAGATTAAAAGAAA
TAAGAAATGCAACCCCTAATCAAAGAGAAGAGAACAGAGTGTTTTCACTACATTAATTAATATTTTTTTAAAATTATGTG
AATCATCTTGATAATTCATATGGTCATTTAAAAGATAACACAATACTTAAAAGATGTTATTAAACTTAGAAACCAAAATA
AATATATATGTTTCATGGG
>c11056_g1_i1
AAAAGTGATTTGCATCAAAAAAATATCACAACAGTGCTGTCACAGTGAAACTGCACCAGAAAAAATTGAACTGAATTGGT
GGTTTGACACTCAAATTTGAAATAAAGTGATTCAACAGCTCTTCTGAATGATCAAGCAACTTTGTTTGATGATTTTAAGT
ATGTTTAAAGTCTTAAACAACTTAAAATCTGACTGTAATACAAATTCACTAGTTCACTTCCATTTTAGCCCAAAAAATGA
TGGTTTAAACTACAAATCCGCATATAGGACGTGTTTTGACCAAATAAACAGTGCTATCAATCTTAAACCATCAATTTGGA
CTTGCTCAAGCTATGGAACAGCA
>c7329_g1_i1
ATGCTGAGTTCATTGATGTTTTGTGTAAAATGGATTGGTGTGCTGTGTAATGTTTGCTACATTGGTCATATGTAATTCAA
TTAGAGCAGAGAGTCTTTATTGTTATACTTAAAACCCAAGTAACAGGAATAGGGTACTCAAAGCGAAGATTGATGGGGAG
GACACCTTGTTTAGGCATTTCTTGTTCGTTGAGGTGAATGCCGCCGTTGTCTTTGGTGGACCTTTCTGGTATAGATTAGG
TTCTCCTTTATTGCGTTGTTGATTAATGATGGTAACTGAAGAAAAAAGAATACTCTTTGACCAGAAGGCTAAATGATATT
AACTGTATAATACCCAAAACTGCTAAAGAGAGCAATACAGTCAGGATGTTGCAATAACTAGTTGTTGATGCTTTAGACTC
TTAGCAGGTAGAAGATAGGTATTCTGTACATATTACCTGTGTTA
>c3447_g2_i1
ACGGCCGCAGCCCAGCTGGTCAAGGTATTTTTAAGCAGATGTGTTTTTAACAGCTTGTTTGGTAGAAGGAGAAAAAATAG
AGGAAGTTAGTGGATCTCAAAAGAAAAGAGTAATAAGTTACAAATAAATTGGAAATAATTATATTTTTTTTTCAAGAGAA
ATAAAGTAGAAATAAATGTGTTTGGTTAAAGAAGAATAGAGTTGAAATATAAAAAGAAAAAAAAATTGA
>c3114_g1_i1
TCGGGTGGTGTCATCCATCTCAACTTGCTTCCGCTTTTTTTTTTTTTCGTCAGATCTGTGTCGTGGGTGCTTCTTTCGTG
TATTTGCGCTATTGATATGAATATCCGTTTCTCAGATCTAAGGAAATTCTATCATTTTTTTTTTTCAAATTTTCCGTTAT
TTATTTCTCTTTGATCCGTACTTTATTTAAACTTGGTTTCTATTATTTTTTGAAGATCTCTTTTGTTTTTGTGTTACCAG
AGTTTATTTTGCCAGATCCGTTTTGCAATTGCATTTTCTAATCAGGCTGTAGATCTATATTACTAGTAATGTGACCCTTT
AAAGCATGTTATTTCAAATCATAATGGGATTTCGCTCTCGATTGTCAGATCTACACGTGAAGCTTGCAAACCATTCTGAT
TAGATAGTTCTTTTAGCTGTCAGATATAATGTTCGTGTTTCTGGTTTCAGTCTTTAGCTCCTGTTCTTGCAGTTTTTAAC
TCTTGTATGAAATCTCCTTAATTGTGGAATTATGAAGAATAAATATTGTTAAAGGTAATACAGAGGGCTGATATTCATGG
TTTTTATGCAGCCCGATGGTCAAATGCCAAGTG
>c11092_g1_i1
ATTCTCAAAAGCACTTCTAGCTTGTACCCCAGTTGATTCTTAGTACTGCTTGAGAAAGTTTCTACAAAAATACTTACAGA
AACAAGACAAAAAAAAATATATTTTAGTTTATTAAAAAAAAATATTTGACACCTCTCAAATTTCTCCCTGCCTCCTCACT
TTTTAGTCTTCAGCAACAAACATCTAATTTCTTAAAGAAAAATATTACACCCATCTCTGTTTAAAGACATTATAAAGAGT
TCTCTATACAATAAAAAAAACAGGATTGTCTTGGCATGTCGTGGAATTCATTCCAAAGAAATAAATGGATAACGCATGTG
AAAGTGAGATGAGGCGAACCTTAAGGCTTTCGACGACGCCG
>c9145_g1_i1
GTTGCAGCACTCCAGTACGGACAGAAATTTATCTGTTGTCTGGAATATGTGCTTCTGTGTTATTAACTAATTACTACGCA
TACACTCTTATAGAGAGAACAGAATGTAATTGACTGTTAATACGAATGGCTGTGTTTGAATTGATGAAAAGGGGTGGTAT
GAAGTGAAAGGAAATGAAATGATATTTTGTTCAATTGTTTGGTTGTTTAAAATAGGATGGAACAAAATGAACTTCATCAA
ATGCATTGCACTGCATTTCATTTCACCCTAGGTCCCTTTTTTAATTTTTAATCTCCCTTCAATTTTGAATGTAGGCATTG
ACTAATTATTTTATATACTATATATTAAATTGGA
>c1198_g1_i1
TGTGGTTCAGAAACAAATGAGGTATATAACCCCTTCACTCTCCTTGAGATTTCATCCAACTTCTCATGATACCCTCCCTT
TTTTTTTACCCCCACACTAATCTTCCTTAATTGTTTGAAAAACAGTATATATTACACGAACTCTTTTAGATGTTTGAAAA
ATATTATAACATGTTTTCTTATAAGAGATGCTTCTATAATGGCAAAACAAAAACTAAAGAGTTGTGTCCTCAAGAAATTT
TACAATGTAAGTGTAATTTATTGTATTCATAATTTATTTAAGGGCTAATATAGAAAACCGAATGGGACTGAATTTGTTAT
TATCTAGAAGAAAGTTATGTGTGTGTGCAGGCATCACAATTGTGTTTTTTTGCAGGTTTATTCCTACTATAGATCG
>c9322_g2_i1
GAAAGTTGGCACAATAATCGCTATAGTCTGAGAACTTAATTCCTGCTACAGCGTTAACCTCGTTCGCAGTACTTTTGTAC
ATCTTCGCTCAGTTGCCTTGTATCAGAAATCAATTTCTTCGACTATATTGTACAGAAATTCTTAAATGATGCGATGTTTC
TTATGTTATGGATTAATAGCAGTGAACTATTGCGCTGAAGTTTGCGTATTTTCA
>c8953_g1_i1
AATATATCTGGATATGCTATGAACTTATTCTACTCTTAACCCAGCTATCCCCACCCCGAATATTTAGACTAATTACGGGA
GTCAAAGTGAGTCAACCTGGCTCATATGGGTTGGCTCACTATGGATTGCGTTAAAAATAAGTCAACTTAACTCAATTTTT
TGTGAGTCAGAAATTTTGTAATTGACTTAACCATCACAGATTGATGGGTTGACTCACTTAAGATTATTTTGTTCTTATTT
ATTGTAGTGCAATTAAAGTGAATTAACTTGATTCACTTTTTTATAGTAGTATAAACAAAGTGTTCACCGGTTTCACCAAA
CATTATTATAAAGATAG
>c6478_g1_i2
CAAGAAGTATGGCCTCAGCCGGATCTGGAAATAACTGGGAATAATATCAATACAATATAGAAGAAGAATACTGTCTCAAA
TGGGTAAAAACAAGAGGTTCAATTTATAAGAATTTCAATCAAATCAGAAGTTTGGAACCACCCAAATAGGGCATTGAACT
GGTTTCAATCAAGAGAGTCAGAGGCAAAAAAAAAACTTTGACTGCACTTTCATAAACCAGAACCCAAGTCCCTGAACAAA
AACTGTGAATTAAACGCCAATAACTCTTTTTTCATGTTCCCCTTACTTTCATTCACAATCATTATCAAACATAAACTTAC
AATCAATTTAAGAAAAAGTTATATTTTCCAGAGGAATACATTTTTCTCTTCTCATCAAAGTACCTAAAAGGAAAGAATTT
ATTGAAAGCCACTTTAATAAACAGATAAAAA
>c2396_g1_i1
CAAAATTTTCTGTAAGCCCTGGAAATCTATCTAGTGATTAATTATACATTGTAGTCCATTAGCAGTTTGTTTTTTTGTTT
TTTTTTCCTGTTTGGATCATTGCCAATCTAGGGATATAAATGTGTCTGTTTTAGTGAGTTAGGCTTATTTCTCGTACATA
TCACCCTTCTTGGGTCCTGCGCAAACAGGTTATTCTGTAGTGATAGCATTTCCATTTTCAATATGATTTGTTTTTTCTTC
TCGCAACTTGGGGTGGGGGCGGCGGCGGCATGAATAAAAGTTTTATCAGCTGAAAGAGAATAACTGAAATGAATTATGCT
GTCTGAGACAACAAATATGATTCTGTTTACAAGCTGAAAATATTTTCTTTTCTTTTTTTTTCTGTATGTTGTGTATATTC
CCTTCTCAGTTTAG
>c2100_g1_i3
CTGATGGAAATGCGCGTGAAGATGGTACTTCTCTTGCCCCTTTTTGTTTCTTCGTTTTTGAGTAAATAGAGCTAAGGTGT
TTATACAATCATGTATGTAAGTTTGTTGATTTTTATGGCAAGAAGATTATTGGTTTTGTTCTTTTTCATTGACTACTGAA
CTCATGATTAGAAATGGATCCCTGCATTCGCCCATTCATCAATTGGAACGATTGGATGAAGATCAAACAGTGTATATTTA
GCATGACACTTTAAGTGAGATTGATTGATA
>c488_g1_i1
AAGCAAACTAAAACAGCAGAGAAAGCTCCCCGCAAACTTTGAATTTACATTTATGTGCGGGGGAGAATTATTCACATGTT
AATAGAGAACTAAATATGGTTCTTGGAAACAGAAAAAAAAAATCAAATGAAAATGTTCCAACTAAATGAGAATTACAAAG
AATGAAACTGAAACATCCACACTGATGTATCACTACTGTTGACTTGCTTTTGGGTTGACCACTGTTTGAGAAGGAATTGC
ACTTGACTTGTGTTGAACCAGTTCATTCACAGCAGTAGCGAGTTGTCCAATTTGAGTTTTTAAATCTTGAAATGTAGTTT
CTATTGTTGGATCAACTTTGACTTGCTGTTGTGGTGCAAAACCTGATTGTCCAAACTGCTGGAACTGTCCAGGATTGGAT
CCTACCTTCTGCTTGAACTGTTGAGCCTGTTGATTGATCTGTTGCATTTGTTTATGGGGCCGCTGGACAAACAACTGTGT
TTGCAGATGTGGTGGTGGCACATATCTCATATTAGGTATATCGCTCCCCCCAGAACTATACTGCTGCTGTTGTCCTTGAT
TCTGGTTCGTCCAGGCCTGTTGGGGCTTCCTAAAAGCATTTTGCTGGCCCTGATAAACTCCAGCCAACAATTCGGTTCCA
ATATTAGAGACTTCTTGCAGCCGAGGGCTCTCAACAACTAAATGGTAAAATCAACTCAATGACAAAGCCTTGCACCAACA
>c8330_g1_i1
TGATCTTATCTCTAGTCGATGTGAAATTTCCAACACACTCCCTCACACCAAGGTATATACATATCGTATGTGGGACTAGA
CACTAATGAATGGTCTAGAACAGCCTAATAGTGAATAGAATGATATGCTCAACAAACACAAATCTAGCTAGAATAGGCCA
CATATATACTCTAAATAGGTTTTATCTCTAGTCAATGTAAAATTCATCAATTGGCATATCAACTGAATATCTTGGCCCAA
GTTGGACGCATGCTATTACGTATCCGAGTAGGGATCG
>c10745_g1_i1
AATCATTGCAGTTACAAGTGCAGGTAGACTCTTCGTTTTTTGTAGATGGAGTTTGTTTTAATTCATTTCCATGGATACTG
TATTCTCTGTGACAATAATTTTCTTAGACTGTTTAGTCTATGCTCAGTTCATGTATTGCTTTTATGCAACATGTTTTGCT
TTGAATGCACCATCTTCCAGTGCTAGGTCACATACGATTTAGATAAAGGGCTTTAATATTATTTATTGAAGTGCACACTG
GTATTAGAATGTTCATATTCTATACATAGTGTATCAAGTTATTCCTTCCATGTTATGTACTTTCATGTCTTACA
>c8575_g1_i1
GGAGACCACCTGAACGATAACAAGTTGGCAGGGAAGGACGGGACTGGACAGCCTTTCACAGTAAAATCATTGAGGTTTTT
CATTTTAGGGATGCAACCCACTCCCCCTTTTATTTTTTTTCTCTTCACTTTTTCTCTTTTCCTATAACCCTTTGGTTAAT
CCTCTCTCTCTCTCTCCCTCCCAATTTAATACACATCCAACAAAACAAAGACAG
>c7284_g1_i1
GGGTTCCTCAACCCATAAACAAAAAAAAAAAACCAATACCACAACTCGACTCAAATATTTAACTCAAACTTGTAAGAGTT
TACCTAATATAAAGAAATAATATTGGAAAAATCTATTAACGACATATATGAATAGCATAACAATCTTAATACATCTCGAC
ACCACAATAAAGAAATTAGCAAATCACACTGAGAAAGTGTGATAGTACATTAGTGCTAAATGAAATTTCTCAAATTTTGA
AACAAGATATTTCTGTATTATAATAATGAAGCCACTGGACCTATAAATACAAGGGTCTGCTGGTTATGTTGGGAAATATA
GAGAGCAAATTCTAAGGAAACAAATCCTAGTAATTATGGGATTGATTTTAGATACATGATCTAATCGTAGCATTAATGGC
ATAATACCAC
>c2059_g1_i1
CTCCATATTATACTTTTATTTCCCCAGGACCCAGATGAGGGAAGAAAACCAAAGATAGAAACATCACTTTTTCACCTTTC
CCACCTTTCCCACAGAATCAGCCCGAATCACGTATTCGGAAAACAAGAGAGGAGAAAAATCAATAACGAATTGAAATTAG
CATTTGAAAAACCCAACACGCTGCAATGTGCGACACTACGGCATCAACAGCGCAATGATTCCAAGCTTTGCAGATTGAAG
ATTCGAGAT
>c1267_g1_i1
GTGGATGACCTAAAAAAAGCTGTAAGTTTCCATTGAAAATTGAATACAAGATTTTTGTACATCAGTTACACCTTGGTCTG
TTGGCTTTACAGTTCTTGCAGCCTTCTCTAGGAGCATAACCAATTAAGTTAGTTTGAATTTGAATTATGGTGTTTTCTCC
ACCACCTTTCCTTTTTGTGAGGATACCTATACCCCTTATCAATTAGGGTCAATATTTAGCCTCGCTTTGCACTTAAAATA
TAAAAGTCAGCCACATATTCA
>c5983_g1_i1
GTATGACAATGAATGGGGTTACAGGTTAGTTACTTCACTCTACATCTATAATAAACTCATAAAAAAAAAAATGAATTTTA
AGTCTAACTCAACCGTATAAACTCTGATTAAGGCGGGATTTCTTACAACATAAAGAAAGAAGATGAGTAATAAGATTGTG
TTTTGATGGTAGTTATGAATTGATATTTAGAACATTGGTGATTGCAGCCAAAGAGTTGTGGATTTGGC
>c7525_g1_i1
TAGTGGATATTTTGTATTGATAAAGCATTATGTTTAATTTTAAAAAAATAGTATACATCTTGAAATTGCAAAGAGTGGAA
CTAAGCATGTTTAGGTTACAAATTCAGGGGAGTTTCATGTAATTTTATTCAATTTAATTTAGAAAATAAATAGTGAATAT
AACATGTTTCGGGCAAGAGTTATTTATTTATTTTTATTCGGCCTTCAATATATTTCGGTCCATTTGTTTTCCTACCAAAA
CCCCTTAACTATCATTTAATGTTCATATATATTGGGTTTATATAATGGGATTTTGAATATAAAATAGTTTAAAAAGAATA
AAATAGGAAATTTAGTAAAAAATTAATAAAGTTAGATAGATTTTACAAAATGACATATTAAGGTTTGAAGAAGAGTATCA
AAAGAACACAATCTAAACTAGAATGTAAAGCAAGTAAACCCTTTATTCATGACATGGTGTAAACAAAATATCATATATAT
GATATGTATATTATATGAAAGAGTTGGAAAGAGTAATACTTCCTGTTGAATTCTAAG
>c1950_g1_i1
TTCTGACACAAAAGTTTCTACAGCAAGTTTGAGTTCAAAGGAGAACATTAATATTAGAAAGCGTATAGTATAATCACATT
GTCATATGAACTGCCTAACTGATTACCATATAAGTAAATCTAAAGGCAATAATGTGATATACAAACACAAAAATGCAAAA
AACAAAAATGAGAAAAACAACCAAATGGTAGCCCGCTATGAAGTTACAAGAACAATGCCATGAATAACACAAGTATTCCT
TAAGAGACACCAAAATATCTACATATCAAAATCATAACCTTCTGCAAGGCATCTAAATGATCATTAAATCATTCCAACCA
ACAAATCATTTCCTGAAAATGGTCTACACAGAAAATTTGACGATTACACAATAGAAGATAAGAAAGTATACAAATTATGA
ACAGATTAGAGGATCAAATAGTAGAACTTTTATTAAGGCATGTGTATACTAGTTGACATACCGATCAAACATGCTCTGCA
GGATG
>c10521_g1_i1
TTTTATTGTTCACCACATTTTTTGTTTTCTTTTGTAATACTAAATTAAATGGATACAATTCAATTAAGTATTTGCATCTT
ATTTTATATTATTATTTTAACTCCACTGATTCATAAACTAATCTTGGTATACTTATGGTTGACTCATTAAGTTGTCACAA
TCAGTAGAAAATAACAATTTCTCGTTTTTGTTCCGCAAATTTAACCTAATTTTCCAAATATATACTTTTACTGTTTTAAT
AATATAATTTTGCTTAATGCATCCATTATATCCAGTCTTGATTTTCGAGTGAGAATGAGATATTTTTATAAGCTTCAAGC
CTTTGAGTTTAACATGTGAATACTCTTTATTGAAACTTAACCACTCCTTTCAAAAACATTTATAAATTAAATCAAACCTA
AGTCCTTCTCACAAATTTATGGGTGTTGCAAATTGACACACACACATTGGATTCCATGACACCATTATTACTACAGTTTG
TCGAGTTAATGAATGAACTGAGATTACACAATAAAAAATAAGAATATTAAAAACACATAATATATGAAAATTTTACTCCT
GGCTAGGTTTTCCGATATACATTTCATTAGGAGACATTACTAGATAATTCTAAAAGTAACTTTTTTCTATAATTGCAAAA
CTTGAATATATGGTATAAGTAAACTATCAATTAAAAACTATATCAGGTAAAAGGAAAGATTGGTAAGAAATTAAAGCCAT
CGCTATAAGAAGTTCACGTGACTTCATGACACCTAAAGAGACAAAGTTAAAGAGACAAAAAAAATGGAGTGTGTGAAGTG
CTACATAAGGTGACCCCATAGGTATGACAGAACCTTATCTGCAGAAAGTTTTTACCAATAAGAAAGGAGCCCTTGGTTTA
GATATACTAACCTTCAGCCTCTATTTTTTTCTTGATTGGAGCTGGAACAAGGTGAAAGAAAGAAAGAAAGATAGAAAGAA
AGAA
>c7390_g2_i1
ATATAAAGAATATGAATAAAATAAAATAACAAGTTCTTCCATACAAGATATCTTTTATATTTCTCATATCTTCCAAAAAC
ACCTAAAAATCACAACAATGTTTAATTCAATCTTACAAAACTAGCTTGTGAGGTGAAGATTACATCTTAGTTATATATTA
TAATTCGGCCTTATTCTTAGTTGATGTGAGATCTCCAGCATCTCGAACATGAGATTAGATATTTATGGGCTATCTAACAG
GAGTTTGGTGGCATAATAGCCCTGAAGAACTTAACTAACTAAGATAGACTTTGAATGGCTTTGATTCCATCTCTACAAGT
GAATTTATGTCTAACTTAACTTCACAAAATCAGCTTGTAAGGTAAGAATTGCAATCTATTATATATCAAAATTTGCTCGT
ATTTCTAGTCAATATGGGATCTCTAACATCTATATATCTAGTTGTTATAAATAGAATCTCATCACTTGTAAAATCTTGGA
TATTCAATACACATTTTTCTTTTCTTTATTAAGTTTTTTTCTCTTAATAACCAAGTATTTTACGTTGAAAAGCATTAGAA
GAAAAAATTTGGGTATATCCCCTTCCAATGAATAGAGACAAAATTTTGATAGGATACTTGTAATTTATTATCTTAAGTTC
AAATGGGAAGGGAAAAACTACTTCTTATCATGTTAGATATCTTATCTTTTATCTTTTATCTTCTATTTTTCTGTTATTAT
CTGTGCTAATCATTATTTATATTATGGGCGTAGCCCATATTTTATTTATTATAAATACAGTATCCTATTTGTACTTTCTA
CATGAGGAAGATTAATCATATACCTAGTCTTTTATTATATTCAATATGGTATCTAGAGCTTAAGGTATTTTGGCAAATTT
TTTGTCGCCCCTACCACTACAACTGTTGTTACTGCTATTGTTGTTGTAACTGGAGTTTCAGTTTAGACTTGCGCACCATT
TTGCTCATCACGGCCAGGCGATCACCGTGCTGTCAACATTGCTGCAATTAAAA
>c10694_g2_i1
AATAGATGTAAAACAGGTGAGATAAGTAATAGTTGTTTATTATTTTATATTTTGAAAGAAGAAGAATGGTGTGATTTGAT
TGCAGAGTTTGAGAAGGAAGAAAATGAGGAAGAGAGGAGTAATTAGGGTTTATGTTGGGAGAGAAAGAGGGTTGGCGGCG
AAGGGGAAATTAAATGTGAATGGAATGGAAAGGTTTGGAGAGAAGAGTTTCGAGAGAAAGGAAGTAAAGTGGTAGCGTAT
GATTCGCGAAGAGGTT
>c7164_g1_i1
GCTGCATTTCTCCTTGGCAGAACAGTAAGTTTTTCAAGTTTTACATTTATAATTAGTTGTCAAAGAACAATTTTTTTGGT
CCACTACTTGCTACTCAACAGTTGATTTATGCTAGGTTTTTCATTATTAATACAAGGCGCTGTTGTCTTCATATGTACAT
GATTTCTGCAATGTCATTAGCATTTAATTTAAGTTCATTTCAATCTGTGTTTCCATATTATGGTATAATTATTTCTATCC
TGAGAG
>c5744_g1_i1
GGTAATTCTAATAACTCCCAAATTGAAACTAAGTAGGATGTTAAATCATTTTTATTTCCTTAAATAAATAAATACTAAAT
AAGGCTTTGATTATTGTCAGGTTATTAATTTGTTTAGGAGAAGTTACATTTATTTTAGTTACCCAAATAGAGATAAAAAC
GAATCTGGTGGAATACCAATAATATTCCAAATCATGTTAAACACACTTGTTTTTTTTTTTTTTTTTTAAA
>c7000_g1_i1
GAGCATCCGTCATGCATATGAAGTGAGCAATTGCTATTCAACTTTTCTTGATATATCGAAATAGTTTCTGTTACTATGGA
TTTAATTTCATTTTTCTGGGGCAAGGAAAAGTTCTACATTTTTAATTAGGGACCATACTGTACACAGTGCAGTCTTACTG
GTTCCACAACAATTTACTTCGGCAGAGACTAAAAAATCATAATAGAATGTGACTAATTGACATTCATTTAATGGTTTTCG
GATAGAGAGCATAGCAAACTTCTTTGCTATGCTCTTTTTCAGTTTCCAAATTCAAAATAAGATGACTACAAATGTAGTCA
AGTTTTTCATCCAACAAATTTAGTACATTTATAAAGTAGTTTTTGAATTTTGAAACATTTTATGAAGTTCCTAGAATTCC
TTCTGTAATATAAGGATTTCTTCTTATTTGTTTTTCTCGGGCTTCGGAGCATATCTTGG
>c6834_g1_i1
CCTCTCTCCAGGTGTTAAAACCTGTCTATACAAAAGTATATGATTTCTCTGTCTAATCATAGTAAAACGTTTTATTCTTT
ATATACCCATAATACCCGTTGTTTTTCACTGCCTCACCGCTCAAACAGTTGAGCCTTGGGCCTTCTTTTTCTTCTTTCTT
TCCTAAACTATCCAATCCCTAACATAAAAGCTAATAAGCATATTATAGTGAGAGGAGTAGCATACTTTTCAAAGAAATGC
AGTCAACT
>c1162_g2_i1
CAAGTGGTTTGACACCAACTAGTAAGTAAAATCATCCCTCAATTTTTGAGTTTTACATATAGTTTGATTAAATACGATTG
ATATGAAAGGTGTAAGTTAGTGTATGATGGAGATTTTGGTGGGGACTTTGAATGACTGCAGGAACACACACATTCGCTCA
CAGTAGACACTGTAGTTGATTTAAATCTATTAATGCAAAACTTAATATGGCAACTGTTTTGGTATTTGTTTAGTTCTAAC
AAACTTATTATCCCTTATGGTACAGTCATTACATTGTTCCTGAATTGGG
>c5669_g1_i1
CACCTGAAAACTCCACCTCCTGAAGATAAGAAAAAGTAGAAGACACGTCAATAAGTTATAGCCTCATAGTTACGAAAATA
ACAACCAATCATCAGATTTTTAAATTGACAAAAAACAGGAGACACGTCAACCAGTTATAGATGATTTCTTCTTCTTCTGT
GAAAATCAGTAGTAGAATTATTTTTAAAATCAACCTTCACAGTATCTTGTTTACACTACAAAGAAAATTTAAAGAATATG
TTTGTGTTTTGGTTAGAATCTAACACCAATGCCCTAACTCTTACTATGTTTCTTTTACACATTCTTCTATATTTACTATG
ATATCAATACCATAGAATGACTTGCAAGGATTCTTTGGCCACCTCTGATACCAGTTTCAGTTCAATAAATGAAAAATGAA
TAGATTTGAATTACCGATGAG
>c4065_g1_i1
TAACTTCAACAAGGGTGTGCATGTGCATATTCTTGTTCATCAGTTCATTTTGTTATGATAATAAATAAAGAGTAATCCCT
CATTCTAGTCTCTAAAATTCTGAGCGTGTCACTTTAATCCATTTTATTATAAATCCTAACTTTAGTTCTTGAGTTTTCAA
AAGTCCTTCGTTTTAGTCTTTTATCACTTCGTTTCCGACTGCCATTTTGCTTCGAAAGGATTACAGTTATTATCATTTAC
AAGGTTAAAGCAACATATATTAATAAACTTAAGGATTAAAATGGGAGTGTATATGGTAAATGAAAGACATTAGTACCTAT
ACCTTAACTTGTTTTCCCCTTTTCTTTGTCAAGAAGATAGTATATCTCTATTAATAGCAG
>c7062_g1_i1
ACTCTTTATCGAGGAGTTGGCCTGGTAAGTTGGGTGTTTTCGTATTATATTGTATTCTCATATTAGTCCACTTTTACCAG
TGATTATAACACTTGATTTTCTGGTCTTGTATATGGAAAAAGGCTTTATTTGGAGAAACCTTAAGAGGGATCTTTAGGTA
CCCATTGTATTCATATGCAATAATAATAATGCCCCAAATATTCTGTAATAGTACTTAGTGCTTTCTCTTCTGAAAAATAT
AGTGATTGGCTTCTT
>c6664_g1_i1
GTAATTTCTCCTCCTTGTTGTTTTTATTTTGGTTTTTAAATGTTTGGTGTTGCATTTGTATCTTGTTTCTCCGTGTTAAA
AGCTTCGTTTAGATGGTAGTTTTAGTTAAAAAGTCGTTAAATTCACTTACACTTTTGGTAGGGGTGTTTTCTGCAGTTAG
TTACCTGGGGTAGCTTTCTATCCATCAATACTATATATAACTTCTTCTATGTTCAATGCGTATTTTGAACCATTAGTAAA
CTGCCGAGGTGGAAGTGGGTTTAGTCGGACATCCATGACATGGGTTTCTTTTCAGATGATAAATTTGCTTCATTTACGAA
GGAAAAGGAAGGGTATACTTACATGTGGTTACCGTGCTTTGGGTGCGGTTTGTCAGTTAGAATTAGAGTATCACCTTGGT
TAGGTGACCTTTAATTTTTGCATTAAAGGTCAGTATATGTTGTATTGATCAAACACTTTTTCTAATTGGAGAACACTACT
GAAAGCACCCAAAACACTGCATCCTAGTTTTCTCTCCGTCTGAAAAGGAAAAGCATCGTAGATCTGGAAAAGGAAGTGAT
GATGCATGCATTCATGGCCTTAGACCTCACCATTGTTTTTAAATTGGTGGCTGTAATGAACTTACACACTTTAACAGCAA
CTGAGAAATA
>c5751_g1_i1
TAGGATGGTGTGTGAGACTTCAAATAAGTTAGATTCAACTTGTATTTCGAGTTAGGAGTGTCCAAAGTTCACCAAAAGGC
CTAAAACGAAACTTAGGGGGTAGAGTTGCTCAATTATGCAGAAAAATCTGCATAATTCACGCTGGGCGCCCAGAAAGGGC
GTTGGGCGCCATTTCCTGCTGTTTTCCAGCAGAAATTCACGTTGGGCGCCCCTAAATGGCGTTGGGCGCAGGTTTCTGCT
GTTGCTTTTGTTTTTG
>c10886_g1_i1
CAGAAACTCAACCCCATTGAACCTACCATGACATTTTAATGCCACAAAACCATTCAAATCATTCTTAACATACAAACAAT
ACGTATTTTATAAGCAACTTAATGAAATGCAGCTAAATCAGAGAACACAGGACAACTATATGAGTGACGTGATAGCATTA
GACTATGTTAAAACCAAAACTTCAGAAAAATTGACAAATAATACTAGGATAGAACCCATTTCACTTTTTGTGATGTTGTG
TTCAGTACTGGTGGTTGTACCTTGGTAGCTCGCAGTTGAGA
>c10656_g1_i1
GAAGGGCCAAAGAAAGACCCATAACTGCAGCAACAACAAGAAGATTGAAACAATATTTTGAAAGTGCTCCTATTTTTACA
ATGTTATCAATGCTAAGCAACCAAATCCATATTGTTGAAGAGTACAAAGCATGCACATTTATTAGCCACACGAGTAAGAA
GATGAACACAACACCTCAAAATTATAAGCTACAGGTTTGAAACTAACATACATATATTGATAGAACAAAATAAAACTAGG
CAGAAAAAGACAAAGGCAAATACTCATAAAACAAATTAAAAATAAGTGCTTACAGATTTGTCTCAAAGTAGGTTTCAAAC
ATTTGGGCACATAAGATATCGGGTTTATATCCTTGAAACAACCAACTTTGTATAATTACCACCAAGAAAAAAGCAACCAA
ATGTTAGCATGCCCCAATGCAATCGTACACTATGGTACGTTAAGGTTGCAAATAAACTTGCTATCGCAAGAAATTTCACT
CTTTCAACTACATCTCTAGTCAATATTATTATGGGATGATTTATTAGAATTGAAACTCATCAAAGCCTTCCAATTTAAAG
TTGATTTGCATTTATGACTATGTATATGCCTAACAGATATTAAGAGTACTCACTTATCATAAGGAAGTTTACTCTTT
>c3764_g2_i1
GTTTTTTTTTATGTTCCAAATTTTCTACTCTCTCCCATCCCAACGGATGACTTCAATTTTTTTTATCTCAAATTTAAATC
TCTTAAATAATATTTGAAATTTAAACTAAACAACATTAGATAAATGTATTAAAAATATATTAATTTTGAAATTAATATTT
ACATTAATATGTAGAATAATAAAAGTTATTACAACAATTAAATTTTGACTCAGTAAAATAAGACAGACTCATAAGAATGC
AGACACGTAGGTGCTAATACGCATGTAGTGTTTTCGTTAGGTTATAAACTATATATGAAGACTTTTTTGTTCACAAAATA
TACCCTTTAATCTAGGTAAAACCACTTTATTGATTTCTTCTGCCTTATGCCCTTCATACTAACTGTAAAAAGTGATTCTT
TCGTACTCCGGTTCAATCTGATTTTTGTAATTTCCCCTTAACAATAACTGTAAAAAATTATTTTTTCATAATCAGCTTCC
ATATGTCTTGTAATTTCCATGTTCTTTACACTCTCATTTCCAACTTTTGCTTTCTGTATGACTTTAAATTCCTTTCATAT
TAGTTCTAATTTTCTTAAGTAATATCTCAAATCTAACAAAACAGTATAAAAGGAAATTAGTTAAATAAATATGTATTAAA
AGATATATTACGTGTATTATGTAATGTGTATTTTCACTAGTTTT
>c2268_g1_i1
AAAGAACTCATGAAATATGTAATCCATCAATTACATATTAAATCAAAATATAATTTTTTTTTCTCCTTTATTTGCTGGGA
ATCACCAACGAAATTGAAAATGTATTCGGATAACTACATCTTGTCAATGCCTGGGTAAGACTATGGGATTGGGGATGATC
AAGTTTATAGACTATAGGACAATCAATCATTGCTTGGCCTGGGCTCCATTAATATGCCCTTTTAATG
>c7101_g1_i1
ATGAGGAAGGAATATCTGAGAAAGGTAATTCTAATAACTCCCAAATTAAAACTAAGTAGGATGTTAAAACAAATAAAAGT
AAAAGGAAAAGGAAAACTTATCAATTGTTTTAATAGATAAATAGATATAAATATAAAAGGTAATAAACTAAAATAAAAAA
ATGTCACTGCTAATAATATTTAAAAAAGTTTTTTCTTGGATATTAGTAATAGATTTAGAAACATTAAAAAATAGTTTAAA
TGTCATGTCAAACATAACTTATTGGGGGCAGAAAAGTAAAATCAAAGTAAATTAAGTGAACATGTGTAATTTACATCTTA
TATTTGAATTTTGTCTGAGTTCATCTTTTATTGTTACGAAAGTTGAATTTTTAATTTCATATTTATTTAGTTACATTCCT
AACGTCATATTTCATTTAGCACTACTTAATTAATAAGACATTATATACAATGAGAGAACAAATAACGCCAAAATATATAT
ATATATATATA
>c9780_g1_i1
ACCAACCAACAAGCACAGCCTCAGGTATGCACTTTCTTCCTTCGTTATATTTTTCTGTATTGCTGTTTACATGTCATATA
GTGACTCCTGGTTTTGGTAAAAGAAAGAATTTGTTTCTTAAATTATGAACTAAAAATGAACAGTAATGATCATCTGAATC
AAGCATATAGCGTTGGCAAAATTCTCTAATACCTTGGCAATAGCAGATGGATGGTGCAGAGCTTG
>c9459_g1_i1
GTGTTAGTATGTCAAATTTTGGATTAGTGGATTTAAAGAGAATTCTGCAGTTTGGTAACGGTCTTTGGGTCTATTATATT
TGGTTTAAGTCCTAGAATAGTTATGGTGTGAAGTTGAAATTGATTAGTAACACATGAATGCATTTTGTATCATTTTAGAG
TGAAATTTGGGGTTTTGAGAGGTGAATTTTAGAAGGAATGATGGTTTAATAGCAATAGCAGTTTGGGGACTGTTTTTGAG
TTATTTTAGACTTGTTGGAACTTTTAAAATAGTAAAATCTAATCTATATTGTAATAGAGGTCTTGTGATG
>c8447_g1_i1
TTCGAACCCGGTTGGGCCCTTTTTTCTCTAAGTTTTTTATTAACACTGTAATTAATTATGCATCCTCAGTTTGAAAAAAC
TGCTAATTCTCTCTAACTTATAACAAGTATAAACAACAGTTGATATCCATTACAGTACCAAACGCTGCATTAAATATCAT
CACCAAGTATAAGCAACAATGGCACATTATTCATTTAATGTTTGTTAGGAAAATTTTAAAACTTAGAAACTCACAATGAG
AAGTTGTTGACGTACGA
>c10453_g1_i1
GTTGAGATTACTGGGTTTTCCACTATAAGGAGTGGGAATATGCTTTGAGATAGGTGATTAGTGAACAGAGAAAACCAGTT
TTGAATTCCCATCTCAAATTTTCAAACACCAGTACTCTGAGGTCTATGAAGCAAAACTTTTGAATACAGCATAACAAAGG
AGCCTAATTATCCATTTTTTCAGACATCAAAGTCCAATTAAATAGCTTCAATAAGAAAATGTACACCCACAAGGGCTTAG
TTTGCATTTATTCCCAGTGGAACCGACCAACTATGTTCCAACGGCAGCTTAATGTCAAAATACGTAGTCATTTTAATGAA
TATGTTCTATCAAATAACGATATCGCCT
>c4143_g1_i1
GATCAAGACAAGTACCCCCACATGAGTGCTGAATTCTGATGCGCATACGAGGAAACCTTAGAATCAAGGAAGATTTATAC
CAAGTGGTCAAAGCTCCTCTTGAATTAAGAAGAAAAAAGAAATATATGTCGCCAAGTTTTTTGTCCGGTTAATTATTTTA
TTTAGCTCCCTTAATTTGGTATATCTGACTTGAATACCTATAACGATGGTTAGATTTTTTATTCTTTTGGTATTCTAGTT
GGTAACGTGTGGGTGTTTGATGTCAGCTTTCAGTAAGAAACTGCTTCAT
>c4998_g2_i1
CGTGGGAGAGCGATTGTTTTTTGAAAAAAAAAAAGAACCGGAGTAGGAGACTAAAGTAGAGTACTGTCATGGTTTTTGCA
AACATGAATACAAATGTCACGTTTACTTTGTCAATCATGAAAGGCAAGATCAATGATCAGTGGGTTGTGATGATAGAAGT
CTCAATGGATGTCAGTTTTGGTTTTCAAGAAGTTCTTAAATTTCTGAAAGAAGGAGTTCCACAAATGGAATAAAATAAAG
TTGCAACCTAAAAGGACTACAAGGGAAAGTGTCTACTTCATTGTGCGGAGTCTGCTATCATTGAAAAGATTTAAAAAAAC
CAACATTGCAAAAGAAGAGTGAAATATCTTATTGAAGAGTATTTCAATAGTTAATTGGCAATTAACATACATACATGAAT
GTGTTTCTAGAAAGTTGTTCGCTTGTTTGATTGTATTTTAATTATAATTATAATATATTTATATTTATTAAAACAAGATA
ACAAATTTGTATTGTAATTTTTAACTATAAAATTATGTAACTTGTAAATATGAAAGAAAGTTGACATGATCAATGTAACA
ACCGTCATACAAAAATAATTCACAACATGTCTCTGTGTTTGACAATTTTCATTATGAAAAATGTTTAACAATTTTTATTT
TTTTGTGAAAAATGTTTTAACTGTTTTATAGTGACAAAACCAATCCAAAACAAACCGCAAAACATTGGTTTGGTTTAGTT
CAGATTTTATATTAAATTGAAACCAAACCAAATTGAACTGCTTTAATTTTTATATTTGATTCAGGTGACTATTTAATGCG
AAGCCAACCCAAATTAAACCGAGTCACAAACGCCCTTAGCATATCTACCCCATGTCCAAGTGTTTGCAAG
>c9707_g1_i1
AACTAATATTATTTTTCACATTATTCATTAAGGATGCTTTTATGTTTTTTCAGGCCTCGGTGGCCTAATCCTGATAACTT
GTTTTCCCTAAATACTGTTCTCGTTTTAAGCTAGAGTCTAATATTGCTCTGCAATCTGTGATGATTTTTAGAACTACTCT
GATTAATCAGTGATTATTTTACCAAATCACCATCTTTCGGCTGAGATTG
>c7260_g1_i1
CTGATTCCGGTTATGGTCTATGGGTGAGCAAATATGAATTATTTTATAACAGATCACAGTGGTTCATTCCTGTTGTGCTT
CTTTGTCATGATTTATTGTAGTGTGGATTATTAACAGTCTAGTGTTAGTATAGAGACCGCCCACCAGGATAAGTCTGAAT
TATGATGAATTTGCCAATTTCTCTCCATCACTCTCCAATTCTCCTTCTTTTATATAAGACTGTTTTGAGCTGAG
>c2992_g1_i1
AACTGTTCATGCTCCCAAGCTACCTACAGCAGATGACCATCTTTAATAACTAATATTAGAAGTAGCATTTAGACAAAATG
GAGGAAGCAAGTGCTTGCTATCAGGAAATCTTTCACTAAGACATGAAGCACGAGCTGATATGAGAAGGAGTATAAAGTGT
AATCTATTAGGAAGCTTAAGTAATAAAATATAAGGGCTTACATCAGACTAAAATGAAATTAGAGGAGCAAATACATCACA
GTTTCCAGACCTTTTTTTAAAAACATGTAAACCACATATAAGGTGATTGTACATGGTACTACTGTAATAAAATAATGTGA
TGATGGCAATTGTGTGAAAATACAACCAAATTGATATTGAGCAAAAGCTAAGTATAAATTACTAAAGATCTTGGCAAGTG
AAACAGAACACCGAGAATTTATCACTTACTCGAGGAT
>c6092_g1_i1
ACAAGCCAACGAACTGATTATCTGTAGAAAATTAAAGAGAACATGAGATACCAGATACTGTATCATATCCATTTAGAAGA
TTTGGAATAGAAAGTATAACATTATACATACATGCTCAACAGATAACGGTTATGCCTCACAGATCAAAAAATCCTTAGAC
AACTACTTCATGCAATTACCTGTAACATTTCCTGATTTTTTATCACATCCAAATTCGTCTAATCAATGCCACCACCAACA
AATACTTAATCTCATGCTCGATATGTCCATTCCTTGACAAGAGATGGTGCGTAGGAAATCCCACATCAACAAGATATATG
ACTATAGTATATAAGTGGATACATACTTCCCGTTACAAGTCAATGTTCTGAGACTGAGTTAGGCTTAAAGTGTGATATAA
ATGCATCATGGTGATACTATTTGCATTCCCAAAGTTGCTTAACAATCTATTCTATTTATAATTGCACTCAATTTGGTAAT
TTTTCTTTGTTAGTGTAAAATATTTAATAATAATATAAAGTAAATTAATTACAAAATTGCAATTTAAGTTTACTTGTGCT
GTGAATGGGCACTAGAAATGGAAAAGTTACCATCCACGCATAGTTACAGGTAGAATTCAATATTGTCACCTTAGGCATTG
CAAAAGCAAATTTCCAGAAACTCTAGTTCACTAATAATCAACAAATTACTTGACAAATTTAACACTATTATAGAAAGACA
GGCCAACAGCTGTCAAAAATTTGAAAACTGAAACCAAAGTTAGCAGTTTTTCAGAAGCAATTATCTCATGTAACAGACGT
GTTCTTGTGCTACTGCAATAACTGACTTCAGATTTGAGAGATGTCACACTGGTTTAATTGTACATAATGAATAAAAAGGA
ACCAGAAAGAATTATATGTACTTCTGTTTACATAATACCAATTTTCTTTACATGGTATAACAGTTTAAGTGCCTATCATA
ATCTATGAAAGCATAAACAGAAACTATCACGG
>c8778_g1_i2
TCATAATATTTGAAAGAAACTAACAATGGTGTTTCAAAATATTCCAAGCTATTATTTCATAATAGCAGAATTGACAGTCA
GAAGGATATATATATATAGGTAAAATTGTACATCCTCTACAATTGCCCCTATCACACACGTCCTGATATTTATAATATGA
TAGAGCCTGTCAAGCAAAATAATGTTTCTCACGATGAAAACTTACAAAAAGTTTGAACAAACTCCTAGTTAAGCCGGCCA
ATCTCCAAAATTCTGCTCCTAGTAAACCACTTCTGAATCTGAAAGAAAAACAAAAGATGGTTAAGTTACATAGAATTAGT
AAGAATATAATAAACAAAGTAAATGA
>c7752_g1_i2
TTACACGATTGCTAATGACACAGGTTTGCTTCTGAAAGCTCTTTGCTGTTCATTTTATGAAAGTGCCATCTAAACTAATT
AATTAATATTAGCCAGCAGTCAATCATTCAATGAATTACCGAGAGTCAATCACCCTTCATTTACATGCCAGCTTCCTTTC
CTCGACAGTTCCTTCATGTCTCTCCTGTTCTTAGAAGTAATAAAAGCTCAATCTCTTGCTTCAACAACTATTGAGTATAT
TTGCCACATACTTAATATTGTTTTGCATGTTCCAAA
>c7832_g1_i2
GTGAGAGAGAGAGAGAGAGAGAGTATCACTATGCTCCCTAATGTCCAATGTTTGATTTGAGTTTGTGAATTACTAATACC
AATCTAACATTATCATGTAGTGATGGGTCCTCACCATTGTTTGAAACAAAAGGCAACATTATATAATAGGAATTTCACAG
TTAGTTTATTGAGAATTTAAACTGAGGAACCTAATAACATGGTACCTCTATAGACTGCATATTTTAATACCAAGGCACAT
CTTAGAGTACAAATGAACGAAAAGTTGTACAATATCGCTGTAATTCAGTTCAAATAAGACAATCCATAAAAATTCTAATC
CAAATAAATTGTATTTCAGGCGTCCAAATTCATCTTCCAACAAATATTTATTTTACATCACCCTTCTATGAATATTTTGC
AAAGACATTCAGTTATTCCTGCAATCCATCAGTGAATCATACTCAACTCTCACCACCTTAATGCCAGTATAAGTTATTTC
CAACAATAAAAAAATCTACAATGTTAATTTCTATTAGAAAATATTATCTGCATGTTTTCTCTTGATTTGATTTCCCAATC
CCATATCATCTGTGGATTGAGTAACATTGTAAAAACTGTGTTGTTAGATAACCACTAGACTGCTACAGCATTGCAGAAGT
CCTCGGATATGAAATTGCAACTCCACCCGCTGTTATGCTTGCTATGGCACCACAGTAGCAAAATTTATCCTACATCCTCT
TGTCAGTTCCCGAAAGTCTTCAGACAACTGAACTTTTGAGTTAACAATTTCATATTAAGCCAATTTTTATACACCTTTTA
TTTGCGTACAACTAATTTTTATACATATTTAGTTGATATATAATATATCTTATATACAACAGGCATGTGACTTCCACAAT
TTGTTTGCAACACTATCTACTATATGATATAGTGGATTATTGGATTTCGGCCATTTTCCACAGTTAATAACACTTACAGA
TAGGGAGTGCAGATGAACATTACTTGTGGAC
>c1617_g1_i1
TGAATGGTGCAGTTGGCCATCAGGTATGATTTCTACTGTGTGTGTGCCCACATGCCTTTAAAACTGGGGGTGCTCGGGGA
AGGAATAACTAGAGATGTAAATGTTGTTATTAAGTTTCTATTGAATTATATTCCACATAAAAATATTGTCATTTTCCTTG
CATTCTTTTTTTTGGGTGGGGGTGCTTGTATTCCATTCAAAAGATTGTCATTATCGTCATTGGTTTTTAGAGTCAAGAGG
TTACTTCATATAAAAATTATGGGTTAGGTATGTTTTAATTGCCTCTAAAATTGGCGTATATTGAAAACTCAATTATTTAA
GAAATACGCTAGTTTGGGCTTGACAACGACTTTGTTTGAATTAAACGGTTTTGATATCTAATCATCCTAGTTAGATGTTT
GCAGTTAGGCTAGTATGTGACACTGTCAAAATGATGTTAACACTACTAATTTAATAGAGTAACTGTCAAAACCAAATTAC
CATATTTATTAAATGTTGAGATAGAAAAAGTTGAATTTTCTTAAGGTACTAATTTTGATACAGGCCGATTTTGGAGATAT
CAAAAACTTATTTAACCAAAAAATGATTAAAATACCTATAAGTAGACAACATCTATTAGAATGGAGGATTGGGAACTAGA
ATCCCTTATGATGAGGCATATACTCGTATGAGACTGAAGATTAATGAGAGGTCTAATCTTATAACAAGTGGAAAAATAAA
CCCAACTGTTAGATATTGTGTTTATTTCA
>c6859_g1_i1
TGTGTCATTGTAACGTCCAGGCTTTCAAATGGACTATAACTAGTAGAACCTAAATATTCTCATGTGTATGATCAATTAGC
AAAAAAGTTCATATTGATACAGCCATTGATAAACAGTGTCCCCCATCGAATCACAGGAAATCAATGCTTGCTAATCTTGT
ACCACAAGAACAGGGATTAGCTGTTGAAGTGCCTCAATTATTAAAAGAATTCAAGTCACCGAAAGAAGATTAGTTAACTA
ATTCTTGAACAATTTCAAAGAATAAGTGATACTGAGTTGGAGGAGTCAGCTAACTCTGCCAAACAAACAGATATACGTTC
TTCCATTTCTTTTATCACCACACCTGGCACATAGAATCAATTATGAGACTCCTAGTTGGATCAAACCCAACTAATACCCA
TTGATAG
>c6259_g1_i1
GTGAATTTCACTAAACTGGTAGTAAATAATGAAGCATACAGCCAATGTCATGAAATATTTCTGTCATTTAGTCTACTTTT
TTTTGAGAATGTGATACTCATCTGACTTTCTAACTTAAGTAGCTTCGCACTGCATGATGGGTGGTCTTGGTTCTTAAAGA
TGGCACATTTAGCTTAATGGTGTTGTTTGGATTAACTATGTAATAATTTCTACATTATGCTACAGGATGATTCATACATA
GAGAGCTA
>c6431_g1_i1
TTTTAATATGAGTGAGAGATGAAAGACATAGAAGAAGAATAACTCAAATCAATGCCACATGGCACAATTTTTAGTATTTG
GAGGTACTGTTGCGCAATAGTTGGTCGTAGCCTTGGGTTCAACTTCTAAGCTTTAGCTTGGAGGAGGTGAAGTCCAATGT
AACACCCCGCAATTGAGTGTCACATTAACCATATAATTCATTCCTATCCCTTGTCTAATGAATCATAGTCCTGGAGACTT
GTCTACTGCATTTTAGCCCATCAGACAGGTCTGGCTAGGTGATGAGGTATATGATCAGTTAAATTTGAGATATCGTGCGA
GTATAGGAAATTTAACATACACATTTAATCCATTCCTCTAATTAACATTTAAAAGAGGTTTTACAAAACATGATTTGTTA
CAAATATTCTAGCTACACTACAAAGACCTCTTGCTTCTGCTATTGGCGGCCATCCTCAGCACCTGTTACATTGTCTGCTC
ACATGTTCCAACATGGTCATTGCAACAAACATCACAAACACGAAACAAAAAGGATAAGCTAACTAAAAGAAAAATAAATG
TACATACATGTATATCACATAAAAAATTTCAAATACATTGTTCAACACACGAGCATACATATCACCATGCATATAAGTTA
TCACTCATAAACTACGTCTACTCTCTGACACCACCTTTCAAAGCATAGTATTAAGCTGGAAAGGATCATACCTCCTTTCC
TTCATCAGACCGAGCTCAAAACTACCTTAATAAGGTATTGTCTGACATTCATCGTCTTGTGGCCGATTTCACTCGTAAGT
CCGTTAGTTCCTCTAAAATCATTTTCCCTTAAAAGGGGAAACCTCTACAAGGCATTTACACTTCTAGAAAACACCTCATC
TGACTTTTCTAGCAAGGTGTACCACTTTGTGAAGCATCATCTGGTACCTTTATAAAATACTTGAACTCAACAAACTTAGA
GAACCAATTGTCTAATAGGTGCCCTTGTGAAGCTATACAAAAGATTCCAACTGGACCTCAAGATAATAAAAAAGGTAATC
TAGATGTGAAGCTGCACATTCCAGAGCTTAAGAGAAAGGAGATGATTACTTAATTAAGCAAATCAAATGGAGATGAAAAA
CATAATGTAGATGGCGTGAATACAAATGGATGACAAACAAATAAGAACTTAAAAAGATAAAGGAAAACAAAAGATGAAAA
GAATAAGAGAGGGAAAGAAGGGGATGGTGGTTTTCCACTTGGAGGATGGACCAATCCAAGTTGAGTGGTGGTTGTCGCCT
CTTGAACCTTGGTTCAAGATAAGACAAGGGAGTGCAAGAACATGAAAGAGCACTCTCACATCTCTTACACATGATGGCTG
AAGCAAAATGAAGCTGTAATCAAAATGTTCAACCCTATACAAGTGAGGAAGAGGTCTCCTTATATAGGCTTCGGAAGGAC
CTCATAGCAATTACACAAATGGATTCTAGAAACTAGGGCAACACAAAATTAGGGCTACCTAGGATGGCCTAGGCGACACC
TTGCACTCCAAGGGTGATGCCAAGTCCTTAACCCTCTAGGATGTCAACCGAGCCTCTTCCAAGCTCTCCATGTGCCATTC
CAAAGTTGGGTCAAGATAAACTCTTCCTCTTCTCCAAAAACAAGGGTGCCTTCTTCAAACTAAGGGGTGTTGGAAGCACT
TCGAAAAGCTTAGGCCATGTGCCCCACTCTATACATCCCTTCAAAGGATCTCCACAAAAGGAGGTGCTCCAAGCAATCCC
AAAACACAACAAAAACATGAGACAAAGGAAACTAACAAGGTGGACAAAGTTGGTTCCCTGTTGCTATCATTGTTGGCCTG
CAATGGATGTAG
>c785_g2_i1
AAGAAAAATATTTAATTAATATTTCAAACATTGCGAGAAATGATAATTTCCTTAGTAAACGAATAAAGGGATAATTAAAA
AATTGAAAAATATAATTATTGAGATTTTTTTTGATGAATTTTCAAAACTCAATTTTGACAAATTTACCAACATTTTTCAA
AAAAATAAATTACCAAAAAAATTTAAAAATATTTATTATCAATTGATATACTAAAAGATTGTATCACAATATGATTAAAA
GTAAAGTAAAAACTTTTATGTCTATTTTATCCATGAAATTTATTATAAAAAATATTTATCGATAATAAAAATTTTAAGTT
AGCAATGGGAAACTCATTAGTGATTGGAATTTTTGTAGTTAATTAAAATATTAAAATTCATCACTAAAATGAGTAAGTAA
ATTTTGTTCTACCAACAAACTTTTTTGTTCTTGTCGGTAAAGTTGATTGATAAATGTTATTTTATCAATGAATTTAATAA
TTCTCACTTTAGCTTTGATAGTGTC
>c9028_g1_i1
TTGTTAGTTAGGTTGTTAGGGTGACTGAGGCTTCCTATATATAGTTGGGGTGTCTTTGTGTGCAGGGGACCTTTTTTGAT
AGTTTGGAGAAGGGTTGACAGAATCTGTGGCATCCTGTGTGAAGGGAAACATTGTCCCTTCGCTGCTCTGTACTTGTGCC
CAGAATCAATAATAATAATTCTATGCAGTGAGTATAGGTGGT
>c8191_g1_i1
GGGTGCCAGTCTGTTGTATCAACTCAGAATAAGTATATCCATCAACTCTCTATTTTGCAAAAACTACCTGTGTTGACCAC
TACCACCAAATTGAATTTATCTATGCTTTTGTTCACCCTTATTTCCAAGAGGAGTAGAATGAATGGTTTTCCATTGCCCG
TGCTCAATACCAACATTGTGCAATAATAAAATGGTGGTGCTCAATACCAACATTGTGCTCGATAAAAATGTTCGTTACCC
TATTCTTGTACTTCATTGGAAGCAACAGGAGGCTGGTTAAGCTTG
>c7788_g1_i1
AAAGCACAATGCTACACGATAATTTAGAGCCATGGAGAATCAAGCTTTCCATGATGACCATTTCAACAATCATATTTCCT
AGTAAAACTTTATGCATCGAAAAGAAGTATCATCAACACACATGACAGAGGATCCAGTAACACATAGAAATAGCTATCCA
ATACCAGCCCCAATTCTTAACATAAAAAGGATTTTTAAAGGGCTGCATCAAATGCAATAACGTACATCACATCACCAACA
CTAGAATTACTTACCTATATTTTACAACTTTTTTATAATAAAATACAGTGGTAGATGCTAATTTAACATCAACTACTCAT
AATAATTTAACATCACAGAAAGCTTTCAACATCACAAATCTGCAACTATACCAGAAAAAGTGCTTAAATATTGGTGGTTT
GAATGGTCATTTTGCACAAAAGTCTTTATAATCACAATTTTATGATTCCAGCAACTTTTCTTTATGAAATATGACTTGTA
GAAGTTGCCAGCACATGCTAAATATGATTAAATCAAAATATCACTTGTTCACTTGCTCTTTAATCATGTAATCTGACTCT
AGGAATACAATTGAGATGTGAACAAGACTCTAGGAGTGAATTAAAAGATGTCCAGAGGTGAGTTCTAAGCTGGATAGATG
AGAAAGAGACAAGATTAGCATGATTACTTATAAGCACAAGCATAGGGGACAAGAAAGTAGAAACCAAGAAACCTATCACA
TGCTACCTAGGCCACATTCGGTTACAATGTTTCAGTGTTTCATTCGGTGCAGTAAAATACTAGACTTCGTTCTAAAACTA
TAGAATGTAACAACAAAACACTTGATTCTAAACAAGGGTAGAACAGAGTGTCTTTCTAGCAGATTTTAAGAAAGATAAAT
TTATTTGGGAAAAAATTAAAGTAGATTATATTAATA
>c2820_g1_i1
GCTTATATAAGTATAAAGCAGAGGTAATTATATTTGAAAAATGCTATAAATACACTCTCTGGCGTGTTCTTTTCCAACAC
ATTTTTATTATTTAACGAAAAGCAAGTAGTTTCTATAAAATAAGGAGTGGATCGTGCTTCATTTAGTGTACTTACATATA
TTTCATCCAATAATGGTTTGTTGGAAAGTGTGTTCTGGAGAGGGTTTTACTTGTTTTTCTCATTTATCTTCGTTGAGCCA
TATGTATGAGATCTTTACTTGGATTCTAGATGTAAGTGTCTGTCAGCTAGTTGTGTGACATGATGCAATGCATTAGCATT
ATTCTGGCTCACTGAATTTTATGTAGAATGCATGTTCCACTGCAATCAAATGGTTATATAAGGAGATGGTGTTGAATTTT
AACTTCTTCAGTATAATTAGAAAAAAAAAAGGGAAGAATTGGGCTCTTGGCTCTTCTTTCCTGTCTACACTTTATTTTCT
GTTTCTTACTCATTCTTTGGGAGATGTCTCTTGTTAAATCCACCTGAAAATCCAAATCTCCTTCATAGGTCAAATTGTGA
ACTTGGATTTTGGTACTTCTGTGACTAAATATGAATATGTTGGAAATATTTTCTATAATAAAAATATAGAAACAGTGGAA
CTTGCAGAGAAGAATATTGAGATTTAAAATGAAGGAAATACAAAGCCA
>c8994_g1_i1
TTTGTTTTCCTTTTGAAGAGGATTCCCTACCCTCCCTCAGATGTACTTTCACTTTTTTCTCCTTAACAATATTTTTTTAT
GTCAAGAATAACAATAACAATAAGGAGGTCATCTATGAATATGATAGCACAGTAAAACAACCGAAAGAAGCTCGAATCTT
TATTTATCTGCTTCCTTAATACCAAGGTACTATGACATGTTTGCATACCTAGACACTGAGCCAGAATACCCATCATCACT
TCTTGTATCATACTCATTCTAATAAAAGGAGTCATTTAGTATTGCAGCAAAATTTGTGTATATTAACACATTTTTATTGC
TAAACTTATCCAACATGATGGAATTAGAAACAGCAGAGCAATCCTAGACAAAAGCAATTTAAATTGCAG
>c7046_g1_i1
ACAGGAATTGATGCCAATGGTGCACTGCAAAAAAACATATTCAGATTTTATATACGAGTATTAATTACTTCAGTCAGAAA
ACTGTCAAGCAAAGAAATGAAAATATTGTCAAGTAAGATTTCTCAATTTCTGTTGTGTTTGACTTGGTTAGTTGGCCCTT
TATATCAAGAGACATGGGTTTTGTTGAGCAATAATAAACATTATGTTGTGCATATCCAAGACCTTGATTTCAAAAGCAAA
TAATTTTAGGCCAAAAGTAGCCTCAGTATAATCCCTTATAAAAATACTTGAATAAATAAGAGTTCAGACAAACACAACTT
TCAATAAAAGCAAAAATATTAGTCAAGTTAGGTAAAAATAAAAAAGTTCCAG
>c6742_g1_i1
AAAAAAAAATAGTGTCAAATAAATGTAAGTTATACAAGAAGCAAAATCTTGAAAACTTCCCAATTTCTTGGTGTTTCTTT
TTTAAAGTTGACTTGACTCATATGCGATGCTTTCAGTTCATTCAGACCCTTTGCTTCATGTGCACTCTTCTACTTGTGGT
GATTCAAAAAATAAACTTTTTTTTTGCGTGAAAGCATTGTGTTGGAAGAGTTTAATTGCAAAGATGACCTGGGTCAGGAG
AAGTAGCACTGA
>c10406_g1_i1
AAATTAATATATTTTAAAATATAACAAAAGTATATTAAAAAATTCAATCATATTTCTTATTTTTAAAATTTTTAATTTAA
GAAGGATTAAAAGTGTACGGATTAAAAAATCATGAAATGACAGGGAATAAGGTTGTTGTGATTATGTTTTATTTCGCATT
TTGTAGATTTCGAGAAATCTACACCGTACGATGATGATCATCAGTGGCGGCACATAAGAACTAAAAATAGTTGTTGTTTC
TTCTGCCACGGCACCCTTCACTGTTTTCCTTTACACCCTTTCCCATCAGAATTCTAAGATTTTTTTTTTTTTTAACTTTT
TCAAGTATGTGAAATGCTTTTTATTTTTTTTTTAAATAAAATTTAGTGTGAATTTAAATTTTATATTAAATAAAAATAAA
AAGCTAACTGTTTTATCGAAAAAAACGTACATAAATTTTACTTAAATTGTATTGTTTTTTTTTCTGTAAATTTTTGAAGA
AAGATAACAAGAAGAATCCGTGACATATTTCATTTTATTTCAAAGTGGATAAAATTAGACGCTTTAATTGAAATTAAGGT
TAGAAATTGGTTATTCTAATAATTTAATGTTTATTTTTATCGTGTTTTTTTATGTCATTATTCATTTTAAGAAATTGGTT
ATTCTTTATTTTATTATTATTCTCTCGGTTTATTTGAGTTTTGATCTTTATAGCTTTTATTATCGGTTTTTAATAGTTTC
CAATTATTAAGGTTTTGGTTGAAAATGAACAAAAACCTTAATAAGCAAAATTATAAAAAGGCAATATTAAAATTGATACA
TATGTTTTTGATCTTATTGTTTCATCCATCTATATAATTTCCATATTGTTTTATTTTACTTTTCAAGATTTCAACACAAA
AAGGAAATCCAATATTCTTTGAGTGTGAAAATCTAAAATCTGCATCCTTTTCAATAGATTTTTAAATCTAACCCAATTAC
AGTTCAATTTGTCGATTGGATTCCATGAAAATGTCTTAACTATTTTTTTCTTTTCGGTTGAATAATTATGCAATTAAAGT
TAACCAAGCCATTTTCCCAAAAATTTCAATCAATGCATATTAAAAAAATAATTCTAAAAAAATCAGGTTAAATTTTATAT
CAACTTATATTATTATTTTTTAAAATGTAATTTCAAGGAAAACTAAAATGATTTATGAGTGATGTCCTCAACGAAATTTG
GGTATTTAAAAAACAATTTTTCCCAGTTACCACCATATTATTTTTTAGATCTATATTTGACTTTATTTTAGAAACAAAAT
TACATGCAATAGTTATAGAAATTTCAGCACAAATTAAGTATTGCTTAAATAGAAAAACTAATTCAAAACTTTTAAAGAGT
AGGGTGAGTAAAAAGAAAGTATTTGTCAAGGAAGATAAATTAATGAAATATTAATTTTAATTTTCTCTGGTATTATTTTA
CTCTATTTTTAATGATTAGTTTGTGGGGTGGACACTACTATTACTAACAGATTGAAGAACTTTGATGTGAAGTTTTGCAG
AATTTTGAGAAACTAAACTTCTGAAGGAATGAACATCTTAACCATTATTTCACTACTATTATTAGTAGCAGTATTTCTGA
AAGAGCCAAATTAATGAGCTACATAGAATTTGAACACATTTTTGTGCATGTTGTTAAGTATTTTGAGGAATAACAATCAT
TGAACATAACCTTGTTCCCAGGAACGGATTCCAATAGAGGAAG
>c208_g1_i1
GCTTTCACACCTTCATCTCTTCAGGTATCATATGCTTTTATTTTTCTTCTTTTATGTATGTATATATAATAGAGACAAAC
TATTCTTTCTTGTTTTTTTGGAGAGGTTTAATTTTCCAAGCTACCTTTCGATGTAACATAGTTACGAAGTAGAATGTTAA
CGCATGTCTGAGTTGGAAACTCCAATGGAATGGAAGAATTTGAGTTTGGGCAAAGGGGTATTGTTTTCAAGGTTAAGCGC
AAGGATTGAGCGATCTGGGTTTTCAAATTGACCCTGTTGG
>c9681_g1_i1
CCCATGTATTGCATTTGGTCTAAAGGAGGGAAAGTGAGGGTTTCGTTGTTTGATTTGGTCCAAGAAAGGAGTAGGGGAGG
GAAACTATGAGTGATGTATTGTTAATCCTATGAGCATCAGTGAAGGGGATGGAAGGTGAAATAAAATCCTAGAACAATTC
ATTCAGCATAGTAAAAAGAGAGTTGTGAACAACTTTCTCTCCCCTTCGGTTCCTCCTAATATTTGAGGTGAGAGATTTGG
CCTCATTTTTCCTTGCCTTCTAAATTTCTGAGCTAAACTGGGAGAGATAAAAAATCGCTTCACCTCTCGTCCAACTTTCA
TGTGTGCGTAAGGTAATTGTCATTAATATTGTAAGAATGTACGAAAATATCTAATATTATTTTAATGTTATATCAGAATC
TTAGTTATTTATAGGATTAGTTTCCCTATACCCTCATTATCTCTTAGAATTGGTTATCATATTTCCTTGTCATGATTATT
TATCTAAAATTAGTAAAATTAAGGTTTCATGCTCTAGGTTTTACAATCAAATCACGCATTGTAGTACATCACACCATATC
AAGTCAGTATCAATCTCATAACAGTTTCTCCATGTTAATTTATCTTCCTTGAATCAGCTTCCGGATGGAAGGGTCATTAA
A
>c4523_g1_i1
GAGGCTTAACCCTCCTCCACAGGATGTAACCTGTCAATCAAGTAAGTGTTCAAAAGTCCTTTAACTAACTAAACAACTAC
TATTTATACTAATCACATCAGCAGGCCACTTAATCGACAGTTAAGTGTCTACGCTCCCCCTCAACTAACCTCTCTAACTA
ACTCTCTTATTTCTCCTTTCATATACAATCCACCCCTGCCTATCTTTAGGCCTATCACAAACTAACTTGTAATAATGTGA
GTACGTTACACTATGTTGGAGATCCCACATTGACT
>c2317_g1_i1
GATTGACATCGCTGCCCATTTGAAATTCCTACAATTATAACCAATGCACTTTGTCAGGAACAAATTCAAAATCGCAATAA
CTGATAATCCCAATTTAGAACACAAGAAAACAAACCCACCCCTTACCCTGAACCATATCGATTAATCTAATGAAACACTA
CCTTCTCCAATGTAAATTCCTCCTAAAAATTATTAAGAGCAAAACACAAAACCAAGCCAAAAACCCTAGAACAAAGATTC
AAACTAATTGAAAGCTCGAATTAAGAACATAAGCTCAACGAGGTAGCAAAACCTCGATGAGGTCCAATTGCATGAACCCG
AAAAATAGAATATTCCCCGAAACAATCAACACCGAAAAAGACGAAGATCCTGGACATTGAAATCGTATTGGGCTTCACAT
TGAAATC
>c611_g1_i2
ACTAAAGATATTTTTCTTCGTATGCTTTCCCCATTTTCTTTTTATTGCTTACGATTTGTAATAGTGACAAGTAAAGACAC
ATAACAACTCTGGATCACCCAATTCCAATAACACAGACATTCCTTTTTCTGCTGTCTGGGCCCACCAAACATTCATCATG
GTGTTGCAAGAAAATAACAGTTCAGAAAAAACCATCTGGCACATCACGATAGCTCGAGTCCGCTATCTATTCGTCAAGTT
TAGTACCCTACCTTCCATTAGCGCTTTGCTTGTAGCCCACAAATTTGTGAACATCGCAGTGGTATCTATATTGATGGATT
ACTTCGACGATTCAATGGAGGAGGAGCATCAACGAATAGCAGCCATTGTTACAAATATTCAAGATGGTCTATCATCGCTC
TTCGTAATTATTGTTTCTCTAATCTCAGAAGCATATACAGGTTATTACCCTGTGATAACGTTTTGCACTGCGGCTTTAAT
AGAGGTAAATTCTTATTTATATAATATATATACGAGGCTTAAAAGTTCTCACAATTTTTCTTC
>c7992_g2_i1
GTAAGTGAAAAAATCTCTAAGTGGAAGTGTGCCCTCACATCAGCATGAGATAAGAGGAGGAGTTGCTACTTGAGTCACTT
GCTCAAGATAAAACTCACACACACATGCACCAAAAACATCAACAATGTTTCAACATATTTCTTCCAAATCTGTTTACAAG
AGTGTCTCAAAAAGGCTATAAAAATACAAAATTTGATATAATTTGAAGCGGCTCCATGATCCCTCTAAAGGTCCTAGCCA
TGCTTCCATCAT
>c353_g1_i1
AATAAGAATGTTGTTCATCCCGGTTCTTTATTGTATGTATAACTCAATTCATTGAAAATCTGCTTTAGTTTTCGATCAGG
CTATCACAAGTTCCTGTTGTGGGCACTACAAGCGCAAGTAAAAAAATGCCTTTACCTAACTTACATTACATCTCCAAATA
TTCATGACCACAGTAGTACCAAGAAACTTAAAAGTGCAAGA
>c9147_g1_i1
GTTTATTGTTTAACATCAAGTCTGTTTGGTACACGAAAATGCTTTTGATTGAATAAAAAAGAAACTTATTTGTAACTATT
TCTATGACTGGCTCAACCACCTCATCAATGATCATTCGGTATTTTGGTCGAATGAAACAAACACAACAGCTAACTTGTTC
ATCAATCTTTCGGTTGAATTGACAAGCCTAACCCAGTCAAATTTTTAATCATTGCAATGAAGGAA
>c396_g1_i1
GGCGACCCACCATGACTGAGGTACCTTACACTTCTTTCCCTTCTTTTACCACAAACATTAATAAAACAACTACTGCTGTT
CATATTTATTCATATTACATCTAAAATAACCTCACCTCCACTCCACTATTAATTCAATTTTATTACAAACACAAATAGAT
TTTATTTAATGAAAGCTAAGCGAAAGCACTTTTTATTTTTTTAATATTTTTAAAATAATAATAAAGGCTATATTTTAAAA
AAGATCCTTTTCTTATTTAATTTTTTTTGTTTTCTATTTCTTTATTTAGTATCTCTGGAGCTTTGGTTGGCATATGTTTT
AAAATATTTTATATTGTTTATGCATCTATATATTTTGAAAAGGACAAGAATCTTTTAAAAAATCGTTTTAATAGTTATAA
AATATTTCGTAAGAGTACTCTTTTAAGAATTATTTCCTCAAAATAGTAAAAAATGCTTAGTGGACTTATAAATTATTTCG
TTATTAAAATAGATAAAAAAGATTAAGAATTAAACAAATGTTAATTTTTTTTTAAAAAACAATCTCATTAAATAAGAACA
CTTTTTGAATCTTGTGCAAGATAAAGAAGTATTTTT
>c8292_g1_i2
AAAGAATAAAATGTGTACAAAAGAATGTAGTAAGAGTCTTTTGTTAGCAGTTTTTGTGTAATATTAAGTATTTTTATTAA
TTGTTTATTTTTAATGCTTCAACTACTATTGTGGAAATGCTGAGAAGAATTTTAAAAAAGAAAAAGAAAACAGTGCCTAG
TATGAGTAAATTTGAGATTTGATATTCACACAATTATGAAAGCGCACTTCAACTATATTTGTAACTTGTATGAAGCTTGT
CAAATAAATAATAACTGTATTTGTTGTCAGGAAGACATGCCGACAATATTTCATCACTTGATTTATACAAATGGTTCTTT
TTGTAACTTTGTCCTCAGTATTATCTTGCAGTATTAAGTGTATTTCGTATCTGATTATGAACAAGGGGATATGACTACAG
TTTGGAGTAAGAAGAACAAGCACTAAAACATGCATTTTCCCAGTTGTCACTTTACTTA
>c8416_g1_i1
GTCAAGTGATCTAGTCCAGACTGTGAGTCTTTGGTCTCTGTCTTTTCTATAAATTCAAGTTAGAATATGGTTTCTGATTT
GAAGTTAAAACGTTTTATGCTAAGTTTCCTAGGTGATGTATCTTGTTTATTATGTGTTTCATCGTGTAGCTGGTTAAAAG
AGGTCAAGCTAATTTTTTTACTCTTTTAATGTATCTTTGGTTAAGTGAGATTCAGAGTTTCATCTTGTAGTAGTTCTATG
AATTGAATTGCCCTAATTGACCTAG
>c9496_g1_i1
GGAAGCACTCTAGTTACGTTCCAATCTCGGATACATAACACTAACTCTCTCTTCTCCCTGTTCTAGCCTTCAATACATAA
AATTCCATAATATCAATGTAGTACAATCCTCTTCAATATGTGCCATCACTACAGATTGTTAACCCCCTTAAAATTTGGAG
TTCGTCTTTTTTGCCAAATCAACCCCATGTATCTCCTCACCTTTTGCTCCCATTGGCTTTTGGTTGGTTATACCTCTTTA
CCTAGCACTATTTACCTCTTGCTTCATCATTTTGCTCTCTCTTCTTGCTGGTTGGTTAATTTGTCCTCTAAAGAAATAGT
CGACATCAACTTACTATTTCTAGTTTTGCTTGGGTCTCCCTACTTTGCTTTTGAACTCATTTGGAGGAT
>c4600_g1_i1
GTGATAACATATTTTATTTATAATTTATTGAAAAAGAAATCAACCCCTGACGTGACTTTGCAGTCGATGGCGAAAAGAAA
GGAAACAACACTACATTGAAAATCAACTTTAAGGTAGTCTTGCATATAATATAATATAAGGAAAGATGTGGCTAACGACT
TAAGTTCCGATCAAGCATTGGCCAAAAGGTAAGCCTCGATGACCTTGAAAAGAGCATCACTCTTGG
>c7359_g1_i1
TCTAGCATTCTCACAACCGTGCTGTATTAACATTGCATGTACTTTGTGATTATCTTTCACCCTGAATAATTTAGTGTAAT
ATGTTATGTGATTGGACCAATATTATACATTTGTTGATTGATAATAATGTTCAGGATCCGTGTTAAATGAATTCATTTTT
GTCTCACTGATGTTTTAGGTTTCACTGTTGCATCTTGCTGA
>c6348_g1_i1
CTGTTCTGTCTGTTCTATCCTCTGGTGCGTCTTTATCTTCTAAACCCTAACTAATTCTCTCTGATTCTGATTCTCTCTCT
CTGTCTCTCTCTTTCGGAAGATTGAATATAAATGATTAACATGTTTTTCGATTTCGACTGCCGAAGGTGATCTGGTACCT
CGGTGTTGTCAATTTGAGTGAAGATCTTAGCTCGTGATTGTGTGTTTGTGGTTTTTGCGGGAATTATAAAGACATAAATG
TATTTTTTAAATTTGCACGTCCTGAATTTGTTTTCAATTAACGTTTCGCTTCTCCTTTCGATGGAATAATGTTTAATTGA
TGTGGTTGTGTTTTCCTATTTTGTGTTAATTCAGTGTATTATGGAATTTTAG
>c8392_g1_i1
CAACATATATACATACACCTCTTGACCCTTGGAGAATACCATCCCCTCCCTCTACGGAAATTAAATAACATAAATAGCCT
TAGTTTCTCTGTTCAGATGGATTTTGGAATCAACAGTGCCATTATAGCATCTGATAAGGCCACCGTTCAGCCTGCTATTT
GCTCTGCAACAGCCAATGTACCAAACCAATCTGCTACAGCAACTCACGTAGTGGGCAGGGCCACTTTGCACTAGACACTA
CTATGGCACACTAATAAGACCCTGCTTGAG
>c7707_g2_i1
AGTATGCATGTGTCTATAAACAACAATCAGTTGCTTAAAATAGTTATATTAAGGTAGAAACTTTCGTGAATGTCAATGTG
TAATCTATATACTTGAAAAACTACAGATTGTAACATTTCATCATTCATTCCCCACCTATCCTTAGCAAAATAGTGTGCAC
AGTATTATGGTAAAACTTACTATACAAAGCCTTGCACTATGTATTCATTGCTCAAATCCTTTTTACATGATTATAAAGAG
TTAGTTGATCATTTTTCGTAGGACAACTTTGCACTTTATAATCTGTTTTGATAAGCTCAAAGTCCACACAGATAACAAGT
CAAAACTAAGATTATTTACATACACCTTCCTCTCTTGACCCACAGTGACACCTTCAAATGACAAAACTATGACAGAATCA
CTAAACTCCAAAGCAGACAATATTTTGAATTGTGTCTTTAATCTTAACAATGTTATCTTAAACAACTTGAGGCCAAAATG
TTAGCGTTGTTCATGAGAATGAAGAAGAGGTCCAAAAAAAAAACGAGCGTTCCCCTTAGTCCTTCATTGAGG
>c584_g2_i1
AAAACTAAAAAAAAAAAAGTGGTAACAGCGAAGAAGAGAGCTTCGGTTTAATGGAAGCTAAGGCTCGTTACACCCATCAG
TCATTGTCACACTGAACTCCCACGGTTGCAAAAGTTATTATTTTTTAATTATTAAACAAAACAAAACATGTGTGGGGGCC
GTTTCCTTTCAAAATTTTAATTGTGCTTTGGGGGGAATATAATTTAGAAATTAATGACGATAATAAAAAAACCCAAATAA
TGAAAGATCTTATAGAAGAAAAAAAATAAAAGAAATAAAAAAA
>c10595_g1_i1
GGAAGTGATATTTGTCATTGCAGGTATGCTAAGTTGGCATTTTGCATGCTAAATTAAGGCACGTAATGTACTTATCTGAA
AGGCCAGCTGAAAATTTGATAATAACACAGCCTCAGAGTTAGGCAGAACTGGGTTTATTATTTGAATTGCATTCACTCTA
CTGAATTATATGATAGGTTATCTAGGGTCGTAGGAGGAACCATGCTATCAGTTGCTACATGCTTTGTAGGGCACTAGGTC
CTGTAAAGGAGGGTGGATTAGGCCCACATAATCTCCTGTTTAAAAAGTATTTCATGCAAACCTCACTACTGTCTGGAATT
TTTTATTATATTTTAATTGTGGGAGGGGAAATGAAAGATTCTTG
>c9980_g1_i1
AGGCTATATTGTTGGCACCGGGTAAATATTTTCCTTTGACTGCTGCATATACACGTACACCATTCCTTTTTCCCTTGAAC
AAAGTTTCTCCTGGAAAGGTATTAAAAGAAGAGAGTATTCCTATATGCACGATGATGCTATTCAAATTTTCTACTATCTG
TTATGTTATATTTGGAATTTTATCTTTTCTAATTTTCACTAATGCTTGCTATTTTTTTTTTCAGGTTACCATCGGGTGTG
AAGAAG
>c4943_g2_i1
CAACAACTCTAACATGAAACAACAACGAAAAACACATTATTACTCTAGAATAGTAGTTTTACCAAATTAAGACTTTAAAT
CAATCATATCAGTTTTATTCGTGTAAATCACAATGAAGTAAATCATTGTATGCACACAAATCACAGAAATAACAACTAAT
GGATCAAAAGTTCCAATATAATAAATCCAGTAAACTTTATAACATAAGAAGTTCAAAAAATAACATAAAACTATACCGAT
CACGACAACAAAAAAACAGAGTCAGAGATGATAGAAACTAAAACACAAGATGATGCAAACAAAACAAGAACAATAAACAC
TAGAAACAACACAAGAAGAGAAGAGAGAAAAATCTTACATCGGAG
>c3224_g2_i1
GAGAGAGCGGAGCGTGAGAATGAAACTGAATGTATTGAATGTTCAAAGTTACAAAACGAGGAGCGGGGTTGGTTACTATA
TATATAACCAACACAAGCGTGCAACAGGCAAAACCGGCAAACAGAAAAGTGCAAGCGCGCAACCGGTCAAACAAAAGACA
AAACTCAACAGAACTAAACAAAACCGACCGGACCGACCGGTCAAC
>c10964_g1_i1
AATATGCATTAGATAGAAAATGCAGCAGAATTACAAAATTTCTCACTAAATTCCTTCTGTTGGAATCTTGGCAGGAGATG
AAGTGTGGGCTGCTTGCAACATTATGGAGGTAATACAAAGTTTCACTAATTTTTTAATATTAAGATTCATAAATGATGAA
TATGACTGATGAAAATCAATGAAAATGTTGATGAAATGTTGTTATGCTACACAGGATTACAGAGATGGCAGGAGTTGTTG
TTTCATTTGATCCCGAGCATATTCTAGTTAGATATTTTCTTGTAAAACTTGTTGATAACTTGGAAGAAAGATTGAATCAT
ATAATAAAAGAATAATTGATCTTAATTTTATCATTAATTTATTTCAATATTTTGACTTTATTGTATGATTCAAT
>c8977_g1_i1
GCACCAAGTGATTATCCACCCACCTATATAACATGTCACAGCATAAGGTTCATATCTAAGGAAGCAGTCGGTTATAGATA
CATGTACTTAATCTTGCATCAAATATTACAACAAAAAAAAAAAAAGACATCCAAATGGGGCACCAGAGGTATAACCTTGT
GTTACCAAAGAACTAAGATAGCAATGCAACAATGTAGTAAAAAAATAAAAAAATCTAGAATAAATAGTCCGAGAAGGACG
ATAGCAAACATACTCTCGCCACTTCTTCTCTTCTT
>c9236_g1_i1
ACAGTGGACAGAGAGGTTGATGAGGGTATAGAAACTGTGCGGCTGAACTTACCAGCAGTAATAACGCTGGTATATGCTCC
TTGCTCCCTCTGAAGAAACAGCAATAAATTGAACTCGAAATGCACAATAATATTATTTATTTTAGCAACTTACTGTATAA
GCATTACTATACTACAATAGAAACGCTGTCACTAATGCCTCATTTGAGATTCAAATACTTAAGAGGAATATCGTGAGGAT
GATTCTTTTCTCTTAAACCTACGCTTTAGTACATGTGTGATCACAAAATGTAAACTATATACATCAGTCAAAGTGATTCA
AATGAGCAGAGACATGAGAATCCATTTGCGTTTACCTAAGATGACATGTTTCATAAATACTTATTTGATACGAATCTTGA
TATACATAGTTG
>c1678_g2_i1
TAGATTCTTCCTTTCATTGTAAATTGCAAAGGAAAACCAATCCCACTTGTTAAGATTAAAGAACTTTACTTGATAGGCCC
AGTTCAATTCAAGCTAGCATCAATACCCCTTGATAGGCAATTTGTAAAGCCACAAATTCCACCAGGGCTTGTGGCATGCC
CTAGCCTTTGATTTCAGTAGCCCACTTCCATTAACTGTGCCAATGATTTACCAAAAAACCAGCATCCAGCCAAAACTAG
>c837_g1_i1
ATGATAATGCTTCTATTCTAGTAGGAAGCAAACCTGCTGATGCTTCATAAAGATCCTCAAATTTGTGTAGAACCTCTGCA
ACAACTGTTGGAAATCTCATCTTTACCTCCAGTAGGCTCAGTTATGGAATGGAAACCAATCTCAAAATTATGTCCCTTGT
CTTGTAGAACATTTACATAGACATAAGTGATGCTGCTGACCTAGTCAATAGAGGTTATCCTATGAGTACTTCATCCTATC
CACCAACCTTCATCTTCACTGTCAAGCCTTCAAAATGGCTCTTATTTTACCCAAACCTTCTAATGAGTTCAGACCCAACA
CATCATCAGCTCCACCAAGTCTAAATAGGAAAAAGTTTTGGTGGATTTGTATACTTTCTAGTGTGACTCACAGCGTACAT
CCTTGCATCATGGCTTACGCCCATTCCCTACTTTTACAAAGTAAGGGGTTTTCTGCTATGGGGGAGTTTCAATTCTTCTA
CCAACTTAGTGAATATGAAATTGTGCATAGCACAACAATCTACTAATACTACTACCTGGAAATCCTCTAATTAAATGCCG
CGGTACTGTACATAGAAAATTCACAATTGCGACTTCTTCCCACTGATCATTCCCCACACCATCTCCATCTCCTTTTTTAG
TTTCCAAATTTTTCCAGGTAGCCTGGTGAATATACACAGTATGTTGTTGTTGTGGTTAATGTTTTATGAAATATTTTGAA
GTTTTCCAGCATATTTAGTTTCATCCTCTAATCACACATTCCGTTGTCAACTTTATCTGGCAAAAATTTATTCTATTGTT
GTTTGACTTTTAATTTTTCTTCATATCTACCAGGGTAGTTGATGCCTTTGAAGAG
>c9638_g1_i1
ACTATTGCTGGTAGAATTTCAATTCATGTTGAATAACTACTAATTAATTCTACTTTGTGTGTACATATCAATAACCTGTA
CACTCTGAAAATCAAAATGCTAACATGGATCATGGCATGTATTGGTGTACTTAGTTACCTATCAATTTTAGCTGGGTGTA
ATGGTTTATATGTCATGAAAAATGTATCATGACAAGTTGACAATTGCATTCAACATCTCACTGACTGCAT
>c8633_g1_i1
TCTTGGTGCATGGACGACCTAAGCTCTGAATACCACTTGATGGAAAACGCTTGAGGAGAAGACTGACTGGAGCTAAGGGC
TTGGGAAGGTCATGTCCCATTGCATTTAGAAGGTTCTGAAGATAACCTTGTTGTTCTTTCCTATGCTCTTTCAACAATCT
TTCAAGTCTAACCATTTGCAGAGGGGTCCTCTGGTAGAGCTGGTTATCCCAGCACAGGACTTGCATCCTTGTCACTCTTC
AACTTCTTTTCTTCAGACGCTTCTCCTTCAGCCCTGGAGCATTTCCTGAGGTCTCCTAATCCTCTGAGATAGACTTTTGC
TCTTCTTGTAGCACCATTCGAGAGAATGTTATTTAGGATTGAGGTTGTTGGAGTTGACATATGGTTGATAACTCCTTGCT
CGACAATTATTCTGAAGATGAGGCGAGAGTAATGGTCCCCTTCCATGTTGGCCTTCTGGCCAGCCAGAGTCCATGACTGA
TGAGGAAAATAAGATGTGGG
>c4486_g2_i1
AAGTCTACTGTTTCAACACTCAAATATGGTAAAAATCTGCTGCTGCACAGAGTTCACAGCTTGGAACAATTTCTGGCCGA
GAAGACTGCTGCACTAGAGTGAATTCAGCGCTTGCTTCCACAATCACTCTACTTCCTATGAGGCTACCTTGAAGGAATAG
AAGTCTGGCTATGCTGCACCTACATAAAGCACTTTAAACATATCACCGCAACACCAGTAAAAGATCAGAAACAAGTTGTG
ACGCTGCCAGAAGGTGACTCAAAATGACAGCAACACAAGTCCTTTTATTAAACAGGTTGTGGGCAGGATGGCCAAGAATT
CCAAAATCAAGCAATTAATCGGATAACAAATAAGGAGGCACCTCAAAATGACCCTAGGATTAGTTCTAGAGTGGATTAAG
AAAGCAAGAAAAGACCCCAAGGTGCAATTGAGCTCAAAACAACGGTGCAAAGCAAATGTCACAAACTGTTTGTGAAAATG
TCACAAAGATAATTCACTTTGATGCAAAATTTCTGATTTTGATTTATCAGCTTTCGAAACTGGTTGCACTGGTCTGATTA
GCTTCTTAATTTCATTCCATAACAACCTTTACAAGTAGTT
>c3185_g1_i1
AAGAAGAAGAGGAAGAAGAAGATGGATTGTATATATTTTGATTCTTTTTTGGATTGGAAACAATTTGCCACCGCAATTTC
GGCTGCAATGTCAAGGATTTTTTGGTGTTTGAGGCTGCAATTGTGACTGCACCTATCTCATTTGTTTGTAATTTCTTGCA
ATGTGAAGAACTGCAACGCCAAGGTGTTTGGTATGTCTGGGGCTGCTGCTGTTTTTGTTTGTCAGATTTGGTAATATCAA
GAAAATGCAACAAAACTGTGACAGGAACTAGAATTTGAAAGCTTGGCCAAGACTGTATCGTTATACACAATAGAGGTTGA
ATTGAGGAACATGATGTGGGTATTTATGTACGTATGTTATGTTATATGTAGCATCCTTTTGATCTCTATTGGATTATAGA
GGGTTGCATCAATTGATTGCTCCCAAATAGAATAAAGTCTGTTTTTCCAAAG
>c8992_g1_i1
AAGAGTGAAAACAAATGTTTATGCCTCCGCTATTGAACCTATTAAAACCTGTTATGGCAGCAATAACAAAATTCTTTTAA
CCAGATAACACATTGGATGTATATCACCTGTGTGGTTTGTACACAAACCAAGCACAGTAATAAAAATACAAATAATTTAG
AGAATCACATTAACTAAAGATCATTTGGGATGAACAGTGCAGAATCTGATTGAAGATAAGTATACAGACAAAACTCTTTT
TAGATGAATATAGAAAACAATATATCAGAGCCACCCTAATAGAAG
>c4343_g1_i1
GGTTCAAAAACTGTTATCCAGATGAGTAAATGGCGACATGATCATTTCCAAAAGATTGTCAATTGAAGTCCATGACCTGA
GTTTGGATCTTCCCATTGCTTTTTATGCTCTTATATCTTCTCTTACTAGCAAAGTCATTTTTAATTTTTGTTTGTCGAAT
ATTGTTGTCTAGATTTTGTTGCATCACAACTAACTGCAATTTATTATGTCTTTTTCTTCAAAATCTAAGGGTTGATGATG
GGATTAGGGACATTAATTTGTAATTTGTAACTTTGGTGTATGTGTACTTAAGTAGAAAACAAAGGACATAAAGTTATA
>c45_g2_i1
CATGTGTCTTGTGTTGCATCTCCAATTCCTTAACTGTTAGATGATTGGTTAGGTCATCCGCATTTGTCAAAACTAAAGAA
AATGATATCTGAGCTCAGTAGTCTCCAGACCATAGAACGTGAGTCCGGTCAACTATAAAAACATGTTATATCTACCTTGA
GGTATTTAGTTAACATTGGATGTTTACCTTGAGGTAGTTGTTCACTCTTTCAGAATTTGCTTAGAATGGAATGCCATTGT
TTGGAGGTGTCTCTCTACTTAACATATTAGCATAAAACCCAAG
>c9925_g1_i1
GTTTGTCATATGCCTTTTCCAGCTGAATTATACATTCACAGCGCACAACATCCCACACATTAGTGCATTAAACTTTGAGA
AAAAAAAAAAATCAAATATCAATACACATCACTAAGAACCTCAAAATAAAGGAATAATAGGCTCTTGTATCCCATAAGTG
AGCTCTACTTTGGTTGACAAGCATTATAAGTAAACTCAACAATATTATACATATTGCACAGCTCATACATATTGTTAACT
TCCAAATACGGATGCAGCAAATCAACCTCGACCATTTCAAACTTGGGAAACTACTTGCCATATCAGTAATGACAATGCAG
ACTGTTCCGTAATATTATATGGTTGGAATGCCGATAGTAATGAAAAC
>c4220_g1_i1
GTTATTCATGTTCTTGCTACACCTGAAGAGAGAAGAATTACATGTTATTACTACATTCCATGAACTCCACAATAACTACA
AGCACTTCAACTAACAGTTTCTTTCCCATCACGATTCATAACTACAAACACTCCGTACCACTGAATCAAATACATTAACT
GTGAGCTGTTCAATAGAAATCCCTTTGAAGAAATCATTTAAGAAAATTAATGAACTGAGCACAAAAGCGGAAAAACATAC
AATAATAACTTGGTGTAGAGCATCAGGAATTATACTTGCAAGTATTGGCCATACCATAGCTATCCATTATAGAAAAAGAG
CACTTACATATTTTTATAACATTTTAAGAAATAGATTGTAGTCAACTAACAAATAGTTGTAATACCAAATTGACTTAAAA
GTAAAACTGGTGAACCATGAGTTACAAAAGGAACATTATAAAACCCAAAGATTTTCAAGTTAAAAAATCGATAGATAAAT
ATAAATATAACATATTAGGCTAAACCAAAAGAGGGGCGGGGGCTTACTACGTTGTCAGAAAAAGAAGACACACAACAACT
TACTGTATCTTCTAATTTATCCATGGAAGAAAGAGAGATAAAATTTCAGACACAAGAACACCTTGTCAAAGAAAAAATTA
AGA
>c6044_g1_i1
TGCTATGTGGTAAACTTACCAAGGATAATTCTTTAAAAGAAAAGTTACAGATAATATTGTGGGATCAATCCAACACAAAA
ATTTTAGATACCAAACATTAAATTTTATTGATGGAGGAGTCTATGCAGACAACACATCCACCATTTTTATTCAATGAGGA
CTATGGGCCAACATGTGCTATCGCTATACTGACCCATTTGTATTATACTAAACCTACAACTGAAGTTACAATCAAGCATA
ATGTGGAATTTTTCTAATATAACTTGCATGGAAATTACCTGGCTCACATAACCACTGTCAAG
>c9449_g1_i1
GCTTAACCATGGAGTTCTTATGGATTAGGCTATCGAAAAACAAATGCATTTTGTTGATATGAGTAGTCAAATTAATTCTT
TTAAGCTACCCTTTAACCGTATAGTTTTATACCTATACAGTCTCTAGATCCCTCCGGTGTATGTTTGATTCGTCCATGTG
CTCCTTCCACTAGAAGCCTGTCAGGAGCCGCTCCTTGTCTGTGCCTCTTGCACTAACGATCACTCCCCGCCCTCGTCAGT
>c4311_g1_i1
GTTCTGGTGGGTTGTTTTTCCAATCGCCGTGTTGTGTCTTTCGTTCTTCCTATTTCTTATTTGTTCTTTGCTCAGCTAGA
CTTTTTCATAAAAAAAATTGGTAGATTTTTCTTTTCCTTTGGCGCTTGCATATGGAGTTTTTGGCAGTTGGGGTAAATAA
TAGAAACGAAGGGGAGGTATTGTGTGGAAGAGAGCCTAGACCATATTTTCCCTTGCATCAAATTTTGGAACTACTGCGAA
GTTGATATTTATTTGATCTTATCGGGTGTGTAAATGATATGAATGGCAACTTACAG
>c522_g1_i1
GGCATATTCCTTTGCTATTGAAAGTAAGTAATTCTATAATCTTCTTGAAACTCTTATGTGACACTTTTCCAGGACTGCTG
GAACCGTATTTATGCAGTTTAATTTGTTAATTTCATGGTTTGATGGTGTTCTTTTTTTCTTTTTTCTGTTAAGGTTGAAT
TTCATACTTTTGCATTTTAAGTGGTTTAAGTTCATGCAATATCCTAAACTTTTTCCTTTGAATTTATCCTAAGGTGTTTG
GGTCTTCAAACTAATTCCTTTATCATTTATAGTGTTGCAACAGAAGGACAAAAATT
>c450_g1_i1
ATATATATATATATATATATCAAACACTCTATCAACACTTATTATTTCTGTCTTTTTATCGGATATATACATTTGTCTAA
ATGTTATAACAAACATTTTTTCTCCTTTGATTTAAAAATTTGAATTGTACAGTTTACGATCAATCAAAATTTTGACAAAA
CATAAAAACTAGATTTTAATCTTAACTCAGATTCGCTAAACATTATAGTAGTTTGACAGCATATTAAACCATAAACCCAA
CAAATTATAAATTTTGTTAAAAGATGAGTCTAATCTCAAATTGACATGTGCTTCCAACAAATAAGTTTGGGTTCAGAACA
AGCTTCATATTGCTAGTTGGCTAAAATTATATATTATTCAACTTCCAAATTCAGTGAGAAAAAGGGCATAGTATACCACC
ACAGACAAAGTAGGAATGGATAATCCACAATAAAACGAGAGATTGAAGAGAAGTCCTCATTCAAAGGAACATAAG
>c9653_g1_i1
CGTGAATTGAAAGTTTCCTCCCTTCACCACTCTCTTCCTCCTCCTCCACCACCACCTTTCCCTTCAACTCCATCCCCGCA
CAAGCCGCCACAGCCAACAACCGCGACAGACTCAAAGCAGCAACCCTAAATCGCGCTCCAGATAAAAAATCCATCCACGC
AAATCGCAACGCCAAGCTTGGTTTTCGCATCGCAAACCGTAACGTCTTCTCCTTTTCTCCTTTGCGTAACCAACCATCAT
AAAGCCTTCGTTCACCCCCAATTTGCGAACCCTAATAGCATAGAGACAATCTCCAAGTCGCTTCTCATAGCATCCTGCAA
ACAAAGCATATCCAGAAACTTAAACAGCATCGTTGCAATCGCGAAACCAAGACTCAGCAACCATTTAAGGGCAAATGTAA
GAGTTTCTTATTATTTCAAGCCAACTTTTTGTTGGTTGTTTTTTTCTCTGTTTTGATCAGTACTTCAAAATGCTAAACGG
AACACCTTGATTCTTTAAGCAATGTTTATTACTTTAATATGTAATCACTTGTCTTACTATAATGACTTCTAAGTGCTCCC
ATACTAAG
>c6457_g1_i1
ATATATATATATATATACATATACATACATAGATAGATACAATGCAGATTTCCCTTATGATGAGTGAATATAATTAATTT
GTGTTATTATGTTAAAGTTGATATTATGTGCAGACATGCATAGAAAATAGGAGAGATTGGTTTTGTTTGTTAATGTTGAG
GAAGTGGTGTTTTACCATTGTGGGAGGAAAATGTGCTAGAGAGAAGGAAACGTGAATGATGAATTGTCGCGGAGTGTGAG
GATAAAAAAGGTGAAATTGAGAAGGACAGGGTTGGAAATTTTGGAAGTATCTATGAAGACAATTGGCACCAGAAATAGGG
CAGCGTTTGTTTCAGCAAACTTTTATAAAAAGTCAAAATTCAGGACTTTTGTCAACTTTCTATTTTCCTCTCTTCTGACC
TCATTATTTTGCCCTAATTTTTTTTTTTTTTAAAATTTGGGGGAAAAAAGGTGGTACCGGGCTTTGACTACCCCCCACCG
AACTTAACGAAAACGACAACACCAAAAGTTGAATTTTTATTTTTCTTTATTCATTTTACAGCTTATCATTTTATTTTTAT
TTTTCTTCTTGCAGGCTATGAATGCCAACCAGAGCAGC
>c1649_g1_i1
CAGCGTACAGAGCTAGAGTGGCCTACATTTTACAACATAGATAGTAAATACACATGAAAATAACTAGAAATAACAGAAAC
ACAAATAATTCATTGGGCAAAAAACCATGCACATTTACTTTCAATAGACAATGATTTCAATATTGGTAAACAAGGTTCTA
TTCTCCAAGGTTTAAACTCGTAAGCTGGCAGAATAACAATTCTACTGCACGTAATCAAATGCTTTGTGCTCTCACTTTCT
TACAACTTCAGCAGAAAAACTGAACACATAGAAGTTGACGGTCAAATCCTAATTTACAAGTGACTCAATATACTTGATGG
CAAAAATATATATTAAATATAAAATAACATTCATGTCCCAACAAACAAGGAAGCATAAACATGAATTACCTGGTTGACAG
CACAAACAGCAG
>c7163_g2_i1
TGAATATCATGGGTATACCTGCTGTATGTCATACTTGGCCAATCATTGATCCATATATTTTCTCATATAAGTGATGTTAC
GTTTCCTTATGTTATAATTTCTTCTGACTCTGCATTTTACTGGCTAAACAAATCCACGCACTCAGCACAAAGAAAAGGAA
AAATAAAAAAAGAAAGAAGAATCATTATCTCAGAACAACTGAAGCACATGTATTTATTTAGGTTTAGATCTAAATGTCTT
TGGACAACCTCCGTGTGACAAGATAAATCTATCATGAACAATCTATCTTAACTGAAAGCAATATTTCAGGTTTACCTAAT
ATTTTGATCTTATATATGAGGTTTGCTTATGAACTTGTAATTAATTTCACGTAAGCTTGTTTTATTACTTTTATGTTGTA
TAATTGCGAACAATTTTTTCTTTCTCTTAGTTTATGCTGTGTAGTAATTTTAATGAATCATCTGGA
>c6623_g1_i1
ATTCCACTGCTAAAAAGGCAGAAGGTACATATTCTTTCCTGATTTATGTTTGGTTACAGTTTAAGAACCCCTTTTGATAT
TCAAATCTGCATAGAAAAGATATAACTGTGTTCACTGTGTTTCCATGACAACCCTTCAACTATTCAATTTGGTTTTGCTT
ATTGCTGTATGTATTCATTAATTGAAATGTGGCATATCATCAGTCATTCATCACTAGTCATGACTTTTTGTGCAGAAGTA
GAATGATCAAATATTTGAGTTTTTCATTCATTCAATTCTTTCAGTATATTAAAAGTTGAGTTCTACAATATTCAAATCTG
GGATACAAGTGATTTAATGTTAACTATTAACTGGGGTCAGAATCATGTGATTGTGGCCTGTTATTAACCATTTTGAACTA
TGACATCTCTCAGCTAGACTGACACCCCGTTCAACAATCATATGTCATCATTCTAAAAGAGATGCAACACAAAGACTATA
TTATATTTGTTAAACTCAAAGTAACTTTCTTCTAAGATATTTCTTATATTTCTAACTGTGATGCATGTGGTATCTGTGTA
TGGTAAGTTGGTTTCCGAGTGCTTAACAAAACCCTCCTCCTTTATTGTTTATAAAATGTTATGATCTGAATTTTCAAAAT
TCTGCAACTTTTATATCATGATGTTTACAACAAGTTACCAATCTTGGTTTCTCATTTCCCAATGCTAGAAGATCGTATTA
GCATCATCAG
>c1896_g1_i1
GGATGAAGGGCTGTTGTGTGGGGTAGTTTTCGGAGTTGTGTATAGTTGACAGGAACTGCCGTCCTGTGGGAAGGGAAGCA
TCGTAAATACCTTGGTTTCTTTTTTCCGATTCACTATGAGAGTAATATCATGAGGAACATTTAGGAAAGGTTGGTGTGTG
ATCTTGTTTTTTGGGTCGTGGAACATAACAGTTTGGTCTGACCAGGGAGAATTATGGAGAATAGAATGAATGCTAAAGAG
AAATGGGCCAGCGAACAAGAGAGAGCTATGGCAGAGGTACAAATGGATATCATGAAAGATAGTTTGCAAGAAATCAGTGA
GCTGCTGCGTCATTCAAAGAAAAGCGAGAAAAGCCTGGAAGGGGTGAAAATTCTATTAATGATGGAGGAAGGAGAGAAGA
AAATCTGTACACGAACGATAACAGATTCGATGAGGAAGAAGTCCAGAGACATTGGATGAAAAGGGTGGAATTACCTACAT
TTGAAGGGAGTGCTCAGTTAGGGTGGATTTCAAGGTAGAAAAATTCTGAGGTGCAGAATGTCACGCCAAGAGAAAAGTTA
GGCGTGGCATTAATGGAGGGGAATGC
>c8007_g1_i1
GTTATACAGAGTGCAGATTGGATGTAGGTTCTAACATCTGATTTAGTATTTTTAATCTAAACTGTCCAATCAGATCGCTC
TTGCTTTTATATCAGAAAGTTTTCATGCAATGTATATGTTTATATCTTTACTAAAAATTTGATGTCATTTTGGGTTCATA
TAAAGACAAGGAATCATTTGCATCAGAAAAAGCTGAATGATTTAGTTTATGTGATGGATAACTTGAAGTTGAAAGTAGAT
AATTTTGAAAAAATGCTACTCTTCCATTTGATGACATTGAATGAGATGATGAATGGATAACTGAAGAGGCAGTTGATGTT
GTTGAGATGGAGCAAGATGAAGGTGAAAATGATGGTGAAGATGTTCACTCAGATGGAGCAACAATAGATCCTGCTCTAGA
TGCTCTTGATCTTGATA
>c10764_g1_i1
ATCTGGTAGATATAGTTAGGAGACTCATTTTTCTTCTATCCTTCCATTCTATTTTCTGGTTTTCTCTCTTCTCCCCTCTC
TTTGGTTTTCGTTTTTTTTTTAAAAAAAAAACCTAGGGAGACGAAAAGAAAGGTTGTTGCGTGAGTAAGAGTAAAGAGCA
TTCCATGATCGTTTGGAATGAAGGAGTGAGAAACACCGAGAAAGGGAGTGTCGAGAGGAGATGTTAAGATTGGGAGACAA
ATATGGAAAGCGAAAGAAGAATTTTGTAATAAGGGAAGAAATCGGAAAAGATGTTGTTGAGGAAGTTTCCTTGGAGCAGG
AGTTGGAAGATGTTGATGCCGCTGTTAGACTCCTTAGGAGTTCTCTTAGATTATCTTATGTCATTTTGAAAATACTCTAG
TACTCAAATTATTTCATTTTGAAGTACTTCTTTATCTTTAAAGTTTTAAATTCTGATGTTCTCTTGGATAACTGTAACCT
GAGACCTAAGTTTTTGGAGGTCTAATTCTAACTGTTCTCTTTATTTTGGATG
>c1582_g1_i1
GTGATGAGAAATTGTTGGGTGGAAGAAAACCACATTGTTTATTCATGGTTCAGAACAATCTAAACATGCTTTTTAAAATT
TCCAGTTTATGAAAAATTAATTTTAACACTTAACCATATATTACAAGGGGATAATTGATATCTTCCGGACCACCAAATAA
TTAATCATGGATGACCCTCTTCTGCAATTCATATGTAGCACACTGGCTGTTTTTTTTATTACGAGCAGCTGATAAGCCGT
ACAAGAGGACCTTATTTTAACCAACTGCATCAGGTTAATCGTTCAATTGATTTATGCATGGAATAGCCTAAACTATTGTC
TCTCCGGTTATTACCTGCCGGTAAACAGAGAAAGCAACCTATTACATTTTCCCACCTAATTCTTTGCTAGGTCCTGTGAA
CATTTAATTAGGAAAAAGTTTTATGAGATTCGAAGAGGCATTGCCTTTCTAGGATTTGATTGAACAACTGATCATAGGTA
GAATTTTTCGGAGCTGCATTGTCGAATGATAAATATGCGAGAAATTTGTTGATGAGTACCTACGTTGTTGAAACAGGAAA
TTAAAGCAAGAGGTAAATCA
>c5635_g1_i1
TACCAAACAAACCCAAAAAAATTGGTAACTTAACCTTATAATGTCTTCATAGCAATCCTATTTGTTTCTTGTTCGATGAG
ACATACTACTTTTCTAATTTATATATGGTGAGGTGATGTGTGTCCACTAGGAGATATATGTGATTCCAGGTAAATTAAAT
AATAGACTTGAAAGCTCTTTGTTTTTTCTTTTTGGCCTATTTATTTGGTTCAGTATAGTATTTTCTAATTGGCTTTTAGC
CTGGATTACTTTTCTAATTGACTTAACTCCACTGACGTTCTACACAATATTAAAGGATGATTTGGTATTTGCCAGTCTGA
ATTTGATATCAGATAATATTTTTGATGGAACCCTCCAAAGGGTATTGCCAACTTGTTCAGCCTGCCATGAAGGCTTCATT
GACTTGCCAATGATGATCCTTAAGCTTTCTTATTTTTTGTAGTAGCTGGGATGAATCTACG
>c9914_g1_i1
GCAATCTTGTAATGGAATGTTCCTGCAGACAGAGAGAGGCAGCAGCCATATATACTTACACCTTTTTGGGTGCATAATAA
CGATCAAATTAATGCACAGGGGAAGTTTAAAAAAGGTAGTGTGAGATTGTCAGTGTTCTATCTTATAAAATAAATACTAA
GGGGAGATTGAAAAAGTAGAAGCTACAGAAATAAAGCATTTGTTCATTTGTAGCAGAATCCGATTGTAACAAAATAACCG
CACAACGTTTGATTTGTGACTATGTTTTTCACACATGTTCCCTGTGGGAAAATTGAATAAATATTTAATTACGCATGGGT
CCCTATAATTTTCCCTTTTGACACTTTAGTCTCTACTCCTAAAACTACTCATTTTAGTTTTAACACACAATTTAGTCTGT
TTTAGTCTACAAATTTGGACACCAAGGACTAAAAATAGACTGAAATATGTGTAGAAACTAAAACAGATTAAAAAATGTGA
AGGGCCTAAAAAAAATAAAAAATGTATGCCTAGAAACTAAAGTGAATAGATTTTAGGTGTAGGGACTAAAGCATAAAATT
GTGCAAATATTAAATCTAGAGGAGTAACTAAACCTTGACTAGAAATATCTACAATATTTATATTACAGTGAAAGATGAAT
ATCAACAATTAACGTAGTATGAAACTCCTTTTTTCTGTTTTTGATTTTTAAAGAAAAAATTGTTGAT
>c8207_g1_i1
GTGTGTGTCTATATATATATATATCATTTCACAAAGGAGTTGGGTCATACAACCTAACCCAATCCAATCATTATAATATT
AACTTAATTTATTACTATGTACCTCTCTTTTTTAATGTAATTGTTACTATTAATTTCACTTTACATGTTTGTGTATTGTA
TGTTATATTTTTTAAATATTTATGAATCTTACAATTTGCTATAGAGTCATAGGCTATGATTTGCGATTACCATCATATCC
TTGACTGTTGAATTTGTGAACAGAACAACCCATTTGCCTTGGTTGTTGTATGCCTTGGTTGTTG
>c9403_g1_i1
GAAGCCTGTTATACACATATTCCTGAATGTCAGACATAAGAGGGAGAATAATCAATACCAAATACGAAGTCATTTCAAGG
ATAACTTGCACATACCAAAAATTGCAATTATTCAGAGGCATCACACTCAAAAGGAAAAAAAGAAAAAAAGGCATATTTAT
CTGGATGATAGGAACAGAAAATGCCCAAATTTTTGAAATTTCCAGAAGCAATTGAAACAAAAGACAGAATTTTTTTTGGA
GCAAAACCATAACTAGTCTCCTAGCCAGTTACCCTGTTATTAAAAAACAAAAAATATATGCAGACAACAAGAAAATATAT
GAAAGATCATTGTTTATTGTGGTTTTGCAGAAAACAGCAGCCAGTGTTTGTTGTATGCATATATATTGTACCTCACATAT
GCCGTTAAC
>c1576_g1_i1
GTTGAAATGTAATGTATTTTCTAGAGTGGGCTTTTTTAGCAGCCTTCTGTTTTTACTTTTTATGTTGATCTACTATTCCT
TAAATAAGGTATAATGTGTATTAGGGTTTAGAGGACAGTAATAATAAAAATTTCAGTTTCTCTCCCAACTCTTTAAGTAA
CTCCTCCTAACTGCTTGAAACTGAAATAATACTTTAAAAAGTGAAATAAATAAAAAAAAAAAAGAAAACAAACGTGGAGT
CTTAAAGCAAACTCCTAACACAATCTTTCTCTCTTAAATTCTTTCAAAAGGAGTGTCATCAATATCATGGTTTAAGAAAA
TCATGAAAAGAGAAGGACATTACATACTTGGTACAGCTTGATATCTGATT
>c3480_g1_i1
GAAAACACAAAAATCTGGTTCGCTACTGAACTTACCACTTCAAACCAGAAAGCACGGTTAATGTAGAGACTTGCCACTGG
AATCAACTTTTGGTACAACTATCAGCGCATATGATCGGTGTAAACTATATTTCAATATTTGCTCTGAGTAACATATGGCT
AACAAATGCACCAAACACAATTAAACGAAGACAGAAAACTGGAACAGATTCAAAACACGTATAACAGAGAAAAAATTGCA
AAGAACATTGCTCATGACGTGACAGAGACGAAAATGATGAATTAAGATGAATTGGATTCAATTAAAAGAATTGCACCGAT
TAAAATGAAGAACAAACACTAATGAATAGTGAATAGAATCAAACATTCACTCAAACACAAAATCAAACCATAGAATCAAT
ATAACAGTACAATGAGAACAGAACAACACGAAAGTAATAAAAAAAATGAAAGAAAGACTTAGCTCATGCAGAACCACGTG
GACGTGCTGGCTCTGCCTACCAAATGATGGAACCATCTCCATGGCACACAGAAGAATGCTCCAAGTCGTAGAGAAGTGGC
AGCGGAGTGATGTAGAAGATGGAGTCCGAATTGCACTAAAGATGTTTGTGAAAATGTCTGGTGATGTTGGATGAATGTTT
TTGGTAGAATTATAGCTCAGGCAGCCTTCCAAAGGGGAAAGGAGCTATAGGAGGGGCCAGATAACAAGGCACAAGGTTGA
AC
>c7043_g1_i1
ATATATAAATAAATATAAGTGTTAGTGGACTCTCATCCTTCAACTCTTTATATTTAAGACACAGTGGATTAAGTTAGAAA
TCAATTAATAGTAGGGCTCCATATACTTTCCATATTACAAATCTTTATCATTTGTTTTTTTTATTAGAAATTTCAAAATT
GAGTTATTTGGAGGTCCTTGACTTAGGAGAGAACTACTTGAATGAGTTTGAAATTATATTGTGGTATTCTTGTGATTAGT
ATTTGATATTATTTTATATTTAAACAAGATATCACTTACTTTGAACATCAGCATTGCATCTCCTTATTATTAATTAGTGA
TTACTGATAAGTTGATGCTTTCAATTTTGTTTTTAATCAGAGAATGAGACATTTAAATG
>c7706_g1_i1
TTTTTTTTTTTTTTTTTTTCTGTATATGAAAGTTTAATTTCTGTTAGATCAATCATGATTTCTAGCTGAAAGGTCCAAAC
TGGAGCTGGCGCAATTCAGAATTGAAGCCTACGAAGGCAGGGGGAATGGCATATTAAGATAGATCCTCGAACGTTCTCAA
CCTGGGCACTCCCTTCACAGGGACTATAACCATGGGTTACCCCGGTGTCACTAGGCACCTCATACTTTGTTGCTCTTGCA
GTCTATTATAACATGTACTTTTACACAAATCTGTCTCCAAAATGTGGGATCTTTGTTACACACGTGTAGCTTTTCTCACT
CTCCTTCCAGCTTGTCACGGTTAGAAGCTGGGATTTCAATTTTGGATGCCTCTCCCCATCTACGCATCGATGTAGTGTAT
ATTAAGTTAAAGGTCATTATTATTTTACTGTTTACGATAGTTGTCTATTTAAAAATCGTGGGAATAAAGAACCAACAACC
GCTTAT
>c3558_g1_i1
CGTCTGGTGGTAGGAATCCCTGCGAATAAGGACGCTAAAAGTTGGAAATAGTTGCTTTAAGAAAACAATCTTATAAAATA
TTCCAAGATATCTTCCACAAAATGACAAATTAGTAATTGACATTTAATTTTGATGTGAGAAACATGAAGAACAAGTGAAT
AGAATCTTTCACACAAAAGTCTTGTATTATGAAACACATTCTGCAATGCATCCCTTAGTCTGGCATCAGTTCAATGATCA
TCTGCCCTTAATATTCCTCACTTGGACAACTGTTATCAAAAGCTTATCAGCATTATCCATCAAAATTCTGCTTTACCTGC
CGATATAGGTGGAAAAGTG
>c2610_g1_i1
CTTTGGATCCCTTTGCTGCAGGTAGCTCATCTTTTCTCTCTTACCAAATTAAAGTTTTAAATTTTAATTTTCACTTTTAC
TACAAGGAAAAAGGTCCAGGCATTTGTCTTTTTTCTTTTGTTAATTCCCAGCATGTTTATTGTTCCTGGTTGATTGCTTA
GTACCGTTCAAAACTTTACGGAGTGTTTTGGAACTGTTTATTGGAACTTTACTGTTCAAAAATTGGACTGAGTTCGGATT
CCGCCCACTCAAAATAGATCAAACTTAGCAGGTTTACAACCAAATCAATCTAGAGGGATCATGCAAATATTGTTGCAAAT
CTAGTATGCAATATCAGG
>c7954_g1_i1
TCATCTCTTTCACTATTTCATAGAGAGAAATGCCTCTCTTGCTCGAGAGAGAGAACGAAGTGTTTGAGTGTTCAGCGAAA
TGTAAATGCACATGTGGCGTGGCTTCTGACGTGTGCAAATATGTGAGGATGTGGCAGCGAGCGAATGTGACGTGGATCTG
TGTGGAGGAGAGAGAAATAAGGTGGAAGCACCAATGGAATTTGGAAAAATGAAAGAATGGAGGTAGTATGCTTGGAAGGT
GGCTAAAGGCGGATCATTTTAGACTCTCTAGCTTGGACTTTCAAGAGAGAATTGTGTCTGGATTTTCTCTACAGAAATCA
CAGTTGATTATTCTCAAAAGTTAAGTTTACAATGGTGGAGATGGGTATTTATAAGACTCATGCTCCTTATAAGCTAACAA
TACAATACACTGAAAAATACAAAATACAAAGATACGAAGGGTCCTTGTAACAAGTCCCACATCGGGGAGGTCTCCTTACC
AGGGGGGCCTTATAAGGTGGGAGGTTCTCCAACCTCATAGGTCGACTTTTGAGGGATGGTTCCTCTTCTTAGCCTTATGC
TTGTTACAGTCCTTAAGCGTATGCCATCACTATTGTTTCTAACTATCAAACGATTTGTTGTTTTTGCCATTTATCCATTA
CTTTTCTAATGAATTTAATTGCACGGGAGGCAGTGATATTCTTTTGTTAGATAAGTTTCATGTGATGTTCTGAAATTAGT
AGCTTAAAATGCTTTACATTCTTTCTCACAGTTGAAGTTTGTTTTGATATCAGTTGTTGAAAACGAGTTTGTGAA
>c9961_g1_i1
AAATTATTAAAATGTTGAAAATGGCATTTTCAACATAGCTGTTGTCATTGAAATATAGGTTTTCATTAAGGGTTTAATGT
AAGACCAAATTGTTAATTTAGGACCTAACTATGCCGCACAAACTTGCTCCAATAAAAATTTCTTATAAGATCAGAATCTC
AAATTTAAGATCCCTCTGCATTGAAGATACTCTTAAACAATGAAATAATTTAATCTAAAAGCCTATAAGGTAATAAAAGC
AAACATGGACATTATCTCATTATCTGAATGGTTCCTTTGAATTTTCATCATATTGATTTAATTCTAATGAAGTTGTATGT
AAATGATGCCCATAAGGAAACAAAGAAAAGAGCAGGGAAAATATACTATTAAATCCTTTTCCAATATTAAAT
>c10573_g2_i1
CTTTACCCAAAATAAAAAATGTGATATTTACATTTCTCTTGAACTGATAAATAGTTAGTAATTTGTTCCGTTAGATTAAT
AATCCATTGAGATCAATGCAAGAATGAACAAGCCAACAATGAAAAGACTAGTATTGCACTGTATAGAATCTTTCGAAGGC
GAAGCATCATTAAGATACTAGATATAGAAATCATTTAATTCAGTTAACAGACATGGAAAAAAAACAATCAGAGAGAGGCT
TCGGGGTAACGCTTTTATTTGGCAACTTGGTCTCTTTCATCTCTTCTCATGCACAAATATAACAACTTATATTTGTGTTG
CCAATTTCATTGTCTAAAAACTAGCAAAGAATTTTGGGTTATATTCACTTAATGTCATCGACAAATTTTGTCGAATGAAA
TCAGAGGTAAAAATATCAAACAAATCAATCATCAGAAACTTCAAAATGTCATCTGCTAAACAATTTTGACCCTTCTATAC
TAGAATGGCCACAGAGTATGTCTAAATTCACATAAGTGTTTTTTCCAAGTCAGTTTACAGAAAGTTAAAAACTGAG
>c1363_g1_i1
TTTTTTAGAAGAGCAAGAAACAAAATGTAGTTGTTTGATCAACTGAAATTGAATATAGGACCATGACATCTCTCACTAGT
GAGCTTGTACGAGTAAAATAGTTTCTCCAGGAATCACTTTGAGACAAAAATAGAAAATAAAAATGGTAACTCCCTTTAAA
AGAACAAGAGCAGAAATAAGAATTCAAAAACGATTTCATAGCTTTTTTCCCCTTTCCAAGTTTAAGGCGAAGGCACTCAC
TCAAGCATTGTATTTATTTGCCAAAAATGAAGAGGGATTAGGTAGCTTTATGCCAATGATGTTTTTCATTATTCTTATTT
GTTTTTCTTATTTTTTATTTTTCTTTATGGAGTATGCCTTACCGACCAAATTCATTGTAACTTTCTTCTTTCTCTATTAG
TGATGTTTCTATTATATAAAAACAAAACAAAACTTGTAAAACCACATTATCTCCATGCAAATAAAACACAGAATTTGAGT
AACTGACTTCAATATCACATTATCATGACATCCAGAACTTGGGGAAATTAACCCTAACATCCCACCGATTTGGCTTATTG
TCGGCAGTGATTAAGCAAATACCTAGTAACATATGGAAACAAAGAGGTTCCTGAAAGGAAGGGCATAAAAACCACTAGTA
AATCTCTTACTTCTAATATAGATCGAGCACTAGAGCAGCTTAAAAGCCCGGCAGTAAAACAGAATACATTATATATCTAT
ATTCCTAGTATACTGACATTAGTAATTGAAGAGATTAATAATTTTGACGAAATGAAATTTGAGTATAGTCTTTATCCAGT
TTAAGAAGACTTTATAAGGAAACAGGTACAAGAATCGATGAAACAAACACCAGAGACAAAAAATTATCAACAAGAGACGA
AGACTAAGACACTTTTGTTTTATGAAGTATTCAAAAAAGCTTTTTTATTCACGGAGGTTGCCAACTGGTGGGAAAACTAA
ACAAACCAATGAACACAAGCCTGTTGGAATGAACCTCTCAATGAAATTAGTAATTGAAGAGATTAATAATTTTGACGAAA
TGAAATTTGAGTATAGTCTTTATCCAGTTTAAGAAGACTTTATAAGGAAACAGGTACAAGAATCGATGAAACAAACACCA
GAGACAAAAAATTATCAACAAGAGACGAAGACTAAGACACTTTTGTTTTATGAAGTATTCAAAAAAGCTTTTTTATTCAC
GGAGGTTGCCAACTGGTGGGAAAACTAAACAAACCAATGAACACAAGCCTGTTGGAATGAACCTCTCAATGAA
>c8019_g1_i1
GTTTTCTGTATTTATTTTGAGTATGACGTATGTCATTTAAAATTTAGTATTTAAATATAATAGTTAAAGATATTGCTTGG
TATTTTTTAGTAAAAAGAAAATACTTATATACTTATTAATAATTTTTTATAATGAATATTTTTTTACTAATACGTAAAAA
GAATTAATTTAAATGTAAAACAAACAAAAAAAACCTGATGTTTTAATAAAGTGAGAGTATTATTTAATTTAAATTGTTTT
AAAAATTGAATATATAATAATTTCAGACCAAGAAAAAAAAAAGTACGTGGATATTAAAATTTGAAAATAGGAAGTTTCGA
ATGTTCACGCTACATTAAATGTGTGTACCTATATGGACCATCCTGCATTAACGTCTTGTCGTTTCACATTAGGCTGGTAG
TGGGGTGTATAGTGACGGATTTATTGGCCTATTTTTTTAATTAAATTGAAAAATAACCTAAAAATTATTTATTGTATTGT
TAGAAAGATTTAAATATATATATTATAACCAAAATATAATTATCAAATATAACTGAATGATTAGTAATTCTTTCAATTTA
TTTAGTTAAATACTTTTCATTAATGAATTTTAAATATTAAAAATCTTAATTTAATTTAGTATGTATATGTTTAATATTAT
TCTGTTGGTTAATTAGTTGGTGAGGGTTCCTGCAAGTTATAGGATGAGATCATGAATTTCATGGAAGGGCGTTGATGTCT
GCACCTCCCCTATTTGGATCTCCACCTTCGTATCTCAATTTTATCCTTCTTTTTTTTATTTATTTTTTTAATAATTATTT
ATATTCTTATTATATTCTTTAATAAAATCTAATTTATAAATTAATTGTAATTTTAATATCCTAAAAAAAAATCTAACTTT
TTTTCTTTTCACGTTTTACTCTCTCTCTCTCTCTCTT
>c7467_g1_i1
AAAAAATTTAAATACATAAAATTCTAAGTGTCAAATGGTTTAAAATATAAATATACTTTATTACAACCAGCACATTTTAA
GTCAAATTGGCATGATTTGATTAAATAGTATTTTTTTTATATATTTGAAACATTCTGAAAGTTATTTAGATTTTGACTAA
TTTAACACCAAGTCAGCTAATTTATTTAAGGAAACAGTTATATATAGGTGAATTCATTCTATATCTGGTTAAGTTTGAAA
CTTGAACATCTCTTCATTACATTCTTAG
>c8811_g1_i1
GAAAGGATCTTCCTGCAACACAACTGCTATTGCATTTGTGAACTCTTCAAGACAAGTAAATCAATTCAATATAGAATCAT
AGAGAAGCCATAAGTTACCTTATTAAAAATAATGAAAGTCACAGAACTTAGGCCATTGTTCACAACCAATATTTCCATAA
AGTACTAGTAAGTTGAATGAAAAAGAATTACCATAAGATCAAGCAGCAATAATA
>c6818_g1_i1
GGTGTTAAAATATCATTTTCCTTTGTTTTTGTTAAGAGGGTTTATGAGAATGCTTATGGGTTTATTGAGTAGGTAGACGA
TCACATTTGGCTTGAATAAATCTTAGATACACATTAAGCCATTGTGATTAGATATTAAAAGAAAAATAAAAGAGCAGTTA
ATCCATAAAATGAAAATTCAGTGAAGAGGATGGGGAATGATTTGGTTAAGTGCCTTCTTCACTTCCACAATGCTCACCTT
CTTCCCGTACGAATGTTCCTTCACCTTAGCC
>c8248_g1_i1
GATGTTGTACTAAGGGAAAAAACACAGACTGGCCTATTGTATTGAAATGTTTTACATTGTTAAACCTTTATCTTACCCTA
TTTATGAGAATTATAATAAAACATTAATCGTAATACTAATCAAAATGTGTTAAAAGTAACTCAAACTTTTGTGACTATAT
TATGTGAGGTTATTAAAATTGTTGAGAAAACCTTCTATGATTATTTTTTTCTAATGGGATATTTCTGGGTTTTTCCGTTT
AATGATTTATAAGAGTATCCAATTATTTTCCCCTTAAACTTGGGGAGTTAAATTTGATCTTTTTTTAAACTGAGGATGGA
AATAAATTGTCAGTAAATATTTTTACTACTTTGTATAGATTTTCCATTTTAACTAACTACTTGGGCATAACATGTTGTGG
TTTTCATTTTACAAATCCATGAGTTATTTGCAGCTAAGAGTCCCAAAAACTGACTATTTTACCTAAGAAGTGTAATCTAT
TAGGAGAAGATGCATTAATGGTTCATATTGACATC
>c7909_g1_i1
GCATGTATGCCTCCTGCACAGGAGGACAAAATGCAGTCGTTGCAATGTATTAGGAAGTGGTTTTCCAACACAATGTTTAG
ATGTTTTCCTCTTCTTGACCAAGGTTGAACTTGTCATCGAATGCCTGACTGGACCCTTTCAAATGAAGTTGTTTTCTTCA
ATCACTACGAGGAAAATAAGAATCCTATTTGTTGTACTTCCAGTTACCCACACATAAGAATATGAAGAAAGCACATGAGA
AAAAGGAGAAAGAGAGTGGGAACAGGGATGAGCTAGAGTAGGGATTATGTCATTTGTTATAAGCTATAACAGATTGTGTT
AGTGGAAAAAAGATATGGAGGCAAATTATGTGAATTAGTTAAATGATAAGAACAAATATATGGGGTTCATGAATTGAATG
ATTTAGGTTGCAGGAAGGTTGCAGCCCCTGGGCAGTGCTGCTTATTCAGTCTTTCCTGTTTATGATTTCATTTTACTCAT
CATCTTCTTAAACTGTTGATCCTAAGACAATGGAAGTATGGGAATCCCTAGAGTGATTCCATTAAAATCAGTTTCCTATC
CTTATCTAATTGCATGTTTTACTACCCATTTCTTTTGGCATAAAGGGAATGTTAGTGCTTGCGTTCTTCTTGCTGGGTAT
CTAAACATAATGTAACAAGGAGAAAATTCTTGCCAAGCTATTTAGTAATTCTTATTTTGCTATTAAGGGTTATAATATAA
TAATTCCTGTTTTCTTTTTGTTGGACATATCTAAATATAATAATTGCTACTAAATTGCAGAGTGGACCAAATGGATCATT
GC
>c7425_g1_i1
AACCAGGTAGGCGATAGATTTCTTTTTCCTTTTGTTAAACTGTAAGTGGAACTGCCAATATTGAGGCAAAATAATCCCAG
AAACACTCGGTTGTATATTGTAACCAATAAGGCAGAACCCTCTTGGAACATTTTGAGGCCACATGAATAGAAAAATAAGA
TTAAAAGCTCTCAAATGGTAGTTATCTATTAATGGACCTAGGATTGTGGGAACATGATTTTTTATTGAGACTTGGTGCAT
ATCGAGATGTGCTTGTAATGAAAGTTTTGCTTGTTAATTTCCTTGTTGCAGAAAAAGGCTGCAGAATACAT
>c1525_g1_i1
CATCCACCGTCAATTTCTTTGGTGAGTATCAAATATATAGCATGACTTTTGACTTCATGATGTACATAATTTATGACAAG
GTTATGGTGATATGAATCTAGGCACAGCTACAAATGTAATAGATAAGGAATGAAGTTGCATGTGGGTAATATAAACTAGA
TTTAACTCTAATATACCAGAATTAAAACATTTTGTTATTGTACCCCTGTAATATCAAATTGAGAAAATTGGCTGAATTTC
TGACATTTATTTTCTAGGAGAGAACGGAAAAAGTAGTTTTTTCAATAAGCAAACAATTTTTTTATTGAAAAACAGGAG
>c6011_g2_i1
TTATTTATTTTATTTTTTTCTTTCTTTCAATTTCTTTGCACTTCTCACATATATATATATGTTGCTCCTGCTGCATTTTA
GAGTGTCCCTAATAGACAATAATTATGTGGAGAAGAGATTTTGTTTAGGCAGCACTTTCCACACAATAAAAGATCCTCTC
CATTTCATTTATTTTCCGGATGCCTTAGTAATGGAAGAAATGGAGGGAATCTTGACTTTCTGCTCAAAGACAATCTGATG
TTTTCTCCTTGGTTAAAAAATGTTTGGTTTATTTTCTTAAACCTCCCATGAAACCAAAAAAGGTACGTGAAAACATAAAA
CTGAACAAAGTAGTTTATATGTGCATGTGAAAGTTGAACCTGAATTGTAATTGATTTGATTAGAAAATGAAACATGCTAT
AAATGTGTATTTAGAAACGGATTGTGGATTTGAGTCTACCACACCATATCTTATAACAGATTTGTTTAGTAACTCATTTT
GTACCATTGGATTTGGATATGCAAATGCAACTATATCTTATAATCCACATGTTTGGTAACACATTTTGTTCCATTGGACG
TGGATATGCAAATGCGTCTACGTGCATGTTTATAAACGGATCACAGATGTGTCTCTGGCAGACCTTATCTTATTATCAAA
CACATCTGTACCAATGGCCAAGAGTGTTTAGAAACGGATCATGGATGTGGTCTTTCACATAGAAGTGAATACTAGTTTTC
TAACTTTTGCACTTTTCACATTTTAGAAATGATTTCTTTTTTTGTCTCAGAATTTATTTCCAAACACGGGCCGTTAGTTG
CTTTTGGGTTAGTCTATTGGTTGGTTTTGGGTTGGCTCGGATGTCAATTTGTG
>c8244_g1_i1
GATCTCCCATATCAATCTTTTGTTTACTAAACTGGATTCATTTTTAAAATCTGTTATTATTTGTTTCTGAACAAAACTTC
AGACTAATACAGTAGGTGCTCTTAGTATTATTTTGGTATTAAAATTTGAGCTTTTCTTTGATAACTAGAACCAACTAATG
CCAAGTTTTATTCTGCATATTGTCATTGATATTAGACTCTAAATTTATTTGAAAAATAAAACCTAAAGCATCAAACACAC
TGCACCTCTATTTTATTTTGTTTGATTAAAGCATGATGGCTGTCAAGTAACTTCTGTTGCAACTTATTCCTCCTTCACAT
TTGTTAATAATTCAACTTTACTTAAAGCTATAAAGGGTGATATATATATATATATATAT
>c9229_g2_i1
CACTGTGTTACTCTTGTGCTGGCATGAGTAATTTCATCTTGTTACAGACTATGGTGTCACTGCATGCTTCGGTTTCCAAA
TTTTGCTGATGAATTCACCATGTTTTTGGTTTGTATGTGATGAAAGTAGATGAATGAAGCAGGGTACGTAGTGATTAATG
TATAAATTAGAATATGTATGAAGAAAAGGAGTCAATGATTCTAAGGTGAAGTGATTGTAAAATCAGCCTCATTGATTATA
GTTTTGACATGACAGTCACTTTTTAACTTGTATTTAGTAGCATTTTGGTTTTATCAAGGTCAGGGGTTCCATTTCGACGC
TATAACGTTATGAATTTATGATCCACTAATGTTTCTGGAAAACAGAG
>c4371_g1_i1
ATGTCATTACTCCAAAGGGCCGAGGTAGAGATTTAGGTGTTTCATAGTTTCAATTTCTTTTCTTTTCTTTCCTTCATACA
AAATATTACCAAGCTTAATAACGTTTTCTGATCTTTGTTACCGACCTCATTTATAGGATAAGACATTTTTGTTGTGGGTT
GTGCATATGGAAAATATATAGAAAATTAGTATTTAGTTTAATAAAACTCCTCATTAGGTCAACACCACCCAAAATTCTTC
AAAATCTACTGAATAATATTTTATGTAGCCCTTACTGAGCAGGGTACTACGTGTTTAAACATTTGAAACTGAACAATTAT
GCCACGGTGTGTTTTCTTTTTTCACAAAAGTGTCGGACTGACAATATAAAGAACTTGTCAAACTTGTTTTTGGCAGCCTC
CGTTCCTGATACCATAA
>c74_g1_i1
GGTTGACTTAGGTTTAAAATTTACTTTTTAAGTTATATCTTGAGTCTACCTGGGATTTCCACTACCCTCGGTTATATTTA
TTAGGGATGGTGCTTAGTGTTTTATAAGGGTATTCTTTTTTTAAAAAAAGTAGCATTAAATAGGGTTAAGGTGATTTAAA
TTAGTTTATATTTAAGTCCACCAAACATGACCATATTTTTTTTTATATTCAAATTCAGCGGAAGTACCAGCTAGTATCTA
ATCTTCTCAACCTTTAGAAACTTGTGTTCAGAAAATATTGAGCAAGCTTTATTTCCCCTCTGATTGTGGATTTATGTGAA
ATAAATGTATGTGTTAGGTTCTTATGAGTAGAAATGTCGAGGAGATTTAGCACCATTAAGTCAAGCAAATCATATAAGAG
ACCGAAATACCACCTTCAACTCAACTTTAAGGCAATGAGTTTGTGGGTGTTCTTTTTAATGTACTGTATCTTATTTGTTC
TTGGTCAATGTGAGACTCTCACTTGAAATCTTAACAGTGTGTATAGTTCAATCTGAATAATCAGTGTTTTTACTTTTGAA
TTTGCG
>c2983_g1_i1
TTTCTCCCTACTCAAAAGAACTGCCATTATGAATTGAATTTTATTTTATTGATTAAGTGGCCTTGCTTGTAGTTGCTTAT
ATAAACAACTTTTATAAGAACTCATTTTCTCCTATGGTATTCACGTTTTGGAGTTGTTGTCAGAGAGCGTGCCGTTGGCA
ATTTAATTTTAACTCCTTTTAATTGCATTTTTTCATTATGTTTTATCAATTATTACATTCCTTGAAGATGCATATTTTCG
CAGGATAGTAATTTATGACTATTAAAATCATTGGATAAATTATGGATGTTATAGTGTGAAGCATTGGATCCCAG
>c8577_g1_i1
ATCGTGACTGGATTTCAGACTTGTTATCTTACTATCTCGCTTCTATAAAACTAATAGATCATAAAAATAAGAACAGAAAA
AAATAACGCAGCAAAACCAACAAACATCAGCACAAAAGGGCGATAACTAATTAACCAACTTGGATTTCAACATCTGATGC
TAGAACAAGCACCAAATCAGACACTTTTATGCTATCTAGGAATCATCAAATTTGAGATATGAAGA
>c1788_g1_i1
GAAAAAGACTAACAAATGTTCACCACGGAAGAGGTTAAAAAGAAATAATTATATGAAAAAGAAACCCAAAATAGGCATAC
TAACTGCAGAAGATAGAAAATCCCATGGAAAGATAAATACATCAAAATAATAACTTTTTGCAAGACCCAAGGAATCATGC
GTGTAAGTAGGCCTTAATTCACCAAAGAAAGAAAGTATGCATTGGGTGGTTGAAAAAAATTACTGA
>c4593_g1_i1
ATTCCTTGGAAGCCAGGTCTAGGGTAAGAAAATATTATAATTGATTTCCTTTGCTTAACAATGCATCATAGTTTTTTATA
TAGAAAATGATGTGCTCCTTATAACTTTCTATCATTTGATTCATTTTGGAAAATGTCTCCTTGTGAGGGAAACCTGTTTC
TCATTCTTGAAAAGAGTTGCAACCACTAACCAGGATAATAGTTCACAATATTTGCAGTGAGTAACTATCTATTTTTCTTG
TGTTTTTTTCTTTACAACTTTCCAGGGTTTTAAGCCCCCCTTATGGAA
>c4626_g1_i1
ATCGCTTAGTTTTCATCTATAAGATGCTATTTGTGATTAGTTTGGTAGTATAAAATCATTAATGGTAAAACTTGCATAAT
TTGATATTTTTCTTTTCTATTATCTTGTTTGGACCATACAAGATACGATTAAGAATAAAGGTATTAAAGAGAAAGTAAGA
CGGCACCTATTGTGGGAAAAAATAGTTGAAGTATGTTTAGGGAAGATTTGTAAAATTATTTGTCATGATTTTCATTAAAA
CATTTTGGTGCCGATAAAAAGAACATTTTGGCATTGTTTGATCTATGTAGTGTGTATTGTAGCGTACTCCATTGTTATTG
TTTCCCTGTCACTATCATTGTTGTTTTTGAAGCACGTATAGGGTTTCTGATTGTCAATGTTTTTTCTTGAACTATTATTT
CTGTTAGTTAGCATTTAGCATTATGGTTGAATATTTTTTTGCTAAATATCTTAAACATGG
>c145_g1_i1
TTGCAACCTGAACTCCACTACACATGAAAAAAGCTCATCTATTGCAGAACAATCCTAATAAAGTTTTTTGTTCCAGGAAT
AAAAGCTATGAAAATTGCTGGCTTTATATCAAATGGATATTATGCATAAGAAAGCAACAAACAATATAGAAAAGCTATGG
TATTCACAAACTAATCTCCACACCATTAATTTGGTTAATAGGTTCCAAGATTTCTATCAGGAAGGTGAAAAGAGTAAGTC
CCACAGACAGAATGAGTTTGCTCTCAACAAGAAA
>c6105_g2_i1
AATGAGTTCCATCGAAAAGTCCTGCAAAAACACATTGGGTTTTATATTTACTTTTCATGAAAATATTATTTATTTTATTG
GTAATATATTTTAAATTTTGATACGTCATTTTCTCTCACTAGTGAAGAATTAGCTTTTAACGTCACCCATTAGACGTCAG
TTAGAGAGGGCAACGACGTAAATTATCGATCGATGACGGTTTCGTAAATAAGTTATGCCTCTAGACGTCAGTTACCAGGG
GCCCCGACATCTATAATACTATAAACGTCGGGGTCCCTCCTAACGGACGTGTAGAGGTCTGACAGGTAGGTGAAAAGTCA
TTTCTTTCTGCCATATAAACGTCGGTTAGGAGGGGCACCGACCTCTATAATATTATAAACATTCGGGCCCCTCCAAACCG
ACGTCTATATGTTTGATAGGTAGGTGAAAAGTCATTTATTTCCGCCATCTAGACGTTTGATCCTGCCACCCCGACGTCTA
TATGCAATTATAGACGTCGGCTCCCCCTATAACCGACGTCTATA
>c7934_g1_i1
AGTGTTTTCTTCATCTAAAACTTTACAAGACCAGAAAGCCAAGCAAAGCACAAAATTTTATGATTCAACATTCTCAGAAT
ATTTGAATGACTTCACTTAAGGAGGCTTATATAGGCTTATTACAATAATTACACATAAATACAGAAATTTAGATTCCTCT
AAATCTGAAATGGCTGGCCTATAAATCCAATATATTCACCTATAAACTATACTATTATAAATAGAAGATAATTTATTACA
ATTTCCACAACCAGCACAATTAAGAAATGTAAATGCAAGACCTTCACCAATATTTATTTGCTCAACTTTGACATGCTTCA
ATAATGATGTATAGCCATAAAACTTGACTGATTGTCAACCTCTAACAAAAGGTAAAGAAATTCACAAAGCACTGAAGATT
TAAACCGGATAACATATAATTTTTAGCAAAAAATGTTACCTCATCTTGCCAAAACAAATTAAT
>c6045_g1_i1
GTTAAATGGTGATTTGATGGAAGAGCTTTAGGTAGCCGTCACTTGGCATATTTCTTTTTGGAGATTTGGATGTTTTGATT
TTTGAACGTCTCTTGGCTAAAAATATATGAGCTCATGAATCAAGTTTTTTATTATAGCGTGAATTAAATGGAGATTAGAT
TTTGAGTTTATAATGAATGGAGAATCATTAATTTTTCATTGCTCACGGTGACAGCTGGGATTAAATTGCCAATTCTTTTG
CTTTGAACTCTAGCTACTTGCTTTCCTTTCTTTTCTACTGTCACATCTTTGGATGCACGGTCTGATGGCTAATGGGAGAC
ACACTCATTTATTTTAGTTGCTTTTAGGATGAGAGCTTGGGAATTGATTTATTCTATTTCCAATTGTTGTTGCTGCATTT
GTCTCTTGCTTTAAGCCAGGGCACACACGTTACAATGCAAAAGTGGTGCAGCACGTCTAAAACGGTCATGAAGAAGCGGT
AATTATCAGCTGAGAAAAAAGATGTGCTGCTCACATTCTCTGGCACACATGCGACGACTGGATGAGGGAACGCTGGTCAT
ATTCTCGGGCATACATGTGACAGCTGGATGAGGGAAATTTTTCCCAATTTTATTTTTCTTTGAAGTCAACAAATGGAAG
>c7847_g1_i1
CAAGGTTGTCTTAATGACCATAAGGTGAGATACTTAACAGGTCCTTTTTGTGCCACAATATTTTCTTCTGAATCTGATGA
TATTTCAGCATTCTAGGATTCAGTTTGTTATAATAAATGCCTTACTCGATTAATACAATAAATATGCTTCTCGAGGAGTG
CCAGTATTTTCTTGGCTATGATAAGTTGTAACTGATAACTATGTAGGAAGGGAAAGAGAGGGAGAGAGGTTGAAAGTCAG
GTAGAAAGAGAGAAAGTAACTGCAAAAATCCTGGAGGCACACACTAACTGTCATTATTATGTCTTTTCTTGGGTGCTCTA
ATAGAGGTTGTTGGATATCTATGGATGATGATATGAGCTCATACTTTTCTTTTATAGAACATAGGTATGCAAAGATATCT
CTATATAAATTGTAAGTTTTACTAGGTTGCCATCCCAAGTTATATCAATTCTTTGCAGCATGCCCAAAATATAATTAAAA
TTAAAATAAAAAATACAAAACATATTAGAGAGACTATAGTAAAACCCACTCAAGTACAAAACCTATGAAAGTTAGATTAA
ACCTATCCCCATAGAATTCATAAATAATCCGGAATGGCATCTCATCACATACTAACTACACTATATTTTAAACTTATTTC
GGAGAAACTTAAAGTTTCTTTTACTCACATGCATTTTTTCTCTTACCAACTCTCCTAAATATACAAGAACAAGCCCTGAC
GTATAGGTCATAACATACATAACTTGACCCTGTCGCAAAAACACATTGGAGTTTTAACATTTTTTGAAGTCCCATATCAA
CTAGAGATAAGACTAGTTTATAGTATATATGTGGGTGCATTTCTTAAAGTTCACTTCTTAACATGG
>c7619_g1_i1
ATAGAAGTGAAAGGTTTACTCCTGAATATACAGCAAACAAAAATAAAAGAGGGCACATTCAAGGAGCAGATCTCAGCCTC
GGATTTTACCACAAGTTGTGAACCAATTTAATAGATCTAAAATATTTTCATATGAGAAGACAAGCACCATACTGAAATTT
CAGATTGTCACGTAAAGTATCCTTTTTTGTTTCCTTTTTAACAACAAATGGAGTTTGTTCGTGTGATACTTCCCAGTTCA
AGTCAAAATTCGTAATTATCTGAATAGTTTAAATATTGCCATTTTCATTGGATAATGCAGAGTTGTCAGCAAAGATTCCA
CTTATAAATTTGGGAATCATTAACAAATTACCTTCAAGAACTTCAGCAGACACA
>c10416_g1_i2
ATCAATGCCGATGAGAATGGAAGGTGTCCATCTTTCGTGTATCTCTCACTGTCGGTGGTCTCTTAGAACAGTTTAATGCC
GCGTCTGGGGTTATCTCGTTCTTGTTTCAAGCTATTAGTTTATGAAGAGGGGGGTCTTTTTATCAACAATTTGTGAGTTG
AAAATTGGAGTTTAGGGAGATGAACCTCAGATTTAATTGATCGAGGTGCGGTTTGAGGGTTGACCCTTCTGGAGTGTGTC
CACAATGTGTGAACATTTTTTTACTTATAGTGTGTAGTTTCTCTCCTTATATCAGTTGAAGACTGGTTGATTAGTGAGGG
TGGAACAATTACCAATTGTCTTATCAGTTATTTGAACTTAAAGATTTGATGTTGATGTGGTTCGCTTTGAAAAGATCAAT
GGCGTGTATGTGAATTAACTTGTCTCTTTCCCCGACTGTGCTTGGATTTGTACGACCTTAGTTGGGTAGGATTTTGTCAA
TGTGAAATACAATCGGGTTGTTTAGTTTCTCAAGGGATTGTAAATCAAGTGCTAATGACACTGAACTCTTGTTTTCGTTG
TTTGTTTCTGCTCAGATTAAGTCTGTTCGAGAGCTGA
>c88_g1_i1
ATTCTATTTCTCATTCATTTATTTTCCTTTATCACGTATTTATTTCACTTTCTCCCTTCCGTATCATTCACTACCTTGAA
AAAGGTGAATTATTATACCCTAACGTGTTTTTTTTTTCTTTTTCTGTTTTTCCTAACGAAATCAAATAACCAATATGTTT
TCCACATTTTTGTTACTTATGTACAGTCGTTTTAGTTCTTTCTCTATGTGAAAGAAAGTAAATTAACATATTTCGAAGTC
TGATATAACCTAAAAATTGCCTATTTATCTTGTTTGATATCACTAGCGATAGAATTATAGTCTAAATAGGTCGATTAGGT
TTATTGATTGATTATTTAATTTAAAAGCATAGATTGAATCGTTTTAGGTAAACTGACAACACGATGAGCTTGTGGGTGAA
TTT
>c540_g1_i1
TTAATGGAAGCACGATCCTAATTAACTAGAGCACAAAATAATAAAGTTCATGAGTATTTAGCCTTATGGTTTGAATATTA
AAGATTTCCAAAATAAAAGCAAATGTACACATTGAAAGTCTATTCTAATCTGAAACCTTTATACATTCTTCTTCTTCCAT
GCCTGTTCACTTTCACTTCCAAAGATTTCTTCGTCATAAAATTCATTATCCAAGTTTTGATTATCTAATTTTTGTTGAAT
TTCCGCAATGGATTTTTCAATTTTATCAAACCTAGCAGTGTGAAGTTTCATTTGATTAACCATGTATCTTTCAAAATCAG
TTTTGGGTTTGAAAGCATTTGAAGCAGGTTCAGCATTTGAAACTCATAACCAGAACACTCATCTGCATCAACATCCCATC
CCATCCCATCCCCTCCCCTCCCTCAACACCCATTTTTAATAACAATCAAGGTTTAAGACAAACCCTAATCTAAGCAATTG
AAACTTTACCGGATGTAGAAGACAATGGCAGCTTCAGCTTATATCTTCCAGTTCGAAGAAACAAACCTAGGGTTTCCTAA
ATTGCTATTTCAAACATCCAAACAACAACGACCAAAAATAGGTCAATGTAATACACAACCAGAGCAAAACGAACAAAAAA
AAAAACCTCAAAGCTTCGACTACTCACCGCCTTCGATCCTCCAATGCTACACTACGGTTCCAATGACAGAGGATGGTGGC
TTGAAACTAGGAAAAAGAGGGTTCCAGTGAAGGAGAACGAGTCTGAGGTCACACACCGGACAGTGTGACGGAAGAAGAGA
CTACGATAATAGGGAGAATGATGGGTTGACAACACAACAATGTGTGCGACAACAGGGCTTCAGAGAGGGAAAATCATGGT
TGTAGTGAGTGAGGGAGAATCATAGTTGCAATGACCGAGGGAGAATCATGGAATGATGCTATGGCACGAGAAGGAGGAGA
AGCTAGGGTTCGAGAAGGGGACAAACTTGGCTCGAAGGCGGGAGGGAGAAAAGTTAGAAAAGTTTAATCAGATTGTATAT
TATTTAGTTCTATTTTTAATTATTAATTAGCTCCAAATCCGTATTAAATATCAGTAGGTAAATATTCTTTTCAATTACAT
ACGACCTTACATACAGATTTATCTCTGGCAAAGTTTCCGCCAACACGTGCTAATATTACCCACTGATATTATATAAGGAT
AATTTGTATATAATTTTTTTCTCATTATATACAGATTTTTCCGTATGAAACAAATCCGTATATAATATCCATATCTAACA
TCCTCATTATATATGGATAAAAATTCGTATATAATAATCCATATATAATTGTCATTTTTCTTATAGTGATGGTTGAT
>c7455_g1_i1
GGGAACTATCTCCCTTCTCACAGGCACAAACCTGTCCACAACACAGATACAAAAAGTTCACCCCCTGTCTCAAGACACCT
TTCCCCCTTATATAGCTAACCCCCCAAAAGACACTTCACAGCCTCACAACCCTGGCCTAACAACCCCAACACCTCCTAGC
AGTCTATGTTTAGTTTTTATTCCCTTTTCTCATAACGTAGACTCTCAAGGTCCTATCACTCTCTTTCACTCAATCCAAAC
AATCTCCTAACATACACAATACATATCCTATCAAATACTTTATTGTTTGGACAGCTCTTTGGTGGGATAGTTATAGGGTA
GAAGGTAGAGTTACAAAAAGTAGCTATGAAAATT
>c10983_g1_i1
GGGATAACCTCCCTTGAAGGAGCCTCAATATTCATTCATACACTAAAGTGATCTCACCTAGAGATCTTAGAATAATTCTC
AAAGTACATAATCCATATCACCAATCTTGTTTCACTTCACCAACCTCATCCAATTAATCATACAATCTCATTTAGAAGCA
AAATAAACATATATAACGCATACATTACATATCTTCACAGAA
>c8522_g1_i1
AGTCGGTACCTGTACAAGCCTGCAAATTAGGCCAAGTTTTATAACATTGATGATCAGTATATACATATACATAGACATAA
CATATACATATAGATATATACATATATACAAATACCAGGAAGAATCTTAAAATTTAGCTATGTATAATATCTATCAGTAC
TCTATCTGCAGTGTGCTACTGTGCGTTGTGTTTATTGTATGTCCAATTTTATCTGTTAGAGTAGGGTAAGATATCTTTCA
AAATCTGTATGTATGATGCATTCACAATTGTACAGATCAATTAATACAGGAAGAGGAAAATTGAGGAAAAAAAATGAATT
GAACAGGAAAAAAAAGTTGCAGGGTTCTTTGATCTATGCT
>c9169_g1_i1
AAGATAAGCAACATTGAACATGGGGAAGGTAGGAATTTCAGAAAATGGAATCCAAGTGTCACCGAGAGGAGGTGTGAGGC
TTCGGAAAGTGGAAAACAAGTGGCAGACAGGGAGAGGACCGAGCGGTTGGAAAGGAGGACGTATTTAAAGTTGATTTCTG
AAATTTGGTGCCACATTTATGCATATAAATTCTTCCCAGTGCCAAGCTCTTGCACTTGCACCGATCGGTTTTCGGTTTGG
CCTGTGAAAGTTTGTCACTCTTTTAGAAGATAGTTGAGAAACCAGAAGAGTAACTTAAGGAGCAAAGCAGTCTCGGGGAA
AAGCTTAAGAATTAGTTGGAATTAGAGAGGATGCTCTTGAAGATACTTTGGAAGA
>c895_g1_i2
AGAACCATATGATTTCCATCTTGGTAATCAAATTTCTCCTATCGACATTGTTGAAATCCTACAATATCGGTCTTGTAAGC
CTTAGACCATTTTCACCTTCCAAGTTAGTTTTGTAGGATTGAGTTGGGTCTTACTGTATAAATTCTAAGATTATATAAAG
GCTTTCATAAATCTGTTATCGGGTCATCCTATTATTTGTTTATGTTCTGGAACAGTCCTAGTTATTTGGGTGTGCTAAGA
TCCCACATCAACTATAGAAGTGATATGAGGCCAATTTAATCCTCACAATGCTTTAGATGTCTATTCTTAGGTGGGACCGG
GTGTCATTATTGGATCACTCACATTTGTCTCTGTTCTAGATGTTTATTGAGGATGTTTTGACATTCTACATCAACTCGAT
ATATATAGTTCTTGTGTAAGGCTTGGACAATTCTTGCCTTATATGTGGATTTTGCAAGTTAGACCTTAACTCTTTCATGC
TCCTTTCATTTTATATTATTACCAACTTTGTTTAATGTAGGGTCAAGGATGTTGTATAATCCA
>c5894_g2_i1
AATATAATTGACTAACTAGAAATAACTTAAGATTGAATAGGCTTGACTAAGACCCCAAATACTAATGTACTAAAGAAAAT
GGTGACATAACATGTAAGCATGAAAAACATGTTTGTTTAATTGACAAGACTACCTTAAAGAAAGATAATTGTAGATAGAC
AAGAAAATAGATATAGTTTTCCAAACTATGGGGTGTCTAAGGGGCTAATGAATAAGATATATGGGGGTTTTGCGACCCAG
GCCATTGCAACCAGTCTTAGCCGTGATTCTTAAAAAGTGAATTTAGACCTAATTCAACTTTATAAAATGAGGTTTACACC
TATATATATATATATATATA
>c3712_g1_i1
TAGATATGGCCAAGATAGAAGAAACTTACCTTTGTTTTATTGTATGCTAAATGTGGATATATTTTGGATTTTTTTAGGAA
TATCATAAATGTCTTACTGTATTTATGTATTTGCTAATGTAATTTGAATGTCTTATACCATGGATGATGATTATGTGAGG
GTTGGTTCTTGAATTTTTTTTAGACTTTATAAGCATAAAAAAAATTATATTTGTATATTGTTGATGTAAGTATGATTTTC
ATGAAATTGAGTTTTAAATTAATTGGAATTAATATTCCTTTTATTAATGCTCGGGACAAATTAAAAGTTAAGGTTCCATT
CAATTCTAATTAAAATAAAAAATTGGGGATTTGTGGTTTCTTTTAATCAGGGATAAATTAGAATTAGGGTTATATTATTA
AAAGTTTTTCTAAAAACTGAATCCCGTGTCTAATTCAGAATTTTTTTTCAAGCTAAGTGATTTTTTTTCTTCTTATATTA
GTATTTATTCTAATTCCAAGAGCGGGCTTGTATCAGGGTATTATAATAGAAAATAATAAATTATTATTATTATAATTATA
AAATTAAATATAAATAATTTTTTATAACTTTGTAAATATTTTTTATTTTTATAATTAAA
>c8480_g1_i1
GTTTGCTTGTCGTGTGATAAGAATGGAGTTTGCAATATATTTGTTCTCGATTGAAACTATATGTTGGTGACTTAGCTTAG
AGATATAGCAGTGATTATTAGTAATGGTATGATAGTGATGCTGGTTTCGCTCTTTTATGCCGATTGAGTTTTCTTCTGTT
TACTCCCCATTAGTTAGGATGTACATTGTCTGAATCTTTATTATATACCCTGTGAATTTCTGTGAATTTCCTCTGTCATA
ATCAAAGAAGTTTAGGGTAAAAGTGTTAAATGCCGAATCACGGTTTAGGATAAACTGATCGATTCCTACAAACTCAGTCA
TAAAAAAGTAGAAAATGTGAAAGATGAAAAAG
>c4147_g1_i1
ATAGCATTGGAATTTCACGTAACGAACTCACATAATATCTATAGTTATGGGCATAGTTATTGGCCCAACAGAAGAATTAG
GTTAGGATTTATATCAACTTAGAATTTGGACTTGGGTTAAGTCAGATGCAATTGTTAGACGATGATTGCTCAAGTTAGTC
ATAGACTCAATTGATGAGAGACTAAACACCCCATCACAAGATTGCAATTAAGGTGGATTTCCAACATTCACAAAAAGGTA
GAAGCTATAACTAACATAGTTCATAGAAAACTAATATTCATTACAAATATTACAAAAAAACAAAAACAAAGGGGACATAA
ACAGTGCT
>c8928_g1_i1
GTATGAGATCAGAATTCATAAATCACAAAAAACTACTAAATGAAAAGGTATGCTTTAGCATTGCAGTACATATGTTGACG
GTAAAAAAAAATATTAACAAATAAAGAACATTATACTTGACATCTTCATTCAAATATTAAAAACCAGACCTTGGTCACAC
ACTTATCAGTTTTCTTTTCATTTTCATGTTTTTGTAGAGAGGAGGGGGAATGTTGCAGATTCTCTATGTATTTTCAAATA
AACATCTTATGTCGTTTGAACTACCTCTTGTTCAGACAAATCAGAATG
>c5443_g1_i1
GCCATGGATCAAACTTGTACAAAACGACCTCTTTGATGATAGGAACAGTAATTGGTTGACCTCGCAAGCGATGCGTCCGC
CGCGAGCAGTAGTTCTCGAGGTGGCGCGAGTCGAAAAAATGGTTCCAACGATGGCTCAGAGCCGGAGGCTAGAGTAGTGC
TGTTGCGTAGCGGAGTTGCGGCAAGCGGTGACGGGAATCGGTGGAGA
>c8336_g1_i1
ATTTTTTCAAGTCCTATGTTGAAGGTACGATATAGTTATCTTTTTTTAAATGGCCAACATTCTTCAATCCTCTTTTTCTT
CTTTGGCTAATGACATTTCATACTAAATGTTTTTTCGTATTCTTCTTACCATAATTCATGTCCCAATAAGTGTTTGTCTG
ACTCAAATGCATTGGTTACTCAATTCTACCACCAAGTTGCATTTTTTCCATTTTCTGATGGGTTAATATCAGAAAACTCA
TATTTGGGTTATGGTTGGTTGAATCTGTGACCTAATTAGCAATGTTACTGAAAAATTCATTTTCCATTGATCAGTGGATG
GAGCATATGTTGAAG
>c4990_g1_i1
TGGTTGCAAAAGCATTCTTGCCTGCCAACGAAAAGAGATGGAATTACTATATTATTTACAAAGTTCCCAAGGTATAGCTG
GAAATGGTGAGAGGTTTATATGTCTCTACAACTATTTCAAATAAAAAATAAATCATCAAACAGTCAAATGAGAGTACAGT
ATGACAAGAAATTTCATAGGTTTCGAGTTTGATTTATGTCAGCAACGTCTTCATTTTTACAGCGCCAATTAGTTCATATA
GATAACAGAGGGACACAAAATTATTCATTCCGTATTCATAAAACTTTAAAGAGTACATTCATTTTCTGTCATCCACAAGT
AACCAATCGGATCATTTTTTTGGTTACCCATTCCATGCTTTATATCAGTAATTCTAGTCCTAGCTCAAGTAGCTTTGCCA
CAGTCCTCCAATAGATAATTCAAACATGACTAAATTATAGTTACAAG
>c229_g2_i1
AAAGAAAAAGAAAAAGAAAAAGAAGCATGTGTAAGTGAAAAATAGTCGAAATTAGCAGCAAACAACCATGATTAAAATTT
GACTAGAAATAAAAGGCCTAACACTAGTGGGTAAGCAGTAACATAGCATTTGTAGTGATTGATTACACACCGAATAAAAA
ACCCTTCTTTCTTAGATCCCTGGTTTCATCCCACCAAAGGGTGTCTTAAAGCTGTTGGAGTTGTGTTATTCATGAGTCCT
TGGAGGAAGGCGTGACCTGATCGGAGGACTTGGTGGTGGCGGGAGGAGGAGGATCGCGGCGGAAGCGGGTGGCCAAGATG
TTTATGAGACTGTAGAAGTGGTAGAACAGCTGCGCACTAACCAGCAGCACCAAGATAAAAACGATGAAGTCCATTTTCGA
AGAAGAGGAACAAGAATATGCTACTATCGATGGAAGACGAAAGGAAACAGAGGACGAAGATGGCGTGGAAAAGCACGAAG
GTAAGCTTTTTTATTTGTGAAATTACATAATGGGGACTCTTTTTCTTATAATATTTCTTCTAGTACGTTAAATCCACG
>c6760_g1_i2
ACTTCTGAAATCAATATACACAAATGTAAGCAAGTGAACTTCATTGTGGGAAATGGAAACCCATATCTCTCCATTCTCGC
CTCAAATACCTTGTAGCCATGTTAAACAATATCCTTACACTCATATTGCGACAGAAATCCTTTTACGTGATATACAACTG
ACACTAGATAAGTCGAACCATTCTTCAAAGCGAAATTTAAACAAACACATAGAGGCTAAAATACAGAGCATCAACTACGA
GAGAAGATTCCAACAAGTTACAACAAAGTCTTCCTAATATAACATATAGAGTCATCATCTTTATAAATTCGGTTTGAAAA
AGAAAAGTTCTCTAACACTAATTTAAAGACGCTTACAAGTAACAAGAAAGTCTTCCTAAAACAACATGGGTGTCATCAAC
TTCATAAATTCTGTTTGAAAATGGAAAGTTTCTTCCAAACACAAATGAAAATAACTCCTACAAGTTACAAGAAAGTCTCC
TTGACGCATAACTTAAGCGCCGTCAACTTCATAAATTCAGTTTGAAAATGAGATGTGTCTTCCAAGCCAAGCACATGTTA
GGAACTGTTTTCAATCACCTAACAAGGTGATTAACAGTGAAATTGCAATTACAGATTTCTAGTAATTGAAAGAGAATCTT
ATTTTTTTCAAATAGAAAAACCAAAGCTTTGTTCATTCATTAGAGTTGGTGATAACTGCCCTGGGTCCCAATCTTCATTA
TTCCAAGGAGGAACCACATTAACCAAACATAATGAAACCAAAAAGAAAAGTGCAGAAGGATGATTATGCCTATAAGTTTG
GAGACAAACATGCTTAGGAATCATCCAATTGTTCTACAAATTGGTACAGTTTGTCATCATATCATATGGATAAATCAATA
ACATATTATTTAGGTAAACTCAATAATGTATTTTAGGTGTAATGGTATCTTTGGTTAGCTTTCAGCAATTGATATATTTC
AACATATAAAAGGAAAGTCCAGCAAAATTAATTATACGAGAAAAGGATTAATGGAGGAGACCTAACATTTGCAGATTTGA
CAAACATTTAGTGCACTAATTGCTGTCAACAAGGTGAAGAATAAATAGAGAACTTATATTTATTAGCATTTTTCTCCTCA
TTTAGAAACACAACATATACTAATGTAAGCAACACCACTGAACACTCTTGGCATGCTAATTACCCTTTTAAAACCAGAGA
TCATTCTGAAATAGCAAGGTAAGAAGCAACATTAATAGAACAGTATAAGAGCAA
>c6905_g1_i1
TAATCAGACACCTCAAAGTTTAAACCTATAATTATTTCTGCCATTTATTTTAGAGATCTAAGAAAAAAAAAAGGAAGCTG
ACGTTCTGTTTAAGTACTCCCGGTTTACACGGTTAATATAGGAACTAGTCATTCGATGAAATGCACCAGAATTACAAAGA
AAAAAAAAATCCCCAGTCAAAAGCAACACATGTGTATCAACCAACTTATCAATATCACCATTCATGTCCGAG
>c10394_g1_i1
TATCATCTTTGCAGTTATCCATGGGTATGATCTTTTCTTTTTGCTATAGATTGCCTTGGAAAGTTAAGTTCGGACACCTT
CCTTCTTTTTCACTCACGGAAGCTTTTATTTCCAAGTTGGGCTTCTGGATTTCGCCTGGGATTTTCAAATTATTATTTTT
ACGTACAGCCTTCTTGGTAAAAGACCCACTTTGATATATTTTTCGTCTTTGGCATATCTTTTGAAGTTGCAAAAGGGAAG
CATTTCATAAAATTTTAAGACCAATTTAAATTGCTTTGCAAAAATAAATTTTGAAAAT
>c6061_g1_i1
GTGTTGGTGTTGGTGTTGGTGTTGTGGATGATGCTGTTATTGTTGTAGCTTAGATTGCTGCTCCTTGGTGATGAGTTCAT
GGAAGGTGGGGTTTCTGTGTCTTCGAGTCTCAAGCTGATTTCCATTGATTGGAGGATGAACTGATGAAGGCTACTTTGTT
TTGTTTTGTGTACCAAAACAAAGGAAGAGAGAAAAAGCCTAAGGGTTGGTATGGACTTTGGATGAAAATTGAACAAGAGA
GATGGTATATGGAAGAGTGAAAAACAAGGTTTGTTGAAAGGAAGAAAGAGAGTATTTGGCTTTGATTTATG
>c5264_g1_i1
ATATCAACAAGTGTCTAAAAACATCATCGATAAACTACAAATTGACACCGCTAGCTTCTTCATCTCCAAGCATCGATCAA
CCCCTGTTTCTTGTTCAACAAAGGTGTGGCTTCTTCAACATAAATCTAGTTCCTTTCTACCACTTTCTGGGAGGGAGCAA
CGTTGTTGCGCTTCGCCGTTGACAGAACTAGAGTCAAAGACTTTGTTGACACTGTCGTAGTGCTTGAACAGGATCTCCAT
CTACCACAAATGCCACCCTTCTTCATCGTTAAATCCTTCTTCTTTTCCTTGCTCAGGTGTAAGGGTTTCTCGTTCATCTT
CTTCTTCGTGCTGAATAAGGGTTGTTGCCACACCACAAGGGACCATGATTGTTCACTGTTTTTAGGTGTGAATAGGGTTG
TTATGAGGCATGGAACAAACATTGTGATGGATACATATGTTTATGGAGAGAGTGAATGGCAACAATGACGATGGATAACT
CTTTGAAGCGGGGACGCGAATGACCCTTAATGAAATGTGAGAAGAATGGAAAATGAAGTGTAAGGATGTCGTTGAGAGAA
ACCAGGGATCTGATTGCCCCACCAGCTGTGCTAGTGACGGTGTCAAGAACATTGATGGTAGGGCCTCCCTGGGAACTGGG
TGGGTGGCCCAATGAAGGGTAATTAGTTGGGTGGGTGGCTCACCTGTGAATGGAGAAGGGAGAGAAGCCTCCCACGTGGA
GAACATGAGAGCAAGAGGATTGACATG
>c5101_g1_i1
GATCTCTTACTAACTCTCATGCTGTAATTCCCTGCATTATCTTCTCTCATTTCTTCCTTTTCGTTGAATTTTGTCTTTGA
ATATTCTCAAGGAAATCAGCTAATTCCCTAAACGAATGTTCAGTTAGACAGTAGTATTGTTATACACTTATTAACCTCCC
TCTTCTCTTCCTCTTCCCAATTTTATTTCATTTTTGTTAAAGGAATCTTTCTCTTATTAATCAAATCTTACAAAGCTACA
ATTTCCTTTGACGAAATCCATTGTATCTTCCATTATCTTTCTGAGTTGTTCTTATTATTTGGGTGGAAAACATAATTAAG
ATTATTACTAATTACTATCTATAATATTGAAAATAGTGATTGATAACTTTCTTAACTAGTAAACTAATTCATATTTACAG
TTGTTTCTATCAATTATATGCAGCATATAGAGG
>c9819_g1_i1
TTTAAAAAGGCCTTTTAAAATGAAGTTTTTTCGATGATAAGTTAAGTCTCATTCAAAGACTAGTTGACACCTCTAAACAT
ACCATGGTACTATATATATAAAAGTTTGTGTAAAAATGATCTTGAGCAGCAATAGTTCATAAAATATTATTGGAAACATG
CTATTATCTATACCATAAAAAATTACTGAATTATTATTTAATTCACTAAAACACATTCAAATACAGGTCTAGCCACATCA
TTTATCGAAATTGAGTACATGACTTATATACTAATAATATTCTAGCACTGACAGGTGTTAATAATTTATGACTCCTACTA
TATTAAATCATGAGAATTTTAAAGAGCAAGGCACATATCTCCCCTTTGGATATTGATTTCATGGTTTTTGGGTATATTTT
CGACGACCATAATATCTTGCTTTCCTATATCCTTGACCACGATCACGATAATATGGTGGTTTCCTCCAATTCCAATTTCC
AGGATCATAATAAGTTTGGAGGAGTTTACGTCCATGTTTAAGGGTAGGTTGGGAAGCAGCAGCTCCCACAGCAGAATTGA
TGAGTAGTAAAAGTATTGCTAAAAATGAGATGAATTTGGAGGCACCCAGGATCGCCATTTTCAACTATACTCTCTTAAGT
TTCAG
>c3504_g1_i1
GTGATTGCTTGTGCAGGGCATATCTAATAAAAAAAATACGATTAAGAGAAAACATAACATACAGCTGCTCACTCTACGGA
CCGGAAGGAGAGAAATGGGGAAAGTATCAAAATGGAGAAAGAAAACCTATAAAAGAGATATTAGGAGAATGCAGATATGT
AATGGATTGATCGTGAGTTGTAATTATTGACTAGGGTATTCATGTATAGATTATAGCTCATTTCTTAGGGGTTAGCTGGT
CCCTAGTAGTCCTTTCTAGTAATGGATTGATCCTTTACTGGATTTCACTATTTAGAGACTGCACCATGGTTTGAGCTCAA
AACCTATGCTGTGAACTGCTATCTAGACATTCTCCTTAACCCCCTATGTGTACTAATGTCCTTTTACCCCTATCCTCTAG
TAGCTCAATTTGTTTATACTCCATAGAGGGATAATGCTGCAGCAGTACTACTGTCTCAGTCAAAAAAAAAAATTCAAAGC
AAATA
>c9975_g1_i1
TAGAAATTGAAATGCTCATCTGTTTTAAGCTTATGCAACATTCACTCGCCTAAACTTCCGAAAATTCTTGCATTCCTCCT
GTGTTTTTTTAATCTTGAGTGTGTCTTATTAGTATTTATTTTATATATTGAAGGTTTCTCAAGCCTTACACACCTTAGCG
AGGATTAATTTCATAGAATGTATAATTTATGGGACCGAATTTTTATATTCAAAATTTTTGGGGATTGAGTTGACACGCAT
GACTATTGAGGATGAGATTGTATATTGAGTTGTCTATGTTTTGAGCAGTTATATCAATTTTACACTATTATTCATTTTCA
GTTCTGCTCTGGATTTTTGTCCTGTAATACTTAACATGACTTAATTTCAGTAGTTGATGGTATAATCAATAATCAATGCA
TGCATATGAATAACAAATCACGATTCATGCGTTGACATATAATTGATTCTCTCTAGATAATACCTGGTTTACGTTTTCTT
TATTTGAACCAAATCCATTCATGTAGTGAATAGATAACTATTGGTGCTTGATCTTAAATAATACTGTTGAAAAATGCATG
ACAAATTTTTGTAAGGGATATCTGTAAAATTTATAGGAAATATATAGTTACATGTAGTCATTGATTATTTAGGTTGTTGG
TGCAATTGATCAAA
>c4832_g1_i1
TTCAGCCCCCTTTTGCTCCTACACTACCAATAGGTCTATCTTGTATGACTTTTGACAACATGAAGACTTAATTGAATGGT
GTGAGACACCTCAGTCTACTAGTAACAATATTTTGGTCGCATATTGGTAATTAATCTGCTTGTCCTTTGGGTCATTGACA
CTAGTGTACTAGTGTAAATGTTCATATATTTGATAACCGTTTTTTTTTCTTATCCTTTACAACTATGGCCAATTTTCCTT
TTATAACTACTAACAATGGTTCACAAACACAAGCTTGCAGCATGGGTAATATCCAACCCCTCTCATCCATTGCTAACATT
ATTCGTTATGTTCCTAAATTCCCTTTTAGTTTACTTTCACTTAAATCGAATCCCATGACATCATCTTTACTTTCACTAAA
ATTAATGTTACCTTGTGGGACCAAATATTTGGCTTGATGATTGGCGTTAGATATATGAGTCATGTCATTTAAGAAAACAT
ATTTGTCGGTTGTTTCATGATAGTCCCATTAAACAGGATTCGTCTCATTTTTTTAAATTCATTATGATCATGGTTGTCAA
ACTCTCAAGTTAACTCGTTAACTCGGACGAG
>c4867_g2_i1
GGTGAGAGACGAAAGGTTTAACCGGGAAAATCCACGGATCGAGCAGAAAGAATTCGAATTTAAGCTGAGGTTGAAGTTGA
AGACGGGAAAAGGAGAAGGACCCAGAAAGATGCTGATTTTAGACAATGGCACTACTAAATACCGAACCCCAAAAAAAGAC
TCAGAACCCAAGGACTGACAAAAGCATAGAGTAAAAGAGAATCCTAAAAAACCCAATGCTAACACAAAGC
>c7410_g2_i1
TTAAACCAAGCTCGCTCTCTTAGGTATTTATTTCATATTCAAAAGCTAAATGATACATGTGATTGTACATTTTCATCTTC
TGCATTTACTAGATATATGCTATTTGCTGATAATTTCTTATGCAACTTTTTTTAATTAAGACAAAACATAGATGCTATGT
GTTTTTATTGCTCTTATTGAATCAGCAATGAAGTTTCGTTTCAGAAATCTACGTAATAAAGGTCTGCATCATAAAAAATA
GGTGAAACTCCAATTCTAATTAAATAA
>c6553_g1_i1
GGGTTGAGTTAGGCCTAAAACTCATTTCTAACAAAAAGTACTAAAATGTAATAACAGTTCTAGAATATTGTAGAAAAGAC
TAAGATAGGAAGAAAAAATTAAGAACATTTTACATAGGTAAAAAAAGCTAGGACATTCCACATAAGTTGTGGCTAGCATG
TTATAGAATAAACTTTGGGTTTATCAATACTCATGTACTTTATCATTTGATGCAAGACAACATCTACCACAACAAAACAC
AACTACAAAATTAAATATATTTGTAGTACTTAGGTTTAAGGTTCAAGAATACATAATAATATTATTTTAAAAAAATGATT
TCTAGAAAATAATTTTACGCTTTTTAATTTTAAGGAAATGTCAAAATAAAATTTAAAAAGTATTTTAAAAAAATTCCAAT
TCATTGACAAAACTGTAAGTTTAGAAGCTGATTTTGTTCGAGTTTTCCCGTAATTGATCCATTCAATTGGAGATCGGATT
TGTAAGTCTAATGGAGCAAATACTATAGAAAAATTC
>c8981_g1_i1
AGTGAAAGGGGTTTCACAGAATGGTGAGAATAATAGTCCTTGTTCTACCCTTCTAAACTTACTAACGGCATGTTTTATGT
AGTTATTTTCTTCTGTTCGAAAGGAAAGAACCAAGAATAAGTTGGTTGAAATTATGTGTTTCAAATACACAGCGGAGTCC
GTTTATATAGAATAATTACAATTTACAATCAATCCAATTAATTGGAGGACATTTTATTCCTATAATCCCTATATAAACAT
AACTGTATAAATAACAACAACAACAATAATAATAAT
>c2769_g1_i1
GATCGAGTTGTTGTTTGCCAGAAATTAGGTGACTCTTCAGTTGTGAAGATTATTGAGCTGGAAGATTGATTACAACTTAT
GCATGATTTGATCTCAGAGATGCACAATAAAACTTCTTCTGAACCTCTTCATTTTAGCATTTATGTTTCGTTAAAGAAAA
ATAATAGACAAATGAGATGATATTGTAGAGGTTGCTCCACTCATTTTGTTGCTGAACTGAGTCCTGTAATCTAGTTCATT
GCTGAGTGATACTATGTTGACCGCTTGTTTTAATAGGCAAGCACAGTTTTGAGTTATTAATGGCGTGAACATCCAAAAAC
CTTACATAATTATTTTCCAAATTTGTTTCATTTATTTGCTGATAATTTGAGTGATATCTACT
>c4748_g1_i1
AAAGTATTGGAACATAATACTCAATCTTAAAACACAAAAATTGTATGTACTTGTCAATTGCACTAGGGATAAAGCAAAAA
ATTGATGGCAACTTGGCCAAAAAACATCAATGTTATATAATTTGATCATAAAAGTTTGTGTATGGCATCTCCACAAGGAT
CATCACGCCTATTGAGTTGTCTTCCCTCGACAGCAGGATTTTCAACACCACCAAACACCAAAAATTAGAAACATGTAATC
AAATTTCAATTGCTCTAGATTGTCATCAAATAAGAATATGAAAACTTACCACCACTCCTATTCGGTTAACTATACATAAT
TTATCTACACTATTTGTACGACTAACAAAGAGGAACAGTAATATTTTAATCAAAATCAATGGCAATAGACACATTTACAT
TCAAATAAAGCATCATTATTTTTTTATAAAGTTATCAAGAATAAGATGTTTTTT
>c9094_g2_i1
GATTAAGCTTAGTTAAATTAGATCAAACTCTAGTAAAAATGGATAAGGTTGAGTCAAGAGAGTCTAGGTCAAATTATAGT
GAACTCACATTACACTTGATCTAATGGGATTAAACCTATGTTTGGTTGGGTCTTGATGACAAATTAATTCAAATCTAAAC
TTAAATAATTTTTAGAAAATTGATACAAATTGAATTTAATCAAATTTAAATTAAAGTGAAAAAAATCAATTCAAATTGAG
TTACAAGTTATTTTATGTCAAGTTAAACTTATATTTGAATTAAACCGATTTTAGGTCAAACTGGTAGCCAATTCATATTA
GACTTAATTGGACCAAACTAAAGCAAGGATGGACTAGGTGAAAGGTGAAATTCAAATAGGCTAGATCAAACTATGGCGAG
CTCACGGTACACTTGATCTAATGGGATCGAACCCATGCTAGATTCGTTGGGGGTTGAGGAGTCAAGTCTAATCTATATTA
ATTCCAATATAAATTAAAATTTCTTATAGAAAATCTAATTTAAATTAAAGGAAAAAAAATCCAATTATATTTTAGTGAAT
TTAGATTGGATTTTCACAATTCATGAT
>c7664_g1_i1
GGTTATTGGAACCATATAACAAACTGTTTTTAAGAGATCCTTTAATATACTTAATCCACGGATGATTGCATTTCATTAAT
CTTCACATGGGGAATTGAGAAATTGCTCAGCACACTGATTGAAAAGGAAATGTCAGGGTGAGTGTGTAAGGAAGAGTGAA
TGGTATTCTTGAGACCGATGTATAACTGAGCATCAACTCTCTTACAATGGGAAAATTCACCAGAAGCAATATCAGTCACT
CTGAGTAAGATGATCAAGATACTCCTGACTCTCAAGCCAAAGTTTAGTGTTTGACGTTCAAGTCACATATTTAGTGTCGT
CTAACTTATCAATGGACAAGTGCACATCGACGTAGTTAGTATAGACTGATAGGTTAGAAACATTGGTGGTAGAAGAGATA
TCGGAAGAGGCAGGAG
>c1688_g1_i2
TCCAACATTGATGCTTTGTCTGTATTTTGTCTTCTTCACTTGATTGCTTCACTCAATTTTTTTTGTCCAAATCTGATCCA
ATTGTTTTATGCTAAATAAGGCTCTCAACAGAAGTGATTTTCATTTTCCTTAAAAAATCAACAAATTCCTTCTTTCTTCT
TTTTTTAAAGCAAATTTCACACATTCTGTGTTGACTGTGTCACTTTAAAGGGAGCAGTCAGAGAATCACAATTGCAGCTT
TATCTGACTCTGAATGCATTTCCAAAGAACAAGTTATGACAGTAGATTCCACATTCATTATTATAACTAACCTTGCTACT
GTGAGGTATGAGTTG
>c10177_g2_i1
CACATGGTCTACTTTCTTTTGTCAGAGAATTGAGTGTTTTTAGATTTTAAATTTGGTTTACTGCAATGCAAAAACATTTC
TTCACCAACATTGCAGTAATTTAGGTTTCTCTTTTCATTTGCAGTAAAAGCTTTTTAATAGATTTCTGATAGGTCCATGA
TAATGTGTATACTAGAGTTGACTAAAAGAGAGTGCGATAAAAAGGTGATGATGGACTGCACGTGTGAAGTGAGAATCAAA
ATGGGAGAAAATAGGCAAATAACTCACACAGAGAACTTGCGAAGGGAGGAGTTAGATGGAAAAAGATGGGGGAAATGATA
GCAACAAGGACAGCCATCACATGCTCAATGGGGAAGGAAATTTGGGGAGAAAGGGG
>c9305_g1_i1
CGCGGAATAGTTTTCTGTATGCCATTTAGTATCTGCTAAGAAATTCTCAATGAGCTAAAATTAGTTTATGCACTGGTTTT
AACTTAAAGAAAGAACTAATTTCATTTTTTAAAAAAATTTTCCATTGTAAAAGTGCTTATGGAAAATTTTCGTATAAACA
GCCCTTAAACGTTTCAATGATACTGGTCTGATTGGATATAACTGTCACATGCTTTTAGTTTTAAGGTGTACATTTACCTG
TTGCTGCTCTACTATTTTTACCATGCAATGAATACATGGGCATTAGGATGTATATTCGGCATTGTGCTTCATAATATGAG
ATAAG
>c737_g1_i1
GTTTCCAAAAATTATAACCGACAAACTTTCATTTGGGCCTTTATATCCTTTCTTTCAATACCTTTTAGCCCTTAGCCACG
TTATAAGCTTAATAAAGTCCACGCAGATTGGATAATGTTTGCTAAAATTTTCATAAAGCTTAACTTTCCGATAAGGCGAC
TTGCACAGTGTCGTAAAAAAAAAAACAATTGAAAAAAACAAGAGAAAAAAGTAATGTCTCGTGAGGAGGGGATCTCCCTA
CCATCTAACCA
>c3823_g1_i2
AAATTGCTTGTTTATACCTTGAGGTATCTGACTATTTTGTGCACTGAAATTCATGTTTGATTTGAAGTAGGGGCTAAGTC
CAAAATGGAAGTCATAACAAGTGACACGCATGAGTATCTGTTTCTATGATTTTTAGAGTCTCAATCAAAGCATGTCCTAC
CTATTCTTGTTCAACATCTTCATATTCAAGAGGACAATGTTTTTATAACTGGAACATTCACGTTCCTCATACTCTTAAGC
ACGTACATAAGGAATAATTTTAATTTTGACGACGATGCTGTCAATGCTGA
>c9274_g1_i1
TTGGCTTTAAAGAACTAATGGGCCGTGTGCCAAAGGCTCATGACAATGTGAAAGTATGTGGGAAGGTCATTGTACAGTCT
TATTCCTGCATAAGCAGAGAGACCGGTGGGCCAGGGCTAATTTTTGGCTTTTATAAAATAAAATTTTAATTTCAATGAGT
TTTGTCATATATGCTACATAAAGGCTGCCCTCATCAAATTTGGCTTCTCCAGTCACGAAAACACGTTGCTTTTGCATGTT
CATGTATGCCTAATTACTTTCACTGATAATAAAGTATATAAATATTAATATCATTTTGAACTTACTAGCTCTTGACATCC
AGGATCATTGTAGCGAAACAGAA
>c11084_g1_i1
AACAAATTTAATTTTTATCCATCCTATTTTTTTTTAGCTTTCACAAATTTTGACAATAAAAGCTAAAAAGTTCAAAAATT
ATATATCCATGAACTGAAAAAGTTAAAATGTCTAAAATAGATTAAGTTCAAATGTAAAAACTAAGAAAATTTTGTATATA
AACAGATACCAAAAGAAAAAAATTAAACTAATTACAGTGATCTTGAAATTTTTACAGTACCAACACTGGTAAAGAAAAAA
ATGATTTCCTTCACTGAATTCAACCAGTAATATGCCCCTACTTAGCAACTAACACATTGAAATCTCTAGGAAAAAATTGA
GATAATTTTATTTTGCTATTCTCCTTTCTACATAGAAGTAGTTGCAGAGAGAAGAAAGAGAAGATGAAGCAAGAATGGAA
GAGTGAGTGAGCATACGGAGTGAGACATGATACGATCCA
>c3468_g1_i1
GCATTGGTGAATACAACTTGTCATTGAAATTCTAGATTAGATTTCTTATATTTGGGAAGGAATTATTCTGGTCTTATTCA
CTTTGAGTTTAAAATCCCTAGGTTTTTCCAAGTTATCTGATTACTGTTAGATGATTTGCTCTGCTGATCTATCTGAAAAT
ATGCAATGATGTGGTTTTTAAATACTGTTGATGTATCTTGCGTCCCAACAGTCAGTTTTGTTGCATTTATTCTTTCTTTC
ATAGATGAACTAATTTTTACTTG
>c10433_g1_i1
ATTCCAGTTTTATAATACTAGTACATTATCATTATAAATATATATATTTGAATGAATGATATAATATTATGTTTTGAGCT
TGGTTGAAATTTAAATTGCTCTGGTATCAGGTTTCGTATTATATTTATGAAAATTTGATGAATTTTTGGATTCTACTTAT
GTGGTTAATAAGTTGGAAAAGAAAAGGGTATCGCTTTTCTATGAATTCAGAGATAAATGTAGGTGTTATATTACATGATT
CTGGTGCAATGATATGATATGATTCATGTGTTCGAATGATAGAAGTGCATGTTTGAATTCTATTTTAATAACTGGAAATA
TTTAAACTGGAAAATTTATGTGGTACTCTTTTCTGCTTGTAACTAATGAATGAGTATGTGTATGCTTAATATATGTAAGA
TGTCTATTCTTTTTGATGAATGATTAATTGTAATACTAAATTGCAATTGGAATTTTATATAATGTAGAAATAGGTTGGGT
ATCAAATAATGATTGTATCATAGGATTATAATAAACTTGGAGACTTAGGAAATATTAATAGGAATATGGGTACTGATTTC
CTGAGACTGAAATATACCAGTGATATTACTTTAAACACATCATGGGAGTGAGGGTAGAATCTGATAGGTATGGTAGCTAT
TTTATGCGATGAAAATATTAGTAAGTGGTTGAGAGTCACAGGTTGCATCAAGGGTAACGTTAAGG
>c8467_g2_i1
ATTTGTCCGAGTAAGTACCTGACAATTTGTAATATCTCTAACTCCGTTAAAACATTACAATGAACTATTCTTTTTTATAA
TATTAGGATGTTACTATGTATCCGTAGAAAAACCAAGAGCTTGGTTGGTTAGAGAAGACATTTGTTTGCTTTTATGTACT
CTCACTCATTGTTACCTGAATTTCCCGTTTCCACAATTTCTATTTCAAATATTTATAATCAGGGAACAATTTTTTTGTAA
AGTGAAATGAGGACAATATTTTTCAAATCAAACAGGTCCCCTATATTCCATTAGGGTACAATGGCAAACAATTTCTTGAT
AGGAGTGGCCAGTGGTGTGGTAAAA
>c4813_g1_i1
CATTTCAAAAAAATATTTACTTGAGCTTGGCGAAAGTTTATCTATTATATGGCTCATTGGAGTGCGTAACTTGTGTCAAA
GAAGTTAATATGCAAATGAGGCAGCTTTTGAGTGAATGATTAAAATTGTTAGTTATCAAGTAAAGAAAGAAATAAGAAAT
TGAGGATACTATGGTGAACTGAATTTCAGTTTACTTCCTGCCCTTTTGAAAGTCTCAACCTATAAAATACTCAAGGAAGG
CCCTATCATGGTCGGAAACAATAATTTTTGGATAAACTTGACAACAGGAATTTCCTGCTTTGGAAACAATAATTTGGTCC
TGTTTAAATGGACTTTGTTTCAACAAGTTTCTTCTGAAGTGATTCCTCTGCGATTTCTTAGGCAAAATGTGATTCTGAAA
TTGAGAATACAACTTACACTCGCTGGGAATGGCAAGATCAAATGCTGATAGCTTGGCTTCAACCTTATGTCTATCTCTTT
TACCTCAATTTATTGGCTGCATGCACCTTTCGAAGCATTTGTAGAAGAACCATAATTACTTTCAAGCTCACAGAAGCTAA
ATCTCATTTTTCCGAACTGAATTAAGGAACATGGAGAAAGGTGATTGTTCTGCCACTTGTTGAAGGTCTTGCTTATATTA
GGTCATATTTCTATTCAAGAAAATGGGTGTTGTTGTGGATGGATTATCCATTGAGTTGAGTATGAACATTTTGTCACACT
TGTTCATAGTATTGGTCTTATTGTTAACAATACTTGGTTGTTGGTTGATACACCCTCATTGTTATTAAATGGAAGCAATG
GAAAAAATTATGGTGGTTTTTTCACAACATGCCATGCAATGGCACTAGCACAGGTTGCAAATGGTGACCACTAGACACAT
GGCATTGGTGGTGAACATGTGGGCATGGAAAAATTTACAGTTTTTTTTTCTTTTTTTTTTATAAAAGAAAGAGAAAGGAA
ATATGATGGGGACTTGGGTACATGAGTTGCTTTAGTCCCACATTTGGCAGTCTTAGTAAGTGAGTTTATGCTTCTCTTAA
ACTC
>c8829_g1_i1
ATCGACTGCGTCAAGGTGAATTTTTTCCAAATAATCAGACAAAATTCTTTCATGGAAGCCTCTGGAAGCATGGAAGCGGT
CAGTAGTAAAAATCGTGACTTTTCTCCAAGCACTCACAACTACCAACTAAAGAACAAAGAGCCAACAACATAGGAAATAC
AACACCGAAAAGTACAATACAAAATACTCCCTATTAAGAGTTCCGTGTCAAACCCTAATTGTGATGTAGATGAAGCGAGA
ACAAAAATAATGTACAAGTGCAAAACCTCCTGAAGAATCCGATTCCAGCTGAATTCACTAAATCGATAACAACCAAGAAA
ATGAAGCCCGAATGCAAAAACACAAACTCAAAAACATAGTCCAAGAAAGGGTAAAAGGCGCCAACACAAAATCAATAAAG
AGCTGGACGTTCAGTGAATATAGATTAAATAAAAAATTAAAATTAAAAAAACCTTCGTTAGAATCGTGACCGCGTA
>c6779_g1_i2
AATCGCAGCCATTCCCTAAACCTGGAAATGAAAATTTAAAGAATCAAATGCAGTATGGTACTGAATTCGAACTTAACAAT
TAAGTTCGAGCGAAACAATTATTTACAAGGATTCGACGGCGTAACCAGGAACCGAAAAAGTGGGAAGAGAATATTGAATC
AAAAAGGGGTAAACAAGTGGCGGTTGAACCAAACACAAATCAATATTGAGAAATAGCGCAAAAATTGAAGCAATAAAAGA
AAACGAGAAACTGTATGGGTTCCGCATTCAACATTGATGGTTGAAGTGTTTAAGAAAGGAAAAAAAAAAGCGAAGAGAAA
AATACCTGATGCAAGGTTGATCTCAG
>c9776_g1_i1
CTGCTGGCTTGTCAAAACTTAATCATGTAAATTTCTTTTCAAATACTAATGCCATGAAAAATTTTGGACAAGGATTCCAT
GGACCATTTCTTTATAATTATATTACTATACTAAAACTACAGAGTAGTGGCAACAAGTCAAAACAGGTAGAAAATACAAA
AATGACCAGAGCATAAGGAGCACAAACTCAATACAATGAAATTCTCATACCTAGTACCAGCATAATGGCG
>c6044_g2_i1
TTTTACAGATGCCAGCTTGATCTGCCACAATTTAACATTGTAGATTACAATAAATGAAGGGAGCTATTCTTCTCACTTTG
TAGTACAGAAATCTACTACGTTGCAATGCTATTCATTCCAGAATGCAATATGCACATGCACATGACATTTTATTTATCTG
TTTCGTTCTTCAAATAATTATTTAAAACAGATTGCAGGCCCCTTCCAAGTTCCTATTGGCAAAGAGAATTTCCCTAAAAT
GAAGAAGACAAACATGTGGGGATCAGGGGTTTCCATGTGCTAGTGTTAGTGCAGATTAGCGCAGAAAAGTTGAGGTCGCC
CAAGTCCTATCAGCAAAGATAACGTTTGCTTTCGCATTTCGCTATCAGCTAGCTACTTTGTCTACATGCTATGTGGTAAA
CTTACCAAG
>c495_g1_i1
AGCTATTCAGCACAATTAAGACATATGTTTGGATTTTTATACTGAATCAATATATGAAAAATTGGATTTGAGTTATGTAC
AAAAGATGTTCTCAATATATGTAGGGTTGATTATAGTTTTATAGTTTTGATTGTCTGGATACGGATGACATATTATTGTT
TTGTGCATGTCTAATTATGTGAATGTCGGGTAGACAAACAATACAAATTGTATTAAACTCTTCCACGCACCTG
>c10409_g1_i1
CATGTTTCTTAGAGACAAAATGGGAAGCTAATAAAATCTGTAGAATGCAGATACAAACAGACAATTAAAACGGCATAAAG
TGGTGAAAGTGTAAGAATTTGCTGTCATAAAACAGGACAAGATAGGCTACAGTATTAAGGACAAAATTCTTAGAAAACTT
TGGTTCCTCCATAAAACAAAAAAAAATAGTAAAATTGAAGACCTCCTTAAGAGTCTAGCTAGGTTACAAACTGTCTAGCT
GAATTAACTAATCACGCAATTTCCAAACACAAGTCCACCAAGTAACTATTATCCGTGTACATTTGGGCATGACTAAGATA
ATACCAACATTGACCAATGTATATTGGAGAAAGGATGGCAGCTGGTTTGAAGTTAATGTCGAATTAAGCATCAGAATATT
GTGAACTTTAAATTTAAACATAGGTACAATATAGTCCAAAAGTAGTCTTGCTAATCGCTATATGATCTGATTCCCATACA
TGTTCACATGCTTGTTCCCTTTAGCTCTTGACAGGAAAGAGGAAATTACAAGACAACAGTAGTCCAACAAAAATTGTTCT
TCAGTCAAATATTTATAACTGACATTGGAGGAGGCTATTATTCTTTGAATAAATGCCAAGATATTTAGCATTAATCAGTT
GATTAGATGATTTTACCTCGAATTTCTTTTAAGAAACTATTGCCTCTGACATTTTCAGTAAGATATATAACTTGAAGTCA
TAAGACACAAAATTTAGAAACATTATCAATTGTCAAGACAAGACTTCTTAGAATAATGAGACGTGCCCGAAGGCAAAGAC
ACGAGACAGGACAAATAGACTAAAGAAAACAGTGCAGT
>c10913_g1_i1
ATTTCTCGTTCCACAGTTCAGGTAATCATGTTTGTTATCCCTTGTGATAAACTCTCAATATGTGGTTTTCCTTATATCAG
GAATCATCTCAGAATTTACTTTTAAAGTAATTCTCTAATCATGCAGTGCTTTCTGATTGACTAACAGGGTAAAAATCTTC
TTTAAGTCTAGTGAAAAAGTCATTTCATTTGTCTCAAAAACTTGTTGTGGAGAAGTTTTTCAAACCAAACAGTTATTCTT
TATTGGAGCAGTCTTTGTCAAATCAAATGTCACTATCATTGGCATTATTAGTTAGACATTGAAAAGCATTGTTTGGTTTG
GCAGGTTTATCCCAAGTCATGGACA
>c8611_g1_i1
GTGATGACAGCAGCTTGACCACTGCAATGAGTATAACAATATAAACTCCGATTGAAAATTGTCCAAAAGCATGAACAAGT
GACAATGACACACTCCCTCTCCATCACTCGTCCATAAAAAGCATGCCACTATTTGCAAAAACAGAGTAAAACTAAAATAA
GTTCCCATTTACTTTTCCCGTGAAATTTCCAACACAAGTTAAGAAAAAATCACTCTTTCAAAATAAAA
>c10559_g2_i1
AACCAACTCCGATAATGTCCACCTAGTGAAAAAAGGAGAAAATGACTTCACTTTGCAGATACTGGAAACTGAGATCGTAA
AGAGCATCGAGAATTATTTCAAAAACATGCAGACTTAGAGAGCATACTAATTTAGAGAAGAAAGTTTACTTTTCATAAAT
TTAGAGAGAAAGCAAAGGCACAGATAAAAACAAACCACCATCCGGTGCTAACTATATCTTTCATATCAGCATCTATCTGG
GTAAGGAATAAAAAAATTCTTCATGTAAACTGACTAGTGATACAATATTTTGCCCGAGTTATTCAGTACAAAGAGTTTTT
TTCTCAGTGCTTGCGAACCAGATGTGTATGTCAATTAACATGGTAAAGTCTGAAACATGTGAAGGATATTTCCCTGACTA
TTGCCATCACTTAAGGTCTTATCAACTGGATGAGGTAAGGAAACACAATGTGGAAGGTAAAAAGTCTGGATCATTTAATT
TCTTTGCTTTTGAATACAGGAACCAAGTAAATTTCTGACTCTGACTTGAATAAATTGAACTATTTGGGTGAAACTTTTTA
TAGGATTCCAAATTGCAGAAAAACATCAATGTTATGGAAGTATAAACTTTTTACTCAGTGACAACAACTATATTCAGTGG
ATTCATGAGAAGTAGCAATAAGAATTCTGAGCATTGATTATGTAATTTCAGTTGTGGCAGTCTTCATGTTCAATGGAAGG
TACCATCAAGAATTCCATCTTCAAATTCAAACTATTATATGAACTGCATCTTAAGGAATCCAAATCCATTGGATTTCCT
>c4223_g1_i1
GGAATGGATCTGATATGGGTGAGTACTTTACAGTTTTTAATTGTTTTGCCTGCTGACAGGTACTGGTATTGTGTGCTAAT
TATTTTGTGTGCACCCGACACTGAAAGTAGACACATTTTGGAATGCTGTGGTATTTTTGTTAATTAATTGTTGTTATGGC
TTCCATATTCGTGGGTTTCCAAAGTGGGAAGAGGTTGGTAACATTGGATCCATTGTCTTCTGGTTTTGCTTTTGTTATCT
CTGAAGTTCTAGTGTTCTGCTTTAATCTCCTATGACCCCACCACTTTATAATTTTCCTTTTTATGTTGTGAACTTTTTTT
GATTTTTCAGCATCCGACGACACACAGAAGTCCCACAAATCGAGAC
>c7806_g2_i1
TCTCACGCTCCCGCCCTCCGCTTCTGATAAATAGTAAATATGTCTAGTCGTTAGGATATTTTACTCTCTTACAAAAAAAA
AAAAAATCTATCAGCGTTTCATATAAAACAATCTTCAATCAAAAGCTATTAGGTTTAGGTTAATTTTGTCTCGTCGTGTA
TCCTGTTTATTATTTAGATCGTGTGGAATTGATTTATACGATTTGGAGCTTCGAGCTCGAAAGGCGTGTTTAGGTTGCAG
ATCTGATAGCATGCAACCCGAAACACCCCGATCCATCTCCGATTCAATGGTTAGATTATAACGATGATAGTTATAAGAAT
AATAACGATGACAAGAGTTGATTTGACGATTATAATTGAGGACTCGTGGTCCTTGTGATATGTGTCACAGCGCCGTACCC
TTGCCGGAGCCAGGTCGGAAAT
>c7003_g1_i1
GGGCAGTCACTTATTAAAATCTTCCCCTGTAGACAAAACGTTAGCTGGTTCTCATGTGGAGGATTGTGTGTCTTGTGCCT
GTTATACTCTTCCAGTGTATTTTTTTTTTTCTTTCTGATTTTTCTGATATTTTCCACTGTTTTTGATTTGTTCAAAGAAA
CAGTTGCCAGCATCCTAAGTTTTTATTTCGGTGGAGCCTTCTACGTATGCTGATTTCTAGAGTATGCCTAATTTGCAGTT
GAAGATGCTTTTCCTTCAGCGGAAAAATGTGCACATGGATGACAGTACTCTGCATCTCCTTGGGCTGAATTCACAGGCAC
ATGGTATTGGTATTGCAACTACGTACGTAGGTAGGGCAGTAGTTAGAATAGTGAAAAAATATTTTTGGATGCTGAATTTA
AAATGCTGAAAGTTATTGTCATGTGAGGGAATTGATCTGTTATTCATTTTGTATTAATACTTTATTTGATGTGGC
>c2074_g1_i1
GTAACAAGCTTGTCTCATATGATAAATATGTTGTAACTTGAGGGGTAGTGTTAGAGATATGATTTGATTAACATTAAATA
GGGAGATATGATATAATTTGGTAGGGAAATATATCCAAATATTTCCCATCATTTTGTTGTCCATATAATTGTATCTCTTA
TTCTTTATAAATACGAGTACTAATGAGTATACAGAACACAAGGAATTCATTATATTCCTTCCTGGTTTCTCTTTTCTCAA
CACTTCGATTGTATCTCTTATTCTTTATAAATACGAGTACTAATGAGTATACAGAACACAAGGAATTCATTATATTCCTT
CCTGGTTTCTCTTTTCTCAACACTTCG
>c2788_g1_i1
CACTGAAAGAAACTCCTCTTCCTATCAATTAGAAAAGCAAAGCACCACGTCAAGCTCCAACTAAACCAGAGATAGAGGCT
TTAAGGTGAAATTGAGTGTGAAAATAATTTATTCATATGTTAAAAAGATATTGAATGAAGATAAAAGCTTAACAAAATAG
CGAAACGAAAACTTTAAAAGCAAACATGAAATAAAAATAACGTCAATGCCAACTCCAAATCTGATCTCCCACCAACTTGG
ATAGAAATAAGATTCAAATTCTTTCCAGTAAACAGGAAGCAGAAAATTCCAAAATCAAAAACAAGTCATACGAAAGAAAA
TAAAGCGGATGTAAACATCTTCGTTCCAGAAAAATTTTGGAGATAAGCATTCACGTAGGCTCTCAATGGTTTGATGGTGT
ATGAAAGTAAAGGAAAAGGGACACATGATTATGGATCAATTTTAATTGACACTCACGGAAGTACAGAAGAGTGGAAGAAT
TTAAAAATCATCTTCCATAGCTGGTGATGGAAACAAGATGAAATGGATACACATCTTTTTTCCCGTGATTAATCTGTAAC
AGGATAGGAATATAGATACATCATTTTTTTTTAAGTAGCAAATTCAAATTTATTTTCATCTATTTGCAGATAGAAAATTA
ATAAGGGAAAGCAAGGTGTTCGGTCATCTCTCTATTTTTATGACTCTCTTTTGTTGTAGGAAGCGTAATTAATTTGAAAT
ATTCTCAACAACAAAACTATAAGCTCCTCTTAAATTGTGAAAATAAAAAGTAAAAATTATGCACGAACCATAGATGATAA
GACACAACACTAAAATTTGGGGAAAAAATAGACAAAAGGCATTCCATAATCAAAGAAAGTCAATTAGACAAGATTTAGAG
AAGAATTTATGATAATTGGATAACTATTTCCAACAAAGTTGAAAATGACAACCTTTATGACAACATGCTGCTCAG
>c10984_g1_i2
GCCTTCAATCTTTACTTTTGATCAGAAATAGTTTATAATGGTTCTTCTGTCAAATTTGTCTAAATTTAAACCTAATATTT
CTCTATCTCTGTCAGAGCTAAAATGCCATCTTTATTATTGAATCAAAGTAGTTACCGGAAGCTCACAGAATGAGAGTCAG
AAAATTGCTTGTTCCGTATAAATCCCAAATTGCTAGAGAAGTAACTTATTTCATAAACTATATTTTTTCAATTTATGATC
ATGATATAAAAGGAGTCTCCCAGCTGATGTTTTTTTCCC
>c8700_g1_i1
GAAATGTTTTAAGATTCAAAATATTGCTCATGAGAAAACATAAACGAGTGAGACAACTTACTTACGTTGCAACAACGAAT
TAGGAGAAAGTAGATTGCGCAAGCAAAGAAAATGCCCAAAAGGCCATGCTGCTTATGATTTTCACAACAGTTATCATGTC
AACACTTCCAAATTAGTGTTCATAGAAATATGGAAAAGTCCAATAAGATCGACTCGGTGAAGTCAAACATTAATTTGTCG
GCTTTGAATTTACTTCCTATATATTTCAACATCTACGGCTTACTTAAACTTGCAAGCTCCACTTCATATATCTTGATGAT
ACCCTCTTAGTTTTTATTACTTTTCATTCAATGGAGATGATGGTTCAAGACCAGCAGCTACAAACTACAGGTTAGTTTCT
TAAACACTGCTCGTTAAAGAGAAACTCTTGCATCTTTTTAAGGGAGGGATGAGTGGAACCTGCTTGGTTATTCTGGAACA
GAAACAGACACTAAAGGAACATAATTCTCACTGATTTCCAACATCCTTTTCCTTTATTGATTGCTTAAGAATCACTGTTT
TTTTAATCATCACGCAAGAATTATTGTTCTTCTAATAGGATTTAATATTAAGTTAGACATTATGACAA
>c8025_g1_i1
GTAGAAGAGCATTTTCATCGTCCTGTTTTCAATTGAAAATCAGCTCGTGCATATCACATACTATTATCGGACACTCATTT
GTGGGAAGGATGAAAATAAAACGAGAGAACTCATTTGTGGCAAGCATACAAACTATTTGGGGTGGAAGACAAAAACATAC
TCACAGCAGCTTGCTAAACAGATTTGTTGCCAATCAAGTTGAAATGCAACTAGAAAAGCAACATGTTGCCAGACACAAGT
TACCCAAACAGACAGTACTCATCATAGCATTTACAATGCAGTGATAGAATCCAAAAGAGCTGCTTTGGTTTAAACTAACA
AAAAATGCTTTCAAAGATTAGGTTTCTGGTGAGCCAGTGGAAAGCATGGTAAAGGGAAAACAACATAATGCAAAAGATGG
TAAAATTGGACATAATTATAATACATTATCAAATGAGCAATGATGACGCTATGGAGTATATGTTCTCTGATTAAATTGAC
TTTAGTAATCAAGTAGAACCCAGCCACAGTCACACTTATGCGCTAGCAGTGAACAACTGCAAAGGTATGGCTTTAGACTC
TCAGTTAGCAACTAGC
>c1848_g1_i2
ATAAGATAGAGATAAATTTGATTAAGAAAGAGATAGATTAAGTAGTTTTTTTATTATTTTTTGTCACTTGATATTTTTTT
TTAGTTTTTGTTATTTGTACTTGGTCCAAAATCTTATTTACACTTATTTAATGACTGCCAAAGTTCAATAAAAATTACCA
TAGTAAATTGAAGAGTTCTATCATAGTGTGTGTAACGTTTATTTAGTCTACATCTATTGCATAGATGAATCATAAATGAG
TTAATAAAATTCAAGTTGGTTGAAACTAG
>c2649_g1_i1
ATGCCCCATATGTGAAGGAGCACCTGCCAATCAATTATTGGAAATAAGTGCTAAACCTGTTATAGACTCTAAACCTCACT
GAACAATTATACCCAGAAAGGTACCAGATTGTCATATTCCACTCCAATTGAAACCTTATCCAATCAAGGATTTGCAATTC
GCATCATTGACTATTTTCAAACAATTACTAAAACAAGCTAACAATCAAATAGTGTATTAATAACCTTATCCAATAAGGAT
TCACAATCATCATTAACTATTTTTCAAATAATCAATAAAACAAGCAAATAAAACTAAATATTGTATTATTGCATTAAGTT
ATTGAGGCTATATGTTAGATAGTCGCGTAAACCAACATATTAGTTCCTGAAAGTGTGTAGCCTAGTAACATTAGTCCTTA
AACAAAATACATGAGAGTTCAAAATCACCAATCACGTTACTGTAGAGTTCAAAAAAATGCGCGTTAAATGACAATATTAA
CATATGTTTAAGAGACTAAAATGTGTAGATCAACCAACAAGAAATTTCATAGACTAATTTTAAACTTCCTTAGTTTAAAG
AACTATGGTAACATTACGCTTAATCACAGTAACTTTACATGGTAAGAGAAATCAGAGAATAGATATCTTAGGCACCGTAT
TCATACCAGATTGGAATAGTAACTCGAT
>c6369_g1_i1
GAACCCATGCAAGGTGTGAAAACTTTCATTTCCTCAACAGCTTGTATAGAGCCAAGAAGCAAGTCATTTCAAGAATTGAG
AAAAGTATAACAACAAAGTCTTTTTCCCCAATTGGTACCGTCAGTTACATGGATCAGACAATGCCTTGGAAAATGTACGG
GAAAAAATTATACAACAGCTAGAATCTGACGAAATAGTTAAAAAAGGGGTCAAAACAAACTCACCACACTG
>c7931_g1_i1
TTATTTTCTTCTCTTACAAGTATTTTATAAAGGAGACTATCCAAACTAGAATCAGATATCGAATTATAGGAAATTCCAGA
CGACAAACATCCGCAATAGACAGCCAACAACACATTTCAATAGTATGTATGCTTTGGGCCTTGATTATAAAATGACAATA
ATCTCAGTAACAGACATCTCCATGTGAGTGTAAGTCCACATTCAGAACTTCAATGTTTTCACCAATAAAACCATATAAGG
AGAATGTGCAATGCAACAACTTGGCAAACCAGGTCTTGAAAAACAGTCAATTTAAAACTTGGCAAAAAACACAAACTAGT
TTCCTTCTTTTCACAAGTAACCATTTCCTCAAGCAACGAAATCCTTGAAACCATACTAGTTAGTTAGGTGACACTGAAGT
ACCTTATGGTCTGACG
>c4152_g1_i1
AAACATGTCGTCACCAACAGGGCCTAGAATCTCAGCAGAGAAGCCTGGGATGTACACAGAAACCATACTATACATGACAG
GCCGCAAATCCAATCTGCCACAGTGATCGAAAACACTAAACAGCAGCACTACAATTGTTAAATAGCAGCCAGTGGCTGCT
CTGCTCCACTACTCATCATCACTACAGTATGCTCTTAATAACTTGCATACAAAACCATTCTATTTGTTAAACATTACAAA
GAGAATCTTCTACTTTATAACATTACAACTAAATCCCTCTATTATTGTAAAAAAGGTGAAATTATTAAA
>c6576_g2_i1
AAGTGAGAGACTCGTGATAAGCAGTGAAACAGTGATATTAGAAAAGGGAGAGACTCGTATGATAAACAGTTAAACAGTGA
TATTAGAAAAGGGGGAGACTCACAGTCTCGTAAGAATATCGTTGAGACTACAACTGACTATTTAGACGGACTAATGAATG
TGCTAACAGAATTACAGATCTCTAACTAACTGATATAACAGTATCATAGGTATCTAACTAACTAATGTGAATGGGAAGGG
TTGATTGATTCTTGTGTGATAGATTACACGTAGGTTTGTGCAGAAGAGATTTGATGTCAACTACCATAAGTTTGATGCAA
GAAGTAGCGTTATGAATTTGGAATCATATGTAACTGAAATTTGGATCCAAG
>c4314_g1_i1
TTTTATGTTATATTGAGAAAATTGGGACGCAAGAAAAGCATCAATGCATTGCTATCTCATAAGACACTGTCTTCTGGAAG
TAATTAAAAAATATTGTCCTTTTCTATAGTGTGTGAATACAAATGGCAGCCATGCAATGTTCAGATTCAAATTCAGTACT
GTGGGTTACAGTCTTCTAACGTTTTATACAAAAAAAAGCCAAATACCACAGCTGTAAATAACTTTAATTTCAAGAAAATT
ATCTTAAAATCTATACCACTGTTATTTCTCTGTGGCTATAAATAGATGGAACATTGCATTAAACGAAGAAATATATCTTA
CAGATAAACATTTTGTTGCAGTTCAATCCCAGAGGTTTGCTCTTTCATCTTAGACGAGTGAATTTATTTCTGATGCCTTT
AGTTTATGCTTCTTTTGCTTTTCTGAATGTTTCTTCCTTTCATTTTCAAAAACACTTGTTGGGATTCTCTTCCCTTATAT
TGATACATTTCTATATATCAGATTAAACTTCAATTATTCGACTTACAAAATCTGTTATCAACTGCAATATACATAAACTG
AATGATTTTGGTGACATCTTTCTCCTTTTTTCTTCCAAAAAATCTTCTTTTGTTTTTGGGTGCAGACTTCTTTGTATTGT
AAATTGAATCATTTACTTTCATTTTCAGAAAATGAGTTTTTCATCTATAAGGCCACATCATGTCTTAAACAAATCATTTA
AGACAACAGTACCAATCACTAATAGACAAGTTATAAAAATTCTAGATATATCTCACACT
>c9544_g1_i1
AAAGAAGAAGAAAGTCCTTGTTTGTAAGTGCAAGGTTTTCCCCCTCAGGCTTTTTCTTCTCCCAAAAACTTCAATTGGCA
GTGATGTGGTGGTCCGGATGGTGTGATTGTGATGGCTGGTTGTTTTCTTATAAAGCCACGAAGGTGAAAGTGGAGTGAAC
AACACCGTGAAGGAGAAAATAGAGAGCAAATGGTCATGATTGTGTGTAAGGAAAACAACAAGAGTGTGTGCACCGAGAGA
AAGAGAGCAAGG
>c3986_g1_i1
GTTTTGGGGGTTGGCTTTTAATAGTTTTGTTGGTCTTTGTTGTGACTTGCTTGTGGGGTAGACTTGGAAAATCTGAAAGA
TGAAAAATCACCGCGTCCTTCCTGAAAGTGAAAATGTGTATCAATTTTGTTCCACTAGGGGAGTAAATTGACAGTAGAAG
ACTAATGTGACTTATCCTAAATCTTTCAAGGTTCAAATTGGTGTTTTCACATTTTGTTGTTATTTTGACACTAAGGTAGG
ATTGTTAAGAACCCAATATTCAAAAAGTTAAAACTGTTAAGAACTGATATATTGGCGGGTTTTATAGCATTTCTAACACA
CTCCCTTGCCCACGAGCTTTTTACCATGGAAAGTGAATGGTGCGGGCCTACTTATGCTTGATTTCGATTTGAATTTTTTA
TTTAAGAAGTACGGGAGTAGTAAGGATCCAACCCTCGACCAGACCACATGTTTATAGTGGTTGTCATGACCAACCATTCC
AAAAGTTTAATTTGTTAGGCGAAGGAATACAAATGACATTAAAGCATTTCTAACATACTGGAGGATGGGAAATGTTCTAA
TGAAAATCGTTATCATTACAGCCCTGGCTTAAAGCTGGTGCTAGCCAAGCTACAAGCTTCTAAGCTGATAAGTTTTGATT
TAAGTATTATTTATTAGTTGTGGCTTCTCTTGCTACTCAATAATTTTAAATGAAGAACTTGAGCTTTTAGAATCCATTAA
ACTCAAGTTTGAACACACAAACTGGAAGATTCAGTGCATGCTTGGGAAAAAGTTACCATCAACGTGAAAGGACACTTAAA
ATATGGTAGACCAGTGTTAACCCCACTTTTACCTAATGGGAAAGTGTGAACGTCTCCTCGAAGCACCTCAAATGGCAATC
CAAACACACCCTTAAGTGATAGAATTCTGGAATTGTTCCGGAATTTGTAGTACAAATTCAGAACACTAACACAGGTGTAA
AATCTAACA
>c3104_g1_i1
CATCTAAGTTTTATTCTTCGAAAAATGCAAGAAAAGAAAGGAAAAGGAGCATGCAGCTGAATAACCTTCCTTCATTCATT
GAACGAGGCAAGAGTTGATTTTTATGGGAGATCTAAAGAAGGGGCATTGATTAAAACAAAAGGGGTAGTGTGAATGAAGC
AGAGCGAAAAAAAGAAAAAGAAAAAAGGGCATGAAAGTGAAACCTTGGTTAACTAGGAAGTAGATAGAAGTAGGATGCAT
GAGAAAAAAAGCGAGAAAGAGAGAGAGAAAAAGATTATAAGAAGAAAAGTACCAGGAAGAGGTCGAGGAGGATGTG
>c10996_g1_i1
GTTTAGTATTTTCTACGGTGGATAATGTCTAAGGTGGTAATATGTCATTCTATGTTTATTGTCACGCGTCTCTGATAGAC
ATTCTTCCTCCTTGTCCTGTTTTAGTTGTAGTCCTGTAGATAAGTATTAAAACTGCAAATACTTATTATCAGCATTGAGT
TAACTGATTATTTACTGTTTCATAAATCGTATCGAGAAGAAATTCATTTATGTTTGATTAAGTGCATGCTGTTTTAGTGT
ATGACAAAGTTAAACAATGATTCATGATATACCTACAAGCTGAAGGTACTTTGAGTACCTTTCATTTTTTCAGATCCTAA
ATACGGGTCTTACATTCTAAATGCCAATGCAAATAAGTTATATTTCTTTTAACGTGATCTTGGTTGTTTCCTGTTATAAT
TATCTTAAAATGATCTTGGTGTTCCCTGTTTCGGCAGTCGAG
>c1332_g1_i1
ACTTCCATCCCAATACAATAAACTTTGCTTTGAGGAATGTCTGGAGCACTCAAACCAGTAAAGAAAAACTCTTTGATTTC
TTCTCAGCAAATAAAAATGGTTTCCCAATCACAATCATGGGATTCATAAATACATTTATCCATTCATCGAAAAGAGTTGT
AAAATAAGAAAAACAAAAATTAGAAATGAAAGCGGGAGAAAATAGATAAGATATGAGGGAAAAGAGAAAACGAAGTTGGT
ATGAGGTTTTGTCATGTAAATTGTGAGAATCAGAGTAACAAATCAAAGAGTGAGTGAGTGACCGAGAATTGAGTAAATCT
CAGAAGAAAACGAAAAGACAAGAAAGCAAACCTGAGACCTTATTGGGCGGG
>c10335_g1_i1
CTGTTGTTAGTTATAAGAAAAGAATATAACTATGGCAATTCAAACTCTCATTTGAATACACATCAACATGCAGTCCAAAT
TACTTGCACACACAATAACTGCTGGAAACAGTCAATCCTTTGAAATCCGAAGCATTGATTCAAGAAAGAGGAAGTCATTT
ATTGCAAACACCATGCTTGTATTTTTCCCAAAGAGTTTACTGGTAAATAGCATAGCTCATCCGCCCATAGAATACAACAA
TCTACTGTCTTCATTGCTTACTAAAAATATACAGGAAGTCACAATCCAAAAATGCCTAAATTGTAGTGCTTACTGTACTC
ATTCGCACACTCCAGAAAATTAGTATAAAATACCTTCAAGGTTCCATTGCATCCACA
>c4085_g1_i1
ATTGTTCTCCCAAAATCCCAAAAAAAAACGTTCCAGAACCCAAAAACAAGAGGAGTGTGTCCAAGCCAAAAATCTGGAAG
GCAAAAGTGACAGCTGATCCCTCAAACCTAGGACCAAAAAAATGTCACTAAAAACTAGGGTGGGGTCCACCCAAAACCCT
AAGGACATGTCATTTTTTCTTTTGGGCTTTTGTCTACTCTACAAAATTGGCCCAATTATTACAAAACTTAATTTTAAAAA
AAACCTAATCTACTAAATTAAAATTTGACTAATCCTAAAGTGTCTTTGTGGAGAGTCTTCACTTAATTGATGTTCTTCCA
AAATTCCCAGAGTGTGATTTCAAAATCTCCCTGAAAAATAAAAATAGGAATAATTAAG
>c5678_g1_i1
ATAAGGAAAAAAAATAAAACTTAATTGGATCTGATGCTTGACTGCAAGTCAGTTTGCTTTTATTCTCGAGTTCTTGCAGT
ACTACACTTATTGCTAGTTTAAAAAGAGGCTCGGGCATAGAATATCGGCGTTTTTTTTTTCTAACTTGAGTGAACAGATC
AGATAGGCAGTTGGCTTAGTATAAATATACCCCTTATTGTTGTAGGTGTCATAAAGGTGGGATGTTCTGCTTTTCTAGGC
AAGGAAAAGTCGAAGTTAAAAAAGGTTTACGAAATTTTTTTGAAGAAAAAAGTTGAAGTTTCTGAAAAATGCGAATCTCA
CATTCTTGTAGGTTTATGTGGACACACTGGTGA
>c11048_g2_i1
TCTGAGTATCGAAAAATTCTTATGGTATACGCACTCTCCACTTTCTTCTTTTCTTTCTTTCACTTCCTTCCTGTCTGCTA
TATTCAGTTACTGTATTAATTGAACTGCACCAGTTCATGCGATGGCGATAATAACTGCGTGAGTTTTGGGGGAAAGAAAG
AAATACATTGAGTAAATTTTTAAATTTAGACGATAATCATATACTATCTCTATAAATAAAAATTAGGACATTAAACTTAA
GTTATGTGTATAAGACCTTTTATGCGTGACTTTCTTTTTTTTACATTAAAATTCATAATTTCCAGAAATTATTACAATTG
GTTAATCATAAATATTATATATCTTTTACAAATAAAAAACTAACTTGGTATTTTACCCATAAATTTTAATTATTTTAAAG
AAACGAAAACGGAAACAGAGATGACTGTGAAGCAGCGTGGAGAAAAATGTTATCGTTTATAGAGATTTTCTTTTACTTTA
GTTTTTCTTTACGTAGGGCTGCTTTCTCTCCTTTTACAAAAATTAAATACATGGGTAGTGAGTTTTGAGCCAGTTATGCT
CTAGTGATAGTTTTATATTATTTTTTTTTTTTGTAAAATTTACATTTTTAATTATTGAATGAATTGTTTGAAGAATGCTC
TAACAAGCATTTGTAGCTTACAAGTAAAATCCTCATCCTTATGCCACTTGAAATGTAAAGTTGTCAAGTTACAAATCCTC
TCTCGGTACCTTTTCTTTTTATTTGAACATTTTGGTAAATAAATAAGATTTAGTTTTAATTTATGCTTATAAAATTTATT
TATAAAATAAGGTTTACAGTTATAAAACTTATTATTTTTTATTTGATATGAAA
>c5084_g1_i1
GGTTCTTACAGATCTGCTTTTAAGGTATTTCTCTAAGTGGGTTTTTTGCAGGATCACTTCCCTTGTCCTGCTAATGTTAA
AGTTCCAACCTTTTTGCTAGTCAACAATCTTTTTTTTCTGGTGGTCATCATTGTTCTTATAAGAACTATCTATTTGTTAG
AACATAACATAGTTGGTCACTTTTTCCCCTCAGCTAAGAACTTTCTTGTGTTCACTTCACATCTTTCTATGATCATACAT
CCTACAAGTATCACTCAATAAATGTGCTATGTTTTTTTCA
>c1364_g1_i1
CAACAGCATCTCAGCCAAGGTTGTATCCTGACACATCATTCCACTATTCATTCCTCACTCACAATTCAACTATATATATA
TATATATATCCACTGCATGCACATGCCAACTTTATTTTTTTTTTCACCTTGGGAAAATTTATTTCTTAAAGTTGTTTTCA
TTTGGAAGAATAATTATGTTTTTTTTTTTTGTTTTCTTTCAAGGAATAGGCATAAATGGGCCTACACATGACAAAG
>c9435_g1_i1
TATATATATATATATATATCATCAAGCATCTTCTCTCTTTTCCATGATATGATTGATGGCTACGAGATAGTATAATTGTA
CTACTGTGTCCTCTGCTATTAGAGGCATGTCTATTGCACCAACAGATAATGTGTGTTAACTTTCAGGAACTTGTTTCAAA
ACCAACAGAATATCCCAGTTTGCTTATAAAAACAAAAAGGGTACTGCACTAGCCACTACCTTCCAACCACTCTTCTGAAT
TGTAATTCTTTCTCCACATCATTTCATCACTTCATACATGGCAGAAAATTGCGAACAAAAAATTGATGTTCAAATGAGTT
TTGAGAT
>c5026_g1_i1
ATTGAAAAAAAAAAAAAGAAAAAATAGAACTTAGATCCAAAATGCTTACAAGTTTTTTTATTTGCATTATTCTTTAATTA
GAATGCCAGTTTTGGCATTTCGGGTAATAAAAACTTGTTAAAAAAATACTACAATGTCCCAGTGTTTACTCCAAAATTTG
AATCTGCATTGTAGTGTAACTATAGGTGGACTTGTAGCTTTAATGAGTACATTCAAAAAAAAGTTCTGAAGATGTATTCG
CGTTATTTAAAGTCCTACATTTAATTATTTATTGTTAATTTGATCTTTAGACATACATTCATATTATCACTAAAATCACG
TCTCACATGCAACTTTGGATTAAAATGAATGATGAATATTAGTTTTAGTAACTCCTTTAATCTTGTTAATTCTTCATATT
GAAGTGCAATGAATTACAATCTAAAAATTAATTTAGGCATTTATCAATTGAATTGAACATCAGAATAATACTTAGGCATC
TTCATTTATGTTCTGTAAAAATGAAAAAATATGTTCAACAACCTAGTGTTAAGAAGAAAAAAGAAACTAAATTCAGGACA
ATATAAAATTACATTACAAGTAAAAAAAAAATATCTTAAAAAGATACAAAAAAAAAATCAATTTATAAATAAGTAAAATT
CATTTTATTTTTTCTTTAAGAAATTGGTGATAAAGGGTTTATTCAGGCCATTTATTTCAATACGTG
>c9057_g1_i1
ATATTTTTTTTTTTTTTTTTTGAGTTAAAAATTTTAGGTTTTTGTATGCTTGTGCTGTGTTTCTCTCTCTTGATTTTTCT
GGGTATGGGTTAAGTGATAGAAGTAGTAGTAATAGGTGTTGTGGGGTGGGTGGTTAAAGAGAGAATTGATTTGAAGGGTT
GTTGGTGAAGGACAGAGGAGGAACAGTGTCGGGGCAGCGTTAATCGCGCCCTCAACTCATTCTCCCTCGGCCAGTGGCAA
GGTGCATTAATAAATTAGAGCGAAGGCAGAATCACAAAAGCGCGATTTACAGCACTGCAAACGCCGCCATGCCTTCTCTG
CTGTGCTGTTCTCTGTGTGCTGCACCTCTAATTTAAGTTTCCAATCCCATTCTCCTTTATTTGTTTTCTCTCTCTCTGAT
TCTTGGCCAGAGATTATGAGACCTTTTTCTCCTTTTGTGTCTGTGACCTGTGGTGTGGTTAAGTTAGCAACTGAGCACTA
TCACAAAAACAGATCGG
>c4296_g1_i1
CATTTTCTTTCACTGTATTGTCTCCTGTGCTGAAAAGGTCTTGTTTTAGTCATTCAACGTGGATGAGAATCATGCTTGCA
ATTCTGTTATCCAATGTTGTTTTGCTGCCTGTGTTGTACATTTAATTGACATATACTTGTGTTGTTAAGGTAAGTTGTGC
ACATCTGATGGGATATGATATAATTGGTTATAATGGGTAATAGGGCAGGACAGAGGAAACAATTAGGA
>c6925_g1_i1
AAACTCACAAATTAACTAACTACAGCTGATGCTCACCAAAATTGAATAAAAAGGAAGAAAAAAAACAGAAAATGAGTGAC
TTCTCCACTAGACACTCCTACATTTTAATGCCACGACAAAAGCTGCTTAGATCATTTGTATACATGATCAAACGCGGTAG
AACCCAACAAGAAGATTATGTTTTATGTTTGCTACATTAATAATAAAGTTATACATTTTTATCCGTGTAAGAAGAAATAC
AGTTAGTTTGCACTCCTTCATTTTGAATCTTTTAAACATAATTAAAGATACTCCAAAAAATAAAATTTGTGAAAAATATT
TTCAATGCAAAAGTAAGCTGTCAGACATACACTTAGTTTAGTCCATTATTGTCAATTGAAATATGAAAAGGGATTATTGT
ATTTTGCATCTGAAATATTCGTGATAATTTCATCTCAGTAACCCAATCAAATAAAGAGAAAAAATTTTGAAAAAAGAGGG
AACCCCCAATTCCCAAATCATCCATAACCTAATTTGGGAATATTATGAAGGGAAAGTTATTTAGATGTGCGGACATGAAG
AGAAGAATACCTAATGCAGCGCTTAGGAATGGA
>c10234_g1_i1
GTCCAGCTAGTAAAACCGTCCAACTTTTGTTAGACAATAACTTTGGTGGTTGACTCGGGGGTGATGTAAAATGTATTGTT
GTCTGCCTTGTGTTTAGTGATTCTGGACTTGGCTTTATCGGGTGTGCAGTTGTTGCCACATAACTAAACTGCAAACATGA
TACTGGCACATGCATTTTCAGCTTCTTATTGTTAAACGTTGAATGGCTATATCGATGAGATCTTTTGGGGAGGGGGTAGT
CTTGGCTCTTGGTGCAAATGCAATTACCTAATAAAATGTGCTCACTGAGCTTTATATTGTCAGGGGAATATTGCCCTGGG
GATAGAAGTTCAACAATGAATGGCCTTTATTAGATGTTTATGGTGGATTGAACGTTGGGCAAATGATACTGAATCTGACA
TATTGAACATTAAGCTATCTCTGTAAATTGTTGGATTGGATTATAAAATGGTTTAGTTTTTCATGTTGATCATGCATTGC
TTGGTAGAGTCCTTTTTGTGCTAATATAATATATATATATATTGTTTGATGTATTTTCATGCAGGTGTGTGCGAGCGTGT
CAT
>c3929_g1_i1
CTTTGCATTCTAGTGTGTGAATTGGTGAGTGGAGGCGTCATATTTTCCCCAGAACATGTTTCAGTTTCCTTTTTTGCTGT
CAGTGTTTTGATCTAGCATCTTATGTTTCTTCAAAGTGTGTTTTATGTCTCAACGTGCCTGCTTAACTGGATATATACAT
GCTTTTTAATTTTTGTGCTTATTTTGTTGCTGCTAAAGGGTTGGGGGAAAAAAAAGGAAGCTTTGTGGGGTGAATGAAAG
AAGAGTAAAAATGAAAAGGGTGTTGTCATTTGGTTACATGCTTATGTGAATCTGAGTTGAGATTTCAATGATGGTTTGAA
ACTTTTTGCGTGATTTTGTTTTTGCTCTCATTTTCCTTATTTTTGTTCCTTGTTAGATTGGATGGATTGAAAAAAAGTTG
ATAAAGTTTCAGGATTTATGCATTTCAGATTGGTATAGAGGAGAGGATTAGGATTTGGATTCTTTCTATTTGGGTCTTTG
ATGCATTTCTTGTTCCGTGTGCCAGTGGTTTTGGTAAAGTCTAGTTTTTGAACAGACGTAATGGGTGGTAACTGGTGAAG
TTGTTGGTGATAAGTTATGCTTGATCGATTGTTTCAATATTATGCTGATGTCATTGTCCAACTTCCAGCATTGATTATTC
ATGCTGAGATTTTATTTTCTTCCTTCTTCTGAGTGTTATACACTTCCGAAGACTTTTTGACAATGACTTTGAAAATTAAG
AGTAAAAGCCTTCAATTGACTGGTTCAAGTTCAATGTTGTAAACCAGGCACCAAGGAAATCTGTATATTAGTCTATTACT
GGTGGCATATAATTGACCATGTTTTGTTGCTTGCTATGGCAGATATATCAATGGATTGGATGATC
>c919_g1_i1
TGGAGCCGGAACTTCTCCCTGCTGCATCCGGGTTCAAAAAGAAGCACCCAAATTAAACAATGATGATAACTATAAACAAG
ACTCATTTTCTCACATGATCTTTCTTGCATTCAAGTGAAAAAAGAAACAAAACGGCATGCAGCTTATCATGGCGGACGAA
CGACGTCTAAGGCTTGCCCTTTTTACGCCGGCAATGAGGCGCGACTGCGGCGAGACTGGGTGGATCGGTGGGTGGAGGGA
AGACACCTCTTCCGATGAACGGTGGCTCTCCGACGACGGTGACTACGAGACGGTCATACCCGACGGTGCTGGCACACTCT
GGAAAGTTCAGATGGGGCCTCGAGCTCTCTCAATTGAGAATCAATTTCAGATTCCAAATTCAAAA
>c7511_g2_i1
ATTTGTATCACTAGCATTATCTTTATCTAAACAACATTCTAAAGATTTGGAACTGAAAATTTTAATTGTTTTCCCAACAA
CACCATGATGAAGTATGCTAGCCCATTTTCCTCTACTTTGCTTCTCTTCATTTCATAAAGAGTGGCATTTGTTGTAGAAA
AACAACCAGAAGTATCAGTTCATCTGACAAACTTGTTTCCTCAAACGTGTATCTTGATCGGTATACAACTTCATTAGATA
CTTCTTCGACGATCTTTCTTAAGAGAAGAGCTTATTAATAAGTTTAAATGCTTAAATAAACTCCCTTCTTTAAGTTCGAG
TACGATCTTCCAAATTCTTCATTATAGCTTAAGCTTCTGGTGTTATCAGTTCATGATATAACATCATAGCTTTTATG
>c8468_g1_i1
ATAATGTGTACATTGTAATGGAGTAAGTTTGGGATGTTTGTTTCTGTTTATCTTCAAAGCTATATTGTAGCTGTAGTGCT
CTCCGGCCACCTAGTGAAGTTTAACAATAACTTTTCTTTTAGCTCAAATAAAATATCTTATCATAACAATATATGATACA
ACCTTTTTAGTGACACCTGCACTATGTATTAGGTTATCATATTTTTGTTTATAGAATACCTATTGGTCGTTGATTTTTCA
TTTTTGCTTTATACTGTTTTTGTAACCAGCTGGATCTTATTGACAATTCAGGTTATGTGAAGGGGGGGAGCTCTT
>c4565_g1_i1
ATCCTTTCAGTTGTTGGATAAGCATATTATTAGTATTAATTATTATTATTATCAGTATTATTTAATTCCTTTATTGCCTG
ATTATTCCCATCGATTATTTATATTTTCTTTTTAGGATGAAATGCTAATATCATATTGAAACTTGCAGTTACATTGGAAA
ATGCCAATATTAGTTCTATCCATTTTAGCTTTTCTGGAAATAGTTAAGTATGCGTTTGTGTTAACGGTCATGTTACAGTA
AATGGTCGTTAAATTGTATTAGAATTTCAGAATTTTACCATCAAATGATCTGCTAAATCTGAGAAATGGAGAAAATGGAC
TGGACCTTCATTTTTTGGAGGA
>c3224_g1_i1
GTTTTTGGAAACACTTGGCTGCAGGTATTCCGTTTTCTTGAATGAATCATTATTACATTCATTTTTCACACAAAGACTTT
ACTTTAAATAAGCAATATTCTAGTTAAAAATAATTCTTAAAATTACAAGTTACAAATTAAAAAAAAAAGGAAACTGATTA
GCATCGCTATATGTTATTTAGACTTAGCTTCTTAGTTCTGTTGACCGGTCGGTCCGGTCG
>c1792_g1_i1
TTTGACGAAGAAGTGGGGCGGAGAGTGGTGTTAATCCCTTCTGTGTGGTTTGTCTCAATAATCATTGATGTTGTATTTCT
TCAGTGAATCTCTTCCTCCATAGACCTAAGACAGTTGTCATTTTCTGTTTTACAACTAAATACAAAACTATCATTTTGTT
TTTCACTTGTTTCTTGCTTTCAATGTTTGTACAAGAAACTGTGAAAAACAAAATTGATAGTTTTCCTTATATGGAAGCGT
TTCGTTTCAAATATAATCGATGACCAACTTTTCTTAATTTCTTTTTGAAAAAGAAGTCATAAAAGCAATTTTTTATTGAT
AGGAGTGATTATGATTATTACATTTGAACTGATGGAAAATTGGCAATTCTGTTAAATTTGTATAATCTCAGTATATTCAA
ATTCTTCTTTTGGTAAGGTAATGGAGATGGAGAAAAAGAGAGACCTTTCCTGTTTTTGATTTTGGTTCCTTCAGTTGAGG
GAAGTGTGGAAATATTAGAAATTTGAGATACCCGTATAAAGTCTGCCATCTTTATTTAGTGTTTATCCTAAAAGGATAAC
AAAGGAATTTTTAATCTGTGTACTTTTTTAATTTAGCTATTGAGCAAATTAAGTATGTTTTGAATTTGATACCTTTAACG
GTACTATCATAACCTGTTAATAGATTTAAAAAATGGCAAACATAGTCCAATAAAAAT
>c8794_g1_i1
CTACACTCGAGAACAGATTTTCCTCAGAATGCTTGAACACAGCAGATAAGCAGCCGAGATAAATCAATATTAGTAGAAAA
ATGGTATTGGTTTGAGCAAATGGTCCTCGTGAGAAAAATATAGCATACAGCCTTAAAATCACAAAAAGGAAGCCTTGGAC
TCTTCTATCAAGAAGTCTATAGGATGTTCTCAAAAAGATAAATCAAACACAGTCACAGCATCTTCGTCCAAATAGTTTAA
AAAAAAAACATATATCACTTATACACACTAGAATAGAATTAATGTATTTGATGCTATCTGATCCCTACTTGGAAACGACA
ATCATTAACCGCTATATAAAAGCTCAATTCAGTCATGAATCGGAATACATTCTCTTAAATCTAATAACAGCTTTTTAGTG
ACAGCCG
>c593_g1_i1
CTTAAATTAAAAAAATTGATGCAAAAGTGAGTGAGCATAAGTTCATAAGTTAGGAACTTGTTTTTCATGACGTTTGTTGT
TGGAATTTGACACCATAAAATTATTTGTCTCCCATAATGAATTCTTACAAATAAAAAAATATTTTCCTTTTTTTACAAAA
ACCAGAAATTGTAGAGAATATTGAGTTTACAATTGGAGTAAAATGCTAATAGAATTTTTAAATGACATGGAATATCTAGG
ATTTACAAAAGATAGTTTAAGAACCCATGAATGAGTTATCCACTCAAGATGCTCTAAGGAATGTTTGGGTAAGGAGACTA
GGATAAAAAATAAAGATTGAGGAAAATCACATATATTAAACATCATT
>c2901_g1_i1
GTTTGTTGTAGGCGATTGGGTAATACCACTCTCCTCATCTTTTTATTTTCGTGTAGAAAAATAAATTCAGACACGAGCAT
GCCTAGACATTGAACATGAATTCAACTTCTATGGTTCGTATTACCAAAAACTTGGACAGTTAGAAATACATGGAGTTAAT
TATTTTTGAATTGTGAATGTTAGTGTGACTTCGAGTTTTGTGAGATCCTATTTAAGCTGCAACGTATAAACTAGTCAGTA
TGTGTCAATTGCAGCTTCATGTCTCGGTCAGGTTTGTAAACATAATATGCTTGTTAAAGAATGGCCAAACTTCAATTGAA
CATCATTTGCTCATTTATCAACCATGTAGCAATACAAAAAGTGTTGCTCTATTTGATTTATCTAATGGGGCAGGTGAAAA
ACTAAAACCTTATAGACAAGTCTGGCCTTCGATTTCTGTTTTTTTTTTTTTTTT
>c4363_g1_i1
AAAAAAAGAAAAGAAAAGAAAGGAATTTGTGCAAAGAAAAAGTCCAGGCTTGGTTTTCTGCTAGAGTAATATTCATTTTC
TGAAATACAAGGAAATTTGTCACCCTCTTCTGTTCTGAATAAAACATAAAGAACTAAAATGCAATAATTAAAGGGATATT
AGAAGGGTCTAGTCAAACATAAATAGTTTTATAGATATGCAATTCTACTTTATTGATACTGGATAGTTTCATTAGTTTGT
CTGAAAGTAGCAATTAGAGTTCCCTGTTAATATTTGTGTCAGTAAATAATTCAGCTTGAGAAATTTTCAACCAAGGGAAA
CATACCAGTGTGGGATGTGACATTTCTTTTTCTAAGCCCTTCGGTAATTGTACTGATTAATTGTTTGATATTTTTTGTCA
GTCGTGAAATGTTTAATAAATTTCAAGCTCAGAGGTGGTG
>c835_g1_i1
CATTTTCAACGAGTAATTTTCTTTTATTTATCCACCAATGCATGATATACTTGATTTTGTTCTTACATATACCTGCTGAT
GGTAATGAATTTGATATGAAGTGTTCACGTTTGACAAAAATACTTCAATGTTATGGAGGTGAACAAGAGAAGATAAGAGA
ATTGTATAAACATAGACTTCATAAACAACGTGACAAGAGGCGGTCGTGATGTGGTGCTGTAACATGCATAAAAGAGAAAG
GGCAAAACAGAGAATGCACACCTGAAATGGATAAAGGGCAAAACAGAGAATGACCACCTGAAATGGGT
>c9050_g1_i1
ATATTTTCCTGCTATAATCGTGTATGAACCTCTCTCGATCTTCATCGCTATCCCCATCATCCCGCGCTCCGTTCCTTTTC
CCTGTATCCTATGGAGCCAACAAATAAACGAAAAAAAACCAACCCAGCTTATCTAAGTTGTTCAACTGTGAGTATATCAC
AACATACATGGCCGAAATAGAGACTTGATATACAAAACCCAGGTATCAAACTCTAACGAAAGTTAGAAATGGACAAAAGC
AGAGTGTAGTATAGCCTGGATCATCCCCACCCCGCATTGGCAAAGCTATGACAAACCCTTTTGTGGTCAACCCATTCCTA
ACATCTCGGGTTCTCCTATTTTCCCCAGCCTTTTAATGTCTTTGTCCATTTCCAATCATCAACAATGAACTTGA
>c738_g1_i1
AATTCAAGCACCCTCACATGGCAGGTCTCATTCCATTTCAACCCTTTTCTTTTTTCCTTCCTTTAGTTCATCCATTCAAT
TCAATTACGTGCCGTCGTTCTTAAATTGCTCATCGAATTATTTATTCAATACTTGACGATAATAGTGATGATGATAATAA
TCGGAATCGGAACGTGCTGGTGTACGTACAATCCAAGTTTCATGAAATTTTGCTGTGAACAACTAGAGATAGAGAAATAA
TTCACCCCACATGATGACCAGAAAGATGTAATCGGTGGAGAGTTTTTG
>c5834_g1_i1
AGACCAAATTATAATATATAAGTGGACGCAGATCTTTCTTTACAAACTAATCCTGTGCGGTTGAGTTAGACTTAAATTCA
ACATTCTTAAGATGGTATCAAACCTAGCAATGTGTTAGGCCTCATGTCACCTGCTATTGAGGGTTCCCTCTTAGTCTCAG
GCTTGAGATGTCCCGTCCTTAGTGTCAATGGGTGTGTTGAAGAGTCCACATCAATTAGAATTAAGCCCAAATTATAGAAT
ATAAGTGGGTATAAATCTTATCTTACAAATTGGTTTAGTAAAATTAAG
>c8872_g1_i1
GACTGAGATAGAGGCAGGCCAGGTAATGTTACCTAAGTGAGATGAACAAATAACAACAAATTCTACAACTCTTTCTTTCT
AATACCCTTACTCGTTAAGCTTAATTTCATATTGCTCATATTAAGCTTGGTATCAATCATGTTTTCTCCATCTACAAAAT
ATATTTGTAAGATCTTGCTCTAGTTTCCAAGTTGAGTATTTGTTGGTTATATAATAAATAAATGAATATATTTTGACAGT
GTTATTCATTGATAATGACTTGTTACTGCATCTGAACCAGGTTGGCATCAATGTTCCCAT
>c10974_g1_i1
TGTATTAGGTGACAATATGTTTATATTATTATATTTGACTAATATTGTTTATAGATGATTTTGAGTATATAAATAATGGT
TGTTAAATTAAATAATTCTTGATGATCTAATATATAGATCCGTGTCCTTGAATCCTACATTTTAGAGACTACACATGTCA
AAGTGTGTACACATCGTATCTAGTATGCCCTTCAAGAAGTTTATGTATATTGTAATCTTGACATAGAGAAGTGATGTTTG
ATTTTCTCAACATGTTGTTTGGAACATCATGTCATTTCTTTTTAAAATGATTTTATCTCCCTATT
>c10922_g2_i1
ATACCATCCTTCAGCCAAACCCTATCAATTACAAATAATGGGAAGGATAAACTTCGAGAAAGGTGCTTTTGTCAATTCAT
AGAAAATAGCAAACAAATATATTCAACTAACATAAATAATCACAAGATTCAGTACCAGGCACCATGTATCAACATGCATA
TAAATAGGGGTACCAAAATAAAACGCAAAGGGTAAAGTGTTAAAATTTAGCAATGTCAGAAAACACCATAAGACATCATG
AAGTGAAATATTGACTGTATGTAAATGGGACATGGTGATTTCATTTTATTTTACCTTGTATGATGTACTCAAGTATCAAT
AATATAAAAGTTAATGATGCAGGCCAACGATAACTCTGAAATATATATTTCCAGAAAAACCTAGCATTACA
>c451_g1_i1
GGAAAACACATTCAGTTTATCTATAAGCTAAAATTAACGTGGGTATGAGTTAAAGAAGCCATTACGAAAGTGTTACAAAT
TAACTTCAGTGGTAACGAAAAAAATATGTACCGGAAGCCAATGAAATCGGTCTAAGCTGATATCTGTTGTTCAGACCATT
AAGAAATAACTACATAATCCAATGTCCTATTCTTGATATAAAGA
>c1344_g1_i1
ACCGTGGGCCTTCCTAAGCGTGCTGTAAGTCAAGTTCAATATCGCCCAGCCCAGAATACATAAACCAAAAAAAAATCTAA
CTCCTAAGTGCTATTCCACGTTATTTTCTGGATTGACCCTGTTAGTCTATTTATCAGCGTATTACAAATGTTCATTGATT
CTACTTACCTACATCTTGTGACTTTAATTTTAGTTTCGTGATGAATATTTTACATAGAATACTATTGCTGTATATAAATA
GTACTGTACTGATAAGGCTGTTCTTTCTGTAGCCTATAGACTCCAACCTGCTGAA
>c6525_g2_i1
CAAATTATAATATATAAATAGATGTAAACCTAACCTTATAAGTCAATTTTGTAAAGTTGAGTTAAATTTAAATTCTACTT
TTTTAAAATGATACAAGACTCATTCAAAGTCTATCCTAGTCAAGTTTATTGAGTTTATCATGTCACCCGTTATCAAATTC
GTCCCTTGTCCCACACTTCAGACCTCAACGTGAGAGAATGTGTTAGAAATTTCACATCAATTAAAG
>c6658_g1_i1
GTATGTTCCATGATCTTGGCTTCAAAAGTTATAGTTTGCCCTCAGGAGAAACAGTTAATTTTCATTTTATCTATATTGAC
CGAAATTATAAAACCACCTTGTTGGGTAAATATCTGCGTTGTTCAATTATTGTGATCAATTATTAATTATATACACCTTG
TTGGGTCAATTATATTCAATTATATGCAACACCTTGGTCTTCAGGGACAGTATGAGGTGCTTAAATCACACATTCAGAAG
TAGGTTATACTCAATGAAGTAATTAAGTAGCTTGATTCTTTCTCCTTTAACAAGTCCGTTTTAAGAAGGAGGTGTTTTGG
GTGCTTATCACTTAGCTTTGGGACTTTCATTTTGTGTATGCCTTAATAGGATTTCCTGTCTAGTTTCTTCCGCAATGGAT
CAAACATGTCAGCGAATGAACTTTCTTAAATACATAATGTATGTCCTTTATGCGTATAATCTTTAATTAGTGTTTTTAAT
AAAATAAAAATTCCAGGGGTGTTGTTGGCTTGGTCATTTTCAGCACATTGCACCATTTCTTTCAAGCACTTCTAATTCTG
TTTGGGCATGTGTTATGCTCTGCAATATTGATTTTTGCATGAAATTACGTGG
>c9570_g1_i1
AGGAAAGAAAGAGAGAATGGACTGGTGAGCATTTATTTATGCATGTTGAGCTACCAATTATTTTCAAAAGGGATGCAAAA
TCAAACAATTATTTTCTCAAAAATAAGCTAATCCAACTTTAAAACACATGTAAGAAGCTTGAAATTTCCACCAAAGTAGT
TCTATCAACATTACCATTTTTTGTGATTTGTAGTTCAAACCTGATCCTCGATTTG
>c1523_g1_i1
ATCTAACACTTAAAGAAATTTCAGCTTAATACGTACAAGCATACTTAAAAGTAACAACCTAACACTAGAGTAGTTGTATC
ATTGATCCATGACACAAATGGTTAGACAAAGTATTACATTGGCCGTTGACTGTCCAGCACAGCTTCCTCTTTTATCCCAC
CTTCAGGACTGACATTGTACAATTTGGGGGAGGGAAAACCATAAACAACAGGAAAGTTCAATTTGCATGAAACAAACAAC
CCAACCAATCTGCAGTCCGCCTTCTCATAACTCCGTGATAATGATTTCGTTTTGTCATATTTCAGATAAAATTGTAAGAA
AATAAGTCAATAACAAAAAAGTTGGAAATTGCTGCAATACCCGAACCAGGTGGCAGTAGTAGG
>c5513_g1_i1
GTAACGCTGAGTACAATCCCAAGGCAAGTTTCGTTTACTTGTAGTGAGTTTCACTCACAGGTGCTCTCTGTACAGTTGTG
GGTGTATACATGTTTTTTTTTTCTGCTTTTGCATCTGAATTACAACAAAGTTTGCTGGTGGCTGTGCAGTCATGTGTTAT
GCTTTAGGAATTCTTCTGTTTTTATTTGGATCAGAGAAGTGTGATTAATCTAAGATTGCTATTTTATAGTAATATCCCAT
GTGATATCTTCCACATGTTAGTATACTTGTGTTATTCAGAATTATTAATTAGCGGATGTACTATATATGCTTGTTCTAGT
TGGTTGGTGATTTACTCTACTGATATTTGTGATGTGTTTGCTTGCAGCGTTTTGCTGCTGTTATTATG
>c4391_g1_i1
AAAAGTAATTGGAAAATGAAAAGAATTATAAATGTTTAATATTAAATACAAATCAATGGAGATGATTTTACTTAATCATT
TAATCCCTGGTGAATAAAATGGAATTGCTCGTGTTAAAAGTTGAGTTTTCGCTTGCAAAAGTTGTATGGTTGAAAGGGGT
ATTGTTGTGATAATCAATCCAAATTTTCCTAACATTAATACAAGAAAGTTAAAAGCCAAGAGATGCATTCGAAGTGGATG
GTGAATCTATCTTGACTCTTGAAAATCACATTCATTATAATAATGAGACACAGATGAAGAGGTTGGAAAGTAAGGCCCAC
TAAGTCTTATTAATAGTCAG
>c4574_g1_i1
AAGCTGTTTTCATAAGCTATCCTGCACAGCTGATTAAAATAAGCTAGAAGCAACATACGAACAAAAAAAAATCAAAACCT
ATTTTCACAAACTCTCTCAAACACTAAACAAATGCTCATGTAATCATCAGATAGGCTCTTAAGATAAAAAGAAAAGTTCC
CAGACATTACTTCAAACTCATATTGAACCAAAATCAAATACACAAAGTACCACGAACAAGCATCCCAATTACATGTCAAC
ACAGATACTCTGCCCAATTCTTGAATAAATTATCATTTTGCAATTCAATTCTGCACACAGAAGGTCATCTACCATGAAAT
TGACATAACAAATTCAAAACAAGTACAAAACCCATGGAACAACCAAAGTGAAGTAAGTGTGGGCAGTAATAGAAGCAAAT
ACCTAAGAAAATGAACAAGTAACGAAAATAGAGTAGAGAAT
>c7772_g1_i1
TTTTTTTATTGTAATGGTGAAAACAGTCTGTCAACCAACAACTTGGTTTTGATAATATGGGTTGCTAAAGGGTAGCATTT
GTTGGAATTCTTCTTTTGTTTTCTTTTATGAATGGAGATCCTGTTGTTTTATGCTAGGGGATCGGGATTTTTTGTGTAAT
CATGGATTTTAGAAGATAATGTAATTTATATTGTAAATGTCGTTGACACTCAAATTTGAGCTGTAAAACTAAATCTCTGT
CTGTGGTTTTCTGAGGTTCTAGGTTCTGATTCTTTTCTTAATAAACTCTGTCTGGCATGATCATTAATATTTACATTAAT
TTCTGTTGTGTATTTATGTTTAAATTCAAAGTGAGTTGATAATGTATAATTGTTCACTATTGAGGCTTAGTTCCTTGGTG
TTGCAAATGTATTATGGAACTACAAATGTTTGCCGAATTTTGAGTATGTGAAAGTGAAAAGTTCGAAAATGACATGTTAA
GTTCAAATATATTTACCTGTAGGCAAAGCTATTTGCCTAAGGAAATAATTGTTCTAATTTTATCCTCAATTGTTTTTATT
TGTTAGTTCACAAGATTGGAAGGCAAGA
>c1094_g1_i1
GTGCAAACTCTACCATTTCTTAATGTGAGTTCATCTAATCTACACAAATAGTCTCAGTTCGTTTTCTGAATCATTAAAAC
ATCGTAGGGAGGGTTTTATCATAGCATTTTGCCGTAGAAAGTTGTTCTTGTTGGTCCTAAGTTGAAACCTACATCCTGAC
ATGCAGAAAGAAAAGGGTAGTTTTAACTTCGAAGATGGATTTATGTGATTTTGGTTTAAAAGTTATTGCAGTGAAAAAAT
TAGGTTGGATTTATATGTACACTGTTTTTTCTTATACTTCATTAGAAACTGAAGTTTGCACCTTTTTTAACAAACTGCAG
AAATGCAGCTCATATGGTGCTGGC
>c5481_g1_i1
AGCTACAAAAATGGGAAAAAATACGACACCATTTATCATGATTCTAGAAATTTAAGTGTTAAATCAAATGGTAAATAACA
TTTATTTTACTTCCTTTAGTTAACTTATGCAAACATAAGATTCAAAATCGAAAGGGGAGGGAATATTGCATTTTTTTTAG
GATATTACTGTTATTTTTCATATGTATTATTACATATGCAACAATGGCTATCAAACTCGTTTTTTTAAGTAATATCAGAT
GTAGAACCATTCCAAATAAAGAGCTTAATTGGCCAGAACCATTCCAAGCAATGAT
>c6341_g1_i1
GTGCTTAAACCTTTAAAACATTTTTGGCATTTTTGTAAAAGAATAAGAAAAGGTGTCTAGCACAAGGACGATGCGTGCGA
TCACACATGTGCTGGACCCTTTAAAAATATTTTTGGTATTTTTGTAAAAGAAGAAGAAAAGGTGTCCAGCACAAGGACGA
TGCATGCGATCACACATGCGTTGGACACTTTAAAAATATTTTTGGTATTTTTGTAAAAGAAGAAGAAAAGGTGTCCAGCA
CAAGGACGATGCATGCGATCACACATGCGTTGGACA
>c8538_g1_i1
AAATCAGAAGATTCTTTGAGGAGTGTATCCTGATATTTGCAGTTGTACATTAAACCAGTAACCACACGCATCTCAATACG
TGGTTATTGACAATTAGTTTTTCTCTTATAATAGAGCCTAAAGAAGATTAAGCTAATATAAAAACTTGTTACTTGCAGAT
TTTCTATCTTGTCACTCTTGCAAGGAGTGTCTAATGGCTAATAACTGAACACACTAACACTAAATCTTCCATAGTTTTTT
GGATGACTGTTAAGTGATTTTCTTCTAACGATGCCACATCCCCTAATTTTCTGCGAGTATCCTTAACTTGCCACACTAGA
CAAGAAAAATGAAAACAAAAAG
>c3065_g1_i1
ATGGTGAAGTTCTTCCCTTGTAACCTGATGAGTGTCTCTCTGTGTGATCCAAGAAATCTGTTTTTGGAGACCATCTTTCT
GTTGAGCCTGTAGTGAATGTTACGTGGATGAGTGATGGATGATGAGGCGTGGGGTGTGTGTGTGTTTGTAAAGGGAAGAG
TTAGTGAGTGATGTTTGTTGGGTCGTTAAGGGTAAGAGGAGCAGAGGAGTGGTTATGAGAGTGGTGATGGAGGAGTATGG
AAATCAGAATAGAGTCGTCTATTAAAATAG
>c4507_g1_i1
ATTATAAATATTAGGATGCAATTGGTAAAAAAAAAACATGAGGACCTAATTGAGAATGAGGAACAAATATAAGGACTAAA
ACATATATTTAACCTTATTTATTTTGTATATTATACATATTTCCTATTTTGTCAATTTTCACTTTTATTTTATTAGTTAC
TCTATTGTTTTTTCATTGTACTATTTTAATTAATGATCGAACTCTTTCAATTATTTTTAAGGAATAACTGGTCTTGTTTA
ATTTGATTGTTATATAAAAAACGTATTTA
>c7614_g1_i1
GTTTACTTCCGAGTTAACTCAGAAGCTGTGTGTAGAAAAACAAACTTGTACGAGTTAACGAGTTAACTTGCTAGTTTGAT
AACCATGACTCTAACGGTAGGTTTTTAGCAAAGTCATCTTCTTAAGCCTATCTCAATACATCATAGATTTGAAGTTAGGA
AGATGTAATGACTCAAGAGGTGTTAATGGATTGAAGTCATGGACTACCTCAAAAGGAGAATGAGAAGCTTCCGATCTTAT
CGAATTTACACCAAAAGCGA
>c11036_g1_i2
GGCAAATATCTAGTGTGTGACCAGATCAACATCCAGAACATATCAAACGGGGGGAAAGCATGTTGATTATCAAATGATAA
ATGAACATAATCTGACAAGCAGGATATCTTTAGCAGCAATTCACTTTTCTTTCAATCAGGCTCCCCAGATTTTTAAGGAA
ATTAACCATATCAAAGATGCTCATCAGTTATTAAAAAAACAGACACAGCGCAATAATCGTAGCTATTCTGCCACTGGTAA
AGCCAATGAGCCATCTAAACTCCAAACTATCAACTAATTTCGCATATAAATCTGCTTATAACTATACTTCTCATCTGCGT
AATATTATTTATCCGCAGCTTTGCACTTCCTTAAGTCATGCACCCCTTCCCGAAACAGTGGCATCAAAC
>c10204_g1_i1
GAAATGTTAAATACAATACTTAGAACAATTGTAAGATTTATCGTCAATAAACTATTACGCAAATATTTCTAAAAATAGCC
ATTCCTAGAGCTGAACAAGCTCTAGTATGGCGGTAAATCTCCACAGAATCACGCACAATAAACAAAAAACGATTCTAAGT
ATCTGCCCACCACTAACATTATTAGCGAGTGTCTACGAGCGAAATAACCGCAATACGATTACGGTTTATTCTCCACTGAA
CAACAGCACAGCATTACAAACTAAAAACAGATTAACCGAGCTTTAGCGACCAAAACACATATTTGCAGAATTTCGCATAA
TGACCTATGAATATGTAACATAGCCGATTTTGCATAATGGTTCACAAAATCGGCGTTATTTTACATATTCAACATTATGC
TGACTTTCTGCGCTCACATAGCGAAATAGTACGAACGAGGAGGAGCGAAGCGACCGACCGACGTGACGTAATAATTCGCT
ATGTG
>c3320_g2_i1
GTTGAAGTTTTGTAACACCCCTGCATGTTGATTTCCACACCCAAATCAAATCATGTTCCTTTATACACCTTTCAAACTTT
CACTTGCATTGATATTCAAAAATTCGAATTGGGTTTTTGAAAAATCACCAAAAGGGTAAGTTGAAGCAGGTACAAGAATA
ATCAAATGAAAGATGAAAGAAGTGAGTTGAAAAGAGTGAGATAGAACTATAATGTTATAACTTTTGTTGTTAGCAGTTGT
AAGAAATAGAAGTTTTGGAAAGAGAGAGTGTGGGATTTGGAA
>c9307_g1_i1
TTTGGCCACAGTTTTCCAGTCACTGCAAGCAAAGACATGTTACATAATCTTATTTTACTTGTAAATGGAAAAAAGGGAAG
AGGCAAAACCATTAATTTTCATTGATTGATGCATACTAGACAACTCTTATATGGAAAAAGAACATGGCATTTGACCTATT
AAAATTAGCACAAATATAAAATGGTAAATTATTTTTTTCAATTTAATGGAGAAGATATTGTCATTAAAAAATCTAAAGGA
AAAAAATACACAATGTAATGAACAAATAAATTATCTATAAATAGATATAAAATGCTAAGATAAAAACATAATAGTCTTGA
GAATTATATCACAATACGAAAATCGATATTCTTATTACTTTGGGAATGAGTATTTTTTATTAATTTTTGCATAAAAACTT
GTCATCTTCTTAGTAGTTTAGATAACACTTTATAGAATATATCACTTTAAACTAGGATAGACAAGAAATAGTTATAGTTC
AGTTTTAGTTCTAAAAATTTTGTTCATTCTTAG
>c4357_g1_i1
GTTAGAGCTGGAACTTGTCTCAGGGTATGACAAAGACCTTCTAATGTTTTCTTATACATGCTTGCATTTTGAACTGAATT
TTCAGGTTGAACCAAGCATTTGCATTTACTACTATTTTGGAATTTGGTGCTTGATAGTTCATACTCCATCATTATAGAGA
GAGCACATAGCATTCAAGGGATGCGTGAATGCAATTGCATTTTTGTATCATGTACTTATCTGAATTTTCTGTGAATGACA
>c5817_g1_i1
CTTCGTGATTTTTGTGTAGTTAAACGTTTTCTCTGTTAGAGTTTTATATACTCCTAGATTGAGAACTGAGATTCTATGCG
ATTCTTGAAAATCCCGCCATATTTACTTTTCTGAACCCTTTGGATCTCTCCCAAAATATTTGGGATTGTAATATTTAAAC
ACCAGGAGCTAGGGAACATCACTATATTATCCACACTCTTTTATTTCCTGTATCCATTAATATATTCCCGCCCCTTTCTC
ACATCCAAACAAACCTTCAGTGTCCACTATCAAGCTTACTCCTAATATAAACATATGTTTTTTGTATACCGTCCCCTAGT
TTTTAGTTGAATCTCTAGTTTATTGTTTAGAAACATGGAATGCTGATTCTTTTTGTTTAGAAACCATTAAATTCTTTAAC
ATGCG
>c7716_g1_i1
CTTAAAACCTTGTTAAGAGAAGAAAAAACAGAAACTTCATATAACATGAAACATTTGAATAGGATTCTTCCTACAAAAAA
AGCTTCCAAGCGCTAATTGCACTAGTTGCAATGGGGCACTACCATAATTATACTATGAGAGAAATTACAGCAAAATGTGA
TGTGTGTAGAAAACAGGAGTCAAGTGCACTTTGTTATGAAGGATTTTATTATAATATATATTAAGCTTTCACTTAATTCT
AGTCATAATGAAACCATCCTTTCTTGAAATGTCAAAGCTTTTGCTATTGCAAATTTGATTGGGAATATGAACGTAACAAC
TCATGGGATTGGTTATAGGATAGAGATAACATAAGTTGGACAGGCATGGAAACCAATCGGCTCACAATAGAAAACTTGAA
TCGAGTACTTCAAATAACAAACAAACAAGAGCACCCACAAAAGGGTTTCATTGAAAGGGAAAAGCGGTCCAATATTTCAG
AAAAGGAAAAGAAGGTCATCAAATTTTGAAGGACGCCATAAAAGAAGGTCGTGTGAGTCAAATTGTTATTTGTTTTAAGT
AAAATAACTTCGGTCATAGGATTTAATTGCATCAGTGGAGGATATTTAATTATTCCTAGTGCCAATGGATTTTACCCTAT
ACATGTTATTTTTTAGAAGAAATTTGTTAGCAAGTTATGACTTGCCTTTCTTTTAAAAACACCAAAACGTGTAACTTGCA
AAATATTCCTTCCATAAAGAAGCGAATAGGTGTACAAACTGACTTCATGTAAATATTAAGAGAGAACTATAATGGAAAAC
GGGACATCAAGAGGAAAACCTCACTTTGACATACCAGAGGGCATCTTAAAAACTGAATCCTGAATCGTGCATCATGCAGG
GAATACAAAATTCAAAATTTAAGTGTGAAATAAATCATTATTATAAACTTGGCCTCTTATTGCATGATGCCCGAATGTGC
CCGAAAAAATTGTACAACACAGCCATACCAGTATCAAATCAGCAGCCGG
>c7591_g1_i1
GGATGGGTTTCTTTTCATACTTTATGAAGACTGTGTTGATTGTTAGTGTTGGATGGGTTATATTCAACTTTACGGTTGTG
GTTGATTGTTTTTAATGTTAGAAACTTGGATTAGTAATACAGTTGGGTTGAAAGTTCGGTCCTCAGAAATCAGAGTGTAG
ATCTAAGTATATTTGTGTAATGTGAATGAGTGTTTAACCTGAAAACAGTTTCATTCGCAAAGACTGATGATCTGAATGGA
TGAAAACTCTTAGGTGACAGAGTGATACTAGTTGCTACTTTCAAACCCCAATTTGAAGTTGTGTATTAACTCTAAATGTT
GTTGTATTATATTGAATGTTGAAATTGAAAATGCAGAGTGTTGAAATTTCTCTAGTTTAACTCGTGCAGGGATGGATGGC
ACGGGATTC
>c6174_g1_i1
CGGATATACCCTCACACCTATGCATTGCGTAGTTATAAGGGAAGGGTGGGACTATTTAATTCGTAGTATTTCTCTTCGAT
GTTTACTTTATCATTCTAGACGAAATTAAGTAATGTAAAACCTTGTACGATACTTATTATTTACTTTTATTGGTAGTGAA
ACTGCATTGCATCTGATCTTTTACTTATAAGGGAAGTGTTTCCTGTCAGGCTTTCAAACTGTGTGGCTGG
>c1353_g1_i1
CTTGTGTATCGCTAAAATTTTCTCATCTTCATCGGAATCTTGGATTTCTAAGACCCTCTAAAGGAATACTTTATTGAAAA
TTGAGAAACGGTTAAAATATTTCTCAAGTTTTTTTGTCCTGAAAACATTTAAAAATAAATCATACAAATATAAAGTAAAC
ACATTTCCAACTCAAGATTTCTATGAAACCTAGAAGAATCCCCCTACCAAACACCCCAGCGCTAGTGTTAGTCATTAGAT
TAGCAGTACTAACTGTCATCATAAGTTCTGATTAATATGAAGGGCGAATAATCTTTCACCCCATGCAAATATTTCAGAGA
GAGAAGTTCACACTCATCATCAAGAACCAACATGGATACAACCCCAGCCAAAGGCTATCGAACTCAATCATTTCGGCCTG
AACTCACAAATTAGGCATAGATGGAATACTAAATCACCAACATAGCATCTGCAGAAAGCAATTCACAATTCCCATAACCT
CTTTACTAAAACATCATTAACTCAAGTCCAGGATTCTCACAGACATTAGATAAAAATCCTCTAATTCATACAGAATTTCG
AATAGACAATATCATTGTAATCATTGTTAGAATTCATCTACATGGCAGGATCACATGGGTCGGTCGGTCGGTAACATCAG
CCGAAAAAAAAGAAAATAAAGAAATAGAGATGTGGGAACAGAAAAGATGAACAAACCAAAGATAACAAAGAAACGAGTGG
>c6200_g1_i1
GGATAATGAAAAATGATATGTTAAATAGATTATAGTGAAAGACAACTTTTTGTTAACGTGGTTAAGTAGGGAAAAGTGCG
GGTAAATTTTCTTTACATGTATAAATTTCATTCTATATAGGGTGAGATAATTTCAATTAGTCTCTTTAATATATTTACTT
TAATTTTTAATTTTTTTACTTAATGTGATTCCACTATTTATTAGAAAGAATCAATTTGGTCATTTTAGTTAGACCAATGG
TAATATTATTAAAACTGATGACTTGAGTAATACATTTGTGTTTCTACATCAACCAAAAATATCCATATCATTTTAAGCTA
TCATCTTCTAACAACGTTGATTTAACGAAAGAATCCCATTGACTTCTTTT
>c8000_g1_i1
GCTTCCTTACTTTGATTGGACTGGGTAGGGCTTTGAACATGTTCATACTCTAAACTTTCAAATCCCCACAATTTAATTAA
TACTAGATGTTTTGGTCATTATTAGTAGTGCTATTTCACAATTTTTCATTCAGAGGCCTTTTTGTGATCTTCATTGTTCC
CCCTCTTTTCATTAATTCTTCTCTTTCAGGCTTACTCCTAATTACTTGTTTATTTGTTGAAACCAAAATTTAATTTTTGC
TCTTGCAAGATCACTGCGGCCATCTCCGATTTCTAATAAACGGATTGTCCCAGATCATATTGATAAACCTGATTGGGCTG
AT
>c3239_g1_i1
TGTTGGGTTGTTGCTTGATGTAGTGTGCAAAATTTCTGCCGCTGATCGACATGTTCGGAGACGAGGTCCCTCTATGCCCT
TGAATGATTTTTTTGGTTACAAGGTACTGCTCATTCTTCTACTTCTTCTATTTATGCATGTGCTTTTCATAACATGGTGT
ATCTGTTTTCTGCAAATCTTTCCGATCTCCTATTTTTCTTCTTGAATGATGATTTATAATGAGTGGAGTACTGCCAAAAT
ATAACACGGTTTTTCTATAACCCTCTACTATTAGTAAATATCTATCGGAAAATACCAAATCTTGAATGGAGGTAAAACCT
ACACAATTGTGATTGCTAAAATCCAGTCAAAACATCTCTTTTTTAACAATATCAACTATAATCATGTGCACGTGTAGCCG
TAGTCTAAAGTAGATAAAACATATTTATTAAATAAAGGTATCAGATTTTATTTTATGAATCAGTTTTGCATCATGAATGG
TAACTA
>c754_g1_i1
TATATATATATATGATAATTTGATATCTAAAATTGTGATATATGCTCATACTCAGTATATTATATCAATATCTTGCTTGG
ACATTCAAAATTCTAGTCTATTGTATTTATCCAAAGAATATACTATAGAATGAATTAATACTTATGTGAATACTTGTTTC
GTATCTCATTCTTCATGATGCAGCCATAGTTTCATGTGTTCTACATACAAAGTGAATATAATTGTTTTAAGTGTAAGATG
TAGTTGTTAGTAATACAATGGTGATGAGGATTATTCTTAGCCTCAATGAATTTTGGACCTAACTAGGGTTTGGAAGTCAC
TTATAATATCAATAATATTATATATGAGATTTAGAGAATGATATTATCAAGGATTGACAACACTTGGAGAATTGGAAAAT
ACAAATTCTGACTTGTAGAACTGATAATATATGGGAAAAGACTTAAAAACAGGTACACTACAAACAATGAGGTTTGATAA
GCCTTGAAGATCCCCACAAG
>c8518_g1_i1
CTTGCATTCAAGCGTTCCTAGTGATGTGTGCGGCTTTGGGTATCAAGCCCACCCTCTCTTTGTTTTTTCACTACTTCCAT
GTCCGGCCACCTCCAAAGCAAGGGTGGGTTTCACTGCCATCGGTTCAAGACGCGTGCCTCTTCAAGGCTTATGCCGATTC
ATTCAAGAAGTTCAAGCCGAGCTTTTTTAAAGTAATAATAAAGGAAGCTGGCCGCAGCCAGTTTCTTGATGCCGCCGACG
AGCCACTGTTCCTTTTCTACTAGACAGAGAGGCCCGCCCGGGTGTGCGCGGTTTCCACCGACG
>c9354_g1_i1
CTTTAAGGCCTTGGACAGGAAATTAGGCCACCTAACAGAAAATCTCTAAGCAGAAAGCATCACGTGCCTTCTACCACACA
TAAATCTGCTCTTCAAATAGTAATCTTCCACGAAACAGAATATTCGGTATGGAAAAATACCTTATAAAAACACTCATCTA
ATCTAACAACGATGCTTCAACAATCAAGAGACAAATTCAAAGCAATCGAACCTCCATATTAATTTACAACACTTTTTTGT
ATTCGATATACGCCAAAATGATCCTCGGGCTGAAACTTCCACACAAGATTCCAATCCCACCAAGCAAATTAATCAAAATC
ACACCACAAGAAAAAAACAATCATGCGTTGTTAATTTATTCCACACCGAATCCGTTACGCAAATATGATGAAATGCACCA
AAGTTGGTTTCCCCAATTGACTAGAATTAAGACCCTAAGAAAAGGTTATGGTGCGGCCAGACGACAGAAGAAGAGTTAAA
G
>c9712_g1_i1
GAAACCTTTACAAGAAAGGTACCAAATTAATTTGGTTTTGTAATAAAAATGTAGAGCAATGACAGAATCCAGAAAAGAAA
ATTGCAAACCAAAAAGCCTACGATCTGATTTGATAGTAAATTGCAAGATTGACGCTAAATTATTGAAATAAAAAACAAAT
AAAACTGTAAAAATAAGTTTAGAAATAGAATGTCTTCTTCAATTACAATTTTGCATAAATTAATAATTGGGTCATTGAGG
TTGCTCCATGCATCATCTCTCCTTTTCTCTCATAATGCTATACAGAACCAATTGATTCATGCAATTCTGACAAGTGGCAA
CTGTGTTTACAACCTCATTACTAGAACCTTCAATGATATACTTAAGACAAAGACAAGCTTGAATTTTACAGGTTCTAACC
AACACCAGTTTGTGCATTGATTTGATAAACACAGACAATTAAAATGGAACAAGAGAACCACACAACTACGAATTAACATT
GAACTAAGTTGAGGACCGTGCTGAATATAGCACAATTAACTACTCTCATCTCGTAGACAGACATGGCAGTAGAGAAAATA
AGTATACCATCTTGCCAGAAGCAAAAAT
>c10701_g1_i1
GTTTTGGTCAATTTTTTCACCGTGATTGATGTTTTTGATGTGTCTTAGGTCACTCAAACTCTGCTAGCTAATTCTCTGCA
GTTAGATCTAGTGTTTGAGGAATTCTTTGAGTCTTTAATTGAGCCATCCAGCTTTGTTTCCATAAATTTTTCAGTTCTGG
TGCAATTTTAATGTGTTTTTCTGCATAATTAGCAACTGCAATTGTGAATTGTTGGTTCTCGCATTTTCTATGCAGTTTAC
ACATTTGTGCAAGCATATTTTACCATTTTAAACTTGTCTACACTGTTCAAATGGTCATTGTCCAGCCTATATGCAGATTT
GCCTTTTTAAACCATCAAAATTGTGATTTAAAAGGAAGTGAACCAGTCATTTTGCATTGTATTGTGTTTTTGAGTTGTGT
AATAGTTTTCACATCTGTAAAATCATTATTCAAAGTTGTTTGATCACTCAATACAATTGTTGCATCACTTCCTACCAAAT
CTGGGTTTAAAACCACCAATTTAGAAGCTTTTTTCTAGTGTAATTTTGATGAAAATTTCTGCATTTTT
>c6943_g1_i1
GACATGAAGCATTCTAAAAGAAGACCATTTTAAAAATTTCGATTGTTGAATTTGCAAGGATTTCACGATGCATCAGTTTT
ACGTTTTTCATCTACGCGCTCTACTTAACTCCAAATCTTGCTTCGCCCCAAATATCTTCTTCAGCTACGCCCCAAACTCT
TCTTCAACTTTGCCCGAATCTCTTCTTCTTTAAATATCCTCCATCGGCGTTCTCCATTGGTTTCTGACATTCTCCATTGT
GTTGTCGGTGTTCATTGCGAGGAGAATGAGGTCACTCTGGAGAACGTCTTAGAGGAGAACGACGATGCAGCTGCTTAGTT
CTTCTA
>c10102_g1_i1
AATACATCAAGTCCCTTTGGAAGTTGATCTTGGAAACAAACCCCAAAAAGGGCTCTTTTGCTTGTTTGTTTCCTCCCTGT
AACATGTCTCGGTGTAACATGTCTCGGGCCTGTTTCTGACAAAAACAAAATAAACATGTCCAAAATTTAACACATTTCTT
GCCCTGAATGATGTGGTTTCAAAGTTGAACATTCTGAGTAAATGTAGAACTGGAGTTAACGTTTTCATCATTTTTATCTG
TTTGCAGCCTGTGTTAGAGTCCCATTCGAA
>c7160_g1_i2
GTTTTTATTCTTTTCTCTTGCATTTCCATTGTTCATCATTCTTCCAAATTTTCCTCTTTGTGCTTCATTGCTATGTTCTC
TCGTCATCTTCATTAATAACGACATATCTATTGTTGTAATAATGAGCAGGCTTTGTATTATCGAGAACATTCAACAACAA
GGGTTTTGGTCGTGTTTGATTTGGCAAGTTCTCGGGGTAGGGTTTGCCTTAAGAGGACGCGCTTCATGATATGTGATGCC
TCAAAAGCATCTTCTTCAGAACATTCTAGTGATGCTTCCTATTGTACCATTCACTTCCGCAACCTACGTTAGCAAAGCTT
GGAACTCTCTCTGCAATCGTATCCTCTATCCCCCCAAACTCTCTTCTATGCTCTCTCTCAACCCTTCGCCCTCGATGTTG
TTAACGAGGTTATGCAAAGGGTTCTGTCAGCGCCAATTCGACCACATTTTGCTAT
>c6037_g1_i1
ATTTGGAATCAAGGGAATCACCTGTGAAGAAGTGCTTCCATTGGAAAATTATAATAAAAAAGGTACGGTTGCTGTCATCT
TTCCATGACAATTCTATGTTGTACCACTTTGATTCTACAGTTGTACTGAGAGGTTATGTTGGGTTTGAGACTCTTAACTT
TGTATTTAAAAAGTTAAAATTTGTCAAGTTTAGGATTGACGGTTTCATTTTATCTTAATTCAAGTAAGGAGAGATATTTT
CGGTCAAAAGAATATGTTAATTTTCCTAAATTTTGGAAGAGAGAAAGATTAGTAAAAGTGATTCCATGTTTACTGAACAA
TTTTAATAAAATTACTATTCTCATTTTGTTTGTCATTGGATTG
>c6115_g1_i1
AAACATTTTTACAATTAAATATAATATTAATAAATAATGTTTTATATTACTTTAATAATTAGGGACATTTTGATAATCTT
TAATTTATATCCATTAAATTAATATTTTAAATTTATCACATCAATCAAATCCTATAATAATTGTCATAAATTTTACTTCT
AAGTCTATTTCCAATTACCTACAAATTCACTCAAAAAAATAACCAAAAAATTATCCTCAAATTCATTCAAATCATCTCCC
TCAAATCTGTACAAAAAGAAGAAAACATTAAAGATTAAAAATCAAGTAACA
>c6109_g1_i1
AACCACATTGACCAGCCAATGACCTTATTGTCATATTGGATATGCATTGCATCTGATACGTGAATAGTATTCAAGCAATC
TAAACCCTAAACTTGGAAGAAGGGTTGTCACCAACCCCCTTTTTGTGGTGATGTTGGCAGGTCAACACCGTCGAAGGATG
GCATGTGACTCACATTCACCACAGGTTGGGATAGTACGTGTGGCATTGGATGGCCATGATTCATTGGAGATGAGCCGGTA
[truncated: 820,408 more chars]
