# Supplementary material for: Screening and Identification of putative long non coding RNAs from transcriptome data of a high yielding blackgram (Vigna mungo), Cv. T9
Source: Data Brief. 2018 Feb 20;17:459–62. doi: 10.1016/j.dib.2018.01.043 (PMC5988335; doi:10.1016/j.dib.2018.01.043)
Supplement: Supplementary file 4 — Supplementary material [file mmc4.zip › mm4.statistics]

Specifications
==============

Sequence source file: "VmLNC.fasta"

Definement of microsatellites (unit size / minimum number of repeats):
(1/10) (2/6) (3/5) (4/5) (5/5) (6/5) 

Maximal number of bases interrupting 2 SSRs in a compound microsatellite:  100


RESULTS OF MICROSATELLITE SEARCH
================================

Total number of sequences examined:              2674
Total size of examined sequences (bp):           1169733
Total number of identified SSRs:                 512
Number of SSR containing sequences:              446
Number of sequences containing more than 1 SSR:  57
Number of SSRs present in compound formation:    35


Distribution to different repeat type classes
---------------------------------------------

Unit size	Number of SSRs
1	358
2	113
3	37
4	4

Frequency of identified SSR motifs
----------------------------------

Repeats	5	6	7	8	9	10	11	12	13	14	15	16	17	18	19	20	21	total
A	-	-	-	-	-	90	42	17	12	6	3	5	1	3	2	1	1	183
C	-	-	-	-	-				1							2	1	4
G	-	-	-	-	-	1							1	1				3
T	-	-	-	-	-	68	39	21	9	11	4	4	6	4	1	1		168
AC	-	2		1														3
AG	-	2	5	2	1													10
AT	-	6	6	7	14	9	1											43
CA	-	4	1															5
CT	-	1	2	1	1	2												7
GA	-		1	1	1	3	1											7
GT	-	4																4
TA	-	4	3	5	8	6	1											27
TG	-	4	2	1														7
AAG	1		1															2
AAT	2	3	3															8
AGA	4	2																6
AGC	1																	1
ATA	1																	1
ATG		1																1
ATT	3		1															4
CAA	1																	1
GAA			1															1
GTG				1														1
TAA	1		1															2
TAT	1	1																2
TGA	1																	1
TGG	1																	1
TTA	2	1																3
TTC	1		1															2
AAAT	1																	1
AATT	1																	1
ATTT	1																	1
TTTA	1																	1

Frequency of classified repeat types (considering sequence complementary)
-------------------------------------------------------------------------

Repeats	5	6	7	8	9	10	11	12	13	14	15	16	17	18	19	20	21	total
A/T	-	-	-	-	-	158	81	38	21	17	7	9	7	7	3	2	1	351
C/G	-	-	-	-	-	1			1				1	1		2	1	7
AC/GT	-	14	3	2														19
AG/CT	-	3	8	4	3	5	1											24
AT/AT	-	10	9	12	22	15	2											70
AAC/GTT	1																	1
AAG/CTT	6	2	3															11
AAT/ATT	10	5	5															20
ACC/GGT	1			1														2
AGC/CTG	1																	1
ATC/ATG	1	1																2
AAAT/ATTT	3																	3
AATT/AATT	1																	1
